# Supplementary material for: Genetic Diversity and Population Structure of Cowpea (Vigna unguiculata (L.) Walp.) Landraces from Portugal and Mozambique
Source: Plants (Basel). 2023 Feb 13;12(4):846. doi: 10.3390/plants12040846 (PMC9963184; doi:10.3390/plants12040846)
Supplement: Supplementary file 1 [file plants-12-00846-s001.zip]

Archive with 14 entries (14 files):
- Figure S1 - Distribution of SilicoDArT and SNP markers data for several quality parameters.jpg.png
- Figure S2 - DeltaK.jpg.png
- Table S1 - Cowpea accessions used in the sudy.xlsx
- Table S10 - SilicoDArT structure subpopulations.xlsx
- Table S11 - SNP structure subpopulations.xlsx
- Table S12 - Cowpea Primers.xlsx
- Table S2 - Polymorphic SilicoDArT marker.xlsx
- Table S3 - PIC value for SilicoDArT and SNP markers.xlsx
- Table S4 - SNP markers.xlsx
- Table S5 - Percentage of SNP types obtained in this study.pdf
- Table S6 - Genetic dissimilarity estimated throught  SSR markers.xlsx
- Table S7 - Genetic dissimilarity estimated throught  SilicoDArT markers.xlsx
- Table S8 - Genetic dissimilarity estimated through SNP marker.xlsx
- Table S9 - SSR structure subpopulations and PCA axis values.xlsx
