# Supplementary material for: Genetic Diversity and Population Structure of Cowpea (Vigna unguiculata (L.) Walp.) Landraces from Portugal and Mozambique
Source: Plants (Basel). 2023 Feb 13;12(4):846. doi: 10.3390/plants12040846 (PMC9963184; doi:10.3390/plants12040846)
Supplement: Supplementary file 1 [file plants-12-00846-s001.zip › Table S1 - Cowpea accessions used in the sudy.xlsx]

## Sheet: Cowpea
Table S1. Cowpea accessions used in the study
Authors:
Joana B Guimarães et al
Correspondence:
catia.soares@iniav.pt
Accession	Type	Taxonomy Information	Country	Continent	World Region	Collection	ER/AEZ*	Collecting Place	Country Region	Province
5V	Cowpea Landrace	Vigna unguiculata	Portugal	Europe	Southwest Europe	Farmer´s Field	S. Pedro do Sul	São Pedro do Sul	Viseu	Beira Alta
BPGV12721	Cowpea Landrace	Vigna unguiculata	Portugal	Europe	Southwest Europe	BPGV		Aveiro	Aveiro	Beira Litoral
BPGV13022	Cowpea Landrace	Vigna unguiculata	Portugal	Europe	Southwest Europe	BPGV		Guarda	Guarda	Beira Alta
BPGV13100_13B-1	Cowpea Landrace	Vigna unguiculata	Portugal	Europe	Southwest Europe	BPGV		Guarda	Guarda	Beira Alta
BPGV16407	Cowpea Landrace	Vigna unguiculata	Portugal	Europe	Southwest Europe	BPGV		Castelo Branco	Castelo Branco	Beira Baixa
BPGV16479	Cowpea Landrace	Vigna unguiculata	Portugal	Europe	Southwest Europe	BPGV		Viseu	Viseu	Beira Alta
BPGV2535	Cowpea Landrace	Vigna unguiculata	Portugal	Europe	Southwest Europe	BPGV		Evora	Évora	Alentejo
BPGV2979	Cowpea Landrace	Vigna unguiculata	Portugal	Europe	Southwest Europe	BPGV		Braga	Braga	Minho
BPGV3521	Cowpea Landrace	Vigna unguiculata	Portugal	Europe	Southwest Europe	BPGV		Castelo Branco	Castelo Branco	Beira Baixa
BPGV4035	Cowpea Landrace	Vigna unguiculata	Portugal	Europe	Southwest Europe	BPGV		Bragança	Bragança	Trás-os-Montes
BPGV5514	Cowpea Landrace	Vigna unguiculata	Portugal	Europe	Southwest Europe	BPGV		Bragança	Bragança	Trás-os-Montes
BPGV6160	Cowpea Landrace	Vigna unguiculata	Portugal	Europe	Southwest Europe	BPGV		Beja	Beja	Baixo Alentejo
BPGV7496	Cowpea Landrace	Vigna unguiculata	Portugal	Europe	Southwest Europe	BPGV		Vila Real	Vila Real	Trás-os-Montes
BPGV798	Cowpea Landrace	Vigna unguiculata	Portugal	Europe	Southwest Europe	BPGV		Braga	Braga	Trás-os-Montes
BPGV836	Cowpea Landrace	Vigna unguiculata	Portugal	Europe	Southwest Europe	BPGV		Portalegre	Portalegre	Alto Alentejo
BPGV852	Cowpea Landrace	Vigna unguiculata	Portugal	Europe	Southwest Europe	BPGV		Portalegre	Portalegre	Alto Alentejo
BPGV914	Cowpea Landrace	Vigna unguiculata	Portugal	Europe	Southwest Europe	BPGV		Evora	Évora	Alentejo Central
BPGV941	Cowpea Landrace	Vigna unguiculata	Portugal	Europe	Southwest Europe	BPGV		Beja	Beja	Baixo Alentejo
CP4877	Cowpea Landrace	Vigna unguiculata	Portugal	Europe	Southwest Europe	INIAV/Elvas		Ferreira do Alentejo	Beja	Baixo Alentejo
CP4906	Cowpea Landrace	Vigna unguiculata	Portugal	Europe	Southwest Europe	INIAV/Elvas		Ansião	Leiria	Beira Litoral
CP4924	Cowpea Landrace	Vigna unguiculata	Portugal	Europe	Southwest Europe	INIAV/Elvas		Évora	Évora	Alentejo Central
CP5024	Cowpea Landrace	Vigna unguiculata	Portugal	Europe	Southwest Europe	INIAV/Elvas		Estremoz	Évora	Alentejo Central
CP5132	Cowpea Landrace	Vigna unguiculata	Portugal	Europe	Southwest Europe	INIAV/Elvas		Elvas	Portalegre	Alto Alentejo
CP5554	Cowpea Landrace	Vigna unguiculata	Portugal	Europe	Southwest Europe	INIAV/Elvas		Sousel	Portalegre	Alentejo
CP5650	Cowpea Landrace	Vigna unguiculata	Portugal	Europe	Southwest Europe	INIAV/Elvas		Lambreia, Abrantes	Santarém	Alentejo
CP5814	Cowpea Landrace	Vigna unguiculata	Portugal	Europe	Southwest Europe	INIAV/Elvas		Beja	Beja	Baixo Alentejo
F.BRANCO	Cowpea Landrace	Vigna unguiculata	Portugal	Europe	Southwest Europe	Farmer´s Field	S. Pedro do Sul	São Pedro do Sul	Viseu	Beira Alta
F.MIUDO	Cowpea Landrace	Vigna unguiculata	Portugal	Europe	Southwest Europe	Farmer´s Field	S. Pedro do Sul	São Pedro do Sul	Viseu	Beira Alta
F.OLHO PRETO	Cowpea Landrace	Vigna unguiculata	Portugal	Europe	Southwest Europe	Farmer´s Field	S. Pedro do Sul	São Pedro do Sul	Viseu	Beira Alta
F.VAGEM	Cowpea Landrace	V. unguiculata sesquipedalis	Portugal	Europe	Southwest Europe	Farmer´s Field	S. Pedro do Sul	São Pedro do Sul	Viseu	Beira Alta
LARDOSA1A	Cowpea Landrace	Vigna unguiculata	Portugal	Europe	Southwest Europe	Farmer´s Field	Idanha-a-Nova	Lardosa	Castelo Branco	Beira Baixa
LARDOSA1	Cowpea Landrace	Vigna unguiculata	Portugal	Europe	Southwest Europe	Farmer´s Field	Idanha-a-Nova	Lardosa	Castelo Branco	Beira Baixa
SATÃO	Cowpea Landrace	Vigna unguiculata	Portugal	Europe	Southwest Europe	Farmer´s Field	S. Pedro do Sul	Satão	Viseu	Beira Alta
FRADEL	Commercial Variety	Vigna unguiculata	Portugal	Europe	Southwest Europe	INIAV/Elvas
AUA2	Cowpea Landrace	Vigna unguiculata	Greece	Europe	Southeast Europe	AUA/Greece
BGE040000	Cowpea Landrace	V. unguiculata sesquipedalis	Spain	Europe	Southwest Europe	CRF/Spain
A1	Cowpea Landrace	Vigna unguiculata	Mozambique	Africa	Southern Africa	ISPM	R6	Sede Nova-N.Manica	Central Mozambique	Zambézia
A5	Cowpea Landrace	Vigna unguiculata	Mozambique	Africa	Southern Africa	ISPM	R6	Sede Nova-N.Manica	Central Mozambique	Zambézia
A10	Cowpea Landrace	Vigna unguiculata	Mozambique	Africa	Southern Africa	ISPM	R4	Muda-Serração - Manica	Central Mozambique	Zambézia
A14	Cowpea Landrace	Vigna unguiculata	Mozambique	Africa	Southern Africa	ISPM	R7	Cuamba - Niassa	Northern Mozambique	Niassa
A16	Cowpea Landrace	Vigna unguiculata	Mozambique	Africa	Southern Africa	ISPM	R7	Cuamba - Niassa	Northern Mozambique	Niassa
A17	Cowpea Landrace	Vigna unguiculata	Mozambique	Africa	Southern Africa	ISPM	R7	Cuamba - Niassa	Northern Mozambique	Niassa
A24	Cowpea Landrace	Vigna unguiculata	Mozambique	Africa	Southern Africa	ISPM	R5	Nhamatanda - C Sofala	Central Mozambique	Sofala
A30	Cowpea Landrace	Vigna unguiculata	Mozambique	Africa	Southern Africa	ISPM	R5	Nhamatanda - C Sofala	Central Mozambique	Sofala
A33	Cowpea Landrace	Vigna unguiculata	Mozambique	Africa	Southern Africa	ISPM	R10	Gurue - N Zambézia	Central Mozambique	Zambézia
A35	Cowpea Landrace	Vigna unguiculata	Mozambique	Africa	Southern Africa	ISPM	R4	Nhamatanda - C Sofala	Central Mozambique	Sofala
A36	Cowpea Landrace	Vigna unguiculata	Mozambique	Africa	Southern Africa	ISPM	R4	Nhamatanda - C Sofala	Central Mozambique	Sofala
A37	Cowpea Landrace	Vigna unguiculata	Mozambique	Africa	Southern Africa	ISPM	R4	Nhamatanda - C Sofala	Central Mozambique	Sofala
A39	Cowpea Landrace	Vigna unguiculata	Mozambique	Africa	Southern Africa	ISPM	R10	Gurue - N Zambézia	Northern Mozambique	Zambézia
A40	Cowpea Landrace	Vigna unguiculata	Mozambique	Africa	Southern Africa	ISPM	R10	Gurue - N Zambézia	Northern Mozambique	Zambézia
A44	Cowpea Landrace	Vigna unguiculata	Mozambique	Africa	Southern Africa	ISPM	R10	Gurue - N Zambézia	Northern Mozambique	Zambézia
A46	Cowpea Landrace	Vigna unguiculata	Mozambique	Africa	Southern Africa	ISPM	R4	Nhamatanda - C Sofala	Central Mozambique	Sofala
A49	Cowpea Landrace	Vigna unguiculata	Mozambique	Africa	Southern Africa	ISPM	R4	Matsinho - C Manica	Central Mozambique	Zambézia
A52	Cowpea Landrace	Vigna unguiculata	Mozambique	Africa	Southern Africa	ISPM	R4	Matsinho-Vanduzi - Manica	Central Mozambique	Zambézia
A56	Cowpea Landrace	Vigna unguiculata	Mozambique	Africa	Southern Africa	ISPM	R3	Machase -S Manica	Central Mozambique	Zambézia
A57	Cowpea Landrace	Vigna unguiculata	Mozambique	Africa	Southern Africa	ISPM	R3	Machase -S Manica	Central Mozambique	Zambézia
A62	Cowpea Landrace	Vigna unguiculata	Mozambique	Africa	Southern Africa	ISPM	R4	Monequera - Tete	Central Mozambique	Tete
A70	Cowpea Landrace	Vigna unguiculata	Mozambique	Africa	Southern Africa	ISPM	R7	Namarroi - N Zambezia	Central Mozambique	Zambézia
A71	Cowpea Landrace	Vigna unguiculata	Mozambique	Africa	Southern Africa	ISPM	R7	Namarroi - N Zambezia	Central Mozambique	Zambézia
A72	Cowpea Landrace	Vigna unguiculata	Mozambique	Africa	Southern Africa	ISPM	R7	Namarroi - N Zambezia	Central Mozambique	Zambézia
A74	Cowpea Landrace	Vigna unguiculata	Mozambique	Africa	Southern Africa	ISPM	R7	Lucas Blanco - S Zambezia	Central Mozambique	Zambézia
A75	Cowpea Landrace	Vigna unguiculata	Mozambique	Africa	Southern Africa	ISPM	R7	Lucas Blanco - S Zambezia	Central Mozambique	Zambézia
A76	Cowpea Landrace	Vigna unguiculata	Mozambique	Africa	Southern Africa	ISPM	R7	Lucas Blanco - S Zambezia	Central Mozambique	Zambézia
A77	Cowpea Landrace	Vigna unguiculata	Mozambique	Africa	Southern Africa	ISPM	R7	Lucas Blanco - S Zambezia	Central Mozambique	Zambézia
A78	Cowpea Landrace	Vigna unguiculata	Mozambique	Africa	Southern Africa	ISPM	R7	Namarroi - N Zambezia	Central Mozambique	Zambézia
A79	Cowpea Landrace	Vigna unguiculata	Mozambique	Africa	Southern Africa	ISPM	R7	Muchela - C Zambezia	Central Mozambique	Zambézia
A80	Cowpea Landrace	Vigna unguiculata	Mozambique	Africa	Southern Africa	ISPM	R7	Muchela - C Zambezia	Central Mozambique	Zambézia
A84	Cowpea Landrace	Vigna unguiculata	Mozambique	Africa	Southern Africa	ISPM	R6	Tambara - N Manica	Central Mozambique	Manica
A86	Cowpea Landrace	Vigna unguiculata	Mozambique	Africa	Southern Africa	ISPM	R6	Tambara - N Manica	Central Mozambique	Manica
A89	Cowpea Landrace	Vigna unguiculata	Mozambique	Africa	Southern Africa	ISPM	R6	Tambara - N Manica	Central Mozambique	Manica
A91	Cowpea Landrace	Vigna unguiculata	Mozambique	Africa	Southern Africa	ISPM	R6	Tambara - N Manica	Central Mozambique	Manica
A92	Cowpea Landrace	Vigna unguiculata	Mozambique	Africa	Southern Africa	ISPM	R6	Tambara - N Manica	Central Mozambique	Manica
A93	Cowpea Landrace	Vigna unguiculata	Mozambique	Africa	Southern Africa	ISPM	R6	Tambara - N Manica	Central Mozambique	Manica
A95	Cowpea Landrace	Vigna unguiculata	Mozambique	Africa	Southern Africa	ISPM	R6	Tambara - N Manica	Central Mozambique	Manica
A97	Cowpea Landrace	Vigna unguiculata	Mozambique	Africa	Southern Africa	ISPM	R6	Tambara - N Manica	Central Mozambique	Manica
A99	Cowpea Landrace	Vigna unguiculata	Mozambique	Africa	Southern Africa	ISPM	R6	Tambara - N Manica	Central Mozambique	Manica
A100	Cowpea Landrace	Vigna unguiculata	Mozambique	Africa	Southern Africa	ISPM	R6	Tambara - N Manica	Central Mozambique	Manica
A101	Cowpea Landrace	Vigna unguiculata	Mozambique	Africa	Southern Africa	ISPM	R6	Tambara - N Manica	Central Mozambique	Manica
A102	Cowpea Landrace	Vigna unguiculata	Mozambique	Africa	Southern Africa	ISPM	R6	Tambara - N Manica	Central Mozambique	Manica
A106	Cowpea Landrace	Vigna unguiculata	Mozambique	Africa	Southern Africa	ISPM	R5	Maringue - C Sofala	Central Mozambique	Sofala
A108	Cowpea Landrace	Vigna unguiculata	Mozambique	Africa	Southern Africa	ISPM	R5	Maringue - C Sofala	Central Mozambique	Sofala
A113	Cowpea Landrace	Vigna unguiculata	Mozambique	Africa	Southern Africa	ISPM	R6	Tambara - N Manica	Central Mozambique	Manica
AC1300	Cowpea Landrace	Vigna unguiculata	Mozambique	Africa	Southern Africa	IIAM	R7	Ribaue	Northern Mozambique	Nampula
AC2436	Cowpea Landrace	Vigna unguiculata	Mozambique	Africa	Southern Africa	IIAM	R2	Inharime	Southern Mozambique (Coastal zone)	Inhambane
AC2616	Cowpea Landrace	Vigna unguiculata	Mozambique	Africa	Southern Africa	IIAM	R4	Gondola	Central Mozambique	Manica
AC2262	Cowpea Landrace	Vigna unguiculata	Mozambique	Africa	Southern Africa	IIAM	R3	Massangena	Southern Mozambique	Gaza
30BIEL	Cowpea Landrace	Vigna unguiculata	Angola	Africa	Southern Africa
33LUANDA	Cowpea Landrace	Vigna unguiculata	Angola	Africa	Southern Africa
41MALAGEESCURO	Cowpea Landrace	Vigna unguiculata	Angola	Africa	Southern Africa
41MALANGECLARO	Cowpea Landrace	Vigna unguiculata	Angola	Africa	Southern Africa
41MALANGEPINTAS	Cowpea Landrace	Vigna unguiculata	Angola	Africa	Southern Africa
CABOVERDE"CHICOTE"	Cowpea Landrace	V. unguiculata sesquipedalis	Cape Verde	Africa	West Africa
CVPRETO			Cape Verde	Africa	West Africa
CVVERMELHO			Cape Verde	Africa	West Africa
IT1069	Cowpea Breeding Line	Vigna unguiculata	Nigeria	Africa	West Africa	IITA/Nigeria
IT1263	Cowpea Breeding Line	Vigna unguiculata	Nigeria	Africa	West Africa	IITA/Nigeria
IT-97K-499-35	IITA variety	Vigna unguiculata	Nigeria	Africa	West Africa	IITA/Nigeria
*ER-EcoRegion-Portugal
*AEZ- AgroEcologicalZone-Mozambique
BPGV - Banco Portugues de Germoplasma Vegetal
INIAV - Instituto Nacional de Investigação Ágraria e Veterinária
AUA - Agricultural University of Athens
CRF - Centro de Recursos Fitogenéticos
ISPM - Instituto Superior Politécnico de Manica
IIAM - Instituto de Investigação Agronomica de Mocambique
IITA - International Institute of Tropical Agriculture
