# Supplementary material for: Genetic Diversity and Population Structure of Cowpea (Vigna unguiculata (L.) Walp.) Landraces from Portugal and Mozambique
Source: Plants (Basel). 2023 Feb 13;12(4):846. doi: 10.3390/plants12040846 (PMC9963184; doi:10.3390/plants12040846)
Supplement: Supplementary file 1 [file plants-12-00846-s001.zip › Table S10 - SilicoDArT structure subpopulations.xlsx]

## Sheet: Sheet1
Table S10. SilicoDArT structure subpopulations
Authors:
Joana B Guimarães et al
Correspondence:
catia.soares@iniav.pt
Accession number	Country of origin	Subspecies	STRUCTURE
			Subpopulation 1	Subpopulation 2	Subpopulation 3	Subpopulation 4
			Red	Green	Blue	Yellow
5V	Portugal	unguiculata	0	0	0	1
A1	Mozambique	unguiculata	0.141	0.774	0.085	0
A10	Mozambique	unguiculata	0.367	0.589	0.044	0
A100	Mozambique	unguiculata	0.978	0	0.022	0
A101	Mozambique	unguiculata	1	0	0	0
A102	Mozambique	unguiculata	1	0	0	0
A106	Mozambique	unguiculata	0.002	0.997	0	0
A108	Mozambique	unguiculata	0.125	0.785	0.09	0
A113	Mozambique	unguiculata	1	0	0	0
A14	Mozambique	unguiculata	0.004	0.349	0.027	0.621
A16	Mozambique	unguiculata	0.107	0.831	0.062	0
A17	Mozambique	unguiculata	0.122	0.805	0.073	0
A24	Mozambique	unguiculata	0.11	0.833	0.057	0
A30	Mozambique	unguiculata	0.213	0.582	0.15	0.054
A33	Mozambique	unguiculata	0.14	0.859	0.001	0
A35	Mozambique	unguiculata	0.898	0.075	0.027	0
A36	Mozambique	unguiculata	0.772	0.143	0.085	0
A37	Mozambique	unguiculata	0.38	0.338	0.274	0.008
A39	Mozambique	unguiculata	0.002	0.996	0.002	0
A40	Mozambique	unguiculata	0.063	0.903	0.034	0
A44	Mozambique	unguiculata	0.583	0.242	0.129	0.045
A46	Mozambique	unguiculata	0.292	0.53	0.15	0.028
A49	Mozambique	unguiculata	0.196	0.463	0.161	0.18
A5	Mozambique	unguiculata	0.202	0.299	0.443	0.057
A52	Mozambique	unguiculata	0.311	0.639	0.05	0
A56	Mozambique	unguiculata	0.759	0.215	0.026	0
A57	Mozambique	unguiculata	0.973	0.011	0.016	0
A62	Mozambique	unguiculata	0.173	0.827	0	0
A70	Mozambique	unguiculata	0.286	0.309	0.397	0.007
A71	Mozambique	unguiculata	0.001	0.001	0.998	0
A72	Mozambique	unguiculata	0.263	0.328	0.407	0.001
A74	Mozambique	unguiculata	0.001	0.027	0.973	0
A75	Mozambique	unguiculata	0.117	0.714	0.138	0.031
A76	Mozambique	unguiculata	0.001	0.026	0.974	0
A77	Mozambique	unguiculata	0	0	1	0
A78	Mozambique	unguiculata	0	0	1	0
A79	Mozambique	unguiculata	0.042	0.368	0.072	0.518
A80	Mozambique	unguiculata	0.001	0	0.999	0
A84	Mozambique	unguiculata	0.907	0.074	0.019	0	0.288462
A86	Mozambique	unguiculata	0.979	0.02	0.001	0	0.173077
A89	Mozambique	unguiculata	0.974	0.026	0	0	0.115385
A91	Mozambique	unguiculata	0.981	0.002	0.017	0	0.576923
A92	Mozambique	unguiculata	0.832	0.154	0	0.014
A93	Mozambique	unguiculata	0.978	0.022	0	0
A95	Mozambique	unguiculata	0.976	0.024	0	0
A97	Mozambique	unguiculata	0.944	0.056	0	0
A99	Mozambique	unguiculata	0.855	0.144	0.001	0
AC1300	Mozambique	unguiculata	0.129	0.871	0	0
AC2436	Mozambique	unguiculata	0.27	0.725	0.005	0
AC2616	Mozambique	unguiculata	0.26	0.679	0.061	0
ACESSO2262	Mozambique	unguiculata	0.322	0.603	0.075	0
BIE	Angola	unguiculata	0.06	0.416	0.104	0.419
BPGV12721	Portugal	unguiculata	0	0	0	1
BPGV13022	Portugal	unguiculata	0	0	0	1
BPGV1310013B	Portugal	unguiculata	0.001	0	0	0.999
BPGV16407	Portugal	unguiculata	0.001	0	0	0.999
BPGV16479	Portugal	unguiculata	0	0.008	0	0.992
BPGV2535	Portugal	unguiculata	0	0	0	1
BPGV2979	Portugal	unguiculata	0	0.087	0	0.912
BPGV3521	Portugal	unguiculata	0.001	0	0	0.999
BPGV4035	Portugal	unguiculata	0	0	0	1
BPGV5514	Portugal	unguiculata	0	0	0	1
BPGV6160	Portugal	unguiculata	0	0	0	1
BPGV7496	Portugal	unguiculata	0	0	0	1
BPGV798	Portugal	unguiculata	0	0	0	1
BPGV836	Portugal	unguiculata	0	0	0	1
BPGV852	Portugal	unguiculata	0	0	0	1
BPGV914	Portugal	unguiculata	0	0	0	1
BPGV941	Portugal	unguiculata	0	0	0	1
CP4877	Portugal	unguiculata	0	0	0	1
CP4906	Portugal	unguiculata	0.001	0.002	0	0.997
CP4924	Portugal	unguiculata	0.001	0.007	0	0.992
CP5024	Portugal	unguiculata	0	0.081	0	0.918
CP5132	Portugal	unguiculata	0.001	0.132	0.005	0.862
CP5554	Portugal	unguiculata	0	0	0	1
CP5650	Portugal	unguiculata	0.282	0.424	0.09	0.203
CP814	Portugal	unguiculata	0	0	0	0.999
CV_CHICOTE	Cape Verde	unguiculata	0.197	0.572	0.194	0.036
F_BRANCO	Portugal	unguiculata	0	0	0	1
F_MIUDO	Portugal	unguiculata	0.003	0.006	0.001	0.99
F_OLHO_PRETO	Portugal	unguiculata	0.012	0.025	0.012	0.95
F_VAGEM	Portugal	unguiculata	0.034	0.317	0.059	0.59
FRADEL	Portugal	unguiculata	0.006	0.205	0.028	0.761
IT_97K_499_35	Nigeria	unguiculata	0.163	0.407	0.044	0.386
IT1069	Mozambique	unguiculata	0.183	0.458	0.119	0.24
IT1263	Mozambique	unguiculata	0.301	0.302	0.244	0.153
LARDOSA1	Portugal	unguiculata	0	0	0	0.999
LARDOSA1A	Portugal	unguiculata	0	0.653	0	0.347
LUANDA	Angola	unguiculata	0.969	0.015	0.015	0.001
MALANGE_CLARO	Angola	unguiculata	0.004	0.951	0.044	0
MALANGE_PINTAS	Angola	unguiculata	0.177	0.413	0.243	0.167
SATAO	Portugal	unguiculata	0	0	0	0.999
