# Supplementary material for: Genetic Diversity and Population Structure of Cowpea (Vigna unguiculata (L.) Walp.) Landraces from Portugal and Mozambique
Source: Plants (Basel). 2023 Feb 13;12(4):846. doi: 10.3390/plants12040846 (PMC9963184; doi:10.3390/plants12040846)
Supplement: Supplementary file 1 [file plants-12-00846-s001.zip › Table S11 - SNP structure subpopulations.xlsx]

## Sheet: Sheet1
Table S11. SNP structure subpopulations
Authors:
Joana B Guimarães et al
Correspondence:
catia.soares@iniav.pt
Accession number	Country of origin	Subspecies	STRUCTURE
			Subpopulation 1	Subpopulation 2	Subpopulation 3	Subpopulation 4	Subpopulation 5
			Red	Green	Blue	Yellow	Pink
BIE	Angola	unguiculata	0.177	0.436	0.195	0.192	0
LUANDA	Angola	unguiculata	0.002	0.085	0.001	0.912	0
MALANGE_CLA	Angola	unguiculata	0.854	0.001	0.144	0.002	0
MALANGE_PIN	Angola	unguiculata	0.315	0.089	0.414	0.182	0
CV_CHICOTE	Cape Verde	unguiculata	0.67	0	0.095	0.235	0
A1	Mozambique	unguiculata	0.658	0	0.01	0.332	0
A10	Mozambique	unguiculata	0.675	0	0.004	0.321	0
A100	Mozambique	unguiculata	0.003	0	0.001	0.996	0
A101	Mozambique	unguiculata	0.001	0	0	0.999	0
A102	Mozambique	unguiculata	0.001	0	0.196	0.803	0
A106	Mozambique	unguiculata	0.461	0	0.526	0.013	0
A108	Mozambique	unguiculata	0.894	0	0.001	0.105	0
A113	Mozambique	unguiculata	0.001	0	0.085	0.914	0
A14	Mozambique	unguiculata	0.138	0.419	0.442	0.001	0
A16	Mozambique	unguiculata	0.76	0	0.002	0.238	0
A17	Mozambique	unguiculata	0.804	0	0.001	0.195	0
A24	Mozambique	unguiculata	0.606	0	0.259	0.135	0
A30	Mozambique	unguiculata	0.41	0.16	0.044	0.385	0
A33	Mozambique	unguiculata	0.612	0	0.341	0.047	0
A35	Mozambique	unguiculata	0.05	0	0.002	0.948	0
A36	Mozambique	unguiculata	0.001	0	0.453	0.546	0
A37	Mozambique	unguiculata	0.1	0	0.636	0.263	0
A39	Mozambique	unguiculata	0.842	0	0.007	0.151	0
A40	Mozambique	unguiculata	0.827	0	0.158	0.015	0
A44	Mozambique	unguiculata	0.195	0.105	0.324	0.375	0
A46	Mozambique	unguiculata	0.272	0.171	0.25	0.307	0
A49	Mozambique	unguiculata	0.408	0.161	0.118	0.313	0
A5	Mozambique	unguiculata	0.556	0.001	0.081	0.363	0
A52	Mozambique	unguiculata	0.561	0.115	0.06	0.264	0
A56	Mozambique	unguiculata	0.143	0.001	0.533	0.323	0.001
A57	Mozambique	unguiculata	0.008	0	0.005	0.987	0
A62	Mozambique	unguiculata	0.783	0.002	0.001	0.214	0
A70	Mozambique	unguiculata	0.353	0	0.281	0.365	0
A71	Mozambique	unguiculata	0.711	0.001	0.288	0.001	0
A72	Mozambique	unguiculata	0.427	0.018	0.077	0.478	0
A74	Mozambique	unguiculata	0.668	0.161	0.17	0.001	0
A75	Mozambique	unguiculata	0.411	0.028	0.408	0.154	0
A76	Mozambique	unguiculata	0.623	0.216	0.161	0	0
A77	Mozambique	unguiculata	0.693	0	0.306	0.001	0
A78	Mozambique	unguiculata	0.658	0	0.342	0.001	0	0.0961538
A80	Mozambique	unguiculata	0.702	0	0.297	0.001	0	0.192308
A84	Mozambique	unguiculata	0.07	0.001	0.148	0.781	0
A86	Mozambique	unguiculata	0.012	0	0.001	0.986	0
A89	Mozambique	unguiculata	0.001	0.205	0.067	0.726	0
A91	Mozambique	unguiculata	0.01	0	0.005	0.984	0
A92	Mozambique	unguiculata	0.105	0.16	0.004	0.731	0
A93	Mozambique	unguiculata	0.011	0	0.001	0.988	0
A95	Mozambique	unguiculata	0.002	0	0.013	0.985	0
A97	Mozambique	unguiculata	0.001	0.334	0	0.665	0
A99	Mozambique	unguiculata	0.002	0.356	0.002	0.639	0
AC1300	Mozambique	unguiculata	0.892	0	0.103	0.005	0
AC2436	Mozambique	unguiculata	0.333	0.64	0	0.009	0.018
AC2616	Mozambique	unguiculata	0.537	0.216	0.02	0.227	0
ACESSO2262	Mozambique	unguiculata	0.474	0.049	0.25	0.226	0.001
IT1069	Mozambique	unguiculata	0.305	0.254	0.347	0.094	0
IT1263	Mozambique	unguiculata	0.239	0.151	0.34	0.27	0
IT_97K_499_	Nigeria	unguiculata	0.235	0.396	0.271	0.098	0
5V	Portugal	unguiculata	0.001	0	0.999	0	0
BPGV12721	Portugal	unguiculata	0.001	0.003	0.979	0	0.017
BPGV13022	Portugal	unguiculata	0.001	0	0.999	0.001	0
BPGV1310013	Portugal	unguiculata	0.001	0	0.998	0	0
BPGV16407	Portugal	unguiculata	0.001	0.101	0.898	0	0
BPGV16479	Portugal	unguiculata	0.001	0.224	0.759	0	0.017
BPGV2535	Portugal	unguiculata	0.001	0.049	0.949	0.001	0.001
BPGV2979	Portugal	unguiculata	0.001	0.437	0.561	0	0
BPGV3521	Portugal	unguiculata	0.001	0	0.998	0	0
BPGV4035	Portugal	unguiculata	0.001	0	0.999	0	0
BPGV5514	Portugal	unguiculata	0.001	0	0.998	0	0
BPGV6160	Portugal	unguiculata	0.001	0.008	0.991	0	0
BPGV7496	Portugal	unguiculata	0.002	0.022	0.975	0	0
BPGV798	Portugal	unguiculata	0.001	0	0.998	0.001	0
BPGV836	Portugal	unguiculata	0.001	0	0.999	0	0
BPGV852	Portugal	unguiculata	0.001	0	0.998	0.001	0		0.764706
BPGV914	Portugal	unguiculata	0.001	0	0.999	0	0
BPGV941	Portugal	unguiculata	0.001	0	0.999	0	0
CP4877	Portugal	unguiculata	0.001	0.075	0.924	0.001	0
CP4906	Portugal	unguiculata	0.001	0.223	0.774	0	0.002
CP4924	Portugal	unguiculata	0.001	0.142	0.856	0	0.001
CP5024	Portugal	unguiculata	0.001	0.457	0.542	0	0
CP5132	Portugal	unguiculata	0.001	0.548	0.451	0	0
CP5554	Portugal	unguiculata	0.001	0.102	0.897	0	0
CP5650	Portugal	unguiculata	0.171	0.56	0.058	0.21	0
CP814	Portugal	unguiculata	0.001	0	0.999	0.001	0
F_BRANCO	Portugal	unguiculata	0.001	0	0.999	0	0
F_MIUDO	Portugal	unguiculata	0.001	0	0.998	0	0.001
F_OLHO_PRET	Portugal	unguiculata	0.003	0	0.997	0	0
F_VAGEM	Portugal	unguiculata	0.016	0.599	0.383	0.002	0
A79	Portugal	unguiculata	0.128	0.603	0.268	0.001	0.001
FRADEL	Portugal	unguiculata	0.001	0.323	0.675	0	0
LARDOSA1	Portugal	unguiculata	0.001	0	0.999	0	0
LARDOSA1A	Portugal	unguiculata	0	0	0	0	1
SATAO	Portugal	unguiculata	0.001	0	0.999	0	0
