# Supplementary material for: Genetic Diversity and Population Structure of Cowpea (Vigna unguiculata (L.) Walp.) Landraces from Portugal and Mozambique
Source: Plants (Basel). 2023 Feb 13;12(4):846. doi: 10.3390/plants12040846 (PMC9963184; doi:10.3390/plants12040846)
Supplement: Supplementary file 1 [file plants-12-00846-s001.zip › Table S12 - Cowpea Primers.xlsx]

## Sheet: Sheet1
Table S12. Cowpea Primers
Authors:
Joana B Guimarães et al
Correspondence:
catiamaria@gmail.com
MIX	Name	Accession	Motif	Label	Primer F Sequence	Primer R Sequence	Size	TM_F	TA_F	TM_R	TA_R	TA	Notes
A	VM5		(AG)32	D3	AGCGACGGCAACAACGAT	TTCCCTGCAACAAAAATACA	188	66.9	61.9	52	47	54.45	Li et al 2001
	VM31		(CT)16	D4	CGCTCTTCGTTGATGGTTATG	GTGTTCTAGAGGGTGTGATGGTA	200	64.4	59.4	63	58	58.7	Li et al 2001
	VM35		(AG)11.(T)9	D3	GGTCAATAGAATAATGGAAAGTGT	ATGGCTGAAATAGGTGTCTGA	127	58.9	53.9	57	52	52.95	Li et al 2001
	VM36		(CT)13	D4	ACTTTCTGTTTTACTCGACAACTC	GTCGCTGGGGGTGGCTTATT	160	59.5	54.5	63	58	56.25	Li et al 2001
B	VM39		(AC)13.(AT)5.(TACA)4	D4	GATGGTTGTAATGGGAGAGTC	AAAAGGATGAAATTAGGAGAGCA	212	59.9	54.9	58	53	53.95	Li et al 2001
	VuUGM05		(TTA)25	D4	GCGGGATTCTATTCCAGTGA	TCCATTGGGTTTCTCAACCT	235	63.9	58.9	56	51	54.95	Gupta et al 2010
	VuUGM33		(AT)21	D4	AAAGGTGGGGGATTATGAGG	TGTCCAATCCTGATGGATGA	170	63.7	58.7	56	51	54.85	Gupta et al 2010
	VuUGM71		(AT)13	D3	TTCACAACCTGTCCACCTCA	GGCGTCCCAACAGATAAGAA	237	64.4	59.4	58	53	56.2	Gupta et al 2010
C	CLM0634		(TTACC)3	D4	CAACTCATCTTCTCCTTCCTT	GCCAATCTTTACAACTTACCA	339	59	54	55	50	52	Xu et al 2010
	CLM0721		(TC)10	D4	CGATGGTTGAAGTTTGAGG	AAGATTGCGAGAAGGAGATAG	152	60.7	55.7	57	52	53.85	Xu et al 2010
	CLM0767		(TCTTC)2tattc(TCTTC)	D3	TAGCATAGAAGAAGCAATCGT	CTGGAATCTGGAAGGAGAA	212	58.2	53.2	55	50	51.6	Xu et al 2010
	CLM0792		(GAGT)3	D3	CTCTCTCTCTCCACATCTCAA	CATCATCAATCACACACCTCC	133	58.7	53.7	55	50	51.85	Xu et al 2010
