# Supplementary material for: Genetic Diversity and Population Structure of Cowpea (Vigna unguiculata (L.) Walp.) Landraces from Portugal and Mozambique
Source: Plants (Basel). 2023 Feb 13;12(4):846. doi: 10.3390/plants12040846 (PMC9963184; doi:10.3390/plants12040846)
Supplement: Supplementary file 1 [file plants-12-00846-s001.zip › Table S2 - Polymorphic SilicoDArT marker.xlsx]

## Sheet: SilicoDArT_1_original
Table S2. Polymorphic SilicoDArT markers
Authors:
Joana B Guimarães et al
Correspondence:
catia.soares@iniav.pt
*	*	*	*	*	*	*	*	*	*	*	*	*	*	DCpe21-6552	DCpe21-6552	DCpe21-6552	DCpe21-6552	DCpe21-6552	DCpe21-6552	DCpe21-6552	DCpe21-6552	DCpe21-6552	DCpe21-6552	DCpe21-6552	DCpe21-6552	DCpe21-6552	DCpe21-6552	DCpe21-6552	DCpe21-6552	DCpe21-6552	DCpe21-6552	DCpe21-6552	DCpe21-6552	DCpe21-6552	DCpe21-6552	DCpe21-6552	DCpe21-6552	DCpe21-6552	DCpe21-6552	DCpe21-6552	DCpe21-6552	DCpe21-6552	DCpe21-6552	DCpe21-6552	DCpe21-6552	DCpe21-6552	DCpe21-6552	DCpe21-6552	DCpe21-6552
*	*	*	*	*	*	*	*	*	*	*	*	*	*	912621350012	912621350012	912621350012	912621350012	912621350012	912621350012	912621350012	912621350012	912621350012	912621350012	912621350012	912621350012	912621350012	912621350012	912621350012	912621350012	912621350012	912621350012	912621350012	912621350012	912621350012	912621350012	912621350012	912621350012	912621350012	912621350012	912621350012	912621350012	912621350012	912621350012	912621350012	912621350012	912621350012	912621350012	912621350012	912621350012
*	*	*	*	*	*	*	*	*	*	*	*	*	*	1	1	1	1	1	1	1	1	1	1	1	1	1	1	1	1	1	1	1	1	1	1	1	1	1	1	1	1	1	1	1	1	1	1	1	1
*	*	*	*	*	*	*	*	*	*	*	*	*	*	A	H	F	G	H	A	B	C	D	E	F	G	A	B	C	D	E	F	G	H	A	B	C	G	D	E	F	H	A	B	C	D	E	F	G	H
*	*	*	*	*	*	*	*	*	*	*	*	*	*	1	6	5	5	5	6	6	6	6	6	6	6	7	7	7	7	7	7	7	7	8	8	8	8	8	8	8	8	9	9	9	9	9	9	9	9
*	*	*	*	*	*	*	*	*	*	*	*	*	*	none	none	none	none	none	none	none	none	none	none	none	none	none	none	none	none	none	none	none	none	none	none	none	none	none	none	none	none	none	none	none	none	none	none	none	none
CloneID	AlleleSequence	TrimmedSequence	Chrom_Cowpea_ASM411807v1	ChromPos_Cowpea_ASM411807v1	AlnCnt_Cowpea_ASM411807v1	AlnEvalue_Cowpea_ASM411807v1	CallRate	OneRatio	PIC	AvgReadDepth	StDevReadDepth	Qpmr	Reproducibility	5V	A1	A10	A100	A101	A102	A106	A108	A113	A14	A16	A17	A24	A30	A33	A35	A36	A37	A39	A40	A44	A46	A49	A5	A52	A56	A57	A62	A70	A71	A72	A74	A75	A76	A77	A78
62468328	TGCAGTTATAATTGATCAAGAAGGAATCCAAAAGGAACTCGAATCTTTTGCGCAATCGCCCGGGAATTG	TGCAGTTATAATTGATCAAGAAGGAATCCAAAAGGAACTCGAATCTTTTGCGCAATCGCCCGGGAATTG	NC_018051.1_chloroplast	2609	11	2.15e-27	0.861702	0.876543	0.21643	9.00926	5.59678	1.63826	1	1	0	1	1	1	1	1	1	1	0	1	1	1	1	1	1	1	0	1	1	1	0	1	1	1	-	1	1	-	0	1	-	1	1	1	1
62046204	TGCAGACGATTTAACTGACCCTGCTCCTGCTACGACATTTGCACATTTAGATGCTACTACTGTACTATC	TGCAGACGATTTAACTGACCCTGCTCCTGCTACGACATTTGCACATTTAGATGCTACTACTGTACTATC	NC_018051.1_chloroplast	11387	12	2.15e-27	1	0.06383	0.119511	151.3	120.345	1.2659	1	0	0	0	0	0	0	0	0	0	0	1	0	0	1	0	0	0	0	0	0	0	0	0	0	0	0	0	1	0	0	0	0	1	0	0	0
100032561	TGCAGTATTGGGCTTTGGCGGTATTTATCATGCACTTCTGGACCTGAGACTCTTGAAGAATCTTTTCCC	TGCAGTATTGGGCTTTGGCGGTATTTATCATGCACTTCTGGACCTGAGACTCTTGAAGAATCTTTTCCC	NC_018051.1_chloroplast	29641	7	7.73e-27	0.87234	0.841463	0.266805	5.54808	3.66081	1.48674	1	1	0	1	1	1	1	0	1	1	0	1	1	-	1	1	1	1	-	1	1	1	-	1	1	1	-	1	1	0	-	1	1	0	0	1	1
100027385	TGCAGAATCCCGCGAATTACTTCTGAATTCATTTTCTTTTTTACAGATCGGAAGAGCGGTTCAGCAGGA	TGCAGAATCCCGCGAATTACTTCTGAATTCATTTTCTTTTTTAC	NC_018051.1_chloroplast	51415	12	2.14e-14	1	0.021277	0.041648	12.5	5.5	1.82061	1	0	0	0	0	0	0	1	0	0	0	0	0	0	0	0	0	0	0	0	0	0	0	0	0	0	0	0	0	0	0	0	0	0	0	0	0
100059849	TGCAGCAGGAATGCTATTCGAACAGTATCGGATCAAGGCATGCAACGAGCAGAAATCATGATCAAAGGG	TGCAGCAGGAATGCTATTCGAACAGTATCGGATCAAGGCATGCAACGAGCAGAAATCATGATCAAAGGG	NC_018051.1_chloroplast	79205	13	1e-25	0.840426	0.78481	0.337766	5.39394	3.42545	1.55341	1	-	0	1	1	1	1	0	1	1	1	1	1	0	1	1	1	1	0	1	1	1	-	1	1	1	0	1	1	0	0	1	-	-	0	1	1
35154241	TGCAGCAGGAAATGCTATTCAAACAGTATCGGATCAAGGCATGCAACGAGCAGAAATCATACTGTGTTG	TGCAGCAGGAAATGCTATTCAAACAGTATCGGATCAAGGCATGCAACGAGCAGAAATCATACTGTGTTG	NC_018051.1_chloroplast	79205	12	2.16e-22	0.989362	0.172043	0.284888	21.8077	12.9229	1.75516	1	0	0	0	1	1	-	1	0	1	0	0	1	0	0	0	0	1	1	0	0	1	1	0	0	0	0	0	0	1	0	0	0	0	0	0	0
100000773	TGCAGTTACTAATTCATGATCTGACATGTACAGAATGAAAACTTACAGATCGGAAGAGCGGTTCAGCAG	TGCAGTTACTAATTCATGATCTGACATGTACAGAATGAAAACTTAC	NC_018051.1_chloroplast	94517	19	1.82e-15	1	0.021277	0.041648	12.5	6.5	1.68004	1	0	0	0	0	0	0	1	0	0	0	0	0	0	0	0	0	0	0	0	0	0	0	0	0	0	0	0	0	0	0	0	0	0	0	0	0
100066059	TGCAGAAGAAAAAACCGCAAAATCCGATCCAATTTATCGTAATCGATTAGTTAATTACAGATCGGAAGA	TGCAGAAGAAAAAACCGCAAAATCCGATCCAATTTATCGTAATCGATTAGTTAATTAC	NC_018051.1_chloroplast	95247	21	7.78e-21	0.882979	0.831325	0.280447	11.6796	7.23961	1.6301	1	1	0	1	1	1	1	-	1	1	-	1	1	0	1	1	1	1	0	1	1	1	0	1	1	1	-	1	1	0	-	1	-	1	-	1	1
100073468	TGCAGAAGAAAAAAACCGCAAAATCCGATCCAATTTATCGTAATCGATTAGTTACAGATCGGAAGAGCG	TGCAGAAGAAAAAAACCGCAAAATCCGATCCAATTTATCGTAATCGATTAGTTAC	NC_018051.1_chloroplast	95250	20	1.19e-18	0.840426	0.987342	0.024996	19.1453	12.6675	1.56758	1	1	-	1	1	1	1	1	1	1	1	1	1	-	1	1	1	1	-	1	1	1	-	1	1	1	-	1	1	-	-	1	1	1	0	1	1
100073471	TGCAGAAGAAAAAACCGCAAAATCCGATCCAATTTATCGTAATCGATAGTTACAGATCGGAAGAGCGGT	TGCAGAAGAAAAAACCGCAAAATCCGATCCAATTTATCGTAATCGATAGTTAC	NC_018051.1_chloroplast	95252	21	3.99e-18	0.829787	0.987179	0.025312	10.2051	6.19558	1.67232	1	1	-	1	1	1	1	1	1	1	1	1	1	-	1	1	1	1	1	1	1	1	-	1	1	1	-	1	1	-	1	1	-	1	-	1	1
100077973	TGCAGAACAAGCTATTATTGCAAAAATTGGTGAATACAACCAACTATCATTACAAGATCGGAAGAGCGG	TGCAGAACAAGCTATTATTGCAAAAATTGGTGAATACAACCAACTATCATTTAC	NC_018051.1_chloroplast	108260	18	3.19e-19	0.87234	0.939024	0.114515	11.0721	8.57265	1.36155	1	1	0	1	1	1	1	1	1	1	1	1	1	1	1	1	1	1	0	1	1	1	-	1	1	1	-	1	1	-	-	1	-	-	-	1	1
35153882	TGCAGTGAGTGACGAATCAATGAGTTAGCTAAAAGTCTGTGTTATGTAACCCATATTCAAATGTGTCAT	TGCAGTGAGTGACGAATCAATGAGTTAGCTAAAAGTCTGTGTTATGTAACCCATATTCAAATGTGTCAT	NC_018051.1_chloroplast	151431	2	4.62e-29	0.861702	0.925926	0.137174	9.08257	5.01215	1.77883	1	1	-	1	1	1	1	1	1	1	1	1	1	1	1	1	1	1	1	1	1	1	-	1	1	1	1	1	1	1	1	1	1	1	1	1	1
14076727	TGCAGTACTCCTGGTAGCCAGAAACAATCAGCAGCAGAAGCCTCTAAAATCATCATAACTGTAGAGAAT	TGCAGTACTCCTGGTAGCCAGAAACAATCAGCAGCAGAAGCCTCTAAAATCATCATAACTGTAGAGAAT	NC_040279.1_chromosome_1	65380	1	2.15e-27	0.808511	0.973684	0.051247	93.6754	30.7943	2.89589	1	1	1	1	1	1	1	1	1	1	-	1	1	1	-	1	1	1	1	1	1	1	-	-	1	1	1	1	1	1	1	1	1	1	1	1	1
14056812	TGCAGCCAGCTAGAAAGCAGTGTCCAAGGGTGTTACAGGCCTTCTGAGCAGCAGTGTCTTAGGTCTTAT	TGCAGCCAGCTAGAAAGCAGTGTCCAAGGGTGTTACAGGCCTTCTGAGCAGCAGTGTCTTAGGTCTTAT	NC_040279.1_chromosome_1	65446	1	4.62e-29	0.840426	0.974684	0.049351	16.4649	7.11458	2.28214	1	1	1	1	1	1	1	-	1	1	-	1	1	1	1	1	1	1	1	1	-	1	1	-	1	1	1	1	1	1	1	1	1	1	1	1	1
62460908	TGCAGCATCTTGAACAGGTCTTGGAAGATTCAAATCGCACTTTTTCTGAAAACATGCTGAAGAATCGCA	TGCAGCATCTTGAACAGGTCTTGGAAGATTCAAATCGCACTTTTTCTGAAAACATGCTGAAGAATCGCA	NC_040279.1_chromosome_1	81497	1	4.62e-29	0.904255	0.964706	0.068097	10.2832	3.96326	2.53861	1	1	1	1	1	1	1	1	1	1	1	1	1	1	1	1	1	1	1	1	1	1	1	1	-	1	1	1	1	1	1	1	1	1	1	1	1
100072173	TGCAGCTGTTTCAGTCCATTGTGTTGTTTTATGTATGGGGAGCATTTTCGTATCTTCATTTGAATGCTT	TGCAGCTGTTTCAGTCCATTGTGTTGTTTTATGTATGGGGAGCATTTTCGTATCTTCATTTGAATGCTT	NC_040279.1_chromosome_1	95846	3	2.15e-27	0.968085	0.208791	0.330395	5.2	2.28035	2.23735	1	1	0	0	0	0	0	0	0	0	0	0	0	0	0	0	0	1	0	0	0	0	0	0	0	0	0	0	0	0	0	0	0	0	0	0	0
25355796	TGCAGGCTTATTCTTTGCTCAGAACATCGTATCTACAAGAGAGTGATGCAGGCAACTCCTCTGGTATTT	TGCAGGCTTATTCTTTGCTCAGAACATCGTATCTACAAGAGAGTGATGCAGGCAACTCCTCTGGTATTT	NC_040279.1_chromosome_1	122715	1	4.62e-29	0.914894	0.976744	0.04543	36.2895	11.9595	3.08836	1	1	1	1	1	1	1	1	1	1	1	1	1	1	1	1	1	1	1	1	1	1	1	1	1	1	1	1	1	1	1	1	1	1	1	1	1
25355556	TGCAGGAGATTTCTCTATTGCTCTCCTAAATTGCAGATAGGGGGATGTCGTATTTTTCTTACCGAGCCT	TGCAGGAGATTTCTCTATTGCTCTCCTAAATTGCAGATAGGGGGATGTCGTATTTTTCTTACCGAGCCT	NC_040279.1_chromosome_1	122781	1	4.62e-29	0.851064	0.975	0.04875	39.9123	13.1433	3.2193	1	-	1	1	1	1	1	1	1	1	1	1	1	1	1	1	1	1	1	1	1	-	1	1	1	1	1	1	1	1	1	1	-	1	1	1	1
100018820	TGCAGAGTTCTATCGGGATAATCCACAAGAACCATGCTGAAAGTATAACTACTTTTATTACAGATCGGA	TGCAGAGTTCTATCGGGATAATCCACAAGAACCATGCTGAAAGTATAACTACTTTTATTAC	NC_040279.1_chromosome_1	145640	1	5.1e-18	1	0.021277	0.041648	29	11.1803	2.70314	1	0	0	0	0	0	0	0	0	0	0	0	0	0	0	0	0	0	0	0	0	0	0	0	0	0	0	0	0	0	0	0	0	0	0	0	0
25355294	TGCAGCTGGGATCTGCTGAACGTTTTATTCAAGAATCAAAGTTTTTGATACATGGGAATGGTAAAGATA	TGCAGCTGGGATCTGCTGAACGTTTTATTCAAGAATCAAAGTTTTTGATACATGGGAATGGTAAAGATA	NC_040279.1_chromosome_1	155449	1	4.62e-29	0.87234	0.97561	0.047591	27.1579	9.18865	2.98852	1	1	1	1	1	1	1	1	1	1	1	1	1	1	1	1	1	1	1	1	1	1	1	1	1	1	1	1	1	1	1	1	1	1	-	1	1
100060398	TGCAGCTGGGATCTGCTGAACGATTTATGCAAGAATCAAAGTTTTTGATACATGGGAATGGTAAAGAAA	TGCAGCTGGGATCTGCTGAACGATTTATGCAAGAATCAAAGTTTTTGATACATGGGAATGGTAAAGAAA	NC_040279.1_chromosome_1	155449	1	1.29e-24	1	0.021277	0.041648	29.5	5.02494	6.62424	1	0	0	0	0	0	0	0	0	0	0	0	0	0	0	0	0	0	0	0	0	0	0	0	0	0	0	0	0	0	0	0	0	0	0	0	0
35154338	TGCAGACATAAGAAGTACCTTACACACAACGAATCAACAAAATTACAGATCGGAAGAGCGGTTCAGCAG	TGCAGACATAAGAAGTACCTTACACACAACGAATCAACAAAATTAC	NC_040279.1_chromosome_1	164028	1	5.07e-16	0.925532	0.977011	0.04492	58.7193	20.4911	2.95682	1	1	1	1	1	1	1	1	1	1	1	1	1	1	-	1	1	1	1	1	1	-	1	1	1	-	1	1	1	1	1	-	1	1	1	1	1
14058234	TGCAGGTGGACGAGGCAATCCTTCTATTGAGAATGGTTGGAGTCTCTTTACTAACTGTTGTTTATAAAT	TGCAGGTGGACGAGGCAATCCTTCTATTGAGAATGGTTGGAGTCTCTTTACTAACTGTTGTTTATAAAT	NC_040279.1_chromosome_1	164296	1	4.62e-29	0.87234	0.97561	0.047591	34.7719	12.5517	2.92219	1	1	1	1	1	1	1	1	1	1	1	1	1	1	1	1	1	1	1	1	1	1	1	1	1	-	1	1	1	1	1	1	1	1	1	1	1
100061088	TGCAGGTGGAAGAGGCAATCCTTCTATTGAGAATGGTTGGAGTCTCTTTACTAATTGTTGTTTATAAAT	TGCAGGTGGAAGAGGCAATCCTTCTATTGAGAATGGTTGGAGTCTCTTTACTAATTGTTGTTTATAAAT	NC_040279.1_chromosome_1	164296	1	1e-25	1	0.021277	0.041648	31	2.91548	15.2775	1	0	0	0	0	0	0	0	0	0	0	0	0	0	0	0	0	0	0	0	0	0	0	0	0	0	0	0	0	0	0	0	0	0	0	0	0
14057321	TGCAGCTGTACTTTCTCTAAATGATAGTGGACCTGACTTAGGAAAGTGGTGGTTGGAACCATCACTCTT	TGCAGCTGTACTTTCTCTAAATGATAGTGGACCTGACTTAGGAAAGTGGTGGTTGGAACCATCACTCTT	NC_040279.1_chromosome_1	165657	1	4.62e-29	0.861702	0.962963	0.071331	13.7611	6.26166	2.23493	1	1	-	1	1	1	1	1	1	1	1	1	1	1	1	1	1	1	1	1	1	1	1	1	1	1	1	-	1	1	1	1	1	1	1	1	1
25356804	TGCAGTGGCATGAGGGAGGTCACAGAGGCTTTCCAGTGGATGGGATTTCACTTGAGAACAGAATCACCG	TGCAGTGGCATGAGGGAGGTCACAGAGGCTTTCCAGTGGATGGGATTTCACTTGAGAACAGAATCACCG	NC_040279.1_chromosome_1	167591	1	4.62e-29	0.861702	0.975309	0.048163	36.4649	9.88724	3.60064	1	1	1	1	1	1	1	1	1	1	1	1	1	1	1	1	1	1	1	1	1	1	1	1	-	-	1	1	1	1	-	1	1	1	1	-	1
25363492	TGCAGCCACAAGCGTCTGAGGCATTCCCGAGCGTACATAGACTTCAATTCTCCTCATGATGTTTTCGAG	TGCAGCCACAAGCGTCTGAGGCATTCCCGAGCGTACATAGACTTCAATTCTCCTCATGATGTTTTCGAG	NC_040279.1_chromosome_1	169244	1	4.62e-29	0.840426	0.974684	0.049351	31.2193	9.96288	3.11905	1	-	1	1	1	1	1	1	1	1	1	1	1	1	1	1	1	1	1	1	1	1	1	1	1	-	1	1	-	-	1	1	1	1	-	1	1
14060712	TGCAGCCTGAGGTGTTTCATATATGTTACAGATCGGAAGAGCGGTTCAGCAGGAATGCCGAGACCGATC	TGCAGCCTGAGGTGTTTCATATATGTTAC	NC_040279.1_chromosome_1	230217	1	4.55e-07	0.87234	0.97561	0.047591	38.4825	15.4564	2.64454	1	1	1	1	1	1	1	1	-	1	1	-	1	1	-	1	1	1	1	1	1	1	1	1	-	1	1	1	1	1	1	1	1	1	1	-	1
14060745	TGCAGCGCAATCTGCTGTTGTGCATGCATTACAGATCGGAAGAGCGGTTCAGCAGGAATGCCGAGACCG	TGCAGCGCAATCTGCTGTTGTGCATGCATTAC	NC_040279.1_chromosome_1	235055	1	1.26e-08	0.893617	0.97619	0.046485	54.4211	28.6338	1.98692	1	-	1	1	1	1	1	1	1	1	1	1	1	1	1	1	1	1	1	1	1	1	1	1	-	1	1	1	-	1	1	1	1	1	1	1	1
14060553	TGCAGCATAACAAGAATAGAAACAACAAGCCAAATTGTCACAACCATCTTACAGATCGGAAGAGCGGTT	TGCAGCATAACAAGAATAGAAACAACAAGCCAAATTGTCACAACCATCTTAC	NC_040279.1_chromosome_1	235847	1	2.98e-19	0.851064	0.975	0.04875	36.3947	10.9389	3.50285	1	1	1	1	1	1	1	1	1	1	1	1	1	1	1	1	1	1	1	1	1	-	1	1	-	1	1	1	1	1	1	1	1	1	1	1	1
14056318	TGCAGCAAGACACCAAGAATAGAGATTGATGAGGGTCACAGACAATCAGCATTCGTTTAGAGGTTGGAA	TGCAGCAAGACACCAAGAATAGAGATTGATGAGGGTCACAGACAATCAGCATTCGTTTAGAGGTTGGAA	NC_040279.1_chromosome_1	247711	1	4.62e-29	0.861702	0.975309	0.048163	26.9474	10.3507	2.70945	1	1	1	1	-	1	1	1	1	1	1	1	1	1	1	1	1	1	1	1	1	1	1	1	1	-	1	1	1	1	1	-	-	1	1	1	-
62468386	TGCAGTTGCTAAAGCAGTGTCCCTCTTTAGGATCTGTTCATATATGCACAAACCTTTTTCAAAAATGTA	TGCAGTTGCTAAAGCAGTGTCCCTCTTTAGGATCTGTTCATATATGCACAAACCTTTTTCAAAAATGTA	NC_040279.1_chromosome_1	259856	1	4.62e-29	0.882979	0.975904	0.047031	30.7018	9.80774	3.09148	1	1	-	1	1	1	1	1	1	1	1	1	1	1	1	1	1	1	1	1	1	1	1	1	1	1	1	1	1	1	1	1	1	1	1	1	1
100016771	TGCAGTTGCTAAAGCAGTGTCCCTCTTTAGGATCTGTTCATATATGCATAACCCTTTTGTCAAAAATGT	TGCAGTTGCTAAAGCAGTGTCCCTCTTTAGGATCTGTTCATATATGCATAACCCTTTTGTCAAAAATGT	NC_040279.1_chromosome_1	259856	1	1.67e-23	1	0.021277	0.041648	36.5	9.75961	3.65407	1	0	0	0	0	0	0	0	0	0	0	0	0	0	0	0	0	0	0	0	0	0	0	0	0	0	0	0	0	0	0	0	0	0	0	0	0
14059756	TGCAGAATCTTTGTCCTATCCTTGAAATCCAGGCATCTAATGCTAAATGTGTTACTTACAGATCGGAAG	TGCAGAATCTTTGTCCTATCCTTGAAATCCAGGCATCTAATGCTAAATGTGTTACTTAC	NC_040279.1_chromosome_1	286151	1	4.79e-23	0.840426	0.974684	0.049351	22.0877	7.89799	2.88496	1	-	1	1	1	1	1	1	1	1	1	1	-	1	1	1	1	-	1	1	1	-	1	1	1	1	1	1	1	1	1	1	-	1	1	1	-
100006112	TGCAGAATTCTTCTGATGATTATTCAAAGATTGTAGACTTAGTAAGCCGGTTTGCTATTCATCATACAA	TGCAGAATTCTTCTGATGATTATTCAAAGATTGTAGACTTAGTAAGCCGGTTTGCTATTCATCATACAA	NC_040279.1_chromosome_1	288962	1	3.6e-25	1	0.021277	0.041648	15.25	3.69966	4.58442	1	0	0	0	0	0	0	0	0	0	0	0	0	0	0	0	0	0	0	0	0	0	0	0	0	0	0	0	0	0	0	0	0	0	0	0	0
14077193	TGCAGTGTCTTCCTCCTTGCAGCCATGTTATAGAACAGATTCTCAACCTATCAATAGATTTACTTTCAG	TGCAGTGTCTTCCTCCTTGCAGCCATGTTATAGAACAGATTCTCAACCTATCAATAGATTTACTTTCAG	NC_040279.1_chromosome_1	289028	1	4.62e-29	0.893617	0.97619	0.046485	19.807	6.21667	3.1557	1	1	1	1	1	1	1	1	1	-	1	1	1	1	1	1	1	1	1	1	1	1	1	1	1	1	1	1	1	1	1	1	1	1	1	1	1
25354624	TGCAGCAGAACAACAGGCAAGAAAAGTATCAGATTTGACAGGAGTTTATTGGTGCTCTCTCTCTCTCTC	TGCAGCAGAACAACAGGCAAGAAAAGTATCAGATTTGACAGGAGTTTATTGGTGCTCTCTCTCTCTCTC	NC_040279.1_chromosome_1	302793	1	2.15e-27	0.882979	0.975904	0.047031	17.5702	8.03389	2.22302	1	1	1	1	1	1	1	1	1	1	1	1	1	1	1	1	1	1	1	1	1	1	1	1	1	-	1	1	1	1	1	-	1	1	1	1	1
14074189	TGCAGACTGTTGGTGAAGTTGTTCTTCAGCTTCATGCCGGGCTTCCTTTGACAGGAATAGAGTTAGTTA	TGCAGACTGTTGGTGAAGTTGTTCTTCAGCTTCATGCCGGGCTTCCTTTGACAGGAATAGAGTTAGTTA	NC_040279.1_chromosome_1	302859	1	4.62e-29	0.882979	0.975904	0.047031	40.2983	12.5858	3.39521	1	1	1	1	1	1	1	1	1	1	1	1	1	1	1	1	1	1	1	1	1	1	1	1	1	1	1	1	1	1	1	1	1	1	1	1	-
42215344	TGCAGACAAGATATTATGATAATCATCACAAAACATTCATGTGTCACTTCGAATTCGATTTCTCTGCTA	TGCAGACAAGATATTATGATAATCATCACAAAACATTCATGTGTCACTTCGAATTCGATTTCTCTGCTA	NC_040279.1_chromosome_1	310727	1	4.62e-29	0.851064	0.9625	0.072187	23.8496	8.27002	2.94784	1	1	1	1	1	1	-	1	1	1	1	1	1	1	1	1	1	1	1	1	1	-	1	1	1	1	1	1	1	1	1	1	1	1	-	1	1
14056285	TGCAGCAACTAGGTGGGATTAGATGTTTGGTTTCTTGTTTTTCATCTTCTTCCACTCATTGTTATGGCC	TGCAGCAACTAGGTGGGATTAGATGTTTGGTTTCTTGTTTTTCATCTTCTTCCACTCATTGTTATGGCC	NC_040279.1_chromosome_1	310793	1	4.62e-29	0.87234	0.963415	0.070494	30.823	13.0711	2.49938	1	1	1	1	-	1	1	1	1	1	1	1	1	1	1	1	1	1	1	1	1	1	1	1	1	-	1	1	-	1	1	-	1	1	1	1	1
28497646	TGCAGCAACCAGGTACATATTGTACGGAGGTAATGACATTGGTTTTTCATCCTATGGAGAAAGCTGGAA	TGCAGCAACCAGGTACATATTGTACGGAGGTAATGACATTGGTTTTTCATCCTATGGAGAAAGCTGGAA	NC_040279.1_chromosome_1	312669	2	7.78e-22	0.893617	0.964286	0.068878	19.5664	7.29514	2.67256	1	1	1	1	1	1	1	1	1	1	1	1	1	1	1	1	1	1	1	1	1	1	1	1	1	1	1	1	1	1	1	1	1	1	1	1	1
25366732	TGCAGTGCATGGAAATACCTTGGGCTGTCAGATATCTATGCTGATTCATTGCATTTTACAGATCGGAAG	TGCAGTGCATGGAAATACCTTGGGCTGTCAGATATCTATGCTGATTCATTGCATTTTAC	NC_040279.1_chromosome_1	318570	1	4.79e-23	0.904255	0.976471	0.045952	85.9912	23.6007	4.02962	1	1	1	1	1	1	1	1	1	1	1	1	1	1	1	1	1	1	1	-	1	-	1	1	1	1	1	-	1	1	1	-	1	1	1	1	1
14073594	TGCAGAAAGAATTCTGTTATTTACGCACCACTTTTGCACCAACTCTCAGAAGCGTTATCTTTTATTACA	TGCAGAAAGAATTCTGTTATTTACGCACCACTTTTGCACCAACTCTCAGAAGCGTTATCTTTTATTACA	NC_040279.1_chromosome_1	318626	1	5.97e-28	0.893617	0.97619	0.046485	32.9123	10.6158	3.04742	1	1	1	1	1	1	1	1	1	-	1	1	1	1	1	1	1	1	1	1	1	1	1	1	1	-	-	1	1	1	1	1	1	1	1	1	1
25355403	TGCAGCTTTCATTTTGTGCATCCTTTTCGTATAGCTGCTAGTGTATTGTTTTTGGGGTTTCTAGTTTTG	TGCAGCTTTCATTTTGTGCATCCTTTTCGTATAGCTGCTAGTGTATTGTTTTTGGGGTTTCTAGTTTTG	NC_040279.1_chromosome_1	327297	1	4.62e-29	0.861702	0.962963	0.071331	24.5841	7.69062	3.05945	1	1	1	1	1	1	-	1	1	1	1	1	1	1	1	1	1	1	1	1	1	1	-	1	1	1	-	1	1	-	1	1	-	1	-	1	1
25359933	TGCAGTCTCACCTCGTTTGAGTTCATGTGACCAACTTTTATACTATCATTTCCAGTTACAGATCGGAAG	TGCAGTCTCACCTCGTTTGAGTTCATGTGACCAACTTTTATACTATCATTTCCAGTTAC	NC_040279.1_chromosome_1	327363	1	4.79e-23	0.882979	0.975904	0.047031	18.2544	7.11042	2.57544	1	1	1	1	1	1	1	-	1	1	1	1	1	1	1	-	1	1	1	1	1	1	-	-	1	1	1	1	1	1	1	1	-	1	1	1	1
25357996	TGCAGAGACATCAGACCAAAATTGGACAAAACAAAAGTCATTTTGAATCAGTATTATTACAGATCGGAA	TGCAGAGACATCAGACCAAAATTGGACAAAACAAAAGTCATTTTGAATCAGTATTATTAC	NC_040279.1_chromosome_1	362941	1	1.37e-23	0.87234	0.963415	0.070494	32.2124	12.6718	2.6031	1	1	1	1	1	1	1	1	-	1	1	1	1	1	1	1	1	1	1	1	1	1	1	1	1	-	1	1	1	1	1	-	1	1	1	1	-
100063396	TGCAGAAACTGCTGCTGCACTTGCTGCTGCATCCATTGTCTTCAGAAGGGTTGACCCTACATACTCTAA	TGCAGAAACTGCTGCTGCACTTGCTGCTGCATCCATTGTCTTCAGAAGGGTTGACCCTACATACTCTAA	NC_040279.1_chromosome_1	376975	1	1e-25	1	0.021277	0.041648	39.25	7.25862	6.04727	1	0	0	0	0	0	0	0	0	0	0	0	0	0	0	0	0	0	0	0	0	0	0	0	0	0	0	0	0	0	0	0	0	0	0	0	0
25354612	TGCAGCACTTGCTGCTGCATCCATTGTCTTCAGAAGGGTTGACCCAACATACTCTAAGCAGTTATTACA	TGCAGCACTTGCTGCTGCATCCATTGTCTTCAGAAGGGTTGACCCAACATACTCTAAGCAGTTATTACA	NC_040279.1_chromosome_1	376987	1	5.97e-28	0.904255	0.976471	0.045952	46.0877	19.0602	2.50993	1	1	1	1	1	1	1	1	1	1	1	1	1	1	1	1	1	1	1	1	1	1	1	1	1	-	1	1	1	1	1	-	1	1	1	1	-
62463713	TGCAGTAACAATACACAATAAATCAGATAACATCACACAAACAAGTTACAGATCGGAAGAGCGGTTCAG	TGCAGTAACAATACACAATAAATCAGATAACATCACACAAACAAGTTAC	NC_040279.1_chromosome_1	377529	1	5.76e-16	1	0.074468	0.137845	33.1538	25.699	1.36909	1	0	1	0	0	0	1	0	0	0	0	0	0	0	0	0	1	0	1	0	0	0	0	0	0	0	0	0	0	0	0	0	0	0	0	0	0
100044359	TGCAGCTAAATTACTTGAACACCTTGCATCCATGCTCTTCTTTCTCGTAAACTATTGATTACAGATCGG	TGCAGCTAAATTACTTGAACACCTTGCATCCATGCTCTTCTTTCTCGTAAACTATTGATTAC	NC_040279.1_chromosome_1	383240	1	2.42e-21	1	0.021277	0.041648	38.25	8.84237	4.70971	1	0	0	0	0	0	0	0	0	0	0	0	0	0	0	0	0	0	0	0	0	0	0	0	0	0	0	0	0	0	0	0	0	0	0	0	0
14056606	TGCAGCAGTATTAGGATAGGTTCTGGAGACTTGGCAGAAGGGACAGGACAAGAAGTGGCGAAAGGAAGT	TGCAGCAGTATTAGGATAGGTTCTGGAGACTTGGCAGAAGGGACAGGACAAGAAGTGGCGAAAGGAAGT	NC_040279.1_chromosome_1	416672	1	4.62e-29	0.87234	0.878049	0.214158	29.301	13.1502	2.33351	1	-	0	1	1	1	-	1	1	1	1	1	1	1	0	1	1	1	0	1	1	-	1	0	0	1	1	1	0	1	1	1	1	1	1	1	1
14056605	TGCAGCAGTATTAGGATAGGTTCTGGAGACTTGGCAGAAGGGACAGGACAAGAAGTGAAGTTATACAAG	TGCAGCAGTATTAGGATAGGTTCTGGAGACTTGGCAGAAGGGACAGGACAAGAAGTGAAGTTATACAAG	NC_040279.1_chromosome_1	416672	1	2.16e-22	0.978723	0.119565	0.210539	21.2632	12.9079	1.76442	1	0	1	0	0	0	1	0	0	0	0	0	0	0	1	0	1	-	1	0	0	0	0	1	1	0	0	0	1	-	0	0	0	0	0	0	0
62453469	TGCAGCCTAAAGCAGCCTATATTTCTTTCATGGCTATGACAAATTATTGTCATTACCTCAAGAATAGTA	TGCAGCCTAAAGCAGCCTATATTTCTTTCATGGCTATGACAAATTATTGTCATTACCTCAAGAATAGTA	NC_040279.1_chromosome_1	432936	1	4.62e-29	0.851064	0.9625	0.072187	10.0708	4.89124	2.07401	1	1	1	1	1	1	1	1	1	1	1	1	1	1	1	1	1	1	1	1	1	1	1	1	1	1	1	1	1	1	-	-	1	1	1	1	1
14086028	TGCAGATAACTTTGCAAGACAAAATTTGTATTTTCTTCACTTCAAGTGAGGCATGCTAGATTTACAGAT	TGCAGATAACTTTGCAAGACAAAATTTGTATTTTCTTCACTTCAAGTGAGGCATGCTAGATTTAC	NC_040279.1_chromosome_1	433240	1	1.21e-24	0.840426	0.974684	0.049351	29.4123	10.1625	3.06994	1	1	1	1	1	1	1	1	1	1	1	1	1	1	1	1	1	1	1	1	1	1	1	1	-	-	1	1	1	1	1	-	-	-	-	1	1
62455870	TGCAGTACTTCTTCCAGCTCTCCAAATTCAAAATCCTTTTACAGATCGGAAGAGCGGTTCAGCAGGAAT	TGCAGTACTTCTTCCAGCTCTCCAAATTCAAAATCCTTTTAC	NC_040279.1_chromosome_1	433632	1	7.33e-14	0.87234	0.97561	0.047591	100.404	28.2034	3.85628	1	1	1	1	1	1	1	1	1	1	1	1	1	1	-	1	1	1	1	1	1	1	1	1	1	1	1	1	1	1	1	1	1	1	-	-	1
100006006	TGCAGAATGGCAATGTTCCACACAAAGTGCTATTGCTTGGTGCAGACCCATGGCTTGCCTAAACCAACA	TGCAGAATGGCAATGTTCCACACAAAGTGCTATTGCTTGGTGCAGACCCATGGCTTGCCTAAACCAACA	NC_040279.1_chromosome_1	448688	1	4.65e-24	1	0.021277	0.041648	28	3.08221	7.41162	1	0	0	0	0	0	0	0	0	0	0	0	0	0	0	0	0	0	0	0	0	0	0	0	0	0	0	0	0	0	0	0	0	0	0	0	0
25355534	TGCAGGAGAAGGATGGTTTACCCTCTCAAAAGAGAGGTTTCAGACAGCAGAGGTCTTATTCAAGCCTCA	TGCAGGAGAAGGATGGTTTACCCTCTCAAAAGAGAGGTTTCAGACAGCAGAGGTCTTATTCAAGCCTCA	NC_040279.1_chromosome_1	449850	1	7.73e-27	0.893617	0.97619	0.046485	21.2018	7.10471	2.93581	1	1	1	1	-	1	1	1	1	1	1	1	1	1	1	1	1	1	1	1	1	1	1	1	1	1	1	1	1	1	1	1	1	-	1	1	1
25358910	TGCAGCCTCATATGATGCGTTTGTATCCTTTACAGATCGGAAGAGCGGTTCAGCAGGAATGCCGAGACC	TGCAGCCTCATATGATGCGTTTGTATCCTTTAC	NC_040279.1_chromosome_1	449916	1	3.88e-09	0.882979	0.975904	0.047031	52.7017	20.8381	2.6607	1	1	1	1	1	1	1	1	-	1	1	1	1	1	1	1	1	1	1	1	1	1	1	1	1	1	1	1	1	1	1	1	1	1	1	1	1
14087578	TGCAGAGATCTCTCTGTCTTCTTCTTTTTACTGCGGCGGAGGCGGCAGGAGTGTTGTGCACTAAGAAAG	TGCAGAGATCTCTCTGTCTTCTTCTTTTTACTGCGGCGGAGGCGGCAGGAGTGTTGTGCACTAAGAAAG	NC_040279.1_chromosome_1	491145	8	4.62e-29	0.914894	0.5	0.5	6.11429	4.00907	1.48125	1	0	1	1	1	1	1	1	0	1	0	1	1	1	1	1	1	1	1	1	1	1	1	1	1	0	1	-	1	1	1	1	1	1	0	-	-
28498148	TGCAGCACATGTTGCCAAACAAATTATCCAACCTCTCATCCATAATTACAGATCGGAAGAGCGGTTCAG	TGCAGCACATGTTGCCAAACAAATTATCCAACCTCTCATCCATAATTAC	NC_040279.1_chromosome_1	524020	1	1.24e-17	0.829787	0.705128	0.415845	45.5824	29.6381	1.58676	1	-	1	1	1	1	1	1	1	1	0	1	1	1	1	1	1	1	1	1	1	1	1	1	1	0	1	1	1	1	1	1	1	1	1	1	1
62455855	TGCAGTAAATGGAGACAGAAAATAAATTAGAGAGTAAGGGAATGGTAGAAAACCATTACAGATCGGAAG	TGCAGTAAATGGAGACAGAAAATAAATTAGAGAGTAAGGGAATGGTAGAAAACCATTAC	NC_040279.1_chromosome_1	530231	1	4.79e-23	0.957447	0.977778	0.043457	60	17.999	3.08661	1	1	1	1	1	1	1	1	1	1	1	1	1	1	1	1	1	1	1	1	1	1	1	1	1	1	1	1	1	1	1	1	1	1	1	1	1
14075003	TGCAGCACACTTCTCTCAGTCCAAATGGTAAACTACTACTAATTGTTGGAGACAATCCTGAAGCTATGT	TGCAGCACACTTCTCTCAGTCCAAATGGTAAACTACTACTAATTGTTGGAGACAATCCTGAAGCTATGT	NC_040279.1_chromosome_1	530287	1	4.62e-29	0.904255	0.976471	0.045952	20.687	7.32876	2.62636	1	1	1	1	1	1	1	-	1	1	1	1	1	1	1	1	1	1	1	1	1	1	1	1	1	1	1	1	1	1	1	1	1	1	1	1	1
100035700	TGCAGGCTCTGCCACAGCCACATACTTGCCATCTGAGGAATACCTGATTGAACGGATGGCTCCAAGGTT	TGCAGGCTCTGCCACAGCCACATACTTGCCATCTGAGGAATACCTGATTGAACGGATGGCTCCAAGGTT	NC_040279.1_chromosome_1	530630	1	1e-25	1	0.021277	0.041648	16.25	5.40255	2.90034	1	0	0	0	0	0	0	0	0	0	0	0	0	0	0	0	0	0	0	0	0	0	0	0	0	0	0	0	0	0	0	0	0	0	0	0	0
62461850	TGCAGATTTTGTACATGTCTATGATGTAAAAAGTGGGTATGAGAAGGAACAGGAAATTGATTTCTTTGG	TGCAGATTTTGTACATGTCTATGATGTAAAAAGTGGGTATGAGAAGGAACAGGAAATTGATTTCTTTGG	NC_040279.1_chromosome_1	530696	1	1e-25	1	0.021277	0.041648	13.75	4.81534	2.64095	1	0	0	0	0	0	0	0	0	0	0	0	0	0	0	0	0	0	0	0	0	0	0	0	0	0	0	0	0	0	0	0	0	0	0	0	0
35151452	TGCAGTATCTGATCACAAAACAAACAACCCTACAATATATATAAATGACATTTTGCTCTCTGCAAGTCA	TGCAGTATCTGATCACAAAACAAACAACCCTACAATATATATAAATGACATTTTGCTCTCTGCAAGTCA	NC_040279.1_chromosome_1	538023	27	4.62e-29	0.957447	0.577778	0.487901	6.17333	2.87691	2.06808	1	0	1	1	1	1	1	1	1	1	0	1	1	1	1	1	1	1	1	1	1	1	1	1	1	0	1	1	1	1	1	1	1	-	1	1	1
14076240	TGCAGGGAAACCATGCACTTTACTAGCCTTTGAGATTTGGTAGTAAAGTTCACCCAATGATGCTCCAGC	TGCAGGGAAACCATGCACTTTACTAGCCTTTGAGATTTGGTAGTAAAGTTCACCCAATGATGCTCCAGC	NC_040279.1_chromosome_1	595873	2	4.62e-29	0.882979	0.975904	0.047031	21.5351	8.75312	2.50371	1	1	1	1	1	1	1	1	1	1	1	1	1	1	1	1	1	1	1	-	1	-	1	1	1	1	1	1	1	1	1	1	1	1	1	1	1
14056813	TGCAGCCAGGCCATGTTTTCTCAACATGACACCCTGCCCCCCTCCACTGATATGTCCACCTATCCCTAC	TGCAGCCAGGCCATGTTTTCTCAACATGACACCCTGCCCCCCTCCACTGATATGTCCACCTATCCCTAC	NC_040279.1_chromosome_1	603909	3	4.62e-29	0.93617	0.556818	0.493543	15.6486	5.72673	2.56953	1	0	1	1	1	1	1	1	1	1	0	1	1	1	1	1	1	1	1	1	1	1	1	1	1	0	1	1	1	-	1	1	-	1	-	1	1
14057923	TGCAGGGAATCCATGAACTTTACTTTCCTTTGATATTTTGTAGTAAAGTTCACCCAATGATGCACCAGC	TGCAGGGAATCCATGAACTTTACTTTCCTTTGATATTTTGTAGTAAAGTTCACCCAATGATGCACCAGC	NC_040279.1_chromosome_1	633182	3	4.62e-29	0.882979	0.963855	0.069676	19.9381	7.16714	2.76888	1	1	1	1	-	1	1	1	1	1	1	1	1	1	1	1	1	1	1	1	1	-	1	-	-	1	1	1	1	1	1	1	1	1	1	1	1
14057919	TGCAGGGAATACATATAATAGAAATAAAAAAAACGTTCTCCTTCAACAATAATGAATGACTTACAGATC	TGCAGGGAATACATATAATAGAAATAAAAAAAACGTTCTCCTTCAACAATAATGAATGACTTAC	NC_040279.1_chromosome_1	634513	1	9.09e-26	0.87234	0.97561	0.047591	10.1062	4.29522	2.36703	1	1	1	1	1	1	1	1	1	1	1	1	1	1	1	1	1	1	1	1	1	1	1	1	1	1	1	1	1	1	1	1	1	1	1	-	1
14085563	TGCAGCAAATGATTTTGTCAATAACAAGTTTTTACAGATCGGAAGAGCGGTTCAGCAGGAATGCCGAGA	TGCAGCAAATGATTTTGTCAATAACAAGTTTTTAC	NC_040279.1_chromosome_1	634574	1	3.6e-10	0.882979	0.975904	0.047031	52.9123	22.9318	2.48669	1	1	1	1	1	1	1	1	1	1	1	1	1	1	1	1	1	1	1	1	1	1	1	-	1	-	1	1	1	1	1	1	-	1	1	1	1
14075885	TGCAGGAAAACCATGAACTTTACTAGCCTTTGAGATTTTGTAGTAAAGTTCACCCAATGATGCACCAGC	TGCAGGAAAACCATGAACTTTACTAGCCTTTGAGATTTTGTAGTAAAGTTCACCCAATGATGCACCAGC	NC_040279.1_chromosome_1	640160	3	4.62e-29	0.840426	0.974684	0.049351	41.5702	11.6807	3.60528	1	1	1	1	-	1	1	1	1	1	1	1	1	1	1	1	1	1	1	1	1	1	1	1	1	-	1	1	1	1	1	-	-	1	1	1	1
14058381	TGCAGTAAATATTCTGAAAAAAAAAGAAGAATTTGAGTAAATGCTAATAAGTTTATATCTCATCTTAGG	TGCAGTAAATATTCTGAAAAAAAAAGAAGAATTTGAGTAAATGCTAATAAGTTTATATCTCATCTTAGG	NC_040279.1_chromosome_1	648954	1	7.73e-27	0.925532	0.54023	0.496763	13.3514	5.60992	2.37579	1	0	1	1	1	1	1	1	1	1	0	1	1	1	1	1	1	1	1	1	-	1	1	1	1	0	1	1	1	1	1	1	-	-	1	1	1
14064016	TGCAGTAAATATTCTGAAAAAAAAAGAATTTGAGTAAATGCTAATAAGTTTATATCTCATCTTAGGGAA	TGCAGTAAATATTCTGAAAAAAAAAGAATTTGAGTAAATGCTAATAAGTTTATATCTCATCTTAGGGAA	NC_040279.1_chromosome_1	648954	1	3.6e-25	0.946809	0.359551	0.460548	14	6.98779	2.05272	1	1	0	0	0	0	0	0	0	0	1	0	0	0	0	0	0	0	0	0	0	0	0	0	0	1	0	0	0	0	0	0	0	0	0	0	0
25359715	TGCAGTACAAAAAGTAGAAGTACCCTGCACTGATATTACAGATCGGAAGAGCGGTTCAGCAGGAATGCC	TGCAGTACAAAAAGTAGAAGTACCCTGCACTGATATTAC	NC_040279.1_chromosome_1	649020	1	2.87e-12	0.904255	0.976471	0.045952	37.1316	14.8699	2.5844	1	1	1	1	1	1	1	1	1	1	1	1	1	1	1	1	1	1	1	1	1	1	1	1	-	1	1	1	1	1	1	1	1	1	1	-	1
14059354	TGCAGAAAACTCAATGACAACACAGATCAATGTTTTTATTTATTTATTCCCTGCTAAAATAGATCGGAA	TGCAGAAAACTCAATGACAACACAGATCAATGTTTTTATTTATTTATTCCCTGCTAAAATAGATCGGAA	NC_040279.1_chromosome_1	649445	1	2.15e-27	0.968085	0.571429	0.489796	23.12	7.08794	3.30595	1	0	1	1	1	1	1	1	1	1	0	1	1	1	1	1	1	1	1	1	1	1	1	1	1	0	1	1	1	1	1	1	1	1	1	1	1
14063914	TGCAGAAAACTCAATGACAACACAGATCAATGTTTATTATTTATTTATTCCCTGCTAAAATAGATCGGA	TGCAGAAAACTCAATGACAACACAGATCAATGTTTATTATTTATTTATTCCCTGCTAAAATAGATCGGA	NC_040279.1_chromosome_1	649445	1	3.6e-25	0.957447	0.366667	0.464444	18	6.84675	2.57527	1	-	0	0	0	0	0	0	0	0	1	0	0	0	0	0	0	0	0	0	0	0	0	0	0	1	0	0	0	0	0	0	0	0	0	0	0
25356075	TGCAGGTGTTTTGATTTACAGCATGTGAAGATACAGAGCCAAGTGAATAAGACAAAATGAAAATTGCAC	TGCAGGTGTTTTGATTTACAGCATGTGAAGATACAGAGCCAAGTGAATAAGACAAAATGAAAATTGCAC	NC_040279.1_chromosome_1	658315	1	4.62e-29	0.87234	0.97561	0.047591	33.4298	9.76924	3.31016	1	1	1	1	1	1	1	1	1	1	1	1	1	1	1	1	1	1	1	1	1	1	-	1	-	1	1	1	1	1	1	1	1	1	1	1	1
14054764	TGCAGAAATTATGGCTCTTCTCAACTGCAAATCAATTGACAAAGAATGTAAAGAGGCAATAGATGGACT	TGCAGAAATTATGGCTCTTCTCAACTGCAAATCAATTGACAAAGAATGTAAAGAGGCAATAGATGGACT	NC_040279.1_chromosome_1	660155	1	4.62e-29	0.882979	0.975904	0.047031	32.2368	10.3469	3.14965	1	1	1	1	1	1	1	1	1	1	1	1	1	1	1	1	1	1	1	1	1	1	1	1	1	1	1	1	1	1	1	1	1	-	-	1	1
62449453	TGCAGTTATGAGTGGTGATTGGGTAGGTTATTGCACTAATACTTAGTGGACTTTTACAGATCGGAAGAG	TGCAGTTATGAGTGGTGATTGGGTAGGTTATTGCACTAATACTTAGTGGACTTTTAC	NC_040279.1_chromosome_1	673206	1	5.84e-22	0.904255	0.976471	0.045952	60.2368	18.2878	3.41215	1	1	1	1	1	1	1	-	1	1	1	1	1	1	1	1	1	1	1	1	1	-	1	1	1	1	-	1	1	1	1	1	1	1	1	1	1
62460960	TGCAGCCTGAATAGCCTTTATTGTCGGAAAGATTCCTGCAAGAAAATCAAAACCTTGTGTTTGAGAGGC	TGCAGCCTGAATAGCCTTTATTGTCGGAAAGATTCCTGCAAGAAAATCAAAACCTTGTGTTTGAGAGGC	NC_040279.1_chromosome_1	684889	1	4.62e-29	0.87234	0.963415	0.070494	12.2655	4.72616	2.52306	1	1	1	1	1	1	1	1	1	1	1	1	1	1	1	1	1	1	1	1	1	1	1	1	1	1	1	1	1	1	-	-	1	1	1	1	1
100010327	TGCAGCCTGAATAGCCTTTATCGTTGGAAAGACTCCTGCAAGAAAATCAAAACCTTGTGTTTGAGAGCC	TGCAGCCTGAATAGCCTTTATCGTTGGAAAGACTCCTGCAAGAAAATCAAAACCTTGTGTTTGAGAGCC	NC_040279.1_chromosome_1	684889	1	6.02e-23	1	0.021277	0.041648	18.25	6.49519	2.9816	1	0	0	0	0	0	0	0	0	0	0	0	0	0	0	0	0	0	0	0	0	0	0	0	0	0	0	0	0	0	0	0	0	0	0	0	0
62452623	TGCAGTTACTTTAGGTACTGGCTGTTCATTGGGGCCTGAAGGTCCTAGTGTTGATATTGGGAAGTCATG	TGCAGTTACTTTAGGTACTGGCTGTTCATTGGGGCCTGAAGGTCCTAGTGTTGATATTGGGAAGTCATG	NC_040279.1_chromosome_1	684955	1	4.62e-29	0.957447	0.988889	0.021975	16.8718	8.25713	1.85382	1	1	1	1	1	1	1	1	1	1	1	1	1	1	1	1	1	1	1	1	1	-	1	1	1	1	-	1	1	1	1	1	1	1	1	1	1
14081738	TGCAGAAGTTAGACTAACTTGTAACTATCGAATCTTTATCAGTCAAATGAATATTACTGTTAGCATTAC	TGCAGAAGTTAGACTAACTTGTAACTATCGAATCTTTATCAGTCAAATGAATATTACTGTTAGCATTAC	NC_040279.1_chromosome_1	694547	1	1.66e-28	0.87234	0.97561	0.047591	22.0877	9.59675	2.3423	1	-	1	1	1	1	1	1	1	1	1	1	1	1	1	1	1	1	-	-	1	1	1	1	1	1	1	1	1	1	1	-	1	-	1	1	1
14057065	TGCAGCGTGTAAAGTAAGTAACTCTATAAGAGGCAAAGGACTATGGAATGGAATGGAATACAAAGGGAA	TGCAGCGTGTAAAGTAAGTAACTCTATAAGAGGCAAAGGACTATGGAATGGAATGGAATACAAAGGGAA	NC_040279.1_chromosome_1	697537	1	4.62e-29	0.882979	0.975904	0.047031	34.8772	10.2966	3.26819	1	1	1	1	1	1	1	1	1	1	1	1	1	1	1	1	1	1	1	1	1	1	-	1	1	1	1	1	1	1	1	1	1	1	1	1	1
62460169	TGCAGGCTCAAGCTCTTCAAACGAGTTACAGATCGGAAGAGCGGTTCAGCAGGAATGCCGAGACCGATC	TGCAGGCTCAAGCTCTTCAAACGAGTTAC	NC_040279.1_chromosome_1	703956	2	4.55e-07	0.914894	0.976744	0.04543	109.579	44.0187	2.71533	1	-	1	1	1	1	1	1	1	1	1	1	1	1	1	1	1	1	1	-	1	1	1	1	1	-	1	1	1	1	1	1	1	1	1	1	1
14054869	TGCAGAACTTTTGCAATGAGCAGAAACACCAACCGGAAAAAACTCAACGAAAAAAGAAACTCATTAGAA	TGCAGAACTTTTGCAATGAGCAGAAACACCAACCGGAAAAAACTCAACGAAAAAAGAAACTCATTAGAA	NC_040279.1_chromosome_1	747226	1	4.62e-29	0.861702	0.962963	0.071331	25.8319	7.59821	3.26911	1	-	1	1	1	1	1	1	1	1	1	1	1	1	1	1	1	1	1	1	1	1	1	1	1	1	1	1	1	1	1	1	1	1	-	1	1
14058809	TGCAGTGAGTATTTTTCACTGCCAACATTTTTCCGGTGATGTTTTTCCAACAAGTATGGTTTACCGTTG	TGCAGTGAGTATTTTTCACTGCCAACATTTTTCCGGTGATGTTTTTCCAACAAGTATGGTTTACCGTTG	NC_040279.1_chromosome_1	747292	1	4.62e-29	0.893617	0.559524	0.492914	11.6447	4.50644	2.61892	0.952381	0	1	1	1	1	1	1	1	1	0	1	1	1	1	1	1	1	1	1	1	-	1	1	1	0	1	1	-	1	1	1	1	1	1	1	-
14064010	TGCAGTGAGTATTTTTCACTGCCAACATTTTTCCGGTGAGTACGAGTATGAGTATGGTTTACCGTTGAT	TGCAGTGAGTATTTTTCACTGCCAACATTTTTCCGGTGAGTACGAGTATGAGTATGGTTTACCGTTGAT	NC_040279.1_chromosome_1	747292	1	6.1e-13	0.957447	0.355556	0.458272	46.8205	15.2868	3.07125	1	1	0	0	0	0	0	0	0	0	1	0	0	0	0	0	0	0	0	0	0	0	0	0	0	-	0	0	0	0	0	0	0	0	0	0	0
14079010	TGCAGAGGCATACAAATCAAAACTTCTTACAGATCGGAAGAGCGGTTCAGCAGGAATGCCGAGACCGAT	TGCAGAGGCATACAAATCAAAACTTCTTAC	NC_040279.1_chromosome_1	748849	1	1.45e-07	0.946809	0.561798	0.492362	33.2533	17.9154	1.96657	1	0	1	1	1	1	1	1	1	1	0	1	1	1	1	1	1	1	1	1	1	1	1	-	1	0	1	-	1	1	1	1	1	1	1	1	1
14076090	TGCAGGAGTTACTACAAGTGCACAAATGCAGGCTGCACAGTAAGGAAACATGTGGAGAGAGCATCACAC	TGCAGGAGTTACTACAAGTGCACAAATGCAGGCTGCACAGTAAGGAAACATGTGGAGAGAGCATCACAC	NC_040279.1_chromosome_1	760099	1	4.62e-29	0.914894	0.976744	0.04543	33.9035	12.6338	2.77301	1	1	1	1	1	1	1	1	1	1	1	1	1	1	1	1	1	1	1	1	1	1	1	1	1	-	1	1	1	1	1	1	1	1	-	1	1
100060699	TGCAGGAGTTACTACAAGTGCACAAATGCAGGCTGCACAGTAAGGAAACATGTGGAGAGAGCTTCACAT	TGCAGGAGTTACTACAAGTGCACAAATGCAGGCTGCACAGTAAGGAAACATGTGGAGAGAGCTTCACAT	NC_040279.1_chromosome_1	760099	1	7.73e-27	1	0.021277	0.041648	18.75	10.4013	1.83846	1	0	0	0	0	0	0	0	0	0	0	0	0	0	0	0	0	0	0	0	0	0	0	0	0	0	0	0	0	0	0	0	0	0	0	0	0
35152873	TGCAGACAACTTGAAATTTCCTAAGTAAAAATTTCAAAAAAAAAATAATAAGAAAATTGTAGGACTTTA	TGCAGACAACTTGAAATTTCCTAAGTAAAAATTTCAAAAAAAAAATAATAAGAAAATTGTAGGACTTTA	NC_040279.1_chromosome_1	771690	1	2.78e-26	1	0.010638	0.02105	17	0	100	1	0	0	0	0	0	0	0	0	0	0	0	0	0	0	0	0	0	0	0	0	0	0	0	0	0	0	0	0	0	0	0	0	0	0	0	0
35151939	TGCAGACAACTTGAAATTTCCTAAGTAAAAATTTCAAAAAAAATAAAATTGTAGGACTTACAGATCGGA	TGCAGACAACTTGAAATTTCCTAAGTAAAAATTTCAAAAAAAATAAAATTGTAGGACTTAC	NC_040279.1_chromosome_1	771698	1	1.1e-14	0.946809	0.337079	0.446913	9.05405	4.63212	1.93581	0.954545	1	0	0	0	0	0	0	0	0	1	0	0	0	0	0	0	0	0	0	0	0	0	0	0	0	0	0	0	0	0	0	0	0	0	0	0
14059523	TGCAGAAATTCCTATGAAGTTTTCTAGTAGAAAAATCCTTAGCAGTTTCAATTTTACAGATCGGAAGAG	TGCAGAAATTCCTATGAAGTTTTCTAGTAGAAAAATCCTTAGCAGTTTCAATTTTAC	NC_040279.1_chromosome_1	771756	1	5.84e-22	0.93617	0.568182	0.490702	26.36	9.58838	2.76679	1	0	1	1	1	1	1	1	1	1	0	1	1	1	1	1	1	1	1	1	1	1	1	1	1	0	1	1	1	1	1	-	1	1	1	1	1
14064465	TGCAGAAATTCCCATGAATTTTATAGCAGAAAAATCCTTAGCAGTTTCAATTTTACAGATCGGAAGAGC	TGCAGAAATTCCCATGAATTTTATAGCAGAAAAATCCTTAGCAGTTTCAATTTTAC	NC_040279.1_chromosome_1	771756	1	9.54e-15	0.946809	0.348315	0.453983	24.8205	10.3549	2.44094	1	1	0	0	0	0	0	0	0	0	1	0	0	0	0	0	0	0	0	0	0	0	0	0	0	1	0	0	0	0	0	0	0	0	0	0	0
25357557	TGCAGAAATATGAAATCTTCATCACAACCAACTCTAAATATCATTATTTACAGATCGGAAGAGCGGTTC	TGCAGAAATATGAAATCTTCATCACAACCAACTCTAAATATCATTATTTAC	NC_040279.1_chromosome_1	803078	1	1.03e-18	0.946809	0.977528	0.043934	33.6403	15.123	2.27156	1	1	1	1	1	1	1	1	1	1	1	1	1	1	1	1	1	1	1	1	1	1	1	1	1	-	1	1	1	1	1	1	1	1	1	1	1
14085742	TGCAGTACGAGGGCTTAGCTCTATTGTGAACTTACAGATCGGAAGAGCGGTTCAGCAGGAATGCCGAGA	TGCAGTACGAGGGCTTAGCTCTATTGTGAACTTAC	NC_040279.1_chromosome_1	803126	1	3.6e-10	0.893617	0.964286	0.068878	26.1416	11.0051	2.51223	1	-	1	1	1	1	1	1	1	1	1	1	1	1	1	1	1	1	1	1	1	1	1	1	1	1	1	1	1	1	1	-	1	1	1	-	1
14081928	TGCAGAGTACTGCAAATTCAACAACAAAGGATGAACAATAAATCATTGAAACGATTTTGATGTTTATGC	TGCAGAGTACTGCAAATTCAACAACAAAGGATGAACAATAAATCATTGAAACGATTTTGATGTTTATGC	NC_040279.1_chromosome_1	842963	1	4.62e-29	0.840426	0.962025	0.073065	10.0531	4.17714	2.34099	1	-	1	1	1	1	1	1	1	1	1	1	1	1	1	1	1	1	1	1	1	1	1	1	1	1	1	1	-	1	1	1	-	1	1	1	1
35153013	TGCAGAGTACTGCAAATTCAACATGAAAGGATGAATAATAAATCATTGAAACGATTTTGATGTTTATGC	TGCAGAGTACTGCAAATTCAACATGAAAGGATGAATAATAAATCATTGAAACGATTTTGATGTTTATGC	NC_040279.1_chromosome_1	842963	1	4.65e-24	1	0.010638	0.02105	10	0	100	1	0	0	0	0	0	0	0	0	0	0	0	0	0	0	0	0	0	0	0	0	0	0	0	0	0	0	0	0	0	0	0	0	0	0	0	0
14082990	TGCAGTGTAAGTAGTAGTATTTTCCATGAATCCAGATTCTCTACTGAGTTTTTTGGTGCTGTCATCTGC	TGCAGTGTAAGTAGTAGTATTTTCCATGAATCCAGATTCTCTACTGAGTTTTTTGGTGCTGTCATCTGC	NC_040279.1_chromosome_1	843156	1	4.62e-29	0.93617	0.568182	0.490702	31.7895	9.91718	3.15927	1	0	1	1	1	1	1	1	1	1	0	1	1	1	1	1	1	1	1	1	1	1	1	1	1	0	1	1	1	1	-	1	1	1	1	1	1
14082991	TGCAGTGTAAGTAGTAGTCTTTTCCATGAATCCAGATTCTCTACTGAATTTTTTGGTGCTGTCATCAGC	TGCAGTGTAAGTAGTAGTCTTTTCCATGAATCCAGATTCTCTACTGAATTTTTTGGTGCTGTCATCAGC	NC_040279.1_chromosome_1	843156	1	4.65e-24	1	0.010638	0.02105	41	0	100	1	0	0	0	0	0	0	0	0	0	0	0	0	0	0	0	0	0	0	0	0	0	0	0	0	1	0	0	0	0	0	0	0	0	0	0	0
44876150	TGCAGCTGGGTTTCCAAACAACCCTTTTGATTTCTCGGGGATGGCCGGTCTGCTCAATGTAAATCAGTA	TGCAGCTGGGTTTCCAAACAACCCTTTTGATTTCTCGGGGATGGCCGGTCTGCTCAATGTAAATCAGTA	NC_040279.1_chromosome_1	844933	1	4.62e-29	0.861702	0.975309	0.048163	13.0354	5.62065	2.35878	1	1	1	1	1	1	1	1	1	1	1	1	1	1	1	1	-	1	1	1	1	1	1	1	1	1	1	1	-	1	1	-	-	1	1	1	1
14056055	TGCAGATGGGTGGATTACTGAATTTAGTCAACATAGGGGAAAATATGATAATCCTGATTCATGGGCTAA	TGCAGATGGGTGGATTACTGAATTTAGTCAACATAGGGGAAAATATGATAATCCTGATTCATGGGCTAA	NC_040279.1_chromosome_1	867668	1	4.62e-29	0.851064	0.975	0.04875	32.0263	10.5377	3.03883	1	1	1	1	1	1	1	1	1	1	1	1	1	1	1	1	1	1	1	1	1	1	1	1	1	1	1	1	1	1	1	-	-	1	1	-	-
35153711	TGCAGGTTGCTAGGTTATTCAATGAAGCTGCTGAAGTGTCTCCGGATGATGCAGATGTCCACATAGTTC	TGCAGGTTGCTAGGTTATTCAATGAAGCTGCTGAAGTGTCTCCGGATGATGCAGATGTCCACATAGTTC	NC_040279.1_chromosome_1	875135	1	4.62e-29	0.840426	0.936709	0.118571	9.97297	6.05598	1.62969	1	-	1	1	1	1	1	1	1	1	-	1	1	1	1	1	1	1	1	1	1	1	1	1	1	-	1	1	1	1	1	-	1	1	1	1	1
100032216	TGCAGGTTGCTAGGTTATTCAATGACGCTGCTGAACTATCTCCGGATGATGCAGATGTCCACATAGTTC	TGCAGGTTGCTAGGTTATTCAATGACGCTGCTGAACTATCTCCGGATGATGCAGATGTCCACATAGTTC	NC_040279.1_chromosome_1	875135	1	4.65e-24	1	0.021277	0.041648	12	2.73861	4.8812	1	0	0	0	0	0	0	0	0	0	0	0	0	0	0	0	0	0	0	0	0	0	0	0	0	0	0	0	0	0	0	0	0	0	0	0	0
25355795	TGCAGGCTTAGTCACTTGATCGCCTTGCAATTCTTCTAGAAATCTCTACGGAAGCAGACATCTACTGCG	TGCAGGCTTAGTCACTTGATCGCCTTGCAATTCTTCTAGAAATCTCTACGGAAGCAGACATCTACTGCG	NC_040279.1_chromosome_1	877226	1	4.62e-29	0.893617	0.97619	0.046485	55.6316	18.1365	3.36176	1	1	1	1	1	1	1	1	1	1	1	1	1	1	1	1	1	1	1	1	1	1	1	1	1	1	1	1	1	1	1	-	1	1	1	1	-
14054340	TGCAGGTGAATACGATGCATTATTCTATCAATCTTTGAACATACGGTGTATGTATATTATAGGCACATT	TGCAGGTGAATACGATGCATTATTCTATCAATCTTTGAACATACGGTGTATGTATATTATAGGCACATT	NC_040279.1_chromosome_1	877292	1	4.62e-29	0.893617	0.964286	0.068878	21.1327	6.44995	3.02218	1	1	1	1	1	1	1	1	1	1	1	1	1	1	-	1	1	1	1	1	1	1	1	1	1	1	1	1	1	1	-	1	1	1	1	1	1
35152353	TGCAGGTGAATACGATGCATTCTATCAATCTTTGAACATACGGTGTATGTATATTATAGGCACATTTAC	TGCAGGTGAATACGATGCATTCTATCAATCTTTGAACATACGGTGTATGTATATTATAGGCACATTTAC	NC_040279.1_chromosome_1	877292	1	1.29e-24	1	0.010638	0.02105	18	0	100	1	0	0	0	0	0	0	0	0	0	0	0	0	0	0	0	0	0	0	0	0	0	0	0	0	0	0	0	0	0	0	0	0	0	0	0	0
14083908	TGCAGCTGTTCTCTAACAAGTAGCTTTTCTAACATTACAGATCGGAAGAGCGGTTCAGCAGGAATGCCG	TGCAGCTGTTCTCTAACAAGTAGCTTTTCTAACATTAC	NC_040279.1_chromosome_1	877375	1	9.68e-12	0.893617	0.97619	0.046485	32.8246	14.0496	2.44983	1	1	1	1	1	1	1	1	1	1	1	1	1	1	-	1	1	1	1	1	1	1	1	-	1	-	1	1	1	1	1	1	1	1	1	1	1
14061326	TGCAGGGTTTAGAAAAATACGTAATGATTACAGATCGGAAGAGCGGTTCAGCAGGAATGCCGAGACCGA	TGCAGGGTTTAGAAAAATACGTAATGATTAC	NC_040279.1_chromosome_1	889644	1	4.02e-08	0.904255	0.976471	0.045952	28.8142	17.0909	1.72949	1	1	1	1	1	1	1	1	1	1	1	1	1	1	1	1	1	1	1	1	1	1	1	-	-	1	1	1	1	1	1	1	1	1	1	-	1
14076619	TGCAGTAAAATACATAAGGTAGTTATATTCATATAAGTCAAAAACACCCCTTCAATGATGTAATGTAAG	TGCAGTAAAATACATAAGGTAGTTATATTCATATAAGTCAAAAACACCCCTTCAATGATGTAATGTAAG	NC_040279.1_chromosome_1	889672	1	4.62e-29	0.946809	0.561798	0.492362	10.9867	4.38632	2.49485	1	0	1	1	1	1	1	1	1	1	0	1	1	1	1	1	1	1	1	1	1	1	1	1	1	0	1	1	1	1	-	1	1	1	1	1	-
14064470	TGCAGTAAAATACATAATGTAGTTATATTCATATAAGTCAAAAACATCCCTTTACAGATCGGAAGAGCG	TGCAGTAAAATACATAATGTAGTTATATTCATATAAGTCAAAAACATCCCTTTAC	NC_040279.1_chromosome_1	889672	1	1.99e-16	1	0.010638	0.02105	35	0	100	1	0	0	0	0	0	0	0	0	0	0	0	0	0	0	0	0	0	0	0	0	0	0	0	0	1	0	0	0	0	0	0	0	0	0	0	0
25355087	TGCAGCGTCAGGTTTTTTATATTTTCCTTTTCTTTTCATGCCTGTGTAGAGGACGCATTGGTTGTGAGT	TGCAGCGTCAGGTTTTTTATATTTTCCTTTTCTTTTCATGCCTGTGTAGAGGACGCATTGGTTGTGAGT	NC_040279.1_chromosome_1	898595	1	4.62e-29	0.840426	0.962025	0.073065	12.2301	5.37119	2.3677	1	1	1	1	1	1	1	1	1	1	1	1	1	1	1	1	1	1	1	1	1	1	1	1	1	1	-	1	1	1	1	1	1	1	1	1	1
100013763	TGCAGGTTGTAGGTTCATATTTTTCTCTCTCAAACTGTATTGAGGGTTTGAAGGTGCTGGTGCAGTCAT	TGCAGGTTGTAGGTTCATATTTTTCTCTCTCAAACTGTATTGAGGGTTTGAAGGTGCTGGTGCAGTCAT	NC_040279.1_chromosome_1	903770	1	2.15e-27	1	0.021277	0.041648	10.5	2.69258	4.07955	1	0	0	0	0	0	0	0	0	0	0	0	0	0	0	0	0	0	0	0	0	0	0	0	0	0	0	0	0	0	0	0	0	0	0	0	0
25365217	TGCAGTCACTGATGTCTCGGATCGAACCTTACAGATCGGAAGAGCGGTTCAGCAGGAATGCCGAGACCG	TGCAGTCACTGATGTCTCGGATCGAACCTTAC	NC_040279.1_chromosome_1	953445	1	1.26e-08	0.904255	0.976471	0.045952	41.886	21.7722	1.95156	1	1	1	1	1	1	1	1	1	1	1	1	1	1	1	1	1	1	1	1	1	1	1	-	1	1	1	1	-	1	1	1	-	1	1	1	1
14083800	TGCAGCAGGTTCTGTGTTGTACTAAGAAATGAAGTGATTAGTGTGAAAATTACAGATCGGAAGAGCGGT	TGCAGCAGGTTCTGTGTTGTACTAAGAAATGAAGTGATTAGTGTGAAAATTAC	NC_040279.1_chromosome_1	985417	1	8.58e-20	0.882979	0.963855	0.069676	44.3363	20.5726	2.28972	1	-	1	1	1	1	1	1	1	1	1	1	1	1	1	1	1	1	1	1	1	1	1	1	1	-	1	1	1	1	1	1	1	1	1	1	1
14054604	TGCAGAAACAAGTTTCACTATTTCTGAATTTATGTGTGAGAGGCAAAGTGCAAATGGTGAAGGAAGAAG	TGCAGAAACAAGTTTCACTATTTCTGAATTTATGTGTGAGAGGCAAAGTGCAAATGGTGAAGGAAGAAG	NC_040279.1_chromosome_1	1000158	1	4.62e-29	0.829787	0.974359	0.049967	24.1327	7.56272	3.1366	1	1	-	1	1	1	1	1	1	1	1	1	1	1	1	1	1	1	1	1	1	1	-	1	1	1	1	1	1	1	-	1	1	1	1	1	1
14056125	TGCAGATTCCTGATAAAATAGACAGAAAGAAAAACCCTTTTCAGAGAGTTTTCCTTTGTTGCATTCTTC	TGCAGATTCCTGATAAAATAGACAGAAAGAAAAACCCTTTTCAGAGAGTTTTCCTTTGTTGCATTCTTC	NC_040279.1_chromosome_1	1000224	1	4.62e-29	0.851064	0.975	0.04875	21.6957	8.38858	2.64075	1	1	1	1	1	1	1	1	1	1	1	1	1	1	1	1	1	1	1	1	1	1	1	1	1	1	1	1	1	1	1	1	1	1	1	1	-
14077451	TGCAGTTGCTCTATTTGTTCGAGTTCCTGTTGGATACTTCTTATCTTTGTGGCTGAAGAAGTACCATTC	TGCAGTTGCTCTATTTGTTCGAGTTCCTGTTGGATACTTCTTATCTTTGTGGCTGAAGAAGTACCATTC	NC_040279.1_chromosome_1	1002982	2	4.62e-29	0.882979	0.975904	0.047031	13.9646	4.85166	2.89545	1	1	1	1	1	1	1	1	1	1	1	1	1	1	1	1	1	1	1	1	1	1	1	1	1	-	1	1	1	1	1	1	1	1	1	1	1
25357445	TGCAGAAAAATGAGAATTCGTCCTGCACGTAAAAGACAAAGTACATTTACAGATCGGAAGAGCGGTTCA	TGCAGAAAAATGAGAATTCGTCCTGCACGTAAAAGACAAAGTACATTTAC	NC_040279.1_chromosome_1	1012836	1	3.58e-18	0.861702	0.975309	0.048163	31.0965	10.9015	2.87286	1	-	1	1	1	1	-	1	1	1	1	1	1	1	1	1	1	1	1	1	1	1	1	1	-	1	1	1	-	1	1	1	1	1	1	1	1
14054512	TGCAGAAAAACATTTGAGTAAACTTACATAATTCTAGGACAAACCTGTGTCGCTAGGCTTATGTTTAGT	TGCAGAAAAACATTTGAGTAAACTTACATAATTCTAGGACAAACCTGTGTCGCTAGGCTTATGTTTAGT	NC_040279.1_chromosome_1	1039503	1	4.62e-29	0.893617	0.940476	0.111961	7.73874	4.39843	1.79408	1	1	1	1	1	1	1	1	1	1	1	1	1	1	1	1	1	1	1	1	1	1	1	1	1	1	-	1	1	1	1	1	-	1	1	1	1
14075556	TGCAGCTAATGCCATGAATGCATATGCCTGCAAGCCACCAATTTTGTGATTCTTGCCATACTCTGCTAC	TGCAGCTAATGCCATGAATGCATATGCCTGCAAGCCACCAATTTTGTGATTCTTGCCATACTCTGCTAC	NC_040279.1_chromosome_1	1065646	1	2.15e-27	0.87234	0.97561	0.047591	26.3684	9.25019	2.87292	1	1	1	1	1	1	1	1	1	1	1	1	1	1	1	1	1	1	1	1	1	1	1	1	1	1	1	-	1	1	1	-	1	1	-	1	1
62460088	TGCAGACATCAAAACAACTAACTTCTGAGAAAATCTTACAGATCGGAAGAGCGGTTCAGCAGGAATGCC	TGCAGACATCAAAACAACTAACTTCTGAGAAAATCTTAC	NC_040279.1_chromosome_1	1085492	1	2.87e-12	0.893617	0.97619	0.046485	71.9912	23.1295	3.36457	1	1	1	1	1	1	1	1	1	1	1	1	1	1	1	1	1	1	1	1	1	1	1	1	1	1	1	1	1	1	1	1	1	1	1	-	1
62458389	TGCAGATTATGTTTGGATGTTCATATTTGGTGCATTCTCTCTTCTGGTATATACTTGTTACTGTTTATG	TGCAGATTATGTTTGGATGTTCATATTTGGTGCATTCTCTCTTCTGGTATATACTTGTTACTGTTTATG	NC_040279.1_chromosome_1	1093690	1	4.62e-29	0.861702	0.975309	0.048163	10.193	4.59763	2.18562	1	1	1	1	1	1	1	1	1	1	1	1	1	1	1	1	1	-	1	1	1	1	1	1	-	1	1	1	1	-	1	1	1	1	-	1	1
100010315	TGCAGCCTCTCTTTCAGCACATTCTTTCAAATATACAGCTTCTCTGGATGCATCCTGATATTTCTCACT	TGCAGCCTCTCTTTCAGCACATTCTTTCAAATATACAGCTTCTCTGGATGCATCCTGATATTTCTCACT	NC_040279.1_chromosome_1	1105462	1	6.02e-23	1	0.021277	0.041648	17.75	6.41775	2.50625	1	0	0	0	0	0	0	0	0	0	0	0	0	0	0	0	0	0	0	0	0	0	0	0	0	0	0	0	0	0	0	0	0	0	0	0	0
14058475	TGCAGTACCGGAAGTTTACATGGGCTGAAATAGTCTCAGCTACTTCATCTTTTTCTGAAGATCTGAGAA	TGCAGTACCGGAAGTTTACATGGGCTGAAATAGTCTCAGCTACTTCATCTTTTTCTGAAGATCTGAGAA	NC_040279.1_chromosome_1	1105616	1	4.62e-29	0.946809	0.88764	0.19947	6.10377	3.40624	1.78501	1	1	1	1	1	1	1	1	1	1	1	1	1	1	1	1	1	1	1	1	1	1	1	-	1	-	1	1	-	1	1	1	1	1	0	1	1
100008275	TGCAGATGTTTCTAGCATTTTGAGTGGCAAGTTTGGATTTTCTCATTGATATATCAAAGTTTATAATCC	TGCAGATGTTTCTAGCATTTTGAGTGGCAAGTTTGGATTTTCTCATTGATATATCAAAGTTTATAATCC	NC_040279.1_chromosome_1	1105890	1	2.82e-16	1	0.021277	0.041648	10.25	2.86138	3.64914	1	0	0	0	0	0	0	0	0	0	0	0	0	0	0	0	0	0	0	0	0	0	0	0	0	0	0	0	0	0	0	0	0	0	0	0	0
62468130	TGCAGGTTCAACTGATGCCATTGTAATCTGGTAACCTTTTTCCCTCGTAATTTCCATTCTGCACTAGAG	TGCAGGTTCAACTGATGCCATTGTAATCTGGTAACCTTTTTCCCTCGTAATTTCCATTCTGCACTAGAG	NC_040279.1_chromosome_1	1115283	1	4.62e-29	0.893617	0.97619	0.046485	21.5664	6.93443	3.19743	1	1	1	1	1	1	1	1	1	1	1	1	1	1	1	1	1	1	1	1	1	1	1	1	1	1	1	1	1	1	1	1	1	1	-	1	1
14075978	TGCAGGAATAATCCCAAATCTAAACCATTCATTGGGAACGGGAAATTCAGCAGCCTTATCTTCGGAACC	TGCAGGAATAATCCCAAATCTAAACCATTCATTGGGAACGGGAAATTCAGCAGCCTTATCTTCGGAACC	NC_040279.1_chromosome_1	1115349	1	4.62e-29	0.882979	0.975904	0.047031	29.9561	9.80905	3.06199	1	1	1	1	1	1	1	1	1	1	1	1	1	1	1	1	1	1	1	1	-	1	1	1	1	-	1	1	1	1	1	-	-	1	1	1	1
14055072	TGCAGAATAGAAGGAAATATTACCATTGTGGACTAACAACAATGTATTTCCTTATAAAAGTAGTTTTTC	TGCAGAATAGAAGGAAATATTACCATTGTGGACTAACAACAATGTATTTCCTTATAAAAGTAGTTTTTC	NC_040279.1_chromosome_1	1120338	1	4.62e-29	0.904255	0.976471	0.045952	19.7699	7.51872	2.64246	1	1	1	-	1	1	1	1	1	1	1	1	1	1	1	1	1	1	1	1	1	1	1	-	1	1	1	1	1	1	1	1	1	1	-	1	1
14077544	TGCAGTTTCCTTGCACTTTCCAAACGCTACAAATTCGAGCCTTTTTTACCTGGTTGAAAGTTTTCAACC	TGCAGTTTCCTTGCACTTTCCAAACGCTACAAATTCGAGCCTTTTTTACCTGGTTGAAAGTTTTCAACC	NC_040279.1_chromosome_1	1124843	1	4.62e-29	0.914894	0.965116	0.067334	39.5664	14.3075	2.72503	1	1	1	1	1	1	1	1	1	1	1	1	1	1	1	1	1	1	1	1	1	1	-	1	1	1	1	1	1	1	1	1	-	1	1	1	1
14077545	TGCAGTTTCCTTGCAGTTTCCAAACGCTACAAATTCGAGCCTTTTTCACCTGGTTGAAAGTTTTCAACC	TGCAGTTTCCTTGCAGTTTCCAAACGCTACAAATTCGAGCCTTTTTCACCTGGTTGAAAGTTTTCAACC	NC_040279.1_chromosome_1	1124843	1	1e-25	1	0.021277	0.041648	42.5	8.5	5.55617	1	0	0	0	0	0	0	0	0	0	0	0	0	0	0	0	0	0	0	0	0	0	1	0	0	0	0	0	0	0	0	0	0	0	0	0	0
62453070	TGCAGAGGAAAATCTTTTATTATGGTTTCGTTTGTGTTCTGTTTTTTCCCAACGCACCTTGTGAGGGGC	TGCAGAGGAAAATCTTTTATTATGGTTTCGTTTGTGTTCTGTTTTTTCCCAACGCACCTTGTGAGGGGC	NC_040279.1_chromosome_1	1124909	1	4.62e-29	0.840426	0.962025	0.073065	11.7788	5.19144	2.25852	1	1	1	1	1	1	1	0	1	1	1	1	1	1	1	1	1	1	1	1	1	1	1	1	1	1	1	1	-	1	-	1	1	1	1	1	1
14073323	TGCAGCTTCAATTTCTCTTCTGATTTTCATTTTCTTTTCAAGCAAAACTTGAAATGGTGGAAGAGGCTT	TGCAGCTTCAATTTCTCTTCTGATTTTCATTTTCTTTTCAAGCAAAACTTGAAATGGTGGAAGAGGCTT	NC_040279.1_chromosome_1	1173472	1	4.62e-29	0.861702	0.975309	0.048163	14.8509	6.14479	2.34172	1	1	1	1	1	1	1	1	1	1	1	1	1	1	1	1	1	1	1	1	1	1	1	1	1	1	-	1	1	-	1	1	1	1	1	1	1
25365846	TGCAGCTTTTGAATGAACATATATTTTATCCTACACTTTTAGGAGAGCGGATTCAGTGATTTTTTGGAG	TGCAGCTTTTGAATGAACATATATTTTATCCTACACTTTTAGGAGAGCGGATTCAGTGATTTTTTGGAG	NC_040279.1_chromosome_1	1207658	1	4.62e-29	0.851064	0.975	0.04875	21.0175	7.49852	2.88182	1	1	1	-	1	1	1	1	1	1	1	1	1	1	1	1	1	1	1	1	1	1	1	1	1	-	1	1	1	1	1	1	1	1	1	1	1
14056283	TGCAGCAACGGAGAAATAAAGTTGGAGGCAACGTTCATATCTTTTGCAATAAACACTTGTTTTATAACA	TGCAGCAACGGAGAAATAAAGTTGGAGGCAACGTTCATATCTTTTGCAATAAACACTTGTTTTATAACA	NC_040279.1_chromosome_1	1212992	1	4.62e-29	0.893617	0.440476	0.492914	15.3607	10.3671	1.49215	1	0	1	1	0	0	1	1	1	1	1	0	1	1	0	1	1	1	1	0	0	-	0	0	-	1	1	1	0	1	1	1	1	1	1	1	1
25359521	TGCAGGTAGTTTGGATAAAAGTCTGTTTTTTACAGATCGGAAGAGCGGTTCAGCAGGAATGCCGAGACC	TGCAGGTAGTTTGGATAAAAGTCTGTTTTTTAC	NC_040279.1_chromosome_1	1219608	1	3.88e-09	0.93617	0.977273	0.044421	38.2124	16.8625	2.4271	1	1	1	1	1	1	1	1	1	1	1	1	1	1	1	1	1	1	1	1	1	-	1	-	1	1	1	1	1	1	1	1	1	1	1	-	1
44876099	TGCAGCAGATAAAAAAGTATGTCAATAAAAAGTAGAGAAAAAAAAGGCTAATCAACCATTCTTTTCTTG	TGCAGCAGATAAAAAAGTATGTCAATAAAAAGTAGAGAAAAAAAAGGCTAATCAACCATTCTTTTCTTG	NC_040279.1_chromosome_1	1221269	1	4.62e-29	0.925532	0.965517	0.066587	10.6991	4.2549	2.58405	1	1	1	1	1	1	1	1	-	1	1	1	1	1	1	1	1	1	1	1	1	1	1	1	1	1	1	1	1	1	1	1	1	1	1	1	1
14077415	TGCAGTTGAATTTGAACATGGTAGGGAAGATAAACATTGCACACTTAGTATTTGGCAGCATATTATATT	TGCAGTTGAATTTGAACATGGTAGGGAAGATAAACATTGCACACTTAGTATTTGGCAGCATATTATATT	NC_040279.1_chromosome_1	1226299	1	4.62e-29	0.904255	0.976471	0.045952	24.6316	9.50186	2.71266	1	1	1	1	1	1	1	1	1	1	1	1	1	1	1	1	1	1	1	1	1	1	1	1	1	1	-	1	1	1	1	1	1	-	1	1	1
14087074	TGCAGCTGCTTCAGAATGTACTTTACTATGTCTGTTTTCCATTATCTCAAACTTCTGTTTCTTTACAGA	TGCAGCTGCTTCAGAATGTACTTTACTATGTCTGTTTTCCATTATCTCAAACTTCTGTTTCTTTACAGA	NC_040279.1_chromosome_1	1226365	1	7.73e-27	0.914894	0.976744	0.04543	38.6579	12.4793	3.14463	1	1	1	1	1	1	1	1	1	1	1	1	1	1	1	1	1	1	1	1	1	1	1	1	1	1	1	1	1	1	1	1	1	1	1	1	1
25352988	TGCAGAAACTCTAGCCTGTTTGATGGAATCATCAATGCAGAAATAAATATATCAGATTTGCATAAAATT	TGCAGAAACTCTAGCCTGTTTGATGGAATCATCAATGCAGAAATAAATATATCAGATTTGCATAAAATT	NC_040279.1_chromosome_1	1227256	1	4.62e-29	0.851064	0.975	0.04875	11.5614	5.39011	2.15287	1	1	1	1	1	1	1	1	1	1	1	1	1	1	1	1	1	1	1	1	1	1	1	1	1	1	-	1	1	1	1	1	1	1	-	1	1
25357548	TGCAGAAAGTGTTCAATTTCTCATCTGTTGCTTTTATAGCAGCAACCTTACAGATCGGAAGAGCGGTTC	TGCAGAAAGTGTTCAATTTCTCATCTGTTGCTTTTATAGCAGCAACCTTAC	NC_040279.1_chromosome_1	1246901	3	4.81e-17	0.957447	0.266667	0.391111	35.9032	9.82214	3.59193	1	1	0	0	0	0	0	0	0	0	1	0	0	0	0	0	0	0	0	0	0	0	-	0	0	0	0	0	0	0	0	0	0	0	0	0	0
35154858	TGCAGAATGTTGATCATAGTACAAATTGGATAGCTAAAATTTCCATGGAGTATTTACCTTAGGGAATTT	TGCAGAATGTTGATCATAGTACAAATTGGATAGCTAAAATTTCCATGGAGTATTTACCTTAGGGAATTT	NC_040279.1_chromosome_1	1246954	4	5.97e-28	0.957447	0.244444	0.369383	5.3	2.77068	1.93282	1	1	0	0	0	0	0	0	0	0	1	0	0	0	0	0	0	0	0	0	0	0	1	0	0	0	0	0	0	0	0	0	0	0	0	0	0
42215500	TGCAGCTTTTTGCTCAAGCTCTGTGAGTGTTCTGTTCAAAGCTTTCTTTTTCAGCTGAAGGGAGCACTA	TGCAGCTTTTTGCTCAAGCTCTGTGAGTGTTCTGTTCAAAGCTTTCTTTTTCAGCTGAAGGGAGCACTA	NC_040279.1_chromosome_1	1248759	2	6.02e-23	0.968085	0.252747	0.377732	5.48276	2.72436	2.03042	1	1	0	0	0	0	0	0	0	0	1	0	0	0	0	0	0	0	0	0	0	0	0	0	0	0	0	0	0	0	0	0	0	0	0	0	0
42215501	TGCAGCTTTTTGCTCAAGCTCTGTGATTGTTCTGTCCAAAGCTTTCTTTTTCAGCTGAAGTGAGCACTA	TGCAGCTTTTTGCTCAAGCTCTGTGATTGTTCTGTCCAAAGCTTTCTTTTTCAGCTGAAGTGAGCACTA	NC_040279.1_chromosome_1	1248759	2	1.29e-24	0.946809	0.235955	0.360561	5.51724	2.69892	1.99005	1	-	0	0	0	0	0	0	0	0	1	0	0	0	0	0	0	0	0	0	0	0	0	0	0	0	0	0	0	0	0	0	0	0	0	0	0
25362947	TGCAGAAGAAACAGCAATGAACAGTGAAGTTTTTGAAAAGTTGGGTGACACAGTAAGAGAAAGGGAGTG	TGCAGAAGAAACAGCAATGAACAGTGAAGTTTTTGAAAAGTTGGGTGACACAGTAAGAGAAAGGGAGTG	NC_040279.1_chromosome_1	1248827	2	2.15e-27	0.989362	0.27957	0.402821	12.5484	5.45266	2.28589	1	1	0	0	0	0	0	0	0	0	1	0	0	0	0	0	0	0	0	0	0	0	0	0	0	0	0	0	0	0	0	0	0	0	0	0	0
62449301	TGCAGGAATATAGTGTTGTTTTTTAGCTGTCTCATAAATAATGGTAATATAATTTACAGATCGGAAGAG	TGCAGGAATATAGTGTTGTTTTTTAGCTGTCTCATAAATAATGGTAATATAATTTAC	NC_040279.1_chromosome_1	1251515	1	5.84e-22	0.87234	0.95122	0.092802	15.3036	6.3342	2.42568	1	1	1	1	1	1	1	1	1	1	1	1	1	1	1	1	1	1	1	1	1	1	1	-	-	1	1	1	-	1	1	1	-	1	1	-	1
100007401	TGCAGAGTCTAGAATTGATTCAATACAGGAAAGGTCAACATGTGATATGCGCTGATCCCAAAGTGTTGG	TGCAGAGTCTAGAATTGATTCAATACAGGAAAGGTCAACATGTGATATGCGCTGATCCCAAAGTGTTGG	NC_040279.1_chromosome_1	1256254	2	1.3e-19	1	0.021277	0.041648	57.25	14.9227	3.34936	1	0	0	0	0	0	0	0	0	0	0	0	0	0	0	0	0	0	0	0	0	0	0	0	0	0	0	0	0	0	0	0	0	0	0	0	0
14078825	TGCAGAATGCGGAATACAATTATATACATTACAGATCGGAAGAGCGGTTCAGCAGGAATGCCGAGACCG	TGCAGAATGCGGAATACAATTATATACATTAC	NC_040279.1_chromosome_1	1267584	1	1.26e-08	0.93617	0.670455	0.44189	28.8193	16.659	1.82897	1	0	1	1	1	1	1	1	1	1	0	1	1	1	1	1	1	1	1	1	1	1	-	-	1	1	1	1	1	1	1	1	1	1	1	-	1
14086132	TGCAGCTTTGCAATGCCATGCACAAAGCTTTGTCCACGGTTTGCTTCCCAACACAGTATCCTGAAAAAC	TGCAGCTTTGCAATGCCATGCACAAAGCTTTGTCCACGGTTTGCTTCCCAACACAGTATCCTGAAAAAC	NC_040279.1_chromosome_1	1299287	1	4.62e-29	0.882979	0.975904	0.047031	75.2719	20.7543	3.48891	1	1	1	1	1	1	1	1	1	1	1	1	1	1	1	1	1	1	1	1	1	1	-	1	1	1	1	1	1	1	1	1	1	1	1	1	1
42214960	TGCAGAAACCAATCTTCACCAACCATCGAAGAAGACTCGGGGGCTGTTTGAAAGAAGTGGAAAAGGAAA	TGCAGAAACCAATCTTCACCAACCATCGAAGAAGACTCGGGGGCTGTTTGAAAGAAGTGGAAAAGGAAA	NC_040279.1_chromosome_1	1304202	1	2.15e-27	0.925532	0.241379	0.366231	8.70968	4.46632	1.95063	1	1	0	0	0	0	0	0	0	0	1	0	0	0	0	0	0	0	0	0	0	0	-	0	0	0	0	0	0	0	0	0	0	0	0	0	0
25355523	TGCAGGACTGGTGCTTCTATATTCATCATGAACTTTATAAGCAAAACTATATTTAGACAAACAATCAGT	TGCAGGACTGGTGCTTCTATATTCATCATGAACTTTATAAGCAAAACTATATTTAGACAAACAATCAGT	NC_040279.1_chromosome_1	1304273	1	5.97e-28	0.957447	0.255556	0.380494	22.4667	8.2935	2.65922	1	1	0	0	0	0	0	0	0	0	1	0	0	0	0	0	0	0	0	0	0	0	0	0	0	0	0	0	0	0	0	0	0	0	0	0	0
14063902	TGCAGGACTGGTGCTTCTATATTCATGAACTTTATAAGCAAAACTATATTTAGACAAACAATCAGTCCA	TGCAGGACTGGTGCTTCTATATTCATGAACTTTATAAGCAAAACTATATTTAGACAAACAATCAGTCCA	NC_040279.1_chromosome_1	1304273	1	1.67e-23	1	0.010638	0.02105	31	0	100	1	0	0	0	0	0	0	0	0	0	0	0	0	0	0	0	0	0	0	0	0	0	1	0	0	0	0	0	0	0	0	0	0	0	0	0	0
25360264	TGCAGTTGCATTCAACTAACCTAACTCTATTTCCTAACCTTACAGATCGGAAGAGCGGTTCAGCAGGAA	TGCAGTTGCATTCAACTAACCTAACTCTATTTCCTAACCTTAC	NC_040279.1_chromosome_1	1305724	1	2.04e-14	0.925532	0.977011	0.04492	23.7456	11.042	2.27777	1	1	1	1	-	1	1	1	1	1	1	1	1	1	1	1	1	1	1	1	1	1	1	1	1	1	1	1	1	1	1	1	-	1	1	1	-
100014291	TGCAGTAGAAGATGGTTCAACAACAACTCCTGCTTTCACCAAGAAATCCTCCAATGTCATCTCTCCCAA	TGCAGTAGAAGATGGTTCAACAACAACTCCTGCTTTCACCAAGAAATCCTCCAATGTCATCTCTCCCAA	NC_040279.1_chromosome_1	1340679	1	2.16e-22	1	0.021277	0.041648	18.5	3.04138	5.43593	1	0	0	0	0	0	0	0	0	0	0	0	0	0	0	0	0	0	0	0	0	0	0	0	0	0	0	0	0	0	0	0	0	0	0	0	0
14079564	TGCAGCTCTTGTGCTGAATTTTTCCTACAAAAGAAGGTTACTTTTACAGATCGGAAGAGCGGTTCAGCA	TGCAGCTCTTGTGCTGAATTTTTCCTACAAAAGAAGGTTACTTTTAC	NC_040279.1_chromosome_1	1347012	1	1.47e-16	0.904255	0.976471	0.045952	44.2456	17.4137	2.75146	1	1	1	1	1	1	1	1	1	1	1	1	1	1	1	1	1	1	1	1	1	-	1	1	1	1	1	1	-	1	1	1	1	1	1	-	1
100020259	TGCAGCTCTTGTGCTGAATTTTTCCTACAAAAGAAGGTTCCTTTACAGATCGGAAGAGCGGTTCAGCAG	TGCAGCTCTTGTGCTGAATTTTTCCTACAAAAGAAGGTTCCTTTAC	NC_040279.1_chromosome_1	1347012	1	8.48e-14	1	0.021277	0.041648	21.75	10.3531	2.17661	1	0	0	0	0	0	0	0	0	0	0	0	0	0	0	0	0	0	0	0	0	0	0	0	0	0	0	0	0	0	0	0	0	0	0	0	0
25365298	TGCAGTGTAATTCAAGCAAGCATACACATGTATTCATTACAGATCGGAAGAGCGGTTCAGCAGGAATGC	TGCAGTGTAATTCAAGCAAGCATACACATGTATTCATTAC	NC_040279.1_chromosome_1	1347065	1	8.48e-13	0.914894	0.976744	0.04543	79.5263	27.1129	3.1802	1	1	1	1	1	1	1	1	1	1	1	1	1	1	-	1	1	1	1	-	1	1	1	1	1	1	1	1	-	1	1	1	1	1	1	1	1
25358002	TGCAGAGACCTCAACCAGCTCAACGTGGACTATTTATCATCCATATCTGAGGAGCTTACAGATCGGAAG	TGCAGAGACCTCAACCAGCTCAACGTGGACTATTTATCATCCATATCTGAGGAGCTTAC	NC_040279.1_chromosome_1	1376793	1	1.34e-18	0.989362	0.268817	0.393109	19.8276	9.66711	2.09342	1	1	0	0	0	0	0	0	0	0	0	0	0	0	0	0	0	0	0	0	0	0	0	0	0	0	0	0	0	0	0	0	0	0	0	0	0
25363085	TGCAGACTTGAATTCCACATCAAGTTACTTAGGCCGGCCATGGAAGTTGTATTCAAGAACTGTGTACCT	TGCAGACTTGAATTCCACATCAAGTTACTTAGGCCGGCCATGGAAGTTGTATTCAAGAACTGTGTACCT	NC_040279.1_chromosome_1	1379733	1	2.15e-27	0.893617	0.964286	0.068878	11.177	5.11328	2.23311	1	1	1	1	1	1	1	1	1	1	1	1	1	1	-	1	1	1	1	1	1	1	1	1	1	1	1	1	1	1	1	1	-	1	1	1	1
100014865	TGCAGTCATATATTGGAAATGTTATTCAACCTGCGGGGTGGTTAGAGTGGAATGGCACAGTTGGGTTAG	TGCAGTCATATATTGGAAATGTTATTCAACCTGCGGGGTGGTTAGAGTGGAATGGCACAGTTGGGTTAG	NC_040279.1_chromosome_1	1379801	1	2.16e-22	1	0.021277	0.041648	32.75	5.21416	5.17783	1	0	0	0	0	0	0	0	0	0	0	0	0	0	0	0	0	0	0	0	0	0	0	0	0	0	0	0	0	0	0	0	0	0	0	0	0
14056592	TGCAGCAGGTGCTCCATTTGAGTCAGATCTATGACACCCTTTGTCAAAATTGTTTGCACTTTTGGATTA	TGCAGCAGGTGCTCCATTTGAGTCAGATCTATGACACCCTTTGTCAAAATTGTTTGCACTTTTGGATTA	NC_040279.1_chromosome_1	1380552	1	4.62e-29	0.861702	0.975309	0.048163	17.2193	6.0448	2.76864	1	1	1	1	1	1	1	1	1	1	1	1	1	1	1	1	1	1	1	1	1	1	1	1	1	1	1	1	1	1	1	1	1	-	1	1	1
62462568	TGCAGAATGGGCCCGGGGACTTTCCTGAGTCCAGCTGAACGCATGGACCCATTCACATCACCCCATAAT	TGCAGAATGGGCCCGGGGACTTTCCTGAGTCCAGCTGAACGCATGGACCCATTCACATCACCCCATAAT	NC_040279.1_chromosome_1	1398889	1	4.62e-29	0.893617	0.97619	0.046485	10.0088	5.2724	1.85464	1	1	1	1	1	1	1	1	1	1	1	1	1	1	1	1	1	1	-	1	1	1	1	1	1	1	1	1	1	-	1	1	1	1	1	1	1
14081632	TGCAGAAAGGGCCCGGGGACTTTCCTGAGCCCAGCAAGAAGCATAGACCCAATCACATCTCTCCTTACA	TGCAGAAAGGGCCCGGGGACTTTCCTGAGCCCAGCAAGAAGCATAGACCCAATCACATCTCTCCTTACA	NC_040279.1_chromosome_1	1432706	1	5.97e-28	0.946809	0.651685	0.453983	10.2651	5.80835	1.7503	1	0	1	1	1	1	1	1	1	1	1	1	1	1	1	1	1	1	0	1	1	1	1	1	1	-	-	1	1	1	1	1	1	1	1	1	1
14075239	TGCAGCATGAGCCCGGGGACTTTCCTAGGCCCAGCAAGAAGCAGAGACCCAATCACATCACCTCTTACA	TGCAGCATGAGCCCGGGGACTTTCCTAGGCCCAGCAAGAAGCAGAGACCCAATCACATCACCTCTTACA	NC_040279.1_chromosome_1	1437844	1	5.97e-28	0.904255	0.964706	0.068097	23.6637	9.58854	2.42736	1	-	1	1	1	1	1	1	1	1	1	1	1	1	-	1	1	1	1	1	1	1	1	1	1	1	-	-	1	-	1	1	1	1	1	1	1
35152716	TGCAGAAATGCAGGCCCTGGAGAGGGCAACTGCGAGCTGGAACTTGCCTTGAGTGCCTTTGGGCCAAGG	TGCAGAAATGCAGGCCCTGGAGAGGGCAACTGCGAGCTGGAACTTGCCTTGAGTGCCTTTGGGCCAAGG	NC_040279.1_chromosome_1	1437910	1	4.62e-29	0.957447	0.622222	0.470123	7.125	4.17844	1.65007	1	0	1	1	1	1	1	0	1	1	1	1	1	1	1	1	1	1	1	1	1	1	0	1	1	1	1	1	1	1	-	-	1	1	0	1	1
42215965	TGCAGAAATGTAGGCCCTGGAGAGGGCAACTGCGAGCTGGAACTTGCCTTGAGTCCCTTTGGGCCAAGG	TGCAGAAATGTAGGCCCTGGAGAGGGCAACTGCGAGCTGGAACTTGCCTTGAGTCCCTTTGGGCCAAGG	NC_040279.1_chromosome_1	1437910	1	1e-25	0.957447	0.255556	0.380494	8.46667	4.49246	1.87881	1	1	0	0	0	0	0	0	0	0	0	0	0	0	0	0	0	0	0	0	0	0	1	0	0	0	0	0	0	0	0	0	0	0	0	0	0
25356883	TGCAGTGTCAGAAATGACTAAAATATTCATTACTCTGAGATCTCCTCTTCCTCCAATTGTAGTGCCTTT	TGCAGTGTCAGAAATGACTAAAATATTCATTACTCTGAGATCTCCTCTTCCTCCAATTGTAGTGCCTTT	NC_040279.1_chromosome_1	1446664	1	4.62e-29	0.904255	0.976471	0.045952	27.5965	9.57951	2.73635	1	1	1	1	1	1	1	1	1	1	1	1	1	1	1	1	1	1	1	1	1	1	1	-	1	-	1	1	1	1	1	1	1	1	1	1	1
100071355	TGCAGTGCCAGAAATGACTAAAATATTCATTACTCTGATATCTCCTCTTCCTCCAATTGTAGTGCCTTT	TGCAGTGCCAGAAATGACTAAAATATTCATTACTCTGATATCTCCTCTTCCTCCAATTGTAGTGCCTTT	NC_040279.1_chromosome_1	1446664	1	1e-25	1	0.021277	0.041648	30.5	5.67891	6.00567	1	0	0	0	0	0	0	0	0	0	0	0	0	0	0	0	0	0	0	0	0	0	0	0	0	0	0	0	0	0	0	0	0	0	0	0	0
100033552	TGCAGTTTCTTATTTTGAAGAAAGCGTCCAATTTCTGACCAAGTTGCCAAAAGATGATATGGAGGTCTT	TGCAGTTTCTTATTTTGAAGAAAGCGTCCAATTTCTGACCAAGTTGCCAAAAGATGATATGGAGGTCTT	NC_040279.1_chromosome_1	1448465	1	4.65e-24	1	0.021277	0.041648	16.75	5.40255	2.80971	1	0	0	0	0	0	0	0	0	0	0	0	0	0	0	0	0	0	0	0	0	0	0	0	0	0	0	0	0	0	0	0	0	0	0	0	0
25353139	TGCAGAACTGGCATCACCCATTGCTCGGCTGAAAAAAATAATGTAAACATGTAGGTCACAATCTGCCTC	TGCAGAACTGGCATCACCCATTGCTCGGCTGAAAAAAATAATGTAAACATGTAGGTCACAATCTGCCTC	NC_040279.1_chromosome_1	1448531	1	7.73e-27	0.851064	0.975	0.04875	21.1947	8.17059	2.62008	1	1	1	1	1	1	1	1	1	1	1	1	1	1	1	1	1	1	1	1	1	1	-	-	1	1	1	1	-	1	1	1	-	1	1	1	1
100005317	TGCAGAACTGGCATCACCCATTGCTCGGCTGCAAAAAAATAATGTTCACATGTAGGTCACAATCTGCCT	TGCAGAACTGGCATCACCCATTGCTCGGCTGCAAAAAAATAATGTTCACATGTAGGTCACAATCTGCCT	NC_040279.1_chromosome_1	1448531	1	7.78e-22	1	0.021277	0.041648	22	9.19239	2.25673	1	0	0	0	0	0	0	0	0	0	0	0	0	0	0	0	0	0	0	0	0	0	0	0	0	0	0	0	0	0	0	0	0	0	0	0	0
25357013	TGCAGTTCAAATAAAAAAACAAAAACAAAAACAACGTTCCTAATCTGTCGACCCTATTACTTCACAATT	TGCAGTTCAAATAAAAAAACAAAAACAAAAACAACGTTCCTAATCTGTCGACCCTATTACTTCACAATT	NC_040279.1_chromosome_1	1452183	1	4.62e-29	0.893617	0.97619	0.046485	26.8596	7.53341	3.35981	1	1	1	1	1	1	1	1	1	1	1	1	1	-	1	1	1	1	1	1	1	1	1	1	1	1	1	-	1	1	-	1	1	1	1	1	1
14075047	TGCAGCACTATATATTTCCCTCTTCACTTGATGTTTTTTGTTTCTTCACTTCTTCTCTCACTCTCTTCA	TGCAGCACTATATATTTCCCTCTTCACTTGATGTTTTTTGTTTCTTCACTTCTTCTCTCACTCTCTTCA	NC_040279.1_chromosome_1	1460857	1	4.62e-29	0.861702	0.975309	0.048163	16.0526	6.81953	2.35792	1	1	1	1	1	1	1	1	1	1	1	1	1	1	1	1	1	1	1	1	1	1	1	1	1	1	1	1	1	1	-	1	1	-	1	1	1
14060135	TGCAGAGTTTTCTAATGAAATCTCAACTTCCCAGTATATTTGTTGCAACTAACAAACTTACAGATCGGA	TGCAGAGTTTTCTAATGAAATCTCAACTTCCCAGTATATTTGTTGCAACTAACAAACTTAC	NC_040279.1_chromosome_1	1465137	1	3.91e-24	0.861702	0.975309	0.048163	26.3947	11.3868	2.40303	1	1	1	1	1	1	1	1	1	1	1	1	1	1	1	1	1	1	1	1	1	1	1	1	1	1	1	1	1	1	1	-	1	1	-	1	1
14074039	TGCAGAATTTCAGTAACAAATTGTTGTTCAAAAAAGAACCAAACTGCCACCAACCAGAAAAGGTGTTTC	TGCAGAATTTCAGTAACAAATTGTTGTTCAAAAAAGAACCAAACTGCCACCAACCAGAAAAGGTGTTTC	NC_040279.1_chromosome_1	1466802	1	4.62e-29	0.87234	0.97561	0.047591	14.5	5.80116	2.48075	1	1	1	1	1	1	1	1	1	1	1	1	1	1	1	1	1	1	1	1	1	1	1	1	-	1	1	1	1	1	1	1	1	1	1	1	-
14055033	TGCAGAAGTTGCCTCAACTGCTGCCAAGGATTTTCAGGCCACAAGTTTGATTTTATTTAGGTGTGTTCC	TGCAGAAGTTGCCTCAACTGCTGCCAAGGATTTTCAGGCCACAAGTTTGATTTTATTTAGGTGTGTTCC	NC_040279.1_chromosome_1	1520148	1	4.62e-29	0.840426	0.974684	0.049351	18.5	7.07262	2.62655	1	1	1	1	1	1	1	1	1	1	1	1	1	1	1	1	1	1	1	1	1	1	1	1	-	-	1	1	-	1	1	1	1	1	1	1	1
62457781	TGCAGTAGGACCTACAAGCACTTCAATTTGGAATCCAATCTGTGAAACATCATTCCAAAGAAAAGTTTC	TGCAGTAGGACCTACAAGCACTTCAATTTGGAATCCAATCTGTGAAACATCATTCCAAAGAAAAGTTTC	NC_040279.1_chromosome_1	1520214	1	4.62e-29	0.87234	0.97561	0.047591	51.9035	13.852	3.79943	1	1	1	-	1	1	1	1	1	1	1	1	1	1	1	1	1	1	1	1	1	1	1	1	1	1	1	1	-	1	1	1	1	1	1	1	1
14057320	TGCAGCTGTACAAAGGTAAGCACATATTACTGTCATTTCTTGTATGGTCTGTCCATTATGGTTTCTTGA	TGCAGCTGTACAAAGGTAAGCACATATTACTGTCATTTCTTGTATGGTCTGTCCATTATGGTTTCTTGA	NC_040279.1_chromosome_1	1546163	1	4.62e-29	0.882979	0.975904	0.047031	24.4211	7.88391	3.14746	1	1	1	1	1	1	1	-	1	1	1	1	1	1	1	1	1	1	1	1	1	1	1	1	1	1	1	1	1	1	1	1	-	1	1	1	1
100004237	TGCAGCTGTACAAAGGTAAGCACATATTACTGTCATTTCTCCTGTTGTTTGTCCATTATGGTTTGTTGG	TGCAGCTGTACAAAGGTAAGCACATATTACTGTCATTTCTCCTGTTGTTTGTCCATTATGGTTTGTTGG	NC_040279.1_chromosome_1	1546163	1	1.68e-18	1	0.021277	0.041648	27.75	11.6055	2.45555	1	0	0	0	0	0	0	0	0	0	0	0	0	0	0	0	0	0	0	0	0	0	0	0	0	0	0	0	0	0	0	0	0	0	0	0	0
62449118	TGCAGACAAGAAGGTAAGCTTCCTTCGTTACAGATCGGAAGAGCGGTTCAGCAGGAATGCCGAGACCGA	TGCAGACAAGAAGGTAAGCTTCCTTCGTTAC	NC_040279.1_chromosome_1	1554811	1	4.02e-08	0.957447	0.977778	0.043457	28.9035	14.8696	1.95418	1	1	1	1	1	1	1	1	1	1	1	1	1	1	1	1	1	1	1	1	1	1	1	1	1	1	1	1	1	1	1	1	1	1	1	-	1
62047575	TGCAGAGTTATTTGAACTAGCCTCTGTGCAGCAAACATCAGACTGTTAGAAAATTATAGTATAACTTTT	TGCAGAGTTATTTGAACTAGCCTCTGTGCAGCAAACATCAGACTGTTAGAAAATTATAGTATAACTTTT	NC_040279.1_chromosome_1	1557122	2	4.62e-29	0.904255	0.976471	0.045952	12	5.60388	2.16691	1	-	1	1	1	1	1	1	1	1	1	1	1	1	1	1	1	1	1	1	1	1	1	1	1	1	1	1	1	1	1	1	1	1	1	1	1
100009681	TGCAGCATCCGTTATATCCATTGGACTATTCATTTCCATCAATTGATGAGGTTTGTTACAATCATCTGG	TGCAGCATCCGTTATATCCATTGGACTATTCATTTCCATCAATTGATGAGGTTTGTTACAATCATCTGG	NC_040279.1_chromosome_1	1557188	2	3.6e-25	1	0.021277	0.041648	20.25	1.78536	10.8677	1	0	0	0	0	0	0	0	0	0	0	0	0	0	0	0	0	0	0	0	0	0	0	0	0	0	0	0	0	0	0	0	0	0	0	0	0
62459802	TGCAGACAACTTGTATTAGTAAATAAATTAGAAGCGCTAGTCCCTTACAGATCGGAAGAGCGGTTCAGC	TGCAGACAACTTGTATTAGTAAATAAATTAGAAGCGCTAGTCCCTTAC	NC_040279.1_chromosome_1	1557915	1	4.28e-17	0.904255	0.976471	0.045952	14.2389	6.7513	2.20299	1	1	1	1	1	1	1	1	-	1	1	1	1	1	1	1	1	1	1	1	1	1	1	1	1	1	1	1	-	1	-	1	-	1	1	-	1
28497878	TGCAGTGCTGAAGCTTGATCATGTCAGAGTCATTGACACTTCCTATATCTTCCAATCCGTGAATGGGTC	TGCAGTGCTGAAGCTTGATCATGTCAGAGTCATTGACACTTCCTATATCTTCCAATCCGTGAATGGGTC	NC_040279.1_chromosome_1	1557960	2	4.62e-29	0.861702	0.962963	0.071331	14.8407	5.81662	2.63012	1	-	1	1	1	1	1	1	1	1	1	1	1	1	1	1	1	1	1	1	1	-	0	1	1	1	-	1	1	1	1	1	-	1	1	-	1
25360228	TGCAGTTCTGTTCTGAATTCTCCAGGAATAATGGTATGCAGTGCTTCAGTGTTTACAGATCGGAAGAGC	TGCAGTTCTGTTCTGAATTCTCCAGGAATAATGGTATGCAGTGCTTCAGTGTTTAC	NC_040279.1_chromosome_1	1558613	2	2.04e-21	0.946809	0.977528	0.043934	41.8421	14.2395	3.10243	1	-	1	1	1	1	1	1	1	1	1	1	1	1	1	1	1	1	1	1	1	1	1	1	1	1	1	1	1	1	1	1	-	1	1	1	1
14076407	TGCAGGTAGTGTGTCTCTCATGGCTATCTCAATGTTCTAGTGAATAGGTTCATTTGTAATTATTTACAG	TGCAGGTAGTGTGTCTCTCATGGCTATCTCAATGTTCTAGTGAATAGGTTCATTTGTAATTATTTACAG	NC_040279.1_chromosome_1	1558666	1	2.15e-27	0.882979	0.975904	0.047031	55.0439	14.7466	3.81628	1	1	1	1	1	1	1	1	1	1	1	1	1	1	1	1	1	1	1	1	1	1	1	1	1	1	1	1	1	1	1	1	1	1	1	-	-
44876291	TGCAGTAATTCATCTACTACATAAACCTTGAATTGTAATGAACAAAGAGAAGAGAATTATCAGCTTCTT	TGCAGTAATTCATCTACTACATAAACCTTGAATTGTAATGAACAAAGAGAAGAGAATTATCAGCTTCTT	NC_040279.1_chromosome_1	1561750	1	4.62e-29	0.87234	0.97561	0.047591	14.1403	5.62712	2.55397	1	1	1	1	1	1	1	1	1	1	1	1	1	1	1	1	1	1	1	1	1	1	-	1	1	1	1	1	1	1	1	1	1	1	-	1	1
62465204	TGCAGTCATGCAGAATGCAAGAGCTTCAAACCAGGCTTTGTTTGCATCTACAATGGGTTTACTTCTCAG	TGCAGTCATGCAGAATGCAAGAGCTTCAAACCAGGCTTTGTTTGCATCTACAATGGGTTTACTTCTCAG	NC_040279.1_chromosome_1	1564066	1	4.62e-29	0.840426	0.974684	0.049351	61.2281	15.396	3.99265	1	1	1	1	1	-	1	1	1	1	1	1	1	1	1	1	1	1	1	1	1	-	1	1	1	1	1	1	1	1	1	1	1	1	1	1	1
100076573	TGCAGTCTTGCAGAATGCAAGGGCTTCAAACCAGGCTTTGTTTGCATCTACAATGGGTCTACTTCTCAG	TGCAGTCTTGCAGAATGCAAGGGCTTCAAACCAGGCTTTGTTTGCATCTACAATGGGTCTACTTCTCAG	NC_040279.1_chromosome_1	1564066	1	4.65e-24	1	0.021277	0.041648	69	27.313	2.3179	1	0	0	0	0	0	0	0	0	0	0	0	0	0	0	0	0	0	0	0	0	0	0	0	0	0	0	0	0	0	0	0	0	0	0	0	0
62453741	TGCAGGCAAGTTTTGTCTCTTCTTTTGTAGCATGCAGACATGTGTAGTATTATGGTTGTTGGAGATTTC	TGCAGGCAAGTTTTGTCTCTTCTTTTGTAGCATGCAGACATGTGTAGTATTATGGTTGTTGGAGATTTC	NC_040279.1_chromosome_1	1569330	1	4.62e-29	0.819149	0.935065	0.121437	9.12613	4.18086	2.17357	1	1	1	1	1	1	1	1	1	1	1	1	1	1	1	1	1	1	1	1	1	1	0	1	1	1	1	1	1	1	1	-	1	-	1	1	1
28497365	TGCAGCCATAATTTTTTCCATGGCAAAAACTAGGATTAGAATTTCCCTGATATCTTTGATGCACGAAGA	TGCAGCCATAATTTTTTCCATGGCAAAAACTAGGATTAGAATTTCCCTGATATCTTTGATGCACGAAGA	NC_040279.1_chromosome_1	1570111	1	4.62e-29	0.882979	0.975904	0.047031	23.9035	8.31609	2.79279	1	1	1	1	1	1	1	1	1	1	1	1	1	1	1	1	1	1	1	1	-	1	-	1	1	1	1	1	1	1	1	1	-	1	1	1	1
14078666	TGCAGAAACGGAAGCCATTGGTAAAACTTACAGATCGGAAGAGCGGTTCAGCAGGAATGCCGAGACCGA	TGCAGAAACGGAAGCCATTGGTAAAACTTAC	NC_040279.1_chromosome_1	1577546	1	4.02e-08	0.893617	0.97619	0.046485	31.0354	13.5071	2.3819	1	1	1	1	1	1	1	1	1	1	1	1	1	1	1	1	1	1	1	1	1	1	1	1	1	-	1	1	1	1	1	1	1	1	1	1	1
42215078	TGCAGTTGATAAGTTTGAATAACGTGTAAAATGAATAAACTTCGACATGACTTTCTTTTTTGTTTTAGA	TGCAGTTGATAAGTTTGAATAACGTGTAAAATGAATAAACTTCGACATGACTTTCTTTTTTGTTTTAGA	NC_040279.1_chromosome_1	1579347	1	4.62e-29	0.893617	0.964286	0.068878	13.1593	5.78305	2.28162	1	1	1	1	1	1	1	1	1	1	1	1	1	1	1	1	1	1	1	1	1	1	1	1	1	1	1	1	1	1	1	1	1	1	1	1	1
100022563	TGCAGTTATATTTTGAAAATTAGGGTGAGAAATCATCCTGGGCATTACAGATCGGAAGAGCGGTTCAGC	TGCAGTTATATTTTGAAAATTAGGGTGAGAAATCATCCTGGGCATTAC	NC_040279.1_chromosome_1	1581269	1	1.2e-12	1	0.021277	0.041648	14.5	6.98212	2.12787	1	0	0	0	0	0	0	0	0	0	0	0	0	0	0	0	0	0	0	0	0	0	0	0	0	0	0	0	0	0	0	0	0	0	0	0	0
62046400	TGCAGCCATTCCGGAGTGTAGGACACAAAATGCCTGTCGAGGAAGCACCTTACGAACTGTTGCCTCAAC	TGCAGCCATTCCGGAGTGTAGGACACAAAATGCCTGTCGAGGAAGCACCTTACGAACTGTTGCCTCAAC	NC_040279.1_chromosome_1	1581576	1	4.62e-29	0.893617	0.97619	0.046485	20.2895	6.76773	2.92663	1	1	1	1	1	1	1	1	1	1	1	1	1	1	1	1	1	1	-	1	1	1	1	1	1	1	1	-	1	1	1	1	1	1	1	1	1
14057745	TGCAGGATGTCATTTCCAATTTCCTTTTGCCTTCAATGGAGAAGGAAGCACGGGTTTTGTTACAGATCG	TGCAGGATGTCATTTCCAATTTCCTTTTGCCTTCAATGGAGAAGGAAGCACGGGTTTTGTTAC	NC_040279.1_chromosome_1	1583820	1	3.19e-25	0.87234	0.97561	0.047591	34.4474	13.8508	2.5842	1	1	1	1	1	1	1	1	1	1	1	1	1	1	1	1	1	1	1	1	1	1	1	1	1	-	-	1	-	1	1	1	1	1	1	1	1
62462411	TGCAGTTGACATATTCTTTCCAATTGCCTTGATCAGGTAGTGCCATGTGTATTTTGTAGCTGTAAGGGT	TGCAGTTGACATATTCTTTCCAATTGCCTTGATCAGGTAGTGCCATGTGTATTTTGTAGCTGTAAGGGT	NC_040279.1_chromosome_1	1608906	1	7.73e-27	1	0.010638	0.02105	14	0	100	1	0	0	0	0	0	0	0	0	0	0	0	0	0	0	0	0	0	0	0	0	0	1	0	0	0	0	0	0	0	0	0	0	0	0	0	0
25356507	TGCAGTCATAGAGGCCATACACAGCATCACCATTTCCTGTGGTGGTGTGGTTGTAACCCTTGCTTGTGG	TGCAGTCATAGAGGCCATACACAGCATCACCATTTCCTGTGGTGGTGTGGTTGTAACCCTTGCTTGTGG	NC_040279.1_chromosome_1	1611041	1	4.62e-29	0.904255	0.976471	0.045952	17.7807	8.18831	2.24512	1	1	1	1	1	1	1	1	1	1	1	1	1	1	1	1	1	1	1	1	1	1	1	1	1	1	1	1	1	1	1	1	1	1	1	1	-
14061635	TGCAGTCGGATTCCGTGATCTGCGGTTACAGATCGGAAGAGCGGTTCAGCAGGAATGCCGAGACCGATC	TGCAGTCGGATTCCGTGATCTGCGGTTAC	NC_040279.1_chromosome_1	1633168	1	4.55e-07	0.904255	0.976471	0.045952	16.7105	8.68324	2.06043	1	1	1	1	-	1	1	1	-	1	1	1	1	1	1	1	1	1	1	1	1	1	1	1	1	1	1	1	1	1	1	1	-	1	1	-	1
100017253	TGCAGTTTGGTTGAGTTGAGGAATGAAGTTCATACATTCTACTCAGGAAGTACTGATCATCCTCAATCC	TGCAGTTTGGTTGAGTTGAGGAATGAAGTTCATACATTCTACTCAGGAAGTACTGATCATCCTCAATCC	NC_040279.1_chromosome_1	1640258	1	4.65e-24	1	0.021277	0.041648	12	4.63681	2.38093	1	0	0	0	0	0	0	0	0	0	0	0	0	0	0	0	0	0	0	0	0	0	0	0	0	0	0	0	0	0	0	0	0	0	0	0	0
25357043	TGCAGTTCATGAGGAAAGTGCTCAATCTTTCCGTAACATTGATCTGAATGCTAACATAAACGAAAATGA	TGCAGTTCATGAGGAAAGTGCTCAATCTTTCCGTAACATTGATCTGAATGCTAACATAAACGAAAATGA	NC_040279.1_chromosome_1	1673629	1	4.62e-29	0.840426	0.974684	0.049351	26.4737	8.33426	3.10541	1	1	1	1	1	1	1	1	1	1	1	1	1	1	1	1	1	1	1	1	1	1	1	1	1	1	1	1	1	1	-	1	-	1	1	1	1
25353054	TGCAGAAATTACAGATCCTGACATTTGTTTTGTATGTATGATGTTCTCATTCTGACTCTAGCAACTTGG	TGCAGAAATTACAGATCCTGACATTTGTTTTGTATGTATGATGTTCTCATTCTGACTCTAGCAACTTGG	NC_040279.1_chromosome_1	1697647	1	4.62e-29	0.904255	0.976471	0.045952	20.1667	6.64371	2.91661	1	1	1	1	1	1	1	-	1	1	1	1	1	1	1	1	1	1	1	1	1	1	1	1	1	1	1	1	1	-	1	1	1	1	1	1	1
25353492	TGCAGACAACATCTAAAATGATACACAATGAAAATATCCAAACAAAAGAGTAGTTTGATCAGAACTAAG	TGCAGACAACATCTAAAATGATACACAATGAAAATATCCAAACAAAAGAGTAGTTTGATCAGAACTAAG	NC_040279.1_chromosome_1	1697713	1	4.62e-29	0.904255	0.976471	0.045952	50.0526	14.9572	3.31624	1	1	1	1	1	1	1	1	1	1	1	1	1	1	1	1	1	1	1	1	1	1	1	1	1	1	1	1	1	1	1	1	1	1	1	1	1
25353911	TGCAGAGTCCATCACATCACACAACCGAAATCCAAATGGACTTGTCTTCACCCACGTGCCCTTCCAACT	TGCAGAGTCCATCACATCACACAACCGAAATCCAAATGGACTTGTCTTCACCCACGTGCCCTTCCAACT	NC_040279.1_chromosome_1	1700793	1	4.62e-29	0.861702	0.975309	0.048163	13.9123	5.73013	2.35418	1	1	1	1	1	1	1	-	1	1	1	1	1	1	1	1	1	1	-	1	1	1	1	1	1	1	1	1	1	1	-	1	-	1	1	1	1
14055424	TGCAGACGCACCACCATGCAATCCAATGAGGTTTTGATTACTTTATTTTTCATCATACATAGTTGTTCT	TGCAGACGCACCACCATGCAATCCAATGAGGTTTTGATTACTTTATTTTTCATCATACATAGTTGTTCT	NC_040279.1_chromosome_1	1740472	1	4.62e-29	0.93617	0.477273	0.498967	15.8113	6.24668	2.54714	1	-	1	0	0	0	0	0	0	0	1	1	0	0	0	0	0	0	0	0	0	0	1	0	0	0	0	0	1	0	0	1	0	-	0	0	0
14074151	TGCAGACGCACCACCATGCAATCCAATGAGGTTTTGATTACTTTATTTTTCATCATATATGTGACATTA	TGCAGACGCACCACCATGCAATCCAATGAGGTTTTGATTACTTTATTTTTCATCATATATGTGACATTA	NC_040279.1_chromosome_1	1740472	1	2.16e-22	0.93617	0.443182	0.493543	22.1967	8.17397	2.73692	1	0	0	1	1	1	1	1	1	1	0	0	1	1	1	1	1	1	1	1	1	1	-	1	1	1	1	1	0	-	1	0	1	-	1	1	1
25364770	TGCAGATTGACTACAAAGAAACCAAGGGAATGAAAACCATCTTACAGATCGGAAGAGCGGTTCAGCAGG	TGCAGATTGACTACAAAGAAACCAAGGGAATGAAAACCATCTTAC	NC_040279.1_chromosome_1	1747895	1	1.74e-15	0.925532	0.977011	0.04492	43.9035	13.5407	3.30048	1	1	1	1	1	1	1	1	1	1	1	1	1	1	1	1	1	1	1	1	1	1	1	1	1	1	1	1	1	1	-	-	1	1	1	1	1
25356273	TGCAGTACACCAGAATAACCTTCCCCTTTCCTGGGCTAAAGAAAATAAGCGATCCACAAATGGTAAAGT	TGCAGTACACCAGAATAACCTTCCCCTTTCCTGGGCTAAAGAAAATAAGCGATCCACAAATGGTAAAGT	NC_040279.1_chromosome_1	1747937	1	4.62e-29	0.851064	0.975	0.04875	15.4912	5.71585	2.62491	1	1	1	1	1	1	1	1	1	1	1	1	1	1	1	1	1	1	1	1	1	1	1	1	1	1	1	1	1	1	1	1	-	1	1	1	1
28498007	TGCAGTCATCAGTTGAGCACAGTGCCCAAGTAATTTTGTACACTCTCTTGATGTCTGAAAGGTGCAAAC	TGCAGTCATCAGTTGAGCACAGTGCCCAAGTAATTTTGTACACTCTCTTGATGTCTGAAAGGTGCAAAC	NC_040279.1_chromosome_1	1753132	1	4.62e-29	0.904255	0.976471	0.045952	36.0263	12.1601	2.97761	1	1	1	1	1	1	1	1	1	1	1	1	1	1	1	1	1	1	1	1	1	1	1	1	1	1	1	1	1	1	1	1	-	1	1	1	1
100014872	TGCAGTCATCAGTTGAACACAGTGCCCAAGTAATTTTGTACACTCTCTTGATGTCTGAAAGGTGCCTAG	TGCAGTCATCAGTTGAACACAGTGCCCAAGTAATTTTGTACACTCTCTTGATGTCTGAAAGGTGCCTAG	NC_040279.1_chromosome_1	1753132	1	3.6e-25	1	0.021277	0.041648	16	5.38516	2.66643	1	0	0	0	0	0	0	0	0	0	0	0	0	0	0	0	0	0	0	0	0	0	0	0	0	0	0	0	0	0	0	0	0	0	0	0	0
62448235	TGCAGATATGAAATGGAAGAGTTGCAAGTGAAAAATATCACAAGTAATAGGTATTCATAAAATATTTCT	TGCAGATATGAAATGGAAGAGTTGCAAGTGAAAAATATCACAAGTAATAGGTATTCATAAAATATTTCT	NC_040279.1_chromosome_1	1753198	1	4.62e-29	0.893617	0.97619	0.046485	10.7807	4.3845	2.50141	1	1	1	1	1	1	1	1	1	1	1	1	1	1	1	1	1	1	1	1	1	1	1	1	1	1	1	1	1	1	1	1	1	1	-	1	1
62461964	TGCAGCATTAGCTGGAACAATGCTGCACCAAATTTTCCAGGTCTCTAAAATTCATCCGTACCCCATAAG	TGCAGCATTAGCTGGAACAATGCTGCACCAAATTTTCCAGGTCTCTAAAATTCATCCGTACCCCATAAG	NC_040279.1_chromosome_1	1754782	1	4.62e-29	0.893617	0.964286	0.068878	15.0442	4.53187	3.24052	1	1	1	1	1	1	1	1	1	1	1	1	1	1	1	1	1	1	1	1	1	1	1	1	1	1	1	1	-	1	1	1	1	-	1	-	1
100043852	TGCAGCATTAGCTGGAACAATGCTGCACCAAATTTTCCAGGTCTCTAAATTTCACCCCGTATCCCATAA	TGCAGCATTAGCTGGAACAATGCTGCACCAAATTTTCCAGGTCTCTAAATTTCACCCCGTATCCCATAA	NC_040279.1_chromosome_1	1754782	1	7.78e-22	1	0.021277	0.041648	14.5	2.87228	5.45537	1	0	0	0	0	0	0	0	0	0	0	0	0	0	0	0	0	0	0	0	0	0	0	0	0	0	0	0	0	0	0	0	0	0	0	0	0
100039272	TGCAGTAGAAAGGACCAAATCACATTTACCTAAAGAGGTTGTTGATGTCTTCACCAATTCTAATTATTT	TGCAGTAGAAAGGACCAAATCACATTTACCTAAAGAGGTTGTTGATGTCTTCACCAATTCTAATTATTT	NC_040279.1_chromosome_1	1756150	1	1e-25	1	0.021277	0.041648	40.5	1.11803	40.8489	1	0	0	0	0	0	0	0	0	0	0	0	0	0	0	0	0	0	0	0	0	0	0	0	0	0	0	0	0	0	0	0	0	0	0	0	0
14061381	TGCAGGTCTGACTTTGACAGGGAGCTCGTAAGCTTGATTTTGAGGTATTTTACAGATCGGAAGAGCGGT	TGCAGGTCTGACTTTGACAGGGAGCTCGTAAGCTTGATTTTGAGGTATTTTAC	NC_040279.1_chromosome_1	1756216	1	8.58e-20	0.968085	0.516484	0.499457	88.9474	31.9157	2.791	1	1	1	0	0	0	0	0	0	0	1	1	0	0	0	0	0	0	0	0	0	0	1	0	0	0	0	0	1	0	-	1	0	-	0	0	0
14076452	TGCAGGTCTGACTTTGACAGGGAGCTCGTAAGCTTGATTTTGAGGTATTTTAGAGGAATAAGTGTTGCT	TGCAGGTCTGACTTTGACAGGGAGCTCGTAAGCTTGATTTTGAGGTATTTTAGAGGAATAAGTGTTGCT	NC_040279.1_chromosome_1	1756216	1	2.15e-27	0.819149	0.584416	0.485748	15.378	9.37646	1.61297	1	0	0	1	1	1	1	1	1	1	0	0	1	1	1	1	1	1	1	1	1	1	1	1	1	1	1	1	0	1	1	0	1	1	1	1	1
25358856	TGCAGCCATATGTCAGGTGGACATGTCATAATTATTTTTACCTTACAGATCGGAAGAGCGGTTCAGCAG	TGCAGCCATATGTCAGGTGGACATGTCATAATTATTTTTACCTTAC	NC_040279.1_chromosome_1	1762282	1	5.07e-16	0.882979	0.963855	0.069676	24.0088	10.2063	2.39487	1	1	1	1	-	1	1	1	1	1	1	1	1	1	1	1	1	1	1	1	1	1	1	-	1	1	1	-	-	1	1	-	-	1	1	1	-
14055793	TGCAGAGTCATCCAATTTATTGTTGGACAAGGTTTGCATCTTTTTTCCTAAATCTTCCAACGTTTCCTT	TGCAGAGTCATCCAATTTATTGTTGGACAAGGTTTGCATCTTTTTTCCTAAATCTTCCAACGTTTCCTT	NC_040279.1_chromosome_1	1803172	1	4.62e-29	0.925532	0.471264	0.498349	13.8846	6.75008	2.03504	1	1	1	0	0	0	0	0	0	0	1	0	0	0	0	0	0	0	0	0	0	0	1	0	0	0	0	0	0	0	0	1	0	0	0	0	0
14085481	TGCAGACAATGATGTACAATTTTGTGCGTTACAGATCGGAAGAGCGGTTCAGCAGGAATGCCGAGACCG	TGCAGACAATGATGTACAATTTTGTGCGTTAC	NC_040279.1_chromosome_1	1803238	1	1.26e-08	0.93617	0.511364	0.499742	46.9107	22.8084	2.17468	1	1	1	0	0	0	0	0	0	0	1	1	0	0	0	0	0	0	0	0	0	0	1	0	0	0	0	0	1	0	0	1	0	1	0	0	0
62448667	TGCAGCTGATGCTTTGTCTGAATACAATCGGATGCAGCACTATCAGGATAGTTTGGAAGCTACTGCGGT	TGCAGCTGATGCTTTGTCTGAATACAATCGGATGCAGCACTATCAGGATAGTTTGGAAGCTACTGCGGT	NC_040279.1_chromosome_1	1818693	1	4.62e-29	0.882979	0.975904	0.047031	12.6754	5.58742	2.18694	1	1	1	1	1	1	1	1	1	1	1	1	1	1	1	1	1	1	1	1	1	1	-	1	1	1	1	1	1	1	1	1	1	1	1	1	1
14056864	TGCAGCCCATTTATGCAGTGCAATATTTCTTTCTAGTCACTATGATCTTTTTGGATTAGTCATTTCTAT	TGCAGCCCATTTATGCAGTGCAATATTTCTTTCTAGTCACTATGATCTTTTTGGATTAGTCATTTCTAT	NC_040279.1_chromosome_1	1855876	1	4.62e-29	0.851064	0.975	0.04875	21.7895	7.47097	2.8328	1	1	1	1	1	1	1	1	1	1	1	1	1	1	1	1	1	1	1	1	1	1	1	1	1	1	1	1	1	1	-	1	1	1	-	1	1
14056585	TGCAGCAGGTATCAGAGCTTTCACCAATGCATCACACACCACAATATCTTGTTCAGAATAGTACAATTG	TGCAGCAGGTATCAGAGCTTTCACCAATGCATCACACACCACAATATCTTGTTCAGAATAGTACAATTG	NC_040279.1_chromosome_1	1869335	1	4.62e-29	0.914894	0.55814	0.49324	12.4848	6.30594	2.00257	1	1	1	0	1	1	1	0	0	0	1	1	0	0	0	0	0	1	0	0	0	0	1	0	0	0	0	0	1	0	0	1	0	-	0	0	0
100071907	TGCAGCAGGTATCAGAGCTTTCACGAATGCATCACACACCACAATATCTTGTTCAGAATAGTACACTTG	TGCAGCAGGTATCAGAGCTTTCACGAATGCATCACACACCACAATATCTTGTTCAGAATAGTACACTTG	NC_040279.1_chromosome_1	1869335	1	1e-25	1	0.021277	0.041648	12.25	4.3229	2.9863	1	0	0	0	0	0	0	0	0	0	0	0	0	0	0	0	0	0	0	0	0	0	0	0	0	0	0	0	0	0	0	0	0	0	0	0	0
14058073	TGCAGGGTTACTTGCAGTCATTCTAAATGGCTTAGAGATAACATTCTCTCTTATGTTTTCTAGAGTATT	TGCAGGGTTACTTGCAGTCATTCTAAATGGCTTAGAGATAACATTCTCTCTTATGTTTTCTAGAGTATT	NC_040279.1_chromosome_1	1875392	1	4.62e-29	0.893617	0.97619	0.046485	19.5789	6.20822	3.20322	1	1	1	1	1	1	1	1	1	1	1	1	1	1	1	1	1	1	1	1	1	1	1	1	1	-	1	1	1	1	1	1	1	1	1	1	1
14057471	TGCAGGAAAAGAGAACAGTCAAATAAAACCAAACACAAACTCATATGAAACTAGAGCTTTTTTCAACGA	TGCAGGAAAAGAGAACAGTCAAATAAAACCAAACACAAACTCATATGAAACTAGAGCTTTTTTCAACGA	NC_040279.1_chromosome_1	1875458	1	4.62e-29	0.882979	0.975904	0.047031	19.3596	6.12892	3.07524	1	1	1	1	1	1	1	1	1	1	1	1	1	1	1	1	1	1	1	1	1	1	1	1	1	1	1	1	1	1	-	1	1	1	1	1	1
14079039	TGCAGAGTCTTGGAACTAATGGGTCTATTGAATTTCTTACAGATCGGAAGAGCGGTTCAGCAGGAATGC	TGCAGAGTCTTGGAACTAATGGGTCTATTGAATTTCTTAC	NC_040279.1_chromosome_1	1887682	1	8.48e-13	0.87234	0.97561	0.047591	53.3421	24.8768	2.32998	1	1	1	1	-	1	1	1	1	1	1	1	1	1	-	1	1	1	1	1	1	1	1	-	1	1	1	1	1	1	1	1	1	1	1	-	1
14077316	TGCAGTTCAACTATATTTGAATCAAAAGGTGTGTCTAATGTTGAAAAAGGTAGTGGATGCAATAATAAA	TGCAGTTCAACTATATTTGAATCAAAAGGTGTGTCTAATGTTGAAAAAGGTAGTGGATGCAATAATAAA	NC_040279.1_chromosome_1	1889573	1	4.62e-29	0.93617	0.568182	0.490702	9.5	5.21144	1.88204	1	1	1	0	1	1	1	0	0	0	1	1	0	0	0	0	0	-	0	0	0	0	1	0	0	0	0	0	1	0	0	1	0	-	0	0	0
14077317	TGCAGTTCAACTATATTTGAAACAAAAGGTGTGTCTAATGTTGAAAAAGGTAGTGGATTCAATAATAAA	TGCAGTTCAACTATATTTGAAACAAAAGGTGTGTCTAATGTTGAAAAAGGTAGTGGATTCAATAATAAA	NC_040279.1_chromosome_1	1889573	1	1e-25	0.968085	0.362637	0.462263	8.58824	4.07853	2.08776	1	0	0	1	0	0	-	1	1	1	0	0	1	1	1	1	1	1	1	1	1	1	0	1	1	1	1	1	0	1	1	0	1	-	0	1	1
28497426	TGCAGTGACATCATTTGCAACACTCACAGGGCCTAGCAAGCACCGGCGTATCCGATGGTTTAGAATAAG	TGCAGTGACATCATTTGCAACACTCACAGGGCCTAGCAAGCACCGGCGTATCCGATGGTTTAGAATAAG	NC_040279.1_chromosome_1	1892679	2	4.62e-29	0.893617	0.97619	0.046485	27.2544	9.10929	2.99056	1	1	1	1	-	1	1	1	1	1	1	1	1	1	1	1	1	1	1	1	1	1	1	1	1	1	1	1	1	1	1	1	1	1	1	1	1
14084743	TGCAGAGAAAATTAGGAAGGAACATCTAGTGCCAGAAACTGTCGTTCAAAATCAAAAGAACAATACTCT	TGCAGAGAAAATTAGGAAGGAACATCTAGTGCCAGAAACTGTCGTTCAAAATCAAAAGAACAATACTCT	NC_040279.1_chromosome_1	1892745	2	5.97e-28	0.861702	0.975309	0.048163	35.0526	14.008	2.5932	1	1	1	1	1	1	1	1	1	1	1	1	-	1	1	1	1	1	1	1	1	1	1	1	-	1	1	1	1	1	1	-	-	1	-	-	-
62468847	TGCAGTTTGAGAGCAATAAATTCCACAGTGAACATGTTAGAATCAGGAAGAAAGTGCATTTCTCAGAAA	TGCAGTTTGAGAGCAATAAATTCCACAGTGAACATGTTAGAATCAGGAAGAAAGTGCATTTCTCAGAAA	NC_040279.1_chromosome_1	1892822	1	4.62e-29	0.893617	0.964286	0.068878	12.823	4.69274	2.66426	1	1	1	1	1	1	1	1	1	1	1	1	1	1	1	1	1	1	-	1	1	1	-	1	1	1	1	1	1	1	1	1	1	1	1	1	1
100017190	TGCAGTTTGAGAGCAATAAATTCCACAGTGGACATGTTAGAGCCAGAAAGAAAGTACATTTCTCAGAAA	TGCAGTTTGAGAGCAATAAATTCCACAGTGGACATGTTAGAGCCAGAAAGAAAGTACATTTCTCAGAAA	NC_040279.1_chromosome_1	1892822	1	1.01e-20	1	0.021277	0.041648	14.75	7.42883	2.01345	1	0	0	0	0	0	0	0	0	0	0	0	0	0	0	0	0	0	0	0	0	0	0	0	0	0	0	0	0	0	0	0	0	0	0	0	0
35152004	TGCAGAAGGTTAGAGATTATATATTTGGGGGTGCTTGTGCTTGTGCTTGAAAACCAACAATATCACGTG	TGCAGAAGGTTAGAGATTATATATTTGGGGGTGCTTGTGCTTGTGCTTGAAAACCAACAATATCACGTG	NC_040279.1_chromosome_1	1972603	1	1.01e-15	0.957447	0.388889	0.475309	5.20755	2.58704	2.0478	1	0	0	1	0	0	1	1	1	1	0	0	1	1	1	1	1	1	-	1	1	1	0	1	1	1	1	1	0	1	1	0	1	1	1	-	1
14059050	TGCAGTTACTATGTAATATGGCTCAAACTCATAACAACATTTTTGCGGTATTATGAAAAATGTTTGACG	TGCAGTTACTATGTAATATGGCTCAAACTCATAACAACATTTTTGCGGTATTATGAAAAATGTTTGACG	NC_040279.1_chromosome_1	1972669	1	4.62e-29	0.957447	0.6	0.48	15.7429	6.60235	2.3838	1	1	1	0	1	1	1	0	0	0	1	1	0	0	0	0	0	-	1	0	0	0	1	0	0	0	0	0	1	0	0	1	0	1	0	0	0
14059075	TGCAGTTATTATGTAATATGGCTCAAACTCATAACAACATTTTTGCGGTATTATGAAAAACTAATTATG	TGCAGTTATTATGTAATATGGCTCAAACTCATAACAACATTTTTGCGGTATTATGAAAAACTAATTATG	NC_040279.1_chromosome_1	1972669	1	2.16e-22	0.989362	0.397849	0.479131	14	5.4365	2.61072	1	0	0	1	0	0	1	1	1	1	0	0	1	1	1	1	1	1	0	1	1	1	0	1	1	1	1	1	0	1	1	0	-	1	1	1	1
25356486	TGCAGTCACACAGGTCACGTGTTATGCATTCTCATCTTATTCTCCTTAGTTGTATCACTTACAGATCGG	TGCAGTCACACAGGTCACGTGTTATGCATTCTCATCTTATTCTCCTTAGTTGTATCACTTAC	NC_040279.1_chromosome_1	2014440	1	1.12e-24	0.861702	0.975309	0.048163	32.4386	11.8285	2.90775	1	1	1	-	1	1	1	1	1	1	1	1	1	1	1	1	1	1	1	1	1	1	1	1	-	1	1	1	-	1	1	1	1	1	1	-	1
14055791	TGCAGAGTCATAGGAAGCAACATGTTGAAAAGCTTTCCATGCAAGTTTTAGCCTGAATTTTTCATCATC	TGCAGAGTCATAGGAAGCAACATGTTGAAAAGCTTTCCATGCAAGTTTTAGCCTGAATTTTTCATCATC	NC_040279.1_chromosome_1	2110677	1	4.62e-29	0.851064	0.975	0.04875	20.0614	6.9551	2.86926	1	-	1	1	-	1	1	1	1	1	1	1	1	1	1	1	1	1	1	1	1	1	1	1	1	-	1	1	-	1	1	-	1	1	1	1	1
100000104	TGCAGCTGGTGGCATTGAGTTTGAGGATGGAATTGAAAATATTGACATTGGTGGTCCAGCCATGATTAG	TGCAGCTGGTGGCATTGAGTTTGAGGATGGAATTGAAAATATTGACATTGGTGGTCCAGCCATGATTAG	NC_040279.1_chromosome_1	2111090	1	4.62e-29	0.914894	0.732558	0.391833	5	3.13272	1.55895	1	1	1	0	1	1	1	0	1	0	1	1	0	1	0	0	0	1	1	1	1	1	1	0	1	1	0	0	1	-	1	1	1	1	1	1	1
14082919	TGCAGTGACTTTATCGTAAAATGGGTACAAGTTCACCACCACAACATCAAAAGTACCTAAAAGGAGAAA	TGCAGTGACTTTATCGTAAAATGGGTACAAGTTCACCACCACAACATCAAAAGTACCTAAAAGGAGAAA	NC_040279.1_chromosome_1	2111156	1	4.62e-29	0.882979	0.795181	0.325737	58.3763	19.5651	3.02973	1	1	1	0	1	1	-	0	1	0	1	1	0	1	0	0	0	1	1	1	1	1	1	0	1	1	0	-	1	-	1	1	-	-	1	1	1
14078748	TGCAGAACTAGCTGTTCTGGTGTTTCTTTTATTGTAACTTTACAGATCGGAAGAGCGGTTCAGCAGGAA	TGCAGAACTAGCTGTTCTGGTGTTTCTTTTATTGTAACTTTAC	NC_040279.1_chromosome_1	2111829	1	2.04e-14	0.904255	0.8	0.32	36.5806	15.8876	2.37457	1	1	1	0	1	1	1	0	1	0	1	1	0	1	0	0	0	1	1	1	1	-	1	0	1	1	0	-	1	-	1	1	1	1	1	1	1
25358977	TGCAGCGTGCCTGATGGTAACAAGACATGCATTTTACAGATCGGAAGAGCGGTTCAGCAGGAATGCCGA	TGCAGCGTGCCTGATGGTAACAAGACATGCATTTTAC	NC_040279.1_chromosome_1	2119154	1	3.25e-11	0.904255	0.976471	0.045952	69.5614	33.1157	2.21495	1	1	1	1	1	1	1	1	1	1	1	1	1	1	1	1	1	1	1	1	1	1	1	-	1	-	1	1	1	1	1	1	1	1	1	1	1
62463523	TGCAGTGAGCATCTTGATTTTCCCTTCCTGTCTTCAAGACCCCTGTTTACAGATCGGAAGAGCGGTTCA	TGCAGTGAGCATCTTGATTTTCCCTTCCTGTCTTCAAGACCCCTGTTTAC	NC_040279.1_chromosome_1	2138906	1	3.58e-18	0.914894	0.976744	0.04543	25.8596	10.3117	2.57381	1	1	1	1	1	1	1	1	1	1	1	1	1	1	1	1	1	1	1	1	1	1	1	1	1	1	1	1	1	1	1	1	1	1	1	1	1
25362956	TGCAGAAGAATATGCAAGCTTACATCTTCAGCCAAGGGTTTCCAGTACTCCATAATTGAAGGTGTTTGA	TGCAGAAGAATATGCAAGCTTACATCTTCAGCCAAGGGTTTCCAGTACTCCATAATTGAAGGTGTTTGA	NC_040279.1_chromosome_1	2138953	1	4.62e-29	0.904255	0.976471	0.045952	35.3246	13.0421	2.78062	1	1	1	1	1	1	1	1	1	1	1	1	1	1	1	1	1	1	1	1	1	1	1	1	1	1	1	1	1	1	1	-	1	1	1	-	1
100008968	TGCAGCAATATCATATTCAAGAAAAAATTGCATATACACATACACAAACAATAAAATACGAAACAAATC	TGCAGCAATATCATATTCAAGAAAAAATTGCATATACACATACACAAACAATAAAATACGAAACAAATC	NC_040279.1_chromosome_1	2146132	1	2.82e-16	1	0.021277	0.041648	13.25	4.54835	3.08201	1	0	0	0	0	0	0	0	0	0	0	0	0	0	0	0	0	0	0	0	0	0	0	0	0	0	0	0	0	0	0	0	0	0	0	0	0
28497030	TGCAGCAAGACTGGGAGAGCTGCAAAATTGACTAGTTTTAGGAGTTTTTGTTCTTTGTCGTTCTTTGTA	TGCAGCAAGACTGGGAGAGCTGCAAAATTGACTAGTTTTAGGAGTTTTTGTTCTTTGTCGTTCTTTGTA	NC_040279.1_chromosome_1	2149606	1	4.62e-29	0.893617	0.964286	0.068878	17.2655	6.32738	2.71748	1	1	1	1	1	1	1	1	1	-	1	1	1	1	1	1	1	1	1	1	1	1	1	1	1	1	1	1	1	1	1	1	1	1	1	1	1
14060294	TGCAGATTCAAAATAATTTAGAAGTCCTAACCAGTACATATAAAGTTGGCATTACAGATCGGAAGAGCG	TGCAGATTCAAAATAATTTAGAAGTCCTAACCAGTACATATAAAGTTGGCATTAC	NC_040279.1_chromosome_1	2149672	1	7.09e-21	0.914894	0.976744	0.04543	16.0531	7.29024	2.24988	1	1	1	1	1	1	1	1	-	1	1	1	1	1	1	1	1	1	1	1	1	1	1	1	1	1	1	1	-	1	1	1	1	1	1	1	1
25364016	TGCAGTCCCTGATAAGGTAACATCAATGTGCTGTCCTGCTTCTTTTTTATGTGTCCCCCTTTTCTACAT	TGCAGTCCCTGATAAGGTAACATCAATGTGCTGTCCTGCTTCTTTTTTATGTGTCCCCCTTTTCTACAT	NC_040279.1_chromosome_1	2157376	1	4.62e-29	0.914894	0.976744	0.04543	25.6754	10.4625	2.47345	1	1	1	1	1	1	1	1	1	1	1	1	1	1	1	1	1	1	-	1	1	-	1	1	-	1	1	1	1	1	1	1	1	1	1	1	1
25358293	TGCAGATCTCTTTAGGTTCTCTTTGTTGCTTGATTACAGATCGGAAGAGCGGTTCAGCAGGAATGCCGA	TGCAGATCTCTTTAGGTTCTCTTTGTTGCTTGATTAC	NC_040279.1_chromosome_1	2159618	1	3.25e-11	0.904255	0.976471	0.045952	42.1579	18.8133	2.41155	1	1	1	1	1	1	1	1	1	1	1	1	1	1	1	1	1	1	1	1	1	1	1	-	1	1	1	1	1	1	1	1	1	1	1	-	-
25353543	TGCAGACAGGGGATGTGCCTACAATTGGTCACCTTTACATCCATATATTCTATCCCTTGTAAAATATTA	TGCAGACAGGGGATGTGCCTACAATTGGTCACCTTTACATCCATATATTCTATCCCTTGTAAAATATTA	NC_040279.1_chromosome_1	2159652	1	4.62e-29	0.914894	0.976744	0.04543	26.2982	8.41462	3.05903	1	1	1	1	1	1	1	1	1	1	1	1	1	1	1	1	1	1	1	1	1	1	1	1	1	1	1	1	-	1	1	1	1	1	-	1	1
14055479	TGCAGACTTGTGCATTCTGTGGTTGTAATAAAGTGCATGTGCTATACATGGTAGATGGAGAAGCTATGA	TGCAGACTTGTGCATTCTGTGGTTGTAATAAAGTGCATGTGCTATACATGGTAGATGGAGAAGCTATGA	NC_040279.1_chromosome_1	2214662	1	4.62e-29	0.851064	0.975	0.04875	25.7544	9.60406	2.71146	1	1	1	1	1	1	1	1	1	1	1	1	1	1	1	1	1	1	-	1	1	1	1	1	1	1	1	1	1	1	1	1	1	1	1	1	1
62455791	TGCAGCTTCTTTCTCTGGTGCCTCTGTAATTTTTATTACAGATCGGAAGAGCGGTTCAGCAGGAATGCC	TGCAGCTTCTTTCTCTGGTGCCTCTGTAATTTTTATTAC	NC_040279.1_chromosome_1	2214728	1	2.87e-12	0.914894	0.976744	0.04543	65.4737	23.8354	2.90371	1	1	1	1	-	1	1	1	1	1	1	1	1	1	1	1	1	1	1	1	1	1	1	1	1	1	1	1	1	1	1	-	1	1	1	1	-
25358024	TGCAGAGATAACACACATGTAGCAATTACAGATCGGAAGAGCGGTTCAGCAGGAATGCCGAGACCGATC	TGCAGAGATAACACACATGTAGCAATTAC	NC_040279.1_chromosome_1	2216910	1	4.55e-07	0.93617	0.965909	0.065857	27.5575	16.6972	1.68686	1	1	1	1	1	1	1	1	1	1	1	1	1	1	1	1	1	1	1	1	1	1	1	1	1	1	1	1	1	1	1	1	1	1	1	1	1
25365820	TGCAGCCCCTAGATGTCGCAATACTACCTGCTCCACACGTCCGTCTCGATATGCATGCTGCGATTACAG	TGCAGCCCCTAGATGTCGCAATACTACCTGCTCCACACGTCCGTCTCGATATGCATGCTGCGATTACAG	NC_040279.1_chromosome_1	2218327	1	2.15e-27	0.893617	0.97619	0.046485	31	12.251	2.57049	1	-	1	1	1	1	1	1	1	1	1	1	1	1	1	1	1	1	1	1	1	-	1	1	1	-	1	1	1	1	1	1	1	1	1	1	1
100010183	TGCAGCCCCTAGATGTCGCAATACTACCTGCTCCACACGGCCATCTCGATATGCATGCTGCGAAGATTT	TGCAGCCCCTAGATGTCGCAATACTACCTGCTCCACACGGCCATCTCGATATGCATGCTGCGAAGATTT	NC_040279.1_chromosome_1	2218327	1	2.16e-22	1	0.021277	0.041648	26	9.97497	2.5254	1	0	0	0	0	0	0	0	0	0	0	0	0	0	0	0	0	0	0	0	0	0	0	0	0	0	0	0	0	0	0	0	0	0	0	0	0
100010451	TGCAGCGACTACCATAAGCACAGACTCCTTTCTGATAAAATGTGCATATCTGTCATAACAAGAGAACAA	TGCAGCGACTACCATAAGCACAGACTCCTTTCTGATAAAATGTGCATATCTGTCATAACAAGAGAACAA	NC_040279.1_chromosome_1	2219895	1	1e-25	1	0.021277	0.041648	16.25	2.58602	7.5899	1	0	0	0	0	0	0	0	0	0	0	0	0	0	0	0	0	0	0	0	0	0	0	0	0	0	0	0	0	0	0	0	0	0	0	0	0
100059560	TGCAGCAGAGAAGAGTTTGCATCACCAACATTATTTGGAGGATCTTTCCAGTCATGAGAAAATTCACAA	TGCAGCAGAGAAGAGTTTGCATCACCAACATTATTTGGAGGATCTTTCCAGTCATGAGAAAATTCACAA	NC_040279.1_chromosome_1	2220014	1	4.65e-24	1	0.021277	0.041648	35.25	2.16506	16.0968	1	0	0	0	0	0	0	0	0	0	0	0	0	0	0	0	0	0	0	0	0	0	0	0	0	0	0	0	0	0	0	0	0	0	0	0	0
14085731	TGCAGTAAAGCTTTATTGTTGTGCCACTCTTGAGAAGTTTACAGATCGGAAGAGCGGTTCAGCAGGAAT	TGCAGTAAAGCTTTATTGTTGTGCCACTCTTGAGAAGTTTAC	NC_040279.1_chromosome_1	2250574	2	7.33e-14	0.914894	0.976744	0.04543	60.8158	16.6794	3.72618	1	-	1	1	1	1	1	1	1	1	1	1	1	1	-	1	1	1	1	1	1	-	1	1	1	1	1	1	1	1	1	1	1	1	1	1	1
14063978	TGCAGTTTACATTGGTTAGTACAATTTGCTTTCCTGCATCAAGTGTTGGTTATGTTACAGATCGGAAGA	TGCAGTTTACATTGGTTAGTACAATTTGCTTTCCTGCATCAAGTGTTGGTTATGTTAC	NC_040279.1_chromosome_1	2252753	3	1.67e-22	0.978723	0.315217	0.431711	36.0833	13.6796	2.60038	1	0	0	1	0	0	1	0	0	1	0	0	0	0	0	0	1	-	0	0	0	0	0	1	1	1	0	1	1	0	1	0	1	0	1	1	1
14084275	TGCAGTTTACATTGGTTAGTACAATTTGCTTTCCTGCAAGTGTTGGTTATGTTACAGATCGGAAGAGCG	TGCAGTTTACATTGGTTAGTACAATTTGCTTTCCTGCAAGTGTTGGTTATGTTAC	NC_040279.1_chromosome_1	2252756	2	1.99e-16	0.93617	0.670455	0.44189	41.9286	16.9233	2.60841	1	1	1	0	1	1	0	1	1	1	1	1	1	1	1	1	0	-	-	1	1	1	1	0	0	0	1	0	0	1	0	1	0	1	0	0	0
14087031	TGCAGAACCTTTTCCTATTCAACATGGTTTGGATGAACCTCAGATGCAGCCTTGGTAGTTTTTTACAGA	TGCAGAACCTTTTCCTATTCAACATGGTTTGGATGAACCTCAGATGCAGCCTTGGTAGTTTTTTACAGA	NC_040279.1_chromosome_1	2254678	1	7.73e-27	0.882979	0.975904	0.047031	83.2368	19.8562	4.324	1	1	1	-	1	1	1	1	1	1	1	1	1	-	1	1	1	1	1	1	1	1	1	1	1	-	1	1	1	1	1	1	1	1	1	1	-
100010793	TGCAGCTATTTTTCTGGGTAAAGTAATGGCGTGAGGAAATGAACCATGAATGAGTTTCTCTTTCAGTGC	TGCAGCTATTTTTCTGGGTAAAGTAATGGCGTGAGGAAATGAACCATGAATGAGTTTCTCTTTCAGTGC	NC_040279.1_chromosome_1	2289072	1	1.3e-19	1	0.021277	0.041648	27.25	3.19179	8.33432	1	0	0	0	0	0	0	0	0	0	0	0	0	0	0	0	0	0	0	0	0	0	0	0	0	0	0	0	0	0	0	0	0	0	0	0	0
25362880	TGCAGAAAGCATGGTGTTGATGACTCAGGCACCATGGGCTTGATATGGGGAAGATAAAGAATATGCAAG	TGCAGAAAGCATGGTGTTGATGACTCAGGCACCATGGGCTTGATATGGGGAAGATAAAGAATATGCAAG	NC_040279.1_chromosome_1	2304747	2	4.62e-29	0.861702	0.975309	0.048163	22.0088	8.32719	2.4799	1	1	1	1	1	1	1	1	1	1	1	1	1	1	1	1	1	1	1	1	1	1	-	-	1	1	1	1	-	1	1	1	1	1	1	1	1
14085625	TGCAGCTGTCTCAAAAACTGCTGCTGCTCCCATTGAGCGTGTTACAGATCGGAAGAGCGGTTCAGCAGG	TGCAGCTGTCTCAAAAACTGCTGCTGCTCCCATTGAGCGTGTTAC	NC_040279.1_chromosome_1	2322926	1	1.74e-15	0.87234	0.97561	0.047591	39.4561	17.6288	2.22014	1	1	1	1	1	1	1	1	1	1	1	1	1	1	1	1	1	1	1	1	1	1	-	-	1	-	1	1	1	1	1	1	1	1	1	1	1
62451842	TGCAGAGGATTTTCTCAGATCAATAACTCCTCCTTCCAAGGTTTTTCCCTTTCTTTTCTCTACCCTCTT	TGCAGAGGATTTTCTCAGATCAATAACTCCTCCTTCCAAGGTTTTTCCCTTTCTTTTCTCTACCCTCTT	NC_040279.1_chromosome_1	2342595	1	1.66e-28	1	0.010638	0.02105	10	2	5.16999	1	0	0	0	0	0	0	0	0	0	0	0	0	0	0	0	0	0	0	0	0	0	0	0	0	0	0	0	0	0	0	0	0	0	0	0	0
14057820	TGCAGGCATCCTTCTCTTGATTTTCACATCTCTGTGCCACCACACAAAACTGGTGACTTTCAATCCCTC	TGCAGGCATCCTTCTCTTGATTTTCACATCTCTGTGCCACCACACAAAACTGGTGACTTTCAATCCCTC	NC_040279.1_chromosome_1	2342873	1	4.62e-29	0.87234	0.95122	0.092802	39.027	11.6893	3.32068	1	1	1	1	1	1	1	1	1	1	1	1	1	1	0	1	1	1	1	1	1	1	1	0	1	1	1	-	1	-	1	1	1	1	1	1	-
14057821	TGCAGGCATCCTTCTCTTGATTTTCACATCTCTGTGCCACCATACAAAACTGGTGATGATGAGTTTCAA	TGCAGGCATCCTTCTCTTGATTTTCACATCTCTGTGCCACCATACAAAACTGGTGATGATGAGTTTCAA	NC_040279.1_chromosome_1	2342873	1	3.62e-20	1	0.031915	0.061793	10	3.39116	2.67846	1	0	0	0	0	0	0	0	0	0	0	0	0	0	1	0	0	0	0	0	0	0	0	1	0	0	0	0	0	1	0	0	0	0	0	0	0
14080228	TGCAGTGTCCTCAGCTTCACCTCAAGCTGATAAATTTACAGATCGGAAGAGCGGTTCAGCAGGAATGCC	TGCAGTGTCCTCAGCTTCACCTCAAGCTGATAAATTTAC	NC_040279.1_chromosome_1	2342939	1	2.87e-12	0.861702	0.975309	0.048163	64.386	29.7394	2.35574	1	-	1	1	1	1	1	1	1	1	1	1	1	1	1	1	1	1	1	1	1	1	1	1	-	1	1	1	1	1	1	-	1	1	1	1	1
62452902	TGCAGAATACAGTAATAACAATTGATTATCACAGGAAATGTTAGAATGTGGTGGTAACTTGCAGTTCTT	TGCAGAATACAGTAATAACAATTGATTATCACAGGAAATGTTAGAATGTGGTGGTAACTTGCAGTTCTT	NC_040279.1_chromosome_1	2343532	1	4.62e-29	0.904255	0.976471	0.045952	57.5	13.3168	4.56649	1	1	1	1	1	1	1	1	1	1	1	1	1	1	-	1	1	1	1	1	1	1	1	1	1	-	1	1	1	1	1	1	1	1	1	1	1
100005378	TGCAGAAGAACTGATGAGGCAGAGAACATGCCCATAACTATTGACCTAGAGAATCTAAAGCACAGGAGG	TGCAGAAGAACTGATGAGGCAGAGAACATGCCCATAACTATTGACCTAGAGAATCTAAAGCACAGGAGG	NC_040279.1_chromosome_1	2343598	1	1.01e-20	1	0.021277	0.041648	10.5	3.04138	3.25624	1	0	0	0	0	0	0	0	0	0	0	0	0	0	0	0	0	0	0	0	0	0	0	0	0	0	0	0	0	0	0	0	0	0	0	0	0
25355539	TGCAGGAGACTCCTTCACATTTTCCTTGTTTACTTCAATTTCTCCCAGTATTCCTCTCTCCTACAAAAA	TGCAGGAGACTCCTTCACATTTTCCTTGTTTACTTCAATTTCTCCCAGTATTCCTCTCTCCTACAAAAA	NC_040279.1_chromosome_1	2344325	1	4.62e-29	0.893617	0.97619	0.046485	18.9737	6.64443	2.91458	1	1	-	1	1	1	1	1	1	1	1	1	1	1	1	1	1	1	-	1	1	1	1	1	1	1	1	1	1	-	1	1	1	1	1	1	1
14084048	TGCAGGTAGATTCTCACAGTTTTTTGTGTTCTTCCTCTCATCACTCTTACAGATCGGAAGAGCGGTTCA	TGCAGGTAGATTCTCACAGTTTTTTGTGTTCTTCCTCTCATCACTCTTAC	NC_040279.1_chromosome_1	2347427	1	1.29e-17	0.989362	0.150538	0.255752	16.1818	9.04351	1.80783	1	0	0	1	0	0	1	0	0	0	0	0	0	0	1	0	-	1	0	0	0	0	0	1	0	0	0	0	0	1	0	0	0	1	0	0	0
14081930	TGCAGAGTATGCAACTGATAAGCCTTGTGCAAGCTACATGAAGAAGAGGGTAAACCCTGTTGGTGTAGA	TGCAGAGTATGCAACTGATAAGCCTTGTGCAAGCTACATGAAGAAGAGGGTAAACCCTGTTGGTGTAGA	NC_040279.1_chromosome_1	2347474	1	2.15e-27	0.87234	0.97561	0.047591	41.0175	15.7508	2.71002	1	-	1	1	1	1	1	1	1	1	1	1	1	1	1	1	1	1	1	1	1	1	1	1	1	1	1	1	-	1	1	1	1	1	1	1	1
14056690	TGCAGCATCTTGAAGTTCAAGTTGCAAAGTAGAAAGATAATTGGATAGCAGAGTAAAATAAACTTCAAA	TGCAGCATCTTGAAGTTCAAGTTGCAAAGTAGAAAGATAATTGGATAGCAGAGTAAAATAAACTTCAAA	NC_040279.1_chromosome_1	2362953	1	4.62e-29	0.882979	0.843373	0.264189	18.07	6.70858	2.71888	1	1	1	0	1	1	-	1	1	1	-	1	1	1	0	1	-	0	1	1	1	1	1	0	1	1	1	1	1	-	1	1	1	1	1	1	1
14056691	TGCAGCATCTTGAAGTTCAAGTTGCAAAGTAGAAAGATAATTGGATAGCGCGGAGTAAAATAAACTTCA	TGCAGCATCTTGAAGTTCAAGTTGCAAAGTAGAAAGATAATTGGATAGCGCGGAGTAAAATAAACTTCA	NC_040279.1_chromosome_1	2362953	1	1.67e-23	0.989362	0.139785	0.24049	15.6316	4.0809	3.76541	1	0	0	1	0	0	1	0	0	0	0	0	0	0	1	0	1	1	0	0	0	0	0	1	0	0	0	0	0	1	0	0	0	0	0	0	0
14079151	TGCAGATGTCATTGCAATGTTCTTGCTGTTTACAGATCGGAAGAGCGGTTCAGCAGGAATGCCGAGACC	TGCAGATGTCATTGCAATGTTCTTGCTGTTTAC	NC_040279.1_chromosome_1	2363844	1	3.88e-09	0.904255	0.988235	0.023253	30.0769	13.0496	2.42153	1	1	1	1	1	1	1	1	1	1	1	1	1	1	1	1	1	1	1	1	1	1	1	1	1	1	1	1	1	1	1	1	1	1	1	-	1
14083777	TGCAGCACAAAAGAACAACTCGCAAATATAATGACAAAATCACTTACAGATCGGAAGAGCGGTTCAGCA	TGCAGCACAAAAGAACAACTCGCAAATATAATGACAAAATCACTTAC	NC_040279.1_chromosome_1	2397545	1	1.47e-16	0.840426	0.962025	0.073065	29.885	14.8119	2.02746	1	-	1	1	1	1	1	1	1	1	1	1	1	1	1	1	1	1	1	1	1	1	1	1	1	1	1	1	1	1	1	1	1	1	1	1	1
62449419	TGCAGTCTAAGAAATAATAATTGATGTAATTATGGGGCCTAATAGTTACAGATCGGAAGAGCGGTTCAG	TGCAGTCTAAGAAATAATAATTGATGTAATTATGGGGCCTAATAGTTAC	NC_040279.1_chromosome_1	2408812	1	1.24e-17	0.904255	0.964706	0.068097	21.0804	8.65008	2.54768	1	1	1	1	1	1	1	1	1	1	1	-	1	1	1	1	1	1	1	1	1	1	1	1	1	1	1	1	1	1	1	1	1	1	1	1	1
25355341	TGCAGCTTCACGCCAACTTGTACTTCAAATTTTATTTCAAAATATACATATCTATTCTTTACAGATCGG	TGCAGCTTCACGCCAACTTGTACTTCAAATTTTATTTCAAAATATACATATCTATTCTTTAC	NC_040279.1_chromosome_1	2454925	1	1.12e-24	0.914894	0.848837	0.256625	21.5686	9.25935	2.42588	1	1	1	1	1	1	1	1	1	1	0	1	1	1	1	1	1	1	1	1	1	1	1	1	1	1	1	1	1	1	1	1	-	1	1	-	1
14059057	TGCAGTTAGCTATATATGCTAATATAAATCTGAACATCATCATAATAAAGTAGACATGAATTTTTCAAG	TGCAGTTAGCTATATATGCTAATATAAATCTGAACATCATCATAATAAAGTAGACATGAATTTTTCAAG	NC_040279.1_chromosome_1	2463032	1	4.62e-29	0.893617	0.892857	0.191327	18.3679	7.78281	2.3584	1	1	1	1	1	1	1	1	1	1	1	1	1	1	0	1	-	-	1	1	1	1	1	0	1	1	1	1	1	-	1	1	1	1	-	1	1
14056329	TGCAGCAAGCTCCACAGGCCCTAAACACATCAACAATAAAAAGTCAGTGTAAAAAGTAAGAGCATTTAG	TGCAGCAAGCTCCACAGGCCCTAAACACATCAACAATAAAAAGTCAGTGTAAAAAGTAAGAGCATTTAG	NC_040279.1_chromosome_1	2482430	1	4.62e-29	0.882979	0.86747	0.229932	11.7789	4.73318	2.43161	1	1	1	1	1	1	1	0	1	1	1	1	1	1	0	1	1	1	1	1	1	1	-	0	1	1	-	1	1	-	1	1	1	1	1	1	1
14056330	TGCAGCAAGCTCCACAGGCCCTAAACACATCAACAATAAAAAGTCAGTGTAAAAAGTAAGCATTTAGTC	TGCAGCAAGCTCCACAGGCCCTAAACACATCAACAATAAAAAGTCAGTGTAAAAAGTAAGCATTTAGTC	NC_040279.1_chromosome_1	2482430	1	2.78e-26	1	0.117021	0.206655	12.8571	7.44367	1.7015	1	0	0	0	0	0	0	0	0	0	0	0	0	0	1	0	1	1	0	0	0	0	0	1	0	0	0	0	0	1	0	0	0	0	0	0	0
25354712	TGCAGCAGGAGTGTCCATCGCTTTGTTCAACCAAGCTTCAAGAATTACCATCTTCCCTTTGGTTAGCAT	TGCAGCAGGAGTGTCCATCGCTTTGTTCAACCAAGCTTCAAGAATTACCATCTTCCCTTTGGTTAGCAT	NC_040279.1_chromosome_1	2482496	1	4.62e-29	0.840426	0.962025	0.073065	31.8584	8.65654	3.66458	1	1	1	1	1	1	1	1	1	1	1	1	1	1	1	1	1	1	1	1	1	1	1	1	-	1	1	1	1	1	1	1	1	1	-	1	1
100059856	TGCAGCAGGAGTGGCCATAGCTTTGTTCAACCAAGCTTCAAGAATTACCATCTTCCCTTTGGTTAGCAT	TGCAGCAGGAGTGGCCATAGCTTTGTTCAACCAAGCTTCAAGAATTACCATCTTCCCTTTGGTTAGCAT	NC_040279.1_chromosome_1	2482496	1	1e-25	1	0.021277	0.041648	36.75	4.76314	8.11537	1	0	0	0	0	0	0	0	0	0	0	0	0	0	0	0	0	0	0	0	0	0	0	0	0	0	0	0	0	0	0	0	0	0	0	0	0
14083671	TGCAGATACAACAGGGCCACCAGAACCTGCCAACTTCTCTTTACAGATCGGAAGAGCGGTTCAGCAGGA	TGCAGATACAACAGGGCCACCAGAACCTGCCAACTTCTCTTTAC	NC_040279.1_chromosome_1	2494781	1	5.96e-15	0.882979	0.975904	0.047031	52.3947	18.0698	2.78577	1	1	1	1	1	1	1	1	1	1	1	1	1	1	1	1	1	1	1	1	1	1	1	1	1	1	1	1	1	1	1	1	1	1	1	1	1
14076215	TGCAGGCTGGAAGTTTTGCCACAATGTGGAATTTTAGAAAGACCTGGAATTGAATCATGACATGAATGT	TGCAGGCTGGAAGTTTTGCCACAATGTGGAATTTTAGAAAGACCTGGAATTGAATCATGACATGAATGT	NC_040279.1_chromosome_1	2524875	1	2.15e-27	0.851064	0.9625	0.072187	37.7611	11.4392	3.37353	1	-	1	1	1	1	1	1	1	1	1	1	1	1	1	1	1	1	1	1	1	1	1	1	1	-	-	1	1	1	1	1	1	1	1	1	1
14085182	TGCAGTGACCGAAAGATGCCTATGCTGTCGTTTTGTGAAGCGAGGGAAGGCTCCAAGGCGTCGTTTTCG	TGCAGTGACCGAAAGATGCCTATGCTGTCGTTTTGTGAAGCGAGGGAAGGCTCCAAGGCGTCGTTTTCG	NC_040279.1_chromosome_1	2528635	1	1e-25	0.893617	0.833333	0.277778	19.9307	8.07423	2.4526	1	1	-	1	1	1	1	1	1	1	1	1	1	1	0	1	1	1	1	1	1	1	-	0	1	-	1	1	1	-	1	1	1	1	1	1	1
14085181	TGCAGTGACCGAAAGATGCCTGTGTTGTCGTTTTGTGAAGCGAGGGAAGGCTCCAAGGCGTCGTTTTCG	TGCAGTGACCGAAAGATGCCTGTGTTGTCGTTTTGTGAAGCGAGGGAAGGCTCCAAGGCGTCGTTTTCG	NC_040279.1_chromosome_1	2528635	1	4.62e-29	0.989362	0.150538	0.255752	16.2941	7.86477	2.13297	1	0	0	0	0	0	0	0	0	0	0	0	0	0	1	0	0	1	0	0	0	0	0	1	0	0	0	0	0	1	0	0	0	0	0	0	0
25365065	TGCAGGCGAGAAACGAGAACGCATTGCGATTAGGTTACAGATCGGAAGAGCGGTTCAGCAGGAATGCCG	TGCAGGCGAGAAACGAGAACGCATTGCGATTAGGTTAC	NC_040279.1_chromosome_1	2528701	1	9.68e-12	0.893617	0.97619	0.046485	42.7368	14.976	2.9731	1	1	1	1	1	1	1	1	1	1	1	1	1	1	1	1	1	1	1	1	1	1	1	1	1	-	-	1	1	1	1	1	1	1	1	-	1
14058738	TGCAGTCTTTGTTGCCTCTACACTCATGGAAAATGGTGGCGTTCCTCAGTCTGCAACTCCAGAAACACT	TGCAGTCTTTGTTGCCTCTACACTCATGGAAAATGGTGGCGTTCCTCAGTCTGCAACTCCAGAAACACT	NC_040279.1_chromosome_1	2540527	1	4.62e-29	0.978723	0.141304	0.242675	45.3529	23.306	2.06492	1	0	0	0	0	0	0	0	0	0	0	0	0	0	1	0	0	-	0	0	0	0	0	1	0	0	0	0	0	1	0	0	0	0	0	0	0
14086453	TGCAGGTAGAGATGAGAAAGTAGAAACATCAGATATGTTACAGATCGGAAGAGCGGTTCAGCAGGAATG	TGCAGGTAGAGATGAGAAAGTAGAAACATCAGATATGTTAC	NC_040279.1_chromosome_1	2541615	1	2.5e-13	0.882979	0.975904	0.047031	45.4386	16.8809	2.85198	1	1	1	1	1	1	1	1	1	1	1	1	1	1	1	1	1	1	1	1	1	-	1	1	1	-	1	-	1	1	1	1	1	1	1	-	1
100051461	TGCAGTCTGGTTTTATGCATGTACCTACTCATATTTCTTACGGGGCACTTTTTACAGATCGGAAGAGCG	TGCAGTCTGGTTTTATGCATGTACCTACTCATATTTCTTACGGGGCACTTTTTAC	NC_040279.1_chromosome_1	2541980	1	4.3e-13	0.989362	0.075269	0.139207	49.8333	26.3275	1.9056	1	0	0	0	0	0	1	0	0	1	0	0	0	0	0	0	0	0	-	0	0	0	0	0	0	0	0	1	0	0	0	0	0	0	0	0	0
14084477	TGCAGTCTGGTTTTATGCATGTACCTACTCATATTTCTTACGGGCACTTTTTACAGATCGGAAGAGCGG	TGCAGTCTGGTTTTATGCATGTACCTACTCATATTTCTTACGGGCACTTTTTAC	NC_040279.1_chromosome_1	2541981	1	8.94e-15	0.93617	0.784091	0.338585	75.7684	23.0489	3.39625	1	1	1	1	1	1	-	1	1	0	1	1	1	1	0	1	1	1	1	1	1	1	1	0	1	1	1	0	1	-	1	1	1	1	1	1	1
14087194	TGCAGTCTGGTTATGCATGTACCTACTCATATTTCTTACTGGCACTTTTTACAGATCGGAAGAGCGGTT	TGCAGTCTGGTTATGCATGTACCTACTCATATTTCTTACTGGCACTTTTTAC	NC_040279.1_chromosome_1	2541983	1	2.98e-19	0.978723	0.141304	0.242675	79.2353	30.547	2.64568	1	0	0	0	0	0	0	0	0	0	0	0	0	0	1	0	0	-	0	0	0	0	0	1	0	0	0	0	0	1	0	0	0	0	0	0	0
14074514	TGCAGATAATTCTCCAGAAACCTGAAATGGAAGAAGACATACCAAAGAAAATTGAATTTCAAACTCCAT	TGCAGATAATTCTCCAGAAACCTGAAATGGAAGAAGACATACCAAAGAAAATTGAATTTCAAACTCCAT	NC_040279.1_chromosome_1	2543440	1	4.62e-29	0.93617	0.977273	0.044421	37.3421	11.8897	3.15432	1	1	1	1	1	1	1	1	1	1	1	1	1	1	1	1	1	1	1	1	1	1	1	1	1	1	1	1	1	1	1	1	1	1	1	1	1
14055437	TGCAGACGGGGAAAGCACAAACATCGCAAGCAATGAACGGATTTCCATCTACATTGTTCCCAATATTAT	TGCAGACGGGGAAAGCACAAACATCGCAAGCAATGAACGGATTTCCATCTACATTGTTCCCAATATTAT	NC_040279.1_chromosome_1	2544687	1	4.62e-29	0.893617	0.97619	0.046485	20.1842	7.50037	2.66155	1	1	1	1	1	1	1	1	1	1	1	1	1	1	1	1	1	1	1	1	1	1	1	1	1	-	1	1	1	1	1	1	1	1	1	1	1
100006368	TGCAGACAGGGAAAGCACAAACATCGCAAGCAATGAAGGAACTGCCATCCACATTGTTCGCAATATTAT	TGCAGACAGGGAAAGCACAAACATCGCAAGCAATGAAGGAACTGCCATCCACATTGTTCGCAATATTAT	NC_040279.1_chromosome_1	2544687	1	2.18e-17	1	0.021277	0.041648	10.25	3.34477	2.72558	1	0	0	0	0	0	0	0	0	0	0	0	0	0	0	0	0	0	0	0	0	0	0	0	0	0	0	0	0	0	0	0	0	0	0	0	0
14063617	TGCAGGGAATAGAAATGTATACGGGCTCTAATGCTGACAAGGTATTCCTTTAGAAAAAACTGTGCTGAT	TGCAGGGAATAGAAATGTATACGGGCTCTAATGCTGACAAGGTATTCCTTTAGAAAAAACTGTGCTGAT	NC_040279.1_chromosome_1	2552960	1	2.15e-27	0.882979	0.819277	0.296124	17.61	7.00128	2.49739	1	1	1	1	1	1	1	1	1	1	1	1	1	1	0	1	1	-	1	1	1	1	-	0	1	1	1	1	1	-	1	1	1	1	1	1	1
14086700	TGCAGCTACAAACTTCCACTGGCAATTTCTCTTGATTGTACTTGTTTTTGTCTTTGTTATTGTCAATTT	TGCAGCTACAAACTTCCACTGGCAATTTCTCTTGATTGTACTTGTTTTTGTCTTTGTTATTGTCAATTT	NC_040279.1_chromosome_1	2571762	6	4.62e-29	0.914894	0.976744	0.04543	34.9123	10.6405	3.1152	1	1	1	1	-	1	1	1	1	1	1	1	1	1	1	1	1	1	1	1	1	1	1	1	1	1	1	1	1	1	1	1	1	1	1	1	1
62470627	TGCAGTATTACAATAGCATCCATGCACAAGTCTACCACAGAAAAGTAATCAAATTTCTGTGCTCCAATT	TGCAGTATTACAATAGCATCCATGCACAAGTCTACCACAGAAAAGTAATCAAATTTCTGTGCTCCAATT	NC_040279.1_chromosome_1	2571828	4	4.62e-29	0.882979	0.975904	0.047031	34.3421	12.3975	2.8222	1	1	1	1	1	1	1	1	1	1	1	1	1	1	1	1	1	1	1	1	1	1	1	1	1	1	1	1	-	1	1	1	1	1	-	1	1
28497181	TGCAGGGAAATGTTCTAAAAATGGAGACTTTTCACCTACACTTTTATTCTTTTACAGATCGGAAGAGCG	TGCAGGGAAATGTTCTAAAAATGGAGACTTTTCACCTACACTTTTATTCTTTTAC	NC_040279.1_chromosome_1	2580163	1	7.09e-21	0.914894	0.976744	0.04543	69.7018	19.1742	3.92182	1	1	1	1	1	1	1	1	1	1	1	1	1	1	1	1	1	1	1	1	1	-	1	1	1	-	1	1	1	1	1	1	1	1	-	1	1
44876112	TGCAGCAGTAGCGGCTTGCATATCTTTGAGCGATCCTGCGAAATATTCAGTTTGGTCAGTGATCTCTAC	TGCAGCAGTAGCGGCTTGCATATCTTTGAGCGATCCTGCGAAATATTCAGTTTGGTCAGTGATCTCTAC	NC_040279.1_chromosome_1	2631985	2	4.62e-29	0.851064	0.975	0.04875	12.8421	4.90002	2.61013	1	1	1	1	1	1	1	1	1	1	1	1	1	1	1	1	1	1	1	1	1	1	1	1	1	1	1	-	-	1	1	1	1	-	1	1	1
25363959	TGCAGTATACATGATTTTGGCAGAGCAAGGTTTTACTGAAGTCATCTACCTGTGGTGCCAATACACCTA	TGCAGTATACATGATTTTGGCAGAGCAAGGTTTTACTGAAGTCATCTACCTGTGGTGCCAATACACCTA	NC_040279.1_chromosome_1	2632051	3	4.62e-29	0.925532	0.977011	0.04492	34.1316	13.028	2.5352	1	1	1	1	1	1	1	1	1	1	1	1	1	1	1	1	1	1	1	1	1	1	1	1	1	1	1	1	1	1	1	1	1	1	1	1	1
14080016	TGCAGTTCAACTGTTCCAAGTTTTCAGTAGAGACTCAGCCTTGCATTTTGTTACAGATCGGAAGAGCGG	TGCAGTTCAACTGTTCCAAGTTTTCAGTAGAGACTCAGCCTTGCATTTTGTTAC	NC_040279.1_chromosome_1	2634640	1	2.47e-20	0.893617	0.97619	0.046485	63.1667	24.0948	2.70495	1	1	1	1	1	1	1	1	-	1	1	1	1	1	1	1	1	1	1	1	1	1	-	1	1	1	1	1	1	1	1	-	1	1	1	1	1
25358624	TGCAGCAGAAGAAAAACGAAGAAACAAATACAGTTATTAGCGGGTTTTACAGATCGGAAGAGCGGTTCA	TGCAGCAGAAGAAAAACGAAGAAACAAATACAGTTATTAGCGGGTTTTAC	NC_040279.1_chromosome_1	2639502	1	3.58e-18	0.861702	0.975309	0.048163	46.4912	13.9468	3.35037	1	1	-	1	1	1	1	1	1	1	1	1	1	1	1	1	1	1	1	1	1	1	-	1	1	-	1	1	-	1	1	1	1	1	-	1	1
14063524	TGCAGGCCCGCGCGGGCCGGCCCGCAAGCCCGCATAAAATTACAGATCGGAAGAGCGGTTCAGCAGGAA	TGCAGGCCCGCGCGGGCCGGCCCGCAAGCCCGCATAAAATTAC	NC_040279.1_chromosome_1	2648650	40	7.33e-14	0.968085	0.098901	0.178239	26.1765	13.8149	1.94724	1	0	0	0	0	0	0	1	1	0	0	1	0	1	0	1	0	0	0	1	0	0	0	0	0	0	-	0	0	0	0	0	0	0	0	0	0
100071964	TGCAGTGGACAAGGAAATGTATCAAAGGCTAGTTGGTAGACTGATAAATTTATCTCACCCGAGACCTGA	TGCAGTGGACAAGGAAATGTATCAAAGGCTAGTTGGTAGACTGATAAATTTATCTCACCCGAGACCTGA	NC_040279.1_chromosome_1	2689671	6	1e-25	0.968085	0.10989	0.195629	13.5	8.79732	1.56153	1	1	0	0	0	0	0	0	0	0	0	0	0	0	0	0	0	0	0	0	0	0	0	0	0	0	0	0	0	0	0	0	0	0	0	0	0
35152604	TGCAGTATCTTCTTCGGCGCTTCCCAATTTCAGGTTTGGGTCAATTGGTGTATGATAATGTTACAGATC	TGCAGTATCTTCTTCGGCGCTTCCCAATTTCAGGTTTGGGTCAATTGGTGTATGATAATGTTAC	NC_040279.1_chromosome_1	2689737	2	1.18e-19	0.968085	0.153846	0.260355	31.6667	25.3421	1.26428	1	1	0	0	0	0	0	0	0	0	0	0	0	0	0	0	0	0	0	0	0	0	0	0	0	0	0	0	0	0	0	0	0	0	0	0	0
14086253	TGCAGATTTCTTCTCCTTTACTCTCAAGATCTCATTTTTTTTTGTTTTTTCATTCCGATTTTTTCTCCT	TGCAGATTTCTTCTCCTTTACTCTCAAGATCTCATTTTTTTTTGTTTTTTCATTCCGATTTTTTCTCCT	NC_040279.1_chromosome_1	2696046	1	2.15e-27	0.93617	0.431818	0.490702	13.9592	7.35946	1.91531	1	1	0	0	0	0	0	0	0	0	0	0	1	0	0	0	0	0	0	0	0	0	0	-	0	0	0	0	1	1	0	1	0	-	0	0	0
35154963	TGCAGAACGACAGCCTGTGCGTGGTGTGTGAGAGAAGCGAGAGAAAGAAGATTAGAAACCCTAATTTAC	TGCAGAACGACAGCCTGTGCGTGGTGTGTGAGAGAAGCGAGAGAAAGAAGATTAGAAACCCTAATTTAC	NC_040279.1_chromosome_1	2696112	1	7.73e-27	0.904255	0.411765	0.484429	25.9167	13.1384	1.98037	1	1	0	0	0	0	0	0	0	0	0	0	1	0	0	0	0	0	0	0	0	0	0	-	0	0	0	0	1	-	0	1	0	-	0	0	0
62453728	TGCAGGATGCAACAAAAAGGTACTATTTATATTTTCAGAAATACCCATTTTAGATATATTACAGATCGG	TGCAGGATGCAACAAAAAGGTACTATTTATATTTTCAGAAATACCCATTTTAGATATATTAC	NC_040279.1_chromosome_1	2706498	1	1.12e-24	0.893617	0.97619	0.046485	21.4561	7.77551	2.85918	1	1	1	1	-	1	1	1	1	1	1	1	1	1	1	1	1	1	1	1	1	1	1	-	1	1	1	1	1	1	1	1	1	1	1	1	1
14082078	TGCAGCAAAACCAATGGCTGTGCTAAGTAACCCATCTATACCACTAGCACCCCTGTTAGCAGCCACCCT	TGCAGCAAAACCAATGGCTGTGCTAAGTAACCCATCTATACCACTAGCACCCCTGTTAGCAGCCACCCT	NC_040279.1_chromosome_1	2706557	1	2.15e-27	0.87234	0.97561	0.047591	59.193	16.5189	3.78038	1	-	1	-	-	1	1	1	1	1	1	1	1	1	1	-	1	1	1	1	1	1	1	1	1	-	1	1	-	1	1	-	1	1	1	1	1
14055183	TGCAGAATGCTCCCTTACTGAACCTTATGTTGCACATGTGATGTCAGATGCTCTTTCCTCTGAGTCTGC	TGCAGAATGCTCCCTTACTGAACCTTATGTTGCACATGTGATGTCAGATGCTCTTTCCTCTGAGTCTGC	NC_040279.1_chromosome_1	2706746	1	4.62e-29	0.968085	0.252747	0.377732	10.8333	4.93007	2.27852	1	0	0	0	1	1	0	0	1	0	0	0	0	1	1	1	0	1	0	1	1	1	-	1	0	1	-	0	0	0	0	0	0	0	0	0	0
100041724	TGCAGAATGCTCCCTTACTGAACCTTATGTTGCTCATGTGATGTCAGAAGCTCTTACCTCCGAGTCTGC	TGCAGAATGCTCCCTTACTGAACCTTATGTTGCTCATGTGATGTCAGAAGCTCTTACCTCCGAGTCTGC	NC_040279.1_chromosome_1	2706746	1	2.16e-22	1	0.021277	0.041648	23.5	9.17878	2.44926	1	0	0	0	0	0	0	0	0	0	0	0	0	0	0	0	0	0	0	0	0	0	0	0	0	0	0	0	0	0	0	0	0	0	0	0	0
14058449	TGCAGTAATTTGAAATTTTATCTCCCATTCAACCTACAAAGTAAAATGTTATGAGAAAATGACTATAGT	TGCAGTAATTTGAAATTTTATCTCCCATTCAACCTACAAAGTAAAATGTTATGAGAAAATGACTATAGT	NC_040279.1_chromosome_1	2706812	1	4.62e-29	0.968085	0.263736	0.388359	16.8649	6.99483	2.27209	1	0	0	0	1	1	0	0	1	0	0	0	0	1	1	1	0	1	0	1	1	1	-	1	0	1	-	0	0	0	0	0	0	0	0	0	0
62455242	TGCAGTAATTTGAAATTTTATCTCCCATTCAACCTACAAATTACAGATCGGAAGAGCGGTTCAGCAGGA	TGCAGTAATTTGAAATTTTATCTCCCATTCAACCTACAAATTAC	NC_040279.1_chromosome_1	2706812	1	2.77e-13	1	0.021277	0.041648	17.5	9.55249	1.87922	1	0	0	0	0	0	0	0	0	0	0	0	0	0	0	0	0	0	0	0	0	0	0	0	0	0	0	0	0	0	0	0	0	0	0	0	0
25356219	TGCAGTAAGCAAAATAAGTGGCACAAAATCTTGACTTGCCTCCACAACCTGCAAATTTTGTCAGTCACC	TGCAGTAAGCAAAATAAGTGGCACAAAATCTTGACTTGCCTCCACAACCTGCAAATTTTGTCAGTCACC	NC_040279.1_chromosome_1	2708862	1	4.62e-29	0.861702	0.975309	0.048163	30.614	10.214	3.02356	1	1	1	1	1	1	1	1	1	1	1	1	1	1	1	1	1	1	1	1	1	1	-	1	1	1	1	1	1	1	1	1	1	1	1	1	1
100014045	TGCAGTAAGCAAAACAAGTGGCACAAAATCTTGACTTGCCTCCACAACCTGCAAATTTTCAGTCATCTA	TGCAGTAAGCAAAACAAGTGGCACAAAATCTTGACTTGCCTCCACAACCTGCAAATTTTCAGTCATCTA	NC_040279.1_chromosome_1	2708862	1	6.02e-23	1	0.021277	0.041648	17.75	4.86698	3.24666	1	0	0	0	0	0	0	0	0	0	0	0	0	0	0	0	0	0	0	0	0	0	0	0	0	0	0	0	0	0	0	0	0	0	0	0	0
62463373	TGCAGATATGTGTCATCTGATTCCACCAATGTTGTGGCCTATGGTTTGATGGATGTTACAGATCGGAAG	TGCAGATATGTGTCATCTGATTCCACCAATGTTGTGGCCTATGGTTTGATGGATGTTAC	NC_040279.1_chromosome_1	2722260	1	4.79e-23	0.87234	0.97561	0.047591	41.9386	13.938	3.13705	1	1	1	1	1	1	1	1	1	1	1	1	1	1	1	1	1	1	1	1	1	1	1	1	1	1	1	1	-	1	-	1	1	1	1	1	1
14073582	TGCAGAAAGAAAAGTTTGCGTTAGTTCCTGATTAGTTCATAGTTCTAACCAAATAGAATAATGCAGTGA	TGCAGAAAGAAAAGTTTGCGTTAGTTCCTGATTAGTTCATAGTTCTAACCAAATAGAATAATGCAGTGA	NC_040279.1_chromosome_1	2722316	1	2.15e-27	0.882979	0.975904	0.047031	34.6053	10.8826	3.23664	1	1	1	1	1	1	1	1	1	1	-	1	1	1	1	1	1	1	1	1	1	1	1	-	1	1	1	1	1	1	1	-	1	1	-	-	1
35154618	TGCAGTCATTACCAGTTCCGGACCATGTATGGCAGGATATTACCATGGATTTTATAGAGGGATTACCTA	TGCAGTCATTACCAGTTCCGGACCATGTATGGCAGGATATTACCATGGATTTTATAGAGGGATTACCTA	NC_040279.1_chromosome_1	2739760	1	2.15e-27	0.946809	0.337079	0.446913	6.68293	3.30143	2.06781	1	1	0	0	0	0	0	0	0	0	0	0	0	0	0	0	0	1	0	0	0	0	0	0	0	0	0	0	0	0	0	0	0	0	0	0	0
14073352	TGCAGCAGCAAGTAACAATGGCTAAGTGCAAGTAGTAAACATGATCTTATCTCAAATTCAGACCAAATT	TGCAGCAGCAAGTAACAATGGCTAAGTGCAAGTAGTAAACATGATCTTATCTCAAATTCAGACCAAATT	NC_040279.1_chromosome_1	2745476	1	4.62e-29	0.840426	0.974684	0.049351	11.0266	4.55344	2.38001	1	1	1	1	1	1	1	1	1	1	1	1	1	1	1	1	1	1	1	1	-	1	1	1	1	-	1	1	1	-	1	1	1	1	1	1	1
14061557	TGCAGTATATAAAGGGATTTCCAAAGGTGACAAGGATGCTGTCTGGTTACAGATCGGAAGAGCGGTTCA	TGCAGTATATAAAGGGATTTCCAAAGGTGACAAGGATGCTGTCTGGTTAC	NC_040279.1_chromosome_1	2776506	1	3.58e-18	0.914894	0.988372	0.022985	10.8889	5.102	2.17577	1	1	1	1	1	1	1	1	1	1	1	1	1	1	1	1	1	1	1	1	1	1	1	-	1	1	1	1	1	1	1	1	1	1	1	1	1
25359041	TGCAGCTCCAAGAGTTGATATATATTCCGGATCATTGGTAGGCGGGGAGTTCTCGTTACAGATCGGAAG	TGCAGCTCCAAGAGTTGATATATATTCCGGATCATTGGTAGGCGGGGAGTTCTCGTTAC	NC_040279.1_chromosome_1	2776553	1	4.79e-23	0.840426	0.949367	0.096138	19.7232	8.34652	2.37123	1	1	1	1	1	1	1	1	1	1	1	1	1	1	1	1	1	1	1	-	1	1	-	1	1	1	-	1	1	1	-	1	1	1	1	1	1
100066615	TGCAGCTCCAAGAGTTGATATATATTCCGGATCATTGGTAGGCGGGGTGTTTTCGTTACAGATCGGAAG	TGCAGCTCCAAGAGTTGATATATATTCCGGATCATTGGTAGGCGGGGTGTTTTCGTTAC	NC_040279.1_chromosome_1	2776553	1	1.04e-19	0.989362	0.021505	0.042086	20.6	10.632	1.91422	1	0	0	0	0	0	0	0	0	0	0	0	0	0	0	0	0	0	0	0	0	0	0	0	0	0	0	0	0	0	0	0	0	0	0	0	0
35154376	TGCAGTAACAAAATCATAATCTTAGAATTTTACAGATCGGAAGAGCGGTTCAGCAGGAATGCCGAGACC	TGCAGTAACAAAATCATAATCTTAGAATTTTAC	NC_040279.1_chromosome_1	2779968	1	3.88e-09	0.946809	0.898876	0.181795	20.5905	15.0255	1.41531	1	1	1	1	1	1	1	1	1	0	1	1	1	1	1	1	-	1	1	1	1	-	0	1	1	0	1	1	1	1	1	1	1	1	1	1	1
14086941	TGCAGTCGTCAAGGTAGACGATCATCGTTTATCCCTGAATGCTTTACAGATCGGAAGAGCGGTTCAGCA	TGCAGTCGTCAAGGTAGACGATCATCGTTTATCCCTGAATGCTTTAC	NC_040279.1_chromosome_1	2799026	1	1.47e-16	0.957447	0.277778	0.401235	79.75	34.5794	2.37924	1	0	0	0	1	1	0	0	1	0	0	0	0	1	1	1	0	1	0	1	1	1	-	1	0	1	-	0	0	0	0	0	0	0	0	0	0
25363583	TGCAGCTGCCATCCTCACAACTAGTGTCACCTTCGGCCTCACTTCAGTAACCTGCCACAATAGCCCAAA	TGCAGCTGCCATCCTCACAACTAGTGTCACCTTCGGCCTCACTTCAGTAACCTGCCACAATAGCCCAAA	NC_040279.1_chromosome_1	2867650	1	4.62e-29	0.93617	0.977273	0.044421	55.0351	16.6206	3.55838	1	-	1	1	1	1	1	1	1	1	1	1	1	1	1	1	1	1	1	1	1	1	1	1	1	1	1	1	1	1	1	1	1	1	1	1	1
62463462	TGCAGGCATGTGTACAATAAACTAATCAACGTTTGATGTGATACGTTACAGATCGGAAGAGCGGTTCAG	TGCAGGCATGTGTACAATAAACTAATCAACGTTTGATGTGATACGTTAC	NC_040279.1_chromosome_1	2867850	1	1.24e-17	0.861702	0.975309	0.048163	59.2368	17.0105	3.75813	1	1	1	1	-	1	1	1	1	1	1	1	1	1	1	1	1	1	1	1	1	1	-	1	1	1	1	1	1	1	1	1	1	1	1	1	1
25363326	TGCAGCAAAACAAAGAGTACACAAACGTGAAGTCTTTGAGATATGGTCATTTGATGATTATGGCGGATC	TGCAGCAAAACAAAGAGTACACAAACGTGAAGTCTTTGAGATATGGTCATTTGATGATTATGGCGGATC	NC_040279.1_chromosome_1	3014437	1	4.62e-29	0.87234	0.963415	0.070494	21.8929	7.89819	2.71641	1	1	1	1	1	1	1	1	1	1	1	1	1	1	1	1	1	1	1	1	1	1	1	1	1	1	1	-	1	1	1	1	1	1	1	1	1
100010912	TGCAGCTCTAACACCAAATCGGCATTCTTCCTGTTGCTCACAATAATTTCTCCACTCACAACCCCTAAA	TGCAGCTCTAACACCAAATCGGCATTCTTCCTGTTGCTCACAATAATTTCTCCACTCACAACCCCTAAA	NC_040279.1_chromosome_1	3016908	1	1.67e-23	1	0.021277	0.041648	26	8.80341	2.66211	1	0	0	0	0	0	0	0	0	0	0	0	0	0	0	0	0	0	0	0	0	0	0	0	0	0	0	0	0	0	0	0	0	0	0	0	0
14061844	TGCAGTTCATTAGGAAGAGATTGAATTTACAGATCGGAAGAGCGGTTCAGCAGGAATGCCGAGACCGAT	TGCAGTTCATTAGGAAGAGATTGAATTTAC	NC_040279.1_chromosome_1	3020346	1	1.45e-07	0.946809	0.52809	0.498422	22.6613	12.6999	1.86939	1	1	0	0	1	1	0	0	0	0	1	0	0	0	1	0	0	-	0	0	0	1	-	-	0	1	0	0	0	0	0	0	0	0	0	0	0
14078890	TGCAGACCAAGATGATGAAGTTTTCAAGGATTACAGATCGGAAGAGCGGTTCAGCAGGAATGCCGAGAC	TGCAGACCAAGATGATGAAGTTTTCAAGGATTAC	NC_040279.1_chromosome_1	3020373	1	1.19e-09	0.978723	0.554348	0.494093	50.5246	28.531	1.90651	1	1	0	0	1	1	0	0	0	0	1	0	0	0	1	0	0	-	0	0	0	1	-	1	0	1	0	0	0	0	0	0	0	0	0	0	0
14085490	TGCAGACTCCACACTGCTATCTACCAGGAATCTTAGAACTGTCAGTTTACAGATCGGAAGAGCGGTTCA	TGCAGACTCCACACTGCTATCTACCAGGAATCTTAGAACTGTCAGTTTAC	NC_040279.1_chromosome_1	3020996	1	3.58e-18	0.904255	0.976471	0.045952	25.4561	13.854	1.87815	1	-	1	1	1	1	1	1	1	1	1	1	1	1	1	1	1	1	1	1	1	1	1	1	1	1	1	1	1	1	1	1	1	1	1	1	-
100017383	TGCAGTTTTGTACCTGCCAATGCTGTAGCACTAGAAGATGCAACAGCCAGTCCTGGGATTACAGATCGG	TGCAGTTTTGTACCTGCCAATGCTGTAGCACTAGAAGATGCAACAGCCAGTCCTGGGATTAC	NC_040279.1_chromosome_1	3035477	1	5.2e-23	1	0.021277	0.041648	23.5	3.27872	8.64859	1	0	0	0	0	0	0	0	0	0	0	0	0	0	0	0	0	0	0	0	0	0	0	0	0	0	0	0	0	0	0	0	0	0	0	0	0
14058657	TGCAGTCCAAACTTGCACGGTATAATTTACTATGAAAAACCTCCTATTATTTGAATGCTTAGACAATAT	TGCAGTCCAAACTTGCACGGTATAATTTACTATGAAAAACCTCCTATTATTTGAATGCTTAGACAATAT	NC_040279.1_chromosome_1	3054956	1	4.62e-29	0.968085	0.175824	0.28982	13.84	4.65343	2.95434	1	0	0	0	1	1	0	0	0	1	0	0	0	0	1	0	0	1	0	0	0	-	0	1	0	1	0	0	0	0	0	0	0	0	0	0	0
14084791	TGCAGATACAAAAAGGGGTTGGTGAGGACAATGTATAACATTCAGGAGAAGATGTATGTGTTTCCGTAT	TGCAGATACAAAAAGGGGTTGGTGAGGACAATGTATAACATTCAGGAGAAGATGTATGTGTTTCCGTAT	NC_040279.1_chromosome_1	3110439	2	4.62e-29	0.808511	0.973684	0.051247	43.6228	17.9646	2.43487	1	-	1	1	1	1	1	1	1	1	1	1	1	1	1	1	1	1	1	1	1	1	1	1	1	1	1	1	1	1	-	1	1	1	-	1	1
25363209	TGCAGATACAAAAAGGGGTTGGTGAGGACAATGTATAACATTCAAGAGAAATGTATGTGTTTCCGTATA	TGCAGATACAAAAAGGGGTTGGTGAGGACAATGTATAACATTCAAGAGAAATGTATGTGTTTCCGTATA	NC_040279.1_chromosome_1	3110439	2	1e-25	1	0.010638	0.02105	11	0	100	1	0	0	0	0	0	0	0	0	0	0	0	0	0	0	0	0	0	0	0	0	0	0	0	0	0	0	0	0	0	0	0	0	0	0	0	0
25355969	TGCAGGTATTGTATGTTTCATGTGAAACTCTCTTCCTACTCATTTCTAGCTTCTCATATATATAGTTTA	TGCAGGTATTGTATGTTTCATGTGAAACTCTCTTCCTACTCATTTCTAGCTTCTCATATATATAGTTTA	NC_040279.1_chromosome_1	3120912	1	4.62e-29	0.904255	0.576471	0.488304	14.6883	4.9261	3.05906	1	0	1	-	1	1	1	1	1	1	0	1	1	1	-	1	1	1	1	1	1	1	1	1	1	1	1	1	1	1	1	1	1	-	1	-	1
14079499	TGCAGCTTCTTCTTGATTAGCAAATTCAGAAATTACAGATCGGAAGAGCGGTTCAGCAGGAATGCCGAG	TGCAGCTTCTTCTTGATTAGCAAATTCAGAAATTAC	NC_040279.1_chromosome_1	3120978	1	1.09e-10	0.946809	0.595506	0.481757	45.7949	19.4787	2.46441	1	0	1	1	1	1	1	1	1	1	0	1	1	1	1	1	1	1	1	1	1	1	1	1	1	1	1	1	-	1	1	1	1	1	1	-	1
14082900	TGCAGTCTTATTTTCCCAAAGCTGTACAATAGGTGAGTGCGTGAAAACTGAAGAGTTGATACAAAATAA	TGCAGTCTTATTTTCCCAAAGCTGTACAATAGGTGAGTGCGTGAAAACTGAAGAGTTGATACAAAATAA	NC_040279.1_chromosome_1	3125759	1	4.62e-29	0.968085	0.494505	0.49994	9.85714	4.44671	2.27285	1	0	1	1	0	0	1	-	1	0	0	1	1	1	0	1	1	1	1	1	1	0	1	0	1	1	1	1	1	1	1	1	1	1	-	1	1
14082899	TGCAGTCTTATTTTCCCAAAGTTGTACAATAGGTGAGTGCGTGAAAACTGAAGAGTTGATACAGAATAA	TGCAGTCTTATTTTCCCAAAGTTGTACAATAGGTGAGTGCGTGAAAACTGAAGAGTTGATACAGAATAA	NC_040279.1_chromosome_1	3125759	1	1e-25	0.93617	0.465909	0.497676	18.3509	8.50695	2.11926	1	1	0	0	1	1	0	0	0	1	1	0	0	0	1	0	0	1	0	0	0	1	-	1	0	0	0	0	0	0	0	0	0	0	0	0	0
14087046	TGCAGAGCAATCAATAACAGTCCAAACACAGGGTTTGACCCTGGCATAAGAAAGACAAAATTACAGATC	TGCAGAGCAATCAATAACAGTCCAAACACAGGGTTTGACCCTGGCATAAGAAAGACAAAATTAC	NC_040279.1_chromosome_1	3125825	1	9.09e-26	0.93617	0.590909	0.483471	36.5844	11.7245	3.33131	1	0	1	1	1	1	1	1	1	1	0	1	1	1	-	1	1	1	1	1	1	1	1	1	1	1	1	1	1	1	1	-	1	1	1	1	1
14056143	TGCAGATTGAAAAGTTGAGCAGGCCAACTACGTTTCTGACCATCAGGACTAACACCAGCAGCTTCTAAG	TGCAGATTGAAAAGTTGAGCAGGCCAACTACGTTTCTGACCATCAGGACTAACACCAGCAGCTTCTAAG	NC_040279.1_chromosome_1	3131151	1	4.62e-29	0.851064	0.9625	0.072187	12.8482	6.46724	1.97305	1	1	1	1	1	1	1	1	1	1	1	1	1	1	1	1	1	1	1	1	1	1	1	1	1	1	1	1	1	1	1	1	1	1	1	1	1
14079785	TGCAGGCACAGGGATACCTCCCTGTCATCCTCATCTGTGGTGATAGTTCTCTTCTTTACAGATCGGAAG	TGCAGGCACAGGGATACCTCCCTGTCATCCTCATCTGTGGTGATAGTTCTCTTCTTTAC	NC_040279.1_chromosome_1	3159683	1	4.79e-23	0.861702	0.975309	0.048163	35.0263	12.7716	2.76966	1	1	1	1	1	1	1	1	1	1	1	1	1	1	1	1	1	1	1	1	1	1	1	1	1	1	1	1	-	1	1	1	1	1	-	1	1
14084035	TGCAGGGTTGGTGATCTGTCTCTCTTCTGCATCATTACAGATCGGAAGAGCGGTTCAGCAGGAATGCCG	TGCAGGGTTGGTGATCTGTCTCTCTTCTGCATCATTAC	NC_040279.1_chromosome_1	3169408	1	9.68e-12	0.957447	0.6	0.48	42.7273	22.2317	1.99881	1	0	1	-	1	1	1	1	1	1	0	1	1	1	1	1	1	1	1	1	1	1	1	1	1	1	1	1	1	1	1	1	1	1	1	-	1
25366785	TGCAGTAACAGTTGGGGGTCTTCTTCGTACCAAATTATCAGAAAATTATTGGACCAAAGTATTACAGAT	TGCAGTAACAGTTGGGGGTCTTCTTCGTACCAAATTATCAGAAAATTATTGGACCAAAGTATTAC	NC_040279.1_chromosome_1	3170370	2	2.59e-26	0.914894	0.976744	0.04543	56.4737	18.2556	3.32618	1	1	1	1	1	1	1	1	1	1	1	1	1	1	1	1	1	1	1	1	1	1	1	1	1	1	1	1	1	1	1	1	1	1	1	-	1
14080101	TGCAGTCACAAATTGAACAAACAACCCAACTATAGCTGCAACCTCAACTTACAGATCGGAAGAGCGGTT	TGCAGTCACAAATTGAACAAACAACCCAACTATAGCTGCAACCTCAACTTAC	NC_040279.1_chromosome_1	3202385	1	2.98e-19	0.904255	0.976471	0.045952	27.0877	11.4375	2.41662	1	1	1	1	1	1	1	1	1	1	1	1	1	1	1	1	1	1	1	1	1	-	1	1	1	1	1	1	1	1	1	1	1	1	1	1	1
100050484	TGCAGCCACAAATTGAACAAACAACCCAACTATAGCTGCAACTTCAACTTACAGATCGGAAGAGCGGTT	TGCAGCCACAAATTGAACAAACAACCCAACTATAGCTGCAACTTCAACTTAC	NC_040279.1_chromosome_1	3202385	1	6.45e-16	1	0.021277	0.041648	14	8.30662	1.73738	1	0	0	0	0	0	0	0	0	0	0	0	0	0	0	0	0	0	0	0	0	0	0	0	0	0	0	0	0	0	0	0	0	0	0	0	0
25355352	TGCAGCTTCCAGTGATGTGGTCTGCGTTTTGAAACACTATCAGTATTGTCACAGTTTCAATGGTAAAAG	TGCAGCTTCCAGTGATGTGGTCTGCGTTTTGAAACACTATCAGTATTGTCACAGTTTCAATGGTAAAAG	NC_040279.1_chromosome_1	3202434	1	4.62e-29	0.882979	0.903614	0.174191	21.5421	7.38688	3.00398	1	1	1	1	1	1	1	1	1	1	1	1	1	1	1	1	-	1	1	1	1	1	1	1	1	1	1	1	1	1	0	1	0	1	0	0	0
100002287	TGCAGCTTCCAGTGATGTGGTCTGCGTTTTGAAACTATCAGTATTGTCACAGTTTCAATGGTAAAAGTT	TGCAGCTTCCAGTGATGTGGTCTGCGTTTTGAAACTATCAGTATTGTCACAGTTTCAATGGTAAAAGTT	NC_040279.1_chromosome_1	3202434	1	2.78e-26	0.989362	0.053763	0.101746	16.5	2.92973	5.59316	1	0	0	0	0	0	0	0	0	0	0	0	0	0	0	0	0	0	0	0	0	0	0	0	0	0	0	0	0	0	1	0	1	0	1	1	1
100011259	TGCAGCTTCAAGTGATGTGGTCTGCGTTTTGAAACACTATCAGTATTGTCACAGTTTCAATGATAACAT	TGCAGCTTCAAGTGATGTGGTCTGCGTTTTGAAACACTATCAGTATTGTCACAGTTTCAATGATAACAT	NC_040279.1_chromosome_1	3202434	1	4.65e-24	1	0.021277	0.041648	41.5	4.7697	7.70206	1	0	0	0	0	0	0	0	0	0	0	0	0	0	0	0	0	0	0	0	0	0	0	0	0	0	0	0	0	0	0	0	0	0	0	0	0
35151451	TGCAGTATCTCCTTCAGATACAAGTCGATGAAGATGGTTAGGGTTTTCCTGAGGAACTTCCAATTCAGG	TGCAGTATCTCCTTCAGATACAAGTCGATGAAGATGGTTAGGGTTTTCCTGAGGAACTTCCAATTCAGG	NC_040279.1_chromosome_1	3203848	1	4.62e-29	0.93617	0.556818	0.493543	5.78082	2.64961	2.24108	1	0	1	1	1	1	1	1	1	1	0	1	1	1	1	1	1	1	1	1	1	1	1	1	1	-	1	1	1	1	1	1	0	1	1	-	1
14079947	TGCAGGTGTTAGGTTAGTTGGTGTCACAACACTTCTTGTCTGAGCTAATTTATTCTTACAGATCGGAAG	TGCAGGTGTTAGGTTAGTTGGTGTCACAACACTTCTTGTCTGAGCTAATTTATTCTTAC	NC_040279.1_chromosome_1	3203914	1	4.79e-23	0.957447	0.6	0.48	37.026	17.5351	1.95198	1	0	1	1	1	1	1	1	1	1	0	1	1	1	1	1	1	1	1	1	1	1	1	1	1	1	1	1	1	1	1	1	1	1	-	1	1
14058254	TGCAGGTGTGTTCCATTTAGATATAGAAACGGTAATGGCTGTGGGGATTCTTCTGAGAAGACTGTTGAA	TGCAGGTGTGTTCCATTTAGATATAGAAACGGTAATGGCTGTGGGGATTCTTCTGAGAAGACTGTTGAA	NC_040279.1_chromosome_1	3221400	1	4.62e-29	0.861702	0.975309	0.048163	25.5702	9.91187	2.57718	1	1	1	1	1	1	1	1	1	1	1	1	1	1	1	1	1	1	1	1	1	1	1	1	1	1	1	1	1	1	-	1	1	1	1	1	1
14058457	TGCAGTACAATTATCATCTACAGATCAGATCAAACCTCTAAGTATATGAATCCAACTTTTCAGACTTCA	TGCAGTACAATTATCATCTACAGATCAGATCAAACCTCTAAGTATATGAATCCAACTTTTCAGACTTCA	NC_040279.1_chromosome_1	3221466	1	4.62e-29	0.893617	0.964286	0.068878	15.9026	5.76987	2.78514	1	1	1	1	1	1	1	0	1	1	1	1	1	1	1	1	1	1	1	1	1	1	1	1	1	1	1	1	1	1	1	1	1	-	-	1	1
100045782	TGCAGGTCCAAGAAAACCCTCATCACCTCTCACGTGAATTCACACCACAAGGTGGTATCCCTTTTTCCT	TGCAGGTCCAAGAAAACCCTCATCACCTCTCACGTGAATTCACACCACAAGGTGGTATCCCTTTTTCCT	NC_040279.1_chromosome_1	3240358	1	1.01e-20	1	0.021277	0.041648	24.25	5.11737	5.05257	1	0	0	0	0	0	0	0	0	0	0	0	0	0	0	0	0	0	0	0	0	0	0	0	0	0	0	0	0	0	0	0	0	0	0	0	0
62455723	TGCAGATTCCTACCACCACCATCATCACACTCTTCTACACAAATTACAGATCGGAAGAGCGGTTCAGCA	TGCAGATTCCTACCACCACCATCATCACACTCTTCTACACAAATTAC	NC_040279.1_chromosome_1	3266782	1	1.47e-16	0.893617	0.97619	0.046485	71.5175	25.2247	2.89911	1	1	1	1	1	1	1	1	1	1	1	1	1	1	1	1	1	1	1	1	1	1	1	-	1	1	1	1	1	1	1	1	1	1	1	1	1
28498020	TGCAGTTTTTGCCACATTGTCAAGGATTGCAACAAAACAGCAACTACTGCCACGACTTCAATTTACAGA	TGCAGTTTTTGCCACATTGTCAAGGATTGCAACAAAACAGCAACTACTGCCACGACTTCAATTTACAGA	NC_040279.1_chromosome_1	3278753	1	7.73e-27	0.914894	0.976744	0.04543	48.0175	16.0755	3.04322	1	1	1	1	1	1	1	1	1	1	1	1	1	1	1	1	1	1	1	1	1	1	1	1	1	1	1	1	1	1	1	1	1	-	1	1	1
25354742	TGCAGCAGTGTTGTGCCCAAAAACTTTGATGTTGCACCAAATATGACAGTTGCTGACTGTTTTCCAAAA	TGCAGCAGTGTTGTGCCCAAAAACTTTGATGTTGCACCAAATATGACAGTTGCTGACTGTTTTCCAAAA	NC_040279.1_chromosome_1	3278819	1	4.62e-29	0.87234	0.97561	0.047591	24.1491	8.45238	2.90874	1	-	1	1	1	1	1	1	1	-	1	1	1	1	1	1	1	1	1	1	1	1	1	1	1	1	1	1	1	1	1	1	1	1	1	1	1
100020416	TGCAGCTTCCATTTTCCGAACACAACATCATGGCCAACCTAGAAACCCCCGAAACCTTACAGATCGGAA	TGCAGCTTCCATTTTCCGAACACAACATCATGGCCAACCTAGAAACCCCCGAAACCTTAC	NC_040279.1_chromosome_1	3305201	1	8.3e-16	1	0.021277	0.041648	40.5	14.975	2.82223	1	0	0	0	0	0	0	0	0	0	0	0	0	0	0	0	0	0	0	0	0	0	0	0	0	0	0	0	0	0	0	0	0	0	0	0	0
14057677	TGCAGGAGCTGCTTCCACAGCTAGGGTTTGGCACCTGAAAACGTTCGCATCACAAAGTCATACATACAT	TGCAGGAGCTGCTTCCACAGCTAGGGTTTGGCACCTGAAAACGTTCGCATCACAAAGTCATACATACAT	NC_040279.1_chromosome_1	3319450	1	4.62e-29	0.861702	0.975309	0.048163	27.8421	10.1174	2.75773	1	-	1	1	1	1	1	1	1	1	1	1	1	1	1	1	1	1	1	1	1	1	1	1	1	-	1	1	-	1	1	-	-	1	-	1	1
14076980	TGCAGTCTTTTTCCCCCCAGACAAGAAGGGTTCACGAGACTTGTTTTTTTCTGCTAAACCAACTTTTTC	TGCAGTCTTTTTCCCCCCAGACAAGAAGGGTTCACGAGACTTGTTTTTTTCTGCTAAACCAACTTTTTC	NC_040279.1_chromosome_1	3319882	1	1.66e-28	0.882979	0.975904	0.047031	24.8947	8.34284	2.97058	1	1	1	1	1	1	1	-	1	1	1	1	1	-	1	1	1	1	1	1	1	1	-	1	1	-	1	1	1	1	1	1	1	1	1	1	1
65543353	TGCAGTTTCTGGGTAGCCTTGTGGCTGGGAGGTCAGTGGTGCCTATTGCCTCTGGCAGACAGATTATTC	TGCAGTTTCTGGGTAGCCTTGTGGCTGGGAGGTCAGTGGTGCCTATTGCCTCTGGCAGACAGATTATTC	NC_040279.1_chromosome_1	3320903	1	4.62e-29	0.882979	0.963855	0.069676	10.4425	4.21741	2.49758	1	1	1	1	1	1	1	1	1	1	1	1	1	1	1	1	1	1	1	1	1	1	1	1	1	1	1	1	1	-	1	1	1	1	-	-	1
14074024	TGCAGAATTCTTGGAACCAAGACTTCTGTAACCGGAATATAAAATTTAGGTCAAGGTCTTTGAGTGTTG	TGCAGAATTCTTGGAACCAAGACTTCTGTAACCGGAATATAAAATTTAGGTCAAGGTCTTTGAGTGTTG	NC_040279.1_chromosome_1	3351330	1	4.62e-29	0.904255	0.976471	0.045952	18.8772	6.76049	2.80009	1	1	1	1	1	1	1	1	1	1	1	1	1	1	1	1	1	1	1	1	1	1	1	1	1	1	1	-	1	1	1	1	1	1	1	1	1
14054442	TGCAGGTGAAAAACCCATCCTTATTGCTTCTTTTCCCACCATTCTTGCCTATGCAAGCATTTGTTTCAT	TGCAGGTGAAAAACCCATCCTTATTGCTTCTTTTCCCACCATTCTTGCCTATGCAAGCATTTGTTTCAT	NC_040279.1_chromosome_1	3351396	1	4.62e-29	0.904255	0.976471	0.045952	53.2105	16.038	3.46657	1	1	1	1	1	1	1	1	1	1	1	1	1	1	1	1	1	1	1	1	1	1	1	1	1	1	1	1	1	1	1	1	-	1	1	1	1
14060170	TGCAGATACTAAAAAATAGTAATCATCGTATTATGTTTCCTATGAAAAGTGACGTTTTACAGATCGGAA	TGCAGATACTAAAAAATAGTAATCATCGTATTATGTTTCCTATGAAAAGTGACGTTTTAC	NC_040279.1_chromosome_1	3353711	1	1.37e-23	0.87234	0.865854	0.232302	39.4654	12.1228	3.39015	1	1	0	1	1	1	1	1	1	0	1	1	1	1	0	1	-	-	1	1	1	0	1	0	1	1	1	1	1	1	1	-	1	1	1	1	1
14062115	TGCAGATACTAAAAAATAGTAATCATCGTCGTATTATATTTCCTATGAAAAGTGACGTTTTACAGATCG	TGCAGATACTAAAAAATAGTAATCATCGTCGTATTATATTTCCTATGAAAAGTGACGTTTTAC	NC_040279.1_chromosome_1	3353711	1	1.93e-17	0.989362	0.107527	0.19193	35.125	14.6623	2.66791	1	0	1	0	0	0	0	0	0	1	0	0	0	0	1	0	0	1	0	0	0	1	-	1	0	0	0	0	0	0	0	0	0	0	0	0	0
14057155	TGCAGCTATGTAGAGAGCAGTTCTCCCCAAATCAACACACCTGTTGATACAAATGCTGGTTTGCTTCTC	TGCAGCTATGTAGAGAGCAGTTCTCCCCAAATCAACACACCTGTTGATACAAATGCTGGTTTGCTTCTC	NC_040279.1_chromosome_1	3401109	1	4.62e-29	0.851064	0.975	0.04875	18.886	6.26429	2.89922	1	1	1	1	1	-	1	1	1	1	1	1	1	1	1	1	1	1	1	1	1	1	1	1	1	1	1	1	1	1	1	1	-	1	-	1	1
100009013	TGCAGCAATGTAGAGAGCAGTTCTGCCCAAGTCAACACACCTGTTGATACAAATGCTGGTTTCCTTCTC	TGCAGCAATGTAGAGAGCAGTTCTGCCCAAGTCAACACACCTGTTGATACAAATGCTGGTTTCCTTCTC	NC_040279.1_chromosome_1	3401109	1	2.16e-22	1	0.021277	0.041648	36	5.52268	6.18094	1	0	0	0	0	0	0	0	0	0	0	0	0	0	0	0	0	0	0	0	0	0	0	0	0	0	0	0	0	0	0	0	0	0	0	0	0
14078376	TGCAGTCCAAACCGTTCAAACCCTAATGCCTACGCTTGATTTTGGTTGAGGAAACAAATAGAAAATGTA	TGCAGTCCAAACCGTTCAAACCCTAATGCCTACGCTTGATTTTGGTTGAGGAAACAAATAGAAAATGTA	NC_040279.1_chromosome_1	3401497	1	1e-25	0.978723	0.119565	0.210539	14.1765	6.12838	2.11972	1	0	1	0	0	0	0	0	0	1	0	0	0	0	0	0	0	0	0	1	0	1	0	1	0	0	-	0	0	0	0	0	0	1	0	0	0
25354098	TGCAGATCCACATATATTTTATCTTCTCTGCAACAAAACTTGATATTTTCGGTGCCAAACAATAGAGTT	TGCAGATCCACATATATTTTATCTTCTCTGCAACAAAACTTGATATTTTCGGTGCCAAACAATAGAGTT	NC_040279.1_chromosome_1	3405298	1	4.62e-29	0.819149	0.974026	0.050599	22.0965	8.08721	2.72508	1	1	-	1	1	1	1	1	1	1	1	1	1	1	1	1	1	1	1	1	1	1	-	1	1	1	1	1	1	1	-	1	-	1	-	1	1
25364559	TGCAGAAGATGCGTGTTCTCCACGTGGGTCTTCACAAAACCTGCTTTTACAGATCGGAAGAGCGGTTCA	TGCAGAAGATGCGTGTTCTCCACGTGGGTCTTCACAAAACCTGCTTTTAC	NC_040279.1_chromosome_1	3405364	1	3.58e-18	0.861702	0.975309	0.048163	33.3772	12.526	2.62322	1	1	1	1	1	1	1	1	1	1	1	1	1	1	1	1	1	1	1	1	1	1	1	1	1	-	1	1	-	1	1	-	1	1	1	1	1
14075300	TGCAGCCAAACCCATGATTATGATAATGATGTGGGAAGTTGCAGGCCAAAACAGGAGAAGAAGAAGAAG	TGCAGCCAAACCCATGATTATGATAATGATGTGGGAAGTTGCAGGCCAAAACAGGAGAAGAAGAAGAAG	NC_040279.1_chromosome_1	3464624	1	4.62e-29	0.957447	0.822222	0.292346	32.7021	10.631	3.02124	1	1	0	1	1	1	1	1	0	0	1	1	1	0	1	0	1	1	1	0	0	0	0	0	1	1	1	-	1	1	1	1	1	1	1	1	1
14075301	TGCAGCCACACCCATGATTATGATAATGATGTGGGAAGTTGCAGGCCAAAACAGAAGAAGAAGAAGAAG	TGCAGCCACACCCATGATTATGATAATGATGTGGGAAGTTGCAGGCCAAAACAGAAGAAGAAGAAGAAG	NC_040279.1_chromosome_1	3464624	1	1e-25	0.968085	0.131868	0.228958	28.4348	8.53548	2.98093	1	0	1	0	0	0	0	0	1	1	0	0	0	1	0	1	0	0	0	1	1	1	1	1	0	0	-	0	0	0	0	0	0	0	0	0	0
14074572	TGCAGATCAATAACTTTTTGTTATGCATAGAAGATACCAGCAACATGCACATCACAAGATTGGTTTTGA	TGCAGATCAATAACTTTTTGTTATGCATAGAAGATACCAGCAACATGCACATCACAAGATTGGTTTTGA	NC_040279.1_chromosome_1	3465302	1	2.15e-27	0.840426	0.974684	0.049351	24.5351	8.27189	3.05965	1	1	1	1	1	1	1	1	1	1	1	1	1	1	1	1	1	1	1	1	1	-	1	1	1	1	1	-	1	1	1	1	1	1	1	1	1
14084858	TGCAGCAAGATCTCAGAAACAAAGTTCGTGGAAAAAAGTTTTTGCTTGTGCTGGATGACGTGTGGAATG	TGCAGCAAGATCTCAGAAACAAAGTTCGTGGAAAAAAGTTTTTGCTTGTGCTGGATGACGTGTGGAATG	NC_040279.1_chromosome_1	3500143	1	4.62e-29	0.851064	0.9375	0.117188	14.8829	6.53161	2.23594	1	1	1	1	1	1	1	0	1	1	1	1	1	1	1	1	1	1	1	1	1	1	1	1	1	1	1	1	-	1	1	1	1	1	1	1	1
14061438	TGCAGTAAAAACAGAAAAATATATATTATCATAAGAGCGTAATTTACAGATCGGAAGAGCGGTTCAGCA	TGCAGTAAAAACAGAAAAATATATATTATCATAAGAGCGTAATTTAC	NC_040279.1_chromosome_1	3526784	1	1.47e-16	0.925532	0.793103	0.328181	9.94382	4.82121	2.10687	1	1	0	1	1	1	1	1	0	0	1	1	1	0	0	0	1	1	1	0	0	0	0	0	1	1	1	1	-	1	1	1	1	1	1	1	1
28496972	TGCAGTCACCACATCCTCCAAGCAACTTTTGCTCTCCAACAGCCTCCACGTCCTCTAAATATTTCTGCT	TGCAGTCACCACATCCTCCAAGCAACTTTTGCTCTCCAACAGCCTCCACGTCCTCTAAATATTTCTGCT	NC_040279.1_chromosome_1	3528744	1	4.62e-29	0.893617	0.97619	0.046485	43.9298	13.6695	3.29837	1	-	1	1	1	1	1	1	1	1	1	1	1	1	1	1	1	1	1	1	1	1	1	1	1	1	1	1	1	1	1	1	1	1	1	1	1
25354922	TGCAGCCAGGATAAGTACACTTTGTATGGTCTACAGAAACACAGTCAAGGCACAACAGATGCCGACATG	TGCAGCCAGGATAAGTACACTTTGTATGGTCTACAGAAACACAGTCAAGGCACAACAGATGCCGACATG	NC_040279.1_chromosome_1	3530716	1	4.62e-29	0.925532	0.977011	0.04492	40.9123	11.5246	3.42546	1	1	1	1	1	1	1	1	1	1	-	1	1	1	1	1	1	1	1	1	-	1	1	1	1	1	1	1	1	1	1	1	1	1	1	1	1
14057526	TGCAGGAACGACTCTACATTCTCCAACATCCTTCAACGTTCTTGTCAATGATCTTCAATCAATAATTCT	TGCAGGAACGACTCTACATTCTCCAACATCCTTCAACGTTCTTGTCAATGATCTTCAATCAATAATTCT	NC_040279.1_chromosome_1	3536999	1	4.62e-29	0.893617	0.785714	0.336735	43.6	14.5723	3.07398	1	-	0	1	1	1	1	1	0	0	1	1	1	0	0	0	1	1	1	0	0	0	0	0	1	1	1	1	-	1	1	1	1	1	1	1	1
25358461	TGCAGCAAAAGCTTTCCAGGCATGCACATACACAATTTTCTGCTATTACAGATCGGAAGAGCGGTTCAG	TGCAGCAAAAGCTTTCCAGGCATGCACATACACAATTTTCTGCTATTAC	NC_040279.1_chromosome_1	3545149	1	1.24e-17	0.904255	0.976471	0.045952	23.0175	8.85753	2.61705	1	1	1	-	1	1	-	1	1	1	1	1	1	1	1	1	1	1	1	1	1	1	1	1	1	-	1	1	1	1	1	1	-	1	1	1	1
14054562	TGCAGAAAAGTTATAAATATGGTATTGAGTGCAACAACACAATGATTGACCAAAACATTATATGATCAG	TGCAGAAAAGTTATAAATATGGTATTGAGTGCAACAACACAATGATTGACCAAAACATTATATGATCAG	NC_040279.1_chromosome_1	3549999	1	4.62e-29	0.893617	0.97619	0.046485	13.4649	5.24518	2.59331	1	1	-	1	1	1	1	1	1	1	1	1	1	1	1	1	1	1	1	1	1	1	1	-	1	1	-	1	1	1	1	1	-	1	1	1	1
25359435	TGCAGGGATCTCCCAGTACAAGGGGTGTTGTGGTGAAAGATAGACCTTACAGATCGGAAGAGCGGTTCA	TGCAGGGATCTCCCAGTACAAGGGGTGTTGTGGTGAAAGATAGACCTTAC	NC_040279.1_chromosome_1	3558747	1	3.58e-18	0.819149	0.974026	0.050599	32.1667	12.133	2.68961	1	-	1	1	1	1	1	1	1	1	1	1	1	1	1	1	1	1	1	1	1	1	1	1	1	-	1	1	-	1	1	-	1	1	-	1	-
14082777	TGCAGTAATCTTCAGGAAGATGACTTCTCTATTGGAAGCAACAGAAGTGGAGCTCTTCAGAGTGATGGA	TGCAGTAATCTTCAGGAAGATGACTTCTCTATTGGAAGCAACAGAAGTGGAGCTCTTCAGAGTGATGGA	NC_040279.1_chromosome_1	3672077	2	4.62e-29	0.87234	0.97561	0.047591	37.9386	10.2686	3.79477	1	1	1	1	1	1	1	1	1	1	1	1	1	1	1	1	1	1	1	1	1	1	1	1	1	1	1	1	-	1	1	1	1	1	-	1	1
14081693	TGCAGAAGATAACAAATATATGTGAATATCAGTCATTTGTCGCAGATTTTATCCATAAATATCCACAAA	TGCAGAAGATAACAAATATATGTGAATATCAGTCATTTGTCGCAGATTTTATCCATAAATATCCACAAA	NC_040279.1_chromosome_1	3680490	1	4.62e-29	0.93617	0.568182	0.490702	7.39394	4.98446	1.47194	0.952381	1	0	1	1	1	-	1	0	0	1	1	1	0	0	0	0	0	1	0	0	0	0	0	0	1	1	1	1	1	1	1	0	1	0	1	1
14073570	TGCAGAAACTCATATTTTCTCCTGCATATAATATCAAATTACAGTTTTCAACTAAATTATGAATTTTGC	TGCAGAAACTCATATTTTCTCCTGCATATAATATCAAATTACAGTTTTCAACTAAATTATGAATTTTGC	NC_040279.1_chromosome_1	3696096	1	2.15e-27	0.861702	0.950617	0.093888	19.6577	7.84592	2.53746	1	1	1	1	1	1	1	1	1	1	1	1	0	1	1	1	1	1	1	1	1	1	1	1	1	1	1	1	0	1	1	1	1	-	1	-	1
100075106	TGCAGAAACTCATATTTTCTCCTGCATATAATATCAAATTGCAATTTTCAACTAAATTATGAATTTTGC	TGCAGAAACTCATATTTTCTCCTGCATATAATATCAAATTGCAATTTTCAACTAAATTATGAATTTTGC	NC_040279.1_chromosome_1	3696096	1	2.15e-27	0.989362	0.021505	0.042086	15.25	9.60143	1.5794	1	0	0	0	0	0	0	0	0	0	0	0	1	0	0	0	0	0	0	0	0	0	0	0	0	0	0	0	1	0	0	0	0	0	0	0	0
14077793	TGCAGAGGAGCAGTTGACAGACATAGCTATTCCAATGTTATAGCCTCAATTTCTTTTGAATTGGTTTTA	TGCAGAGGAGCAGTTGACAGACATAGCTATTCCAATGTTATAGCCTCAATTTCTTTTGAATTGGTTTTA	NC_040279.1_chromosome_1	3701954	1	4.62e-29	0.989362	0.043011	0.082322	40.3333	11.4698	3.76926	1	0	0	0	0	0	0	0	1	0	0	0	0	1	0	1	0	0	0	0	1	0	-	0	0	0	0	0	0	0	0	0	0	0	0	0	0
14062443	TGCAGAGGAGCAGTTGACAGACATAGCTATTCCAATGTTATAGCCTCAATTTCTTTTTACAGATCGGAA	TGCAGAGGAGCAGTTGACAGACATAGCTATTCCAATGTTATAGCCTCAATTTCTTTTTAC	NC_040279.1_chromosome_1	3701963	1	1.77e-22	0.93617	0.227273	0.35124	52.4444	28.5798	1.90441	1	0	1	0	0	0	1	0	0	1	0	0	0	0	1	0	1	1	0	1	0	1	-	1	1	0	-	1	0	-	0	0	0	0	0	0	0
14062464	TGCAGATTTCATGAAGAAACATAAAAACATGAACAAATAACAATTACAGATCGGAAGAGCGGTTCAGCA	TGCAGATTTCATGAAGAAACATAAAAACATGAACAAATAACAATTAC	NC_040279.1_chromosome_1	3702020	1	6.86e-15	0.968085	0.241758	0.366622	38.1714	21.9707	1.80735	1	0	1	0	0	0	1	0	0	1	0	0	0	0	1	0	1	1	0	1	0	1	-	1	1	0	-	1	0	1	0	0	0	0	0	0	0
14075730	TGCAGCTGCTGTATAATCTCCCTTGGCAAGGTTACCTGCTGAACTCATTTCAGCAAGCAGTAACAGACC	TGCAGCTGCTGTATAATCTCCCTTGGCAAGGTTACCTGCTGAACTCATTTCAGCAAGCAGTAACAGACC	NC_040279.1_chromosome_1	3715527	1	4.62e-29	0.861702	0.962963	0.071331	27.0885	7.5323	3.37637	1	1	1	1	1	1	1	1	1	1	1	1	1	1	1	1	1	1	1	1	1	-	1	1	1	1	-	1	1	1	1	1	1	1	-	1	1
44876066	TGCAGAGGCTCATTCACAAGTTCACCAATTTCAGTTGGCTCTTCCGTTTGAGGAGGATCGACGCTAGAT	TGCAGAGGCTCATTCACAAGTTCACCAATTTCAGTTGGCTCTTCCGTTTGAGGAGGATCGACGCTAGAT	NC_040279.1_chromosome_1	3725042	1	4.62e-29	0.87234	0.97561	0.047591	16.5175	5.476	2.94693	1	1	1	1	1	1	1	1	1	1	1	1	1	1	1	1	1	1	1	1	1	1	1	1	1	1	1	1	-	1	1	1	1	-	1	1	1
62048596	TGCAGGTACGAACAGTGGCGAGAACTGATAATCTCGCCCAAGTGGTAGACAGATTTTGTCGCCTAAACT	TGCAGGTACGAACAGTGGCGAGAACTGATAATCTCGCCCAAGTGGTAGACAGATTTTGTCGCCTAAACT	NC_040279.1_chromosome_1	3739319	1	4.62e-29	1	0.031915	0.061793	17.25	10.9858	1.74048	1	0	0	0	0	0	0	1	0	0	0	1	0	0	0	0	0	0	0	0	0	0	0	0	0	0	0	0	0	1	0	0	0	0	0	0	0
62455704	TGCAGATAACTTTTATTTTGTTTTGTAGGAATTTTTTTGAATTAGAAAAATAGTTACAGATCGGAAGAG	TGCAGATAACTTTTATTTTGTTTTGTAGGAATTTTTTTGAATTAGAAAAATAGTTAC	NC_040279.1_chromosome_1	3763028	1	5.84e-22	0.87234	0.97561	0.047591	17.4211	8.26098	2.1803	1	1	1	1	1	1	1	1	1	1	1	1	1	1	1	1	1	1	1	1	1	1	1	-	-	1	1	1	1	1	1	-	1	1	1	1	1
25356939	TGCAGTGTTTTTAGATATTATACAAAGTCTTCAAAATGAATTACCATACAGTAATTGATAGTTCAACCA	TGCAGTGTTTTTAGATATTATACAAAGTCTTCAAAATGAATTACCATACAGTAATTGATAGTTCAACCA	NC_040279.1_chromosome_1	3769521	1	4.62e-29	0.904255	0.976471	0.045952	19.4211	6.98481	2.72041	1	1	1	1	1	1	1	1	1	1	1	1	1	1	1	1	1	1	1	1	1	1	1	1	1	1	1	-	1	1	1	1	1	1	1	1	1
14082395	TGCAGCTAATATTAGCTATACCATAACATAGATCTATTTCAAAAACTCTTTTATTCATAAATTCCAAAG	TGCAGCTAATATTAGCTATACCATAACATAGATCTATTTCAAAAACTCTTTTATTCATAAATTCCAAAG	NC_040279.1_chromosome_1	3769810	1	4.62e-29	0.861702	0.679012	0.435909	15.2125	5.87089	2.52702	1	1	0	1	1	1	0	1	0	0	1	1	1	1	0	1	0	0	1	0	0	0	1	0	0	1	1	0	1	1	-	1	1	1	1	1	1
14082394	TGCAGCTAATATTAGCTATACCATAACATAGATCTATTTCAAAATCTCTTTTATTCATAAATTCCAAAA	TGCAGCTAATATTAGCTATACCATAACATAGATCTATTTCAAAATCTCTTTTATTCATAAATTCCAAAA	NC_040279.1_chromosome_1	3769810	1	7.73e-27	0.957447	0.255556	0.380494	11.7105	5.42852	2.07916	1	0	1	0	0	0	1	0	1	1	0	0	0	0	1	0	1	1	0	1	1	1	-	1	1	0	-	1	0	-	0	0	0	0	0	0	0
62466466	TGCAGTAGACATAATTTGTTATCTGTCTCTATCAGCCAAGCTGTTCAGTTGTGATGGTTATCTACAGTT	TGCAGTAGACATAATTTGTTATCTGTCTCTATCAGCCAAGCTGTTCAGTTGTGATGGTTATCTACAGTT	NC_040279.1_chromosome_1	3769876	1	4.62e-29	0.904255	0.976471	0.045952	46.193	15.1923	3.3047	1	1	1	1	1	1	1	1	1	1	1	1	1	1	1	1	1	1	1	1	1	-	1	1	1	-	1	1	1	1	-	1	1	1	-	1	1
100014400	TGCAGTAGGTCTCTGTTTCACCACCAAATCATCAGCAGAGTAATAATCAGCTATGAGCCGGTACATATA	TGCAGTAGGTCTCTGTTTCACCACCAAATCATCAGCAGAGTAATAATCAGCTATGAGCCGGTACATATA	NC_040279.1_chromosome_1	3770699	1	2.16e-22	1	0.021277	0.041648	44.5	15.3867	2.58754	1	0	0	0	0	0	0	0	0	0	0	0	0	0	0	0	0	0	0	0	0	0	0	0	0	0	0	0	0	0	0	0	0	0	0	0	0
25366107	TGCAGAGTATTCTCTATCACAACGTTGCTATTGAGTTTGCAGATCGCTTTACAGATCGGAAGAGCGGTT	TGCAGAGTATTCTCTATCACAACGTTGCTATTGAGTTTGCAGATCGCTTTAC	NC_040279.1_chromosome_1	3778792	1	2.98e-19	0.882979	0.975904	0.047031	67.3333	20.8826	3.32275	1	-	1	1	1	1	1	1	1	1	1	1	1	1	1	1	1	1	1	1	1	-	1	1	1	1	1	1	1	1	1	1	1	1	1	1	-
100078079	TGCAGAGCATTCTCTATCACAATGTTGCTATTGAGTTTGCAGATCGCTTTACAGATCGGAAGAGCGGTT	TGCAGAGCATTCTCTATCACAATGTTGCTATTGAGTTTGCAGATCGCTTTAC	NC_040279.1_chromosome_1	3778792	1	6.45e-16	1	0.021277	0.041648	52	6.08276	9.67197	1	0	0	0	0	0	0	0	0	0	0	0	0	0	0	0	0	0	0	0	0	0	0	0	0	0	0	0	0	0	0	0	0	0	0	0	0
62458233	TGCAGAGCAAAATCACTTCCTACGCACACAAAAAATTGATGAACTTGCCCTTCAAAGTTGAGATTATCA	TGCAGAGCAAAATCACTTCCTACGCACACAAAAAATTGATGAACTTGCCCTTCAAAGTTGAGATTATCA	NC_040279.1_chromosome_1	3786586	2	4.62e-29	0.882979	0.975904	0.047031	69.114	15.739	4.39251	1	1	1	1	1	1	1	1	1	1	1	1	1	1	1	1	1	1	1	1	1	1	1	1	1	1	1	1	-	1	1	1	1	1	1	1	1
14060954	TGCAGCTTGAGTGCATGATATAAGCTATTTACAGATCGGAAGAGCGGTTCAGCAGGAATGCCGAGACCG	TGCAGCTTGAGTGCATGATATAAGCTATTTAC	NC_040279.1_chromosome_1	3793423	1	1.26e-08	0.893617	0.97619	0.046485	34.4956	16.1679	2.22453	1	-	1	1	1	1	1	1	1	1	1	1	1	1	1	1	1	1	1	1	1	1	1	1	1	1	1	1	1	1	1	-	1	1	1	-	1
62449317	TGCAGGCAAGGACGAAAATGTTTACTGAAATTAGGTAATTACAGATCGGAAGAGCGGTTCAGCAGGAAT	TGCAGGCAAGGACGAAAATGTTTACTGAAATTAGGTAATTAC	NC_040279.1_chromosome_1	3793452	1	7.33e-14	0.904255	0.976471	0.045952	48.3246	19.4569	2.64531	1	1	1	1	1	1	1	1	1	1	1	1	1	1	-	1	1	1	1	1	1	1	1	1	1	1	1	1	1	1	1	1	1	1	1	1	-
14082825	TGCAGTATAACTATAAGCATGTTTATCTTGTATAAAAACAATGAATTTTAGAACCGTCATTGTTTTCAC	TGCAGTATAACTATAAGCATGTTTATCTTGTATAAAAACAATGAATTTTAGAACCGTCATTGTTTTCAC	NC_040279.1_chromosome_1	3794613	2	4.62e-29	0.861702	0.975309	0.048163	29.6754	10.2002	2.94604	1	1	1	1	1	1	1	1	1	1	-	1	1	1	1	1	1	1	1	1	1	1	1	1	1	1	1	-	1	1	1	1	1	1	1	1	1
14077588	TGCAGTTTGGAGATAATACTGAAATATCAAATGGAGTGATAAGCTGGTTTAGTGGTTGAAAGGAAGAGA	TGCAGTTTGGAGATAATACTGAAATATCAAATGGAGTGATAAGCTGGTTTAGTGGTTGAAAGGAAGAGA	NC_040279.1_chromosome_1	3794679	1	2.15e-27	0.893617	0.97619	0.046485	14.6053	7.15078	2.06108	1	1	1	1	1	1	1	1	1	1	1	1	1	1	1	1	1	1	1	1	1	1	1	1	1	1	1	1	1	1	1	-	1	1	1	1	1
14085276	TGCAGTTTGCCCTCTTCGCATGAAGAGTTCTACAAATGACTAACAACCCCTATTAGCTATGGTCATGCC	TGCAGTTTGCCCTCTTCGCATGAAGAGTTCTACAAATGACTAACAACCCCTATTAGCTATGGTCATGCC	NC_040279.1_chromosome_1	3800665	3	2.15e-27	0.861702	0.975309	0.048163	16.5263	7.41171	2.22168	1	1	1	1	1	1	1	1	1	1	1	1	1	1	1	1	1	1	1	1	1	1	-	1	1	-	1	1	-	1	1	-	1	-	1	-	-
14085367	TGCAGTATCTTCTTCGGCGCTTCCTAATTTTAGGTTTGGGTCAATTGGTGTACTTGCAGGCTTGCATGT	TGCAGTATCTTCTTCGGCGCTTCCTAATTTTAGGTTTGGGTCAATTGGTGTACTTGCAGGCTTGCATGT	NC_040279.1_chromosome_1	3810655	4	4.62e-29	0.914894	0.313953	0.430773	35.425	26.2411	1.37967	1	1	0	0	0	0	0	0	0	0	0	0	1	-	0	0	0	0	1	0	0	0	0	-	0	0	0	0	-	0	0	0	0	1	0	0	0
35155202	TGCAGAACCTCAACACTGCCTACCGATTGACTGGAAAGAATTATTTGAAATGGGCCCAACTTGTTCACA	TGCAGAACCTCAACACTGCCTACCGATTGACTGGAAAGAATTATTTGAAATGGGCCCAACTTGTTCACA	NC_040279.1_chromosome_1	3814238	2	4.62e-29	0.829787	0.628205	0.467127	6.10526	3.00692	2.02242	1	-	0	1	1	1	0	1	0	0	0	1	1	1	0	1	0	0	1	0	0	0	1	0	0	0	-	0	-	-	-	1	1	-	1	1	1
14059203	TGCAGTTGTTCTTGAGTGTTCTGTGACACAGTGTTCACAACTTCAGCAGTTTGTTCTACCATGTCAATG	TGCAGTTGTTCTTGAGTGTTCTGTGACACAGTGTTCACAACTTCAGCAGTTTGTTCTACCATGTCAATG	NC_040279.1_chromosome_1	3814304	3	4.62e-29	0.925532	0.655172	0.451843	10.4267	5.16701	2.0056	1	1	0	1	1	1	0	1	0	0	0	-	1	1	0	1	0	0	1	0	0	0	1	0	0	0	1	0	1	1	1	-	1	-	1	1	1
25365046	TGCAGGCAAGGACGAAAATAGTTTACTGAAATCAGGTAATTACAGATCGGAAGAGCGGTTCAGCAGGAA	TGCAGGCAAGGACGAAAATAGTTTACTGAAATCAGGTAATTAC	NC_040279.1_chromosome_1	3854922	1	2.04e-14	0.87234	0.97561	0.047591	50.5263	17.8081	3.13096	1	1	1	1	1	1	1	1	1	1	1	1	1	1	1	1	1	1	1	1	1	1	1	-	1	-	1	-	1	1	1	1	1	1	1	-	1
14082826	TGCAGTATAACTATAAGCATGTTTATCTTGTAAAAAAGCAATGAATTTTAGAACCGTCATTGTTTTTAC	TGCAGTATAACTATAAGCATGTTTATCTTGTAAAAAAGCAATGAATTTTAGAACCGTCATTGTTTTTAC	NC_040279.1_chromosome_1	3856051	2	4.62e-29	0.925532	0.977011	0.04492	20.4474	8.78804	2.13359	1	1	1	1	1	1	1	1	1	1	1	1	1	1	1	1	1	1	1	1	1	-	1	1	1	1	1	1	1	1	1	1	1	1	1	1	1
14077587	TGCAGTTTGGAGATAATACTGAAATATCAAATAAGGTAAACTGTGAAATGAAGCCCTACTCCACGAATT	TGCAGTTTGGAGATAATACTGAAATATCAAATAAGGTAAACTGTGAAATGAAGCCCTACTCCACGAATT	NC_040279.1_chromosome_1	3856117	1	2.15e-27	0.840426	0.974684	0.049351	21.0965	8.39169	2.4672	1	1	1	1	1	1	1	1	1	1	1	1	1	1	1	1	1	1	1	1	1	1	1	1	1	1	1	1	-	1	1	1	-	1	-	1	1
14085277	TGCAGTTTGCCCTCTTCGCATGAAGAGTTCTACAAATGACTACCAACCCATATTAGCTGTGGTCATGCC	TGCAGTTTGCCCTCTTCGCATGAAGAGTTCTACAAATGACTACCAACCCATATTAGCTGTGGTCATGCC	NC_040279.1_chromosome_1	3856663	2	4.62e-29	0.87234	0.97561	0.047591	22.4298	9.60534	2.36692	1	1	1	1	1	1	1	1	1	1	1	1	1	1	1	1	1	1	1	1	1	-	1	1	-	1	1	1	1	1	1	1	1	1	1	1	1
14080112	TGCAGTCATATAATTCCCATTGCCAACCAATACCTTACAGATCGGAAGAGCGGTTCAGCAGGAATGCCG	TGCAGTCATATAATTCCCATTGCCAACCAATACCTTAC	NC_040279.1_chromosome_1	3865787	1	9.68e-12	0.957447	0.744444	0.380494	46.9885	23.2025	2.15356	1	1	0	1	1	1	0	1	0	0	1	1	1	1	0	1	0	0	1	0	0	0	1	0	0	1	1	0	1	1	1	1	1	1	1	1	1
14057351	TGCAGCTTACCCAACAAACAATCCTGATAAAGTTTGAGCTAATTAGCATGTTGTTGCGTGAATTCAATT	TGCAGCTTACCCAACAAACAATCCTGATAAAGTTTGAGCTAATTAGCATGTTGTTGCGTGAATTCAATT	NC_040279.1_chromosome_1	3867192	1	4.62e-29	0.904255	0.976471	0.045952	81.0175	21.7001	4.06769	1	1	1	1	1	1	1	1	1	1	1	1	1	1	1	1	1	1	1	1	1	1	1	1	1	-	1	-	1	1	1	1	1	1	1	1	1
14058664	TGCAGTCCACCGCTTACACCATTCATGAAGGCTTATTTCTTATAAGAAACCGCATTGTGCTGCCTGGTA	TGCAGTCCACCGCTTACACCATTCATGAAGGCTTATTTCTTATAAGAAACCGCATTGTGCTGCCTGGTA	NC_040279.1_chromosome_1	3867258	1	4.62e-29	0.882979	0.831325	0.280447	8.65686	5.37878	1.62153	1	1	0	1	1	1	0	1	0	0	1	1	1	1	-	1	0	0	1	-	0	0	1	-	-	1	1	0	1	1	1	1	1	1	1	1	1
42774432	TGCAGGAAAATTTGAAAGCCTGGGATCAATTGCTTACTCAATTACAGATCGGAAGAGCGGTTCAGCAGG	TGCAGGAAAATTTGAAAGCCTGGGATCAATTGCTTACTCAATTAC	NC_040279.1_chromosome_1	3868068	1	1.74e-15	0.904255	0.976471	0.045952	58.0614	19.7383	3.04888	1	1	1	1	1	1	1	1	1	1	1	1	1	1	1	1	1	1	1	1	1	1	1	-	1	1	1	1	-	1	1	1	1	1	1	1	1
44876125	TGCAGCCCTACAGGCAACATTCAGTAGCATTGCATAAATAAACACTCTAAGCTTGGTTTACGTTATATT	TGCAGCCCTACAGGCAACATTCAGTAGCATTGCATAAATAAACACTCTAAGCTTGGTTTACGTTATATT	NC_040279.1_chromosome_1	3868212	1	4.62e-29	0.87234	0.963415	0.070494	12.0797	5.27834	2.25323	1	1	1	1	1	1	1	1	1	1	1	1	1	1	1	1	1	1	1	1	1	1	1	1	1	1	1	1	1	1	1	1	1	-	1	1	1
100007729	TGCAGATAGGTCAGTCAACAAGAGTTAGGAGCTTCCCTCATGTCGATGGTAACTATGCCTTGCACGTTT	TGCAGATAGGTCAGTCAACAAGAGTTAGGAGCTTCCCTCATGTCGATGGTAACTATGCCTTGCACGTTT	NC_040279.1_chromosome_1	3902565	1	1.01e-20	1	0.021277	0.041648	23	6.59545	3.64063	1	0	0	0	0	0	0	0	0	0	0	0	0	0	0	0	0	0	0	0	0	0	0	0	0	0	0	0	0	0	0	0	0	0	0	0	0
100064713	TGCAGAAATTGGTGGATCAGTCATCTGATGATTTTGTCAAGGTTTTGCACACAGTGATTCGCTGCATCA	TGCAGAAATTGGTGGATCAGTCATCTGATGATTTTGTCAAGGTTTTGCACACAGTGATTCGCTGCATCA	NC_040279.1_chromosome_1	3921029	1	2.16e-22	1	0.021277	0.041648	44.5	14.7902	2.70898	1	0	0	0	0	0	0	0	0	0	0	0	0	0	0	0	0	0	0	0	0	0	0	0	0	0	0	0	0	0	0	0	0	0	0	0	0
14076543	TGCAGGTTCCAATATCCAACGATACATTGCTCTCTGTTTCGTTCATAAAACCCACCACAACACAACAAT	TGCAGGTTCCAATATCCAACGATACATTGCTCTCTGTTTCGTTCATAAAACCCACCACAACACAACAAT	NC_040279.1_chromosome_1	3926479	1	4.62e-29	0.914894	0.732558	0.391833	9.28571	4.60996	2.0292	1	1	1	1	1	1	0	1	0	0	1	1	1	1	0	1	0	0	1	0	0	0	1	0	0	1	-	0	1	0	1	1	-	1	1	1	1
14076544	TGCAGGTTCCAATATCCAACGATACATTGCTCTCTGTTTCGTTCATAAAACCCACCACAAAACAGCAAT	TGCAGGTTCCAATATCCAACGATACATTGCTCTCTGTTTCGTTCATAAAACCCACCACAAAACAGCAAT	NC_040279.1_chromosome_1	3926479	1	1e-25	0.968085	0.230769	0.35503	9.64706	5.00519	1.92628	1	0	0	0	0	0	1	0	1	1	0	0	0	0	1	0	1	1	0	1	1	1	-	1	1	0	-	-	0	1	0	0	0	0	0	0	0
100045935	TGCAGGTTCCAATATCCAACGATACATTGCTCTCTGTTTGGTACATAAAATCCCACACAACACCATAAA	TGCAGGTTCCAATATCCAACGATACATTGCTCTCTGTTTGGTACATAAAATCCCACACAACACCATAAA	NC_040279.1_chromosome_1	3926479	1	4.68e-19	1	0.021277	0.041648	47.25	3.34477	9.50205	1	0	0	0	0	0	0	0	0	0	0	0	0	0	0	0	0	0	0	0	0	0	0	0	0	0	0	0	0	0	0	0	0	0	0	0	0
25366069	TGCAGAACGTGAGGCTTTGCTGGCCAATATAGCACTTACAGATCGGAAGAGCGGTTCAGCAGGAATGCC	TGCAGAACGTGAGGCTTTGCTGGCCAATATAGCACTTAC	NC_040279.1_chromosome_1	3926545	1	2.87e-12	0.882979	0.975904	0.047031	21.4737	10.3128	2.11676	1	1	1	1	1	1	1	1	1	1	1	1	1	1	1	1	1	1	1	1	1	1	1	1	1	1	1	-	-	1	1	1	1	1	1	1	1
14073390	TGCAGAACTGACCATCTTGCTTGGTTGGACATCTGCCCAAATGCAAGAACGTCAAAGTTTACAGATCGG	TGCAGAACTGACCATCTTGCTTGGTTGGACATCTGCCCAAATGCAAGAACGTCAAAGTTTAC	NC_040279.1_chromosome_1	3940639	2	5.2e-23	0.882979	0.975904	0.047031	42.8158	14.1797	2.98083	1	1	1	1	1	1	1	1	1	1	1	1	1	-	1	1	1	1	1	1	1	1	1	1	1	1	1	1	1	1	1	1	1	1	1	1	1
25354195	TGCAGATGCTATATTTCTTGGCGGTACTTGTTTAGCTCAAATCTCAAGTTATTGGCCACCATTTAGGCG	TGCAGATGCTATATTTCTTGGCGGTACTTGTTTAGCTCAAATCTCAAGTTATTGGCCACCATTTAGGCG	NC_040279.1_chromosome_1	3944996	2	4.62e-29	0.87234	0.97561	0.047591	25.3596	8.48024	2.96224	1	1	1	1	1	1	1	1	1	1	1	1	1	1	1	1	1	1	1	1	1	1	1	1	1	1	1	1	1	1	-	1	1	1	1	1	-
100016205	TGCAGTTAGATCAAATAGCCACACATGATCTGTCTCAATTGGCCAATTGTAGCAACTTTGAGACAGTAT	TGCAGTTAGATCAAATAGCCACACATGATCTGTCTCAATTGGCCAATTGTAGCAACTTTGAGACAGTAT	NC_040279.1_chromosome_1	3969562	1	1.01e-20	1	0.021277	0.041648	17.5	1.65831	11.1667	1	0	0	0	0	0	0	0	0	0	0	0	0	0	0	0	0	0	0	0	0	0	0	0	0	0	0	0	0	0	0	0	0	0	0	0	0
14059310	TGCAGTTTTTTCCTCTTCAATTGATTGTCAAATCTCTTTCAATAATCTAAAATCCTGGACCAGGTAAGA	TGCAGTTTTTTCCTCTTCAATTGATTGTCAAATCTCTTTCAATAATCTAAAATCCTGGACCAGGTAAGA	NC_040279.1_chromosome_1	3989056	1	1.67e-23	0.904255	0.741176	0.383668	15.7012	6.07258	2.51964	1	1	1	1	1	1	0	1	0	1	1	1	1	1	0	1	1	0	1	0	0	0	1	0	0	1	-	0	1	0	1	1	1	1	-	1	1
25353721	TGCAGAGACAGTACAACGCACATGTTTTTACATTTTGTAACTTTTGTCTTTATTGGTGTGTCTTGGTTT	TGCAGAGACAGTACAACGCACATGTTTTTACATTTTGTAACTTTTGTCTTTATTGGTGTGTCTTGGTTT	NC_040279.1_chromosome_1	4030988	1	4.62e-29	0.840426	0.962025	0.073065	12.0177	5.52546	2.13594	1	-	1	1	1	1	1	1	1	1	1	1	1	1	1	1	1	1	1	1	1	1	1	1	1	1	-	1	1	1	-	1	1	-	1	1	1
100011025	TGCAGCTGATGGCGTTCTCTTTGCTTCCCCTGAATACAATTATTCTGTCACAGGTTTCTGCACACTTCT	TGCAGCTGATGGCGTTCTCTTTGCTTCCCCTGAATACAATTATTCTGTCACAGGTTTCTGCACACTTCT	NC_040279.1_chromosome_1	4045467	1	7.78e-22	1	0.021277	0.041648	19.75	8.43727	2.36954	1	0	0	0	0	0	0	0	0	0	0	0	0	0	0	0	0	0	0	0	0	0	0	0	0	0	0	0	0	0	0	0	0	0	0	0	0
14076666	TGCAGTAAGAAAACTAACATACTAAGTATTTTGAAAAGAGAAATACAAAGATAAAGTGTAGTATTACAG	TGCAGTAAGAAAACTAACATACTAAGTATTTTGAAAAGAGAAATACAAAGATAAAGTGTAGTATTACAG	NC_040279.1_chromosome_1	4054185	1	7.78e-22	0.893617	0.72619	0.397676	17.6744	8.44192	2.10621	1	1	1	1	1	1	0	1	0	1	-	1	1	1	0	1	1	0	1	0	0	0	-	0	0	1	1	-	1	0	1	1	1	1	1	1	1
14086481	TGCAGTGAGCTTCACTTCACTGCTGGAAGCCTCTGATTTTGGACTTGAAGCTACACTTACAGATCGGAA	TGCAGTGAGCTTCACTTCACTGCTGGAAGCCTCTGATTTTGGACTTGAAGCTACACTTAC	NC_040279.1_chromosome_1	4059774	1	1.37e-23	0.840426	0.974684	0.049351	16.2456	7.29403	2.30717	1	1	1	1	1	1	1	1	1	1	1	1	1	1	1	1	1	1	1	1	1	1	1	1	1	1	1	-	1	1	-	-	-	1	1	1	1
14058755	TGCAGTGAACTACTTTATAAAGCAAGCTAAAATAACCAAAGCTGCAAGATTTTTAGACCAACAATTACA	TGCAGTGAACTACTTTATAAAGCAAGCTAAAATAACCAAAGCTGCAAGATTTTTAGACCAACAATTACA	NC_040279.1_chromosome_1	4060122	2	4.62e-29	0.893617	0.964286	0.068878	17.8319	6.77306	2.59511	1	1	1	1	1	1	1	1	1	1	1	1	1	1	1	1	1	1	1	1	1	1	1	1	1	1	1	1	-	1	1	1	1	1	-	1	1
25364967	TGCAGCTCTTTCACTGTCTGATGTTGATGTTGAAACTATATTCACTATGTTTACAGATCGGAAGAGCGG	TGCAGCTCTTTCACTGTCTGATGTTGATGTTGAAACTATATTCACTATGTTTAC	NC_040279.1_chromosome_1	4061912	1	2.47e-20	0.893617	0.97619	0.046485	32.8158	11.3405	3.01528	1	1	1	1	1	1	1	1	1	1	1	1	1	1	1	1	1	-	1	1	1	1	1	1	1	1	1	1	1	1	1	1	-	1	1	1	1
14085519	TGCAGAGGGCAAATTTGCTGCCAATTTTACAGATCGGAAGAGCGGTTCAGCAGGAATGCCGAGACCGAT	TGCAGAGGGCAAATTTGCTGCCAATTTTAC	NC_040279.1_chromosome_1	4062022	1	1.45e-07	0.93617	0.977273	0.044421	47.0175	21.9733	2.34239	1	1	1	1	1	1	1	1	1	1	1	1	1	1	1	1	1	1	1	1	1	1	1	1	1	1	1	1	1	1	1	1	1	1	1	1	1
62454033	TGCAGTATCATTGGTTCTTATCTTATTCCATAATGTAGTAGTGATTGGAGTTCAAAACGATTTTACAGA	TGCAGTATCATTGGTTCTTATCTTATTCCATAATGTAGTAGTGATTGGAGTTCAAAACGATTTTACAGA	NC_040279.1_chromosome_1	4069146	1	7.73e-27	0.914894	0.976744	0.04543	50.5965	15.0168	3.52785	1	1	1	1	1	1	1	1	1	1	1	1	1	1	1	1	1	1	1	1	1	1	1	1	1	1	1	1	1	1	1	1	1	1	1	1	1
14063092	TGCAGTCTTGTATGAATGTTCCTAGGTCTTGTATAAGCATAGGGGCAGATCATTTACAGATCGGAAGAG	TGCAGTCTTGTATGAATGTTCCTAGGTCTTGTATAAGCATAGGGGCAGATCATTTAC	NC_040279.1_chromosome_1	4223268	5	5.84e-22	1	0.138298	0.238343	5.77778	4.09004	1.32781	1	0	0	0	0	0	0	0	1	0	0	0	0	0	0	0	0	1	0	1	1	1	0	1	0	0	0	0	0	1	0	0	0	0	0	0	0
100001996	TGCAGTGAAAAGAGCAGTATGAATTTGGTATCTAAGAGTTCTGATACCATGGTAAGTACATTTTATATT	TGCAGTGAAAAGAGCAGTATGAATTTGGTATCTAAGAGTTCTGATACCATGGTAAGTACATTTTATATT	NC_040279.1_chromosome_1	4256325	1	2.16e-22	1	0.06383	0.119511	12.7143	6.38557	2.19762	1	0	0	0	0	0	0	0	0	0	0	0	0	0	0	0	0	1	0	0	0	0	0	0	0	0	0	0	0	0	0	0	0	0	0	0	0
14054873	TGCAGAAGAAACAAGGGTCTCCTTGTATTGTAAGCACTGATTTGGGGTGATAGTAGAGGAAGTGGGCAT	TGCAGAAGAAACAAGGGTCTCCTTGTATTGTAAGCACTGATTTGGGGTGATAGTAGAGGAAGTGGGCAT	NC_040279.1_chromosome_1	4277603	2	2.16e-22	0.914894	0.72093	0.40238	6.89286	3.3059	1.99296	1	1	1	1	1	1	0	1	0	1	1	1	1	1	0	1	1	0	1	0	0	0	1	0	0	1	1	0	1	0	1	1	1	1	1	1	1
14074471	TGCAGAGTTTATAATACTCCCTAAATTTATTCCTGACATAATCACTCTATTTGGTCCTTTATTGTAAAT	TGCAGAGTTTATAATACTCCCTAAATTTATTCCTGACATAATCACTCTATTTGGTCCTTTATTGTAAAT	NC_040279.1_chromosome_1	4356908	2	4.62e-29	0.978723	0.228261	0.352316	23.0938	11.0351	2.09177	1	0	0	0	0	0	1	0	1	0	0	0	0	0	1	0	0	1	0	1	1	1	0	1	0	0	1	1	0	1	0	0	0	0	0	0	0
14055335	TGCAGACAGCAAACTAAACAACAATATTTATAAAAAAAAAAGCTCGCCAAGTAATTTTTTCAAATGTCA	TGCAGACAGCAAACTAAACAACAATATTTATAAAAAAAAAAGCTCGCCAAGTAATTTTTTCAAATGTCA	NC_040279.1_chromosome_1	4357303	2	4.62e-29	0.957447	0.2	0.32	11.4828	5.89927	1.89833	1	0	0	0	0	0	1	0	1	0	0	0	0	0	1	0	0	1	0	1	1	1	-	1	0	0	1	1	0	1	0	0	0	0	0	0	0
35154476	TGCAGAATCATGATCCGGAACGAAGAAGCTATCTTGGATATTCAGGTGTTAGGGATGAAATGTTCACAT	TGCAGAATCATGATCCGGAACGAAGAAGCTATCTTGGATATTCAGGTGTTAGGGATGAAATGTTCACAT	NC_040279.1_chromosome_1	4358006	2	4.62e-29	0.957447	0.222222	0.345679	9.21875	5.04191	1.80537	1	0	0	0	0	0	1	0	1	0	0	0	0	0	1	0	0	1	0	1	1	1	-	1	0	0	-	1	0	1	0	0	0	0	0	0	0
14082308	TGCAGCCGAAGGTATCTATGCCTCTATCCCTTCTCTTTCGTTCACGAAAAAACTAAGCTATAAACAGCC	TGCAGCCGAAGGTATCTATGCCTCTATCCCTTCTCTTTCGTTCACGAAAAAACTAAGCTATAAACAGCC	NC_040279.1_chromosome_1	4359720	2	4.62e-29	0.957447	0.222222	0.345679	13.2188	6.16814	2.17464	1	0	0	0	0	0	1	0	1	0	0	0	0	0	1	0	0	1	0	1	1	1	-	1	0	0	-	1	0	1	0	0	0	0	0	0	0
14075589	TGCAGCTATAGAGCTTCGGATGTAGACACTGGTGTTGAGTGAATCTCGTTGGGGATGAACGGCTGAGGC	TGCAGCTATAGAGCTTCGGATGTAGACACTGGTGTTGAGTGAATCTCGTTGGGGATGAACGGCTGAGGC	NC_040279.1_chromosome_1	4359786	2	4.62e-29	0.968085	0.186813	0.303828	14.1724	6.46513	2.16024	1	0	0	0	0	0	1	0	1	0	0	0	0	0	1	0	0	1	0	1	1	1	0	1	0	0	0	-	0	1	0	0	0	0	0	0	0
14076450	TGCAGGTCTCGTTTGTGGCTGCCGCAACGCATCACCAAAACCGACGTCAGCGCCGACAGTCGCCAACAC	TGCAGGTCTCGTTTGTGGCTGCCGCAACGCATCACCAAAACCGACGTCAGCGCCGACAGTCGCCAACAC	NC_040279.1_chromosome_1	4363472	1	1e-25	0.93617	0.738636	0.386105	12.2326	4.49722	2.6333	1	1	1	1	1	1	0	1	0	1	1	1	1	1	0	1	1	0	1	0	0	0	1	0	1	1	1	0	1	0	1	-	1	1	1	1	1
14076449	TGCAGGTCTCGTTTGTGGCTGTCGCAACGCATCACCAAAACCGACGTCAGCGCCGATAGTCGCCAACAC	TGCAGGTCTCGTTTGTGGCTGTCGCAACGCATCACCAAAACCGACGTCAGCGCCGATAGTCGCCAACAC	NC_040279.1_chromosome_1	4363472	1	4.62e-29	0.968085	0.208791	0.330395	10.4375	6.06701	1.70892	1	0	0	0	0	0	1	0	1	0	0	0	0	0	1	0	0	1	0	1	1	1	0	1	0	0	-	1	0	1	0	0	0	0	0	0	0
14085153	TGCAGTCATTCTCATTATGTAATATATGAATAATTTATATCGATAAGAATACCCAAATCTAGGAACCCT	TGCAGTCATTCTCATTATGTAATATATGAATAATTTATATCGATAAGAATACCCAAATCTAGGAACCCT	NC_040279.1_chromosome_1	4414818	1	1e-25	0.946809	0.764045	0.360561	7.75281	3.79912	2.08381	1	1	1	1	1	1	0	1	0	1	1	1	1	1	0	1	1	0	1	0	0	0	1	0	1	1	1	0	1	0	1	1	1	1	1	1	1
14073542	TGCAGATACACAGTCTGCTGATTATTTTGTTTCTTTTTTATTGCAGATACATAAGTTTATAAGTTTGTT	TGCAGATACACAGTCTGCTGATTATTTTGTTTCTTTTTTATTGCAGATACATAAGTTTATAAGTTTGTT	NC_040279.1_chromosome_1	4414884	1	1e-25	0.946809	0.314607	0.431259	13.5135	6.45409	2.0696	1	1	0	0	0	0	0	0	0	0	1	0	0	0	0	0	0	0	0	0	0	0	0	0	0	0	0	0	0	0	0	0	0	0	0	0	0
14073541	TGCAGAAACACAGTCTGCTGATTATTTTGTTTCTTTTTTATTGCAGATACATAAGTTTATCAGTTTGTT	TGCAGAAACACAGTCTGCTGATTATTTTGTTTCTTTTTTATTGCAGATACATAAGTTTATCAGTTTGTT	NC_040279.1_chromosome_1	4414884	1	4.62e-29	0.946809	0.191011	0.309052	12.5333	7.9613	1.5771	1	0	0	0	0	0	1	0	1	0	0	0	0	0	1	0	0	1	0	1	1	1	-	1	0	0	-	1	0	1	0	0	0	0	0	0	0
14073509	TGCAGAAAATAAGCCTAATATGTGAAAACATTACCAATTCAACAGATTCAAAAAAAAATTACAGATCGG	TGCAGAAAATAAGCCTAATATGTGAAAACATTACCAATTCAACAGATTCAAAAAAAAATTAC	NC_040279.1_chromosome_1	4495523	1	5.2e-23	0.914894	0.755814	0.369118	62.9659	19.8073	3.44343	1	1	1	1	1	1	0	1	0	1	1	1	1	1	0	1	1	0	1	0	0	0	1	0	1	1	1	0	-	0	1	1	1	1	1	-	1
14059378	TGCAGAAAATAAGCCTAATATGTGAAAACATTACCAATTCAACAGATTTACAGATCGGAAGAGCGGTTC	TGCAGAAAATAAGCCTAATATGTGAAAACATTACCAATTCAACAGATTTAC	NC_040279.1_chromosome_1	4495534	1	1.03e-18	0.968085	0.21978	0.342954	31.0645	16.0421	2.05845	1	0	0	0	0	0	1	0	1	0	0	0	0	0	1	0	0	1	0	1	1	1	0	1	0	0	1	1	0	1	0	0	0	0	0	0	0
62448924	TGCAGTGATGTGATTTTACCAGTCTTACTCTTATTATTCAACCAATTCATGAGTTTGGGATTTTTCCCA	TGCAGTGATGTGATTTTACCAGTCTTACTCTTATTATTCAACCAATTCATGAGTTTGGGATTTTTCCCA	NC_040279.1_chromosome_1	4495582	1	4.62e-29	0.87234	0.97561	0.047591	11.807	4.72559	2.5268	1	1	1	1	1	1	1	1	1	1	1	1	1	1	1	1	1	1	1	1	1	1	1	1	1	1	1	-	1	1	1	1	1	1	1	1	1
14056703	TGCAGCATGAGAACTTGTTTTTGTAGTATTTATTACGTGTTGTATTCACCCTTCTGAAGTGTGAAAATG	TGCAGCATGAGAACTTGTTTTTGTAGTATTTATTACGTGTTGTATTCACCCTTCTGAAGTGTGAAAATG	NC_040279.1_chromosome_1	4498439	1	4.62e-29	0.925532	0.609195	0.476153	26.2308	7.69602	3.37884	1	0	1	1	1	1	1	1	1	1	0	1	0	1	1	1	1	1	1	1	1	-	1	1	1	1	-	1	1	1	-	1	1	1	1	1	1
14085990	TGCAGAATTCATCAAGCAATGTCATGATTGAGATGACAAGTGATGACTAAATGTTTTGAATACGTTACA	TGCAGAATTCATCAAGCAATGTCATGATTGAGATGACAAGTGATGACTAAATGTTTTGAATACGTTACA	NC_040279.1_chromosome_1	4498505	1	5.97e-28	0.946809	0.617978	0.472163	72.924	21.5105	3.51127	1	0	1	1	1	1	1	1	1	1	0	1	0	1	1	1	1	1	1	1	1	1	1	1	1	1	1	1	-	1	1	1	1	1	-	1	1
62448621	TGCAGCCATGGGAAGTGAAGTGGTGGAAACGATGAAGGCCACACAAAGTTTCACTGGAAATGGAAAATG	TGCAGCCATGGGAAGTGAAGTGGTGGAAACGATGAAGGCCACACAAAGTTTCACTGGAAATGGAAAATG	NC_040279.1_chromosome_1	4501087	1	4.62e-29	0.93617	0.977273	0.044421	19.4649	10.3154	1.8597	1	1	1	1	1	1	1	1	1	1	1	1	1	1	1	1	1	1	1	1	1	1	-	1	1	1	1	1	1	1	1	1	1	1	1	1	1
42215011	TGCAGCATCAGCATCAGCATCAGCATCACCTCAGAAGCAGCAACCTTTGTTCAGAACAACAGATGTTTC	TGCAGCATCAGCATCAGCATCAGCATCACCTCAGAAGCAGCAACCTTTGTTCAGAACAACAGATGTTTC	NC_040279.1_chromosome_1	4527151	1	4.62e-29	0.840426	0.962025	0.073065	20.9115	7.39236	2.89051	1	1	1	1	1	1	1	1	1	1	1	1	1	1	1	1	1	1	-	1	1	1	1	-	1	1	1	-	-	1	1	1	1	1	1	1	1
14085136	TGCAGTATGTCAGCATGCATATTCTTTATCTCAAAATTTGGACCCTAACAATGAAGGTTGAGGTGTGTT	TGCAGTATGTCAGCATGCATATTCTTTATCTCAAAATTTGGACCCTAACAATGAAGGTTGAGGTGTGTT	NC_040279.1_chromosome_1	4533380	2	4.62e-29	0.968085	0.208791	0.330395	7.62069	4.13908	1.73688	1	0	0	0	0	0	1	1	1	0	0	0	0	0	1	0	0	1	0	0	1	1	-	0	0	0	0	1	0	1	0	0	0	0	0	0	0
14059828	TGCAGACAAATAAGAATGGTTTAGTGTTGCAGAGTACATATAGGATTTTTTTTACAGATCGGAAGAGCG	TGCAGACAAATAAGAATGGTTTAGTGTTGCAGAGTACATATAGGATTTTTTTTAC	NC_040279.1_chromosome_1	4533446	1	7.09e-21	0.840426	0.696203	0.423009	50	28.1274	1.79623	1	-	1	1	1	1	1	1	1	1	-	0	1	1	1	1	1	1	1	1	1	1	1	-	1	1	1	1	1	1	1	1	1	1	1	1	1
14054987	TGCAGAAGGCTATCTACACTCTATTTCTTCATTGACCAAGCATGTTGCAACTTTATCACATGTCTCATT	TGCAGAAGGCTATCTACACTCTATTTCTTCATTGACCAAGCATGTTGCAACTTTATCACATGTCTCATT	NC_040279.1_chromosome_1	4569718	1	4.62e-29	0.893617	0.97619	0.046485	21.2456	7.72165	2.65154	1	1	1	1	1	1	1	1	1	1	1	1	1	1	1	1	1	1	1	1	1	1	1	1	1	1	1	1	1	1	1	1	1	1	-	1	1
14056729	TGCAGCATGTTTGCGTGTAAGATTCTTTAGTTCCTTCGCCACCTCAAACTCAGGTTCACTTGGCTTCAA	TGCAGCATGTTTGCGTGTAAGATTCTTTAGTTCCTTCGCCACCTCAAACTCAGGTTCACTTGGCTTCAA	NC_040279.1_chromosome_1	4591125	1	4.62e-29	0.829787	0.961538	0.073964	20.0885	8.2511	2.49673	1	1	1	1	1	1	1	1	1	1	1	1	1	1	1	1	1	1	1	1	1	1	1	1	1	1	-	1	-	-	1	1	1	1	1	-	1
100009807	TGCAGCATGTTTGCGTGTAAGATTCTTTAGTTCTTTCGCCACCTCAAAATCAGGTTCAGTTGACTTCAA	TGCAGCATGTTTGCGTGTAAGATTCTTTAGTTCTTTCGCCACCTCAAAATCAGGTTCAGTTGACTTCAA	NC_040279.1_chromosome_1	4591125	1	2.16e-22	1	0.021277	0.041648	28.75	3.83243	6.50405	1	0	0	0	0	0	0	0	0	0	0	0	0	0	0	0	0	0	0	0	0	0	0	0	0	0	0	0	0	0	0	0	0	0	0	0	0
14056118	TGCAGATTCATGGATGCTGCTGCCACTGCTGGTGAGATTCTTCCACCCATGTCATCATCAGTGGAAAGA	TGCAGATTCATGGATGCTGCTGCCACTGCTGGTGAGATTCTTCCACCCATGTCATCATCAGTGGAAAGA	NC_040279.1_chromosome_1	4621946	1	4.62e-29	0.87234	0.97561	0.047591	35.4649	10.8742	3.26375	1	-	1	1	1	1	1	1	1	1	1	1	1	1	1	1	1	1	1	1	1	1	1	1	1	1	1	1	-	1	-	1	1	1	1	1	1
62448488	TGCAGATATTCTCAATAATTTTCCTGGATCTTGATCTGAAAAAAAAAAACAAAAAATCCATTGGGGTTA	TGCAGATATTCTCAATAATTTTCCTGGATCTTGATCTGAAAAAAAAAAACAAAAAATCCATTGGGGTTA	NC_040279.1_chromosome_1	4631482	1	4.62e-29	0.882979	0.975904	0.047031	12.7456	5.17723	2.47834	1	1	1	1	1	1	1	1	1	1	1	1	1	1	1	1	1	1	1	1	1	1	1	1	1	-	1	1	-	1	1	1	1	1	1	1	1
25352775	TGCAGTTGTGATCTTTCTTCGCAAATCAACAACGTCAGTGTTGGGTACCCGGAAACTAGGTGACCATGG	TGCAGTTGTGATCTTTCTTCGCAAATCAACAACGTCAGTGTTGGGTACCCGGAAACTAGGTGACCATGG	NC_040279.1_chromosome_1	4674345	1	4.62e-29	0.87234	0.97561	0.047591	18.1667	6.86833	2.59314	1	1	1	1	1	1	1	1	1	1	1	1	1	1	1	1	1	1	1	1	1	1	1	1	1	1	1	1	-	1	1	1	-	1	1	1	1
14060395	TGCAGCAAGATCATCCTACATAAAAATATGTATTTATAGACACAATGAAAATTACAGATCGGAAGAGCG	TGCAGCAAGATCATCCTACATAAAAATATGTATTTATAGACACAATGAAAATTAC	NC_040279.1_chromosome_1	4696103	1	7.09e-21	0.904255	0.976471	0.045952	20.4123	9.14581	2.36939	1	1	1	1	-	1	1	1	-	1	1	1	1	1	1	1	1	1	1	1	1	1	1	-	1	1	1	1	1	1	1	1	1	1	1	1	1
25356328	TGCAGTAGATAGATCAACAAACTTTCAAATGTAGAGGGAGAGGGGAGGTTCCTTTATTCTGAAAATAAC	TGCAGTAGATAGATCAACAAACTTTCAAATGTAGAGGGAGAGGGGAGGTTCCTTTATTCTGAAAATAAC	NC_040279.1_chromosome_1	4696155	1	4.62e-29	0.893617	0.97619	0.046485	18.292	6.3339	2.91804	1	1	1	1	1	1	1	1	1	1	1	1	1	1	1	1	1	1	1	1	1	1	1	1	1	1	-	1	-	1	-	1	1	1	-	1	1
14081722	TGCAGAAGGCTTACAAGCTTTTCCAGGTGACTGTTCGGGAGGGGCTTGAGCCGGACTTCTTACAGATCG	TGCAGAAGGCTTACAAGCTTTTCCAGGTGACTGTTCGGGAGGGGCTTGAGCCGGACTTCTTAC	NC_040279.1_chromosome_1	4699374	1	3.19e-25	0.840426	0.974684	0.049351	43.4386	15.0304	3.03005	1	-	1	1	1	1	1	1	1	1	1	1	1	1	1	1	1	1	1	1	1	1	1	1	-	-	1	1	-	1	1	1	1	1	1	1	-
25353570	TGCAGACATGTTGTGAATGTGGAGCAGATCTTCAGTCATGCCCCATGTGCAGGAGCCCCATTACAGATC	TGCAGACATGTTGTGAATGTGGAGCAGATCTTCAGTCATGCCCCATGTGCAGGAGCCCCATTAC	NC_040279.1_chromosome_1	4718338	1	9.09e-26	0.882979	0.975904	0.047031	26.1053	10.9082	2.51612	1	1	1	1	1	1	1	1	1	1	1	1	1	1	1	1	1	1	1	1	1	1	1	1	1	1	1	1	1	1	1	-	1	1	1	1	1
14057685	TGCAGGAGGCATGATGACAACAACTCTTCCTATCTTTGATGGAAAGGGGTACAGTGACTGGTGCGTGAA	TGCAGGAGGCATGATGACAACAACTCTTCCTATCTTTGATGGAAAGGGGTACAGTGACTGGTGCGTGAA	NC_040279.1_chromosome_1	4732067	1	4.62e-29	0.904255	0.694118	0.424637	14.2738	5.52344	2.56554	1	-	1	1	1	1	0	0	0	1	1	1	1	1	0	1	1	0	1	1	0	0	1	0	0	1	1	1	0	0	0	1	0	1	0	0	0
14083828	TGCAGCCATAATCGTATTGTAACATTTTACAGATCGGAAGAGCGGTTCAGCAGGAATGCCGAGACCGAT	TGCAGCCATAATCGTATTGTAACATTTTAC	NC_040279.1_chromosome_1	4732133	1	1.45e-07	0.978723	0.728261	0.395794	65.5765	32.3675	2.13285	1	1	1	1	1	1	0	0	0	1	1	1	1	1	0	1	1	0	1	1	0	0	1	0	0	1	1	1	0	-	0	1	0	1	0	0	0
35151096	TGCAGCAACGAAAAAAATAAATATTGGAGGCAACGTTCAAATCTTTTTGCAATAACCGCTAGTATTATA	TGCAGCAACGAAAAAAATAAATATTGGAGGCAACGTTCAAATCTTTTTGCAATAACCGCTAGTATTATA	NC_040279.1_chromosome_1	4732595	1	4.62e-29	0.882979	0.662651	0.44709	6.40741	3.35834	1.88925	1	1	1	1	1	1	0	0	0	1	1	1	1	1	0	1	1	0	1	1	0	0	-	0	0	1	-	-	0	0	0	1	0	1	0	0	0
100042962	TGCAGATGGTTCCTTCTTTTTGGGACAAGTGTAATGTTTAGGTTTCAACAAGTCCATTTCTTACAGATC	TGCAGATGGTTCCTTCTTTTTGGGACAAGTGTAATGTTTAGGTTTCAACAAGTCCATTTCTTAC	NC_040279.1_chromosome_1	4753053	1	1.98e-17	1	0.021277	0.041648	29.5	7.22842	3.73819	1	0	0	0	0	0	0	0	0	0	0	0	0	0	0	0	0	0	0	0	0	0	0	0	0	0	0	0	0	0	0	0	0	0	0	0	0
14075928	TGCAGGAACAGGAGAGGTGGTAAACTGTTCTGAGGAGCAGAATGGTGACCTCTTTCACAGTGTACTAGG	TGCAGGAACAGGAGAGGTGGTAAACTGTTCTGAGGAGCAGAATGGTGACCTCTTTCACAGTGTACTAGG	NC_040279.1_chromosome_1	4841848	1	2.15e-27	0.914894	0.976744	0.04543	12.3246	4.30115	2.81715	1	1	1	1	1	1	1	1	1	1	1	1	1	1	1	1	1	1	1	1	1	1	1	1	1	1	1	1	1	1	1	1	1	-	1	1	1
25353224	TGCAGAAGCAAGAAATGCCACCAAGTAGAAAATATCTTCATCTGGTATAACAACAGAAGTTCTGTTGTC	TGCAGAAGCAAGAAATGCCACCAAGTAGAAAATATCTTCATCTGGTATAACAACAGAAGTTCTGTTGTC	NC_040279.1_chromosome_1	4843054	1	4.62e-29	0.851064	0.975	0.04875	52.6579	13.3198	3.84516	1	1	1	1	1	1	1	1	1	1	1	1	1	1	1	1	1	1	1	1	1	1	1	1	1	1	1	1	-	1	1	1	1	1	1	1	1
100058611	TGCAGAGGCAAGAAATGCCACCAAGTAGAAAATATCTTCCTCTGGCATAACAACAGAAGTTCTGTTGTC	TGCAGAGGCAAGAAATGCCACCAAGTAGAAAATATCTTCCTCTGGCATAACAACAGAAGTTCTGTTGTC	NC_040279.1_chromosome_1	4843054	1	4.65e-24	1	0.021277	0.041648	40.5	5.85235	6.36327	1	0	0	0	0	0	0	0	0	0	0	0	0	0	0	0	0	0	0	0	0	0	0	0	0	0	0	0	0	0	0	0	0	0	0	0	0
25359280	TGCAGGAGGCTGTGTGGGATGCTGATATTGTGATTACAGATCGGAAGAGCGGTTCAGCAGGAATGCCGA	TGCAGGAGGCTGTGTGGGATGCTGATATTGTGATTAC	NC_040279.1_chromosome_1	4864702	1	3.25e-11	0.914894	0.976744	0.04543	37.2632	17.3661	2.30866	1	1	1	1	1	1	1	1	1	1	1	1	1	1	1	1	1	1	1	-	1	1	1	1	1	1	1	1	1	1	1	1	1	1	1	1	1
47857418	TGCAGATCAAGGTCAAAAACCAGTGAAAAAGCTAGTTTACAGATCGGAAGAGCGGTTCAGCAGGAATGC	TGCAGATCAAGGTCAAAAACCAGTGAAAAAGCTAGTTTAC	NC_040279.1_chromosome_1	4869785	1	8.48e-13	0.882979	0.975904	0.047031	39.0526	11.8831	3.58924	1	-	1	1	1	1	1	1	1	1	1	1	1	1	1	1	1	1	1	1	1	1	1	1	-	1	1	1	-	1	1	1	1	1	1	1	1
28202537	TGCAGGGAATATCCAACCCAGGCCATTCTTCAAGCATTACAGATCGGAAGAGCGGTTCAGCAGGAATGC	TGCAGGGAATATCCAACCCAGGCCATTCTTCAAGCATTAC	NC_040279.1_chromosome_1	4869822	1	8.48e-13	0.904255	0.964706	0.068097	64.3158	26.0611	2.56463	1	1	1	1	1	1	1	1	1	1	1	1	1	1	1	1	1	1	1	1	1	1	1	1	1	1	1	1	-	1	1	-	1	1	1	1	1
14061962	TGCAGTTTGAAGCTTGTCAACATAAAAATTACAGATCGGAAGAGCGGTTCAGCAGGAATGCCGAGACCG	TGCAGTTTGAAGCTTGTCAACATAAAAATTAC	NC_040279.1_chromosome_1	4870068	1	1.26e-08	0.957447	0.777778	0.345679	45.9775	20.5454	2.36121	1	1	1	1	-	1	0	0	0	1	1	1	1	1	0	1	1	0	1	1	0	0	1	0	0	1	1	1	0	0	1	1	1	1	1	1	1
100012414	TGCAGGCACCTTACCATGATCCTAGAACTAATCTTCGGTACGCAAATACTGAGGTGTTCAGAACCATCA	TGCAGGCACCTTACCATGATCCTAGAACTAATCTTCGGTACGCAAATACTGAGGTGTTCAGAACCATCA	NC_040279.1_chromosome_1	4874306	1	2.16e-22	1	0.021277	0.041648	14	0.70711	12.5909	1	0	0	0	0	0	0	0	0	0	0	0	0	0	0	0	0	0	0	0	0	0	0	0	0	0	0	0	0	0	0	0	0	0	0	0	0
100080532	TGCAGACAATGGCGGATAGTGTTGAAATGTTGTTTGACAGTGTTGGGTAGTTCAGAAACGAGGTTACAG	TGCAGACAATGGCGGATAGTGTTGAAATGTTGTTTGACAGTGTTGGGTAGTTCAGAAACGAGGTTACAG	NC_040279.1_chromosome_1	4888860	29	2.15e-27	0.989362	0.225806	0.349636	40.68	17.6855	2.41052	1	1	0	0	0	0	0	0	0	0	0	0	0	0	0	0	0	0	0	0	0	0	0	0	0	0	0	0	0	0	0	0	0	0	0	0	0
25353970	TGCAGATAAAGGCATGCTTTATATGTGTCTTCTCAGTGTTCGCACCTGTGTGATTTGGAGTCTTATGCA	TGCAGATAAAGGCATGCTTTATATGTGTCTTCTCAGTGTTCGCACCTGTGTGATTTGGAGTCTTATGCA	NC_040279.1_chromosome_1	4890580	1	4.62e-29	0.840426	0.962025	0.073065	18.5575	6.2527	2.88277	1	-	1	-	1	1	1	1	1	1	1	1	1	1	1	1	1	1	1	-	1	1	1	1	1	1	1	1	-	1	1	1	1	-	1	1	1
25363357	TGCAGCAACTCGAGAGAAGTGGTCACTAGCACTCATCAGATCTGATGAGACAGTGGGTGCATCCAAAAG	TGCAGCAACTCGAGAGAAGTGGTCACTAGCACTCATCAGATCTGATGAGACAGTGGGTGCATCCAAAAG	NC_040279.1_chromosome_1	4890831	1	4.62e-29	0.819149	0.948052	0.098499	12.2589	5.08279	2.40549	1	1	1	1	1	1	1	1	1	1	1	1	1	1	1	1	1	1	1	1	1	1	1	1	-	-	1	1	-	-	1	1	1	1	1	1	1
25363487	TGCAGCCAACAATTGTTTGGATGAGCCAATCTAAGAATACTGTGCAGTAACATCTTATTCTTTTATCTC	TGCAGCCAACAATTGTTTGGATGAGCCAATCTAAGAATACTGTGCAGTAACATCTTATTCTTTTATCTC	NC_040279.1_chromosome_1	4892589	1	4.62e-29	0.893617	0.97619	0.046485	57.9737	15.1243	3.82644	1	1	1	1	1	1	1	1	1	1	1	1	1	1	1	1	1	1	1	1	1	1	1	1	1	1	1	1	1	1	1	1	1	1	-	1	1
42215219	TGCAGCCAGAATACACACAACAGCAAATTTACATCCATCTGATCATAACACCACGTTTTACATTCCTCA	TGCAGCCAGAATACACACAACAGCAAATTTACATCCATCTGATCATAACACCACGTTTTACATTCCTCA	NC_040279.1_chromosome_1	4939779	2	4.62e-29	0.968085	0.318681	0.434247	11.1892	6.58761	1.67345	1	1	0	0	0	0	0	0	0	0	0	0	0	0	0	0	0	0	0	0	0	0	0	0	0	0	0	0	0	0	0	0	0	0	0	0	0
14059235	TGCAGTTTCGTTCAACGACAGGCCCAAAAACCCTGATGTAGTGGTTGACGAGACTTGGTATTCCGACCC	TGCAGTTTCGTTCAACGACAGGCCCAAAAACCCTGATGTAGTGGTTGACGAGACTTGGTATTCCGACCC	NC_040279.1_chromosome_1	4956559	3	4.62e-29	0.893617	0.97619	0.046485	21.3596	7.72456	2.73862	1	1	1	1	1	1	1	1	1	1	1	1	1	1	1	1	1	1	1	1	1	-	1	1	1	-	1	1	1	1	1	1	1	1	-	1	1
14077467	TGCAGTTGGGTTCAGCGACAGGCCTAAAACCCCTGATGTGGTGGTTGACGAGACTTGGCACTCCGACCC	TGCAGTTGGGTTCAGCGACAGGCCTAAAACCCCTGATGTGGTGGTTGACGAGACTTGGCACTCCGACCC	NC_040279.1_chromosome_1	4983155	3	4.62e-29	0.851064	0.9375	0.117188	18.2432	6.86054	2.6572	1	1	1	1	1	1	1	1	1	-	-	1	1	1	1	1	1	1	-	1	1	1	1	1	1	-	1	1	1	1	-	1	1	-	-	1	1
25354667	TGCAGCAGCAACAATCCATGAAGGAGAAGAAACCCTAATTTTGGAGAGAGAAGATCTGCCACATGTCAG	TGCAGCAGCAACAATCCATGAAGGAGAAGAAACCCTAATTTTGGAGAGAGAAGATCTGCCACATGTCAG	NC_040279.1_chromosome_1	4987875	1	4.62e-29	0.904255	0.941176	0.110727	16.3784	6.27171	2.6139	1	1	1	1	1	1	1	1	1	1	1	1	1	1	1	1	1	1	1	1	1	1	1	1	1	1	1	1	-	1	1	1	1	1	-	1	1
100041779	TGCAGAATTCAGGGTCGGAAAACCAAGTCTCGTCAACCACCACATCAGGGGTTTTAGGCCTTTCGTTGT	TGCAGAATTCAGGGTCGGAAAACCAAGTCTCGTCAACCACCACATCAGGGGTTTTAGGCCTTTCGTTGT	NC_040279.1_chromosome_1	5000647	4	1.3e-19	1	0.021277	0.041648	124.75	21.6723	5.03838	1	0	0	0	0	0	0	0	0	0	0	0	0	0	0	0	0	0	0	0	0	0	0	0	0	0	0	0	0	0	0	0	0	0	0	0	0
62465415	TGCAGTTGCATACAACGGAAAGCCTCAAACCCCTGATGTGGTGGTTGACGAGACTTGGTTTTCCGACGC	TGCAGTTGCATACAACGGAAAGCCTCAAACCCCTGATGTGGTGGTTGACGAGACTTGGTTTTCCGACGC	NC_040279.1_chromosome_1	5000655	3	4.62e-29	0.861702	0.975309	0.048163	45.4561	12.3935	3.52433	1	1	1	1	1	1	1	1	1	-	1	1	1	1	1	1	1	1	1	1	1	1	1	1	1	1	1	1	1	1	1	1	1	1	-	1	1
28497179	TGCAGGCGGCATTTTAGGACGAAAGATGTAAGTTTTAGAATTGAGAAAGTTTTTTTTTTACAGATCGGA	TGCAGGCGGCATTTTAGGACGAAAGATGTAAGTTTTAGAATTGAGAAAGTTTTTTTTTTAC	NC_040279.1_chromosome_1	5017437	1	3.91e-24	0.893617	0.964286	0.068878	49.292	18.1881	2.71954	1	1	1	1	1	1	-	1	1	1	1	1	1	1	1	1	1	-	1	1	1	1	1	1	1	1	1	1	1	1	1	1	1	1	1	1	1
100000631	TGCAGGCGGCATTTTAGGACGAAAGATGTAAGTTTTAGAATTGAGAATTTTTTTTACAGATCGGAAGAG	TGCAGGCGGCATTTTAGGACGAAAGATGTAAGTTTTAGAATTGAGAATTTTTTTTAC	NC_040279.1_chromosome_1	5017441	1	1.26e-18	0.989362	0.032258	0.062435	26	11.7757	2.11195	1	0	0	0	0	0	1	0	0	0	0	0	0	0	0	0	0	1	0	0	0	0	0	0	0	0	0	0	0	0	0	0	0	0	0	0	0
62449384	TGCAGTAGTTGTATAAAATAATTTCAAACAGATTACAGATCGGAAGAGCGGTTCAGCAGGAATGCCGAG	TGCAGTAGTTGTATAAAATAATTTCAAACAGATTAC	NC_040279.1_chromosome_1	5017495	1	1.09e-10	0.893617	0.97619	0.046485	31.1947	15.5688	2.07461	1	-	1	1	1	1	1	1	-	1	1	1	1	1	1	1	1	1	1	1	1	1	1	1	1	1	1	-	1	1	1	1	1	1	1	1	1
25352813	TGCAGTTGCGTTCAACGAGAGGCCTAAAAACCCTAATGTAGTGGTTGACGAGACTTGGTATTCTGACCC	TGCAGTTGCGTTCAACGAGAGGCCTAAAAACCCTAATGTAGTGGTTGACGAGACTTGGTATTCTGACCC	NC_040279.1_chromosome_1	5092164	3	4.62e-29	0.904255	0.964706	0.068097	39.3097	12.5162	3.2019	1	1	1	1	1	1	-	1	1	1	1	1	1	1	1	1	1	-	1	1	1	1	1	1	1	1	1	1	1	1	1	1	-	1	1	1	1
14055700	TGCAGAGGATGTGCGCTACTCACGGTGGGGTTTCGCATCAGGTGCAGTGATGGTTCGCAGAGGTGGATA	TGCAGAGGATGTGCGCTACTCACGGTGGGGTTTCGCATCAGGTGCAGTGATGGTTCGCAGAGGTGGATA	NC_040279.1_chromosome_1	5099893	1	4.62e-29	0.882979	0.975904	0.047031	25.1667	8.02509	3.05954	1	1	1	1	1	1	1	1	1	1	1	1	1	1	1	1	1	1	1	1	1	1	1	1	1	1	1	1	-	1	1	1	1	-	1	1	1
62466142	TGCAGTTGGGTTCAGCAACAGGCCTAAAACCCCTGATGTGGTGGTTGATGAGACTTGGTACTCTGACCC	TGCAGTTGGGTTCAGCAACAGGCCTAAAACCCCTGATGTGGTGGTTGATGAGACTTGGTACTCTGACCC	NC_040279.1_chromosome_1	5152852	2	4.62e-29	0.840426	0.974684	0.049351	20.6404	8.06675	2.52173	1	1	1	1	1	1	1	1	1	1	1	1	1	1	1	1	1	1	1	1	1	1	1	1	1	1	1	1	-	1	1	1	-	1	1	1	1
25363739	TGCAGGCACCTTATTCCAAACGGCGTTGCTCTCCATTTTGAAGATATGGAATGGAAGATGTTAGAGGGA	TGCAGGCACCTTATTCCAAACGGCGTTGCTCTCCATTTTGAAGATATGGAATGGAAGATGTTAGAGGGA	NC_040279.1_chromosome_1	5167666	1	4.62e-29	0.978723	0.108696	0.193762	37.4375	11.7844	3.13327	1	0	0	0	0	0	0	0	1	1	0	0	0	1	0	0	0	0	0	0	0	0	1	0	0	0	0	0	0	0	0	0	0	-	0	1	1
42215203	TGCAGTGCTGAGATCTTTTCTCGTATAAATATGATGCTTGGAAAAAGTTGTTTCTTACTAGTGAGATAG	TGCAGTGCTGAGATCTTTTCTCGTATAAATATGATGCTTGGAAAAAGTTGTTTCTTACTAGTGAGATAG	NC_040279.1_chromosome_1	5167732	1	4.62e-29	1	0.12766	0.222725	5.35294	2.69948	2.06243	1	0	0	0	0	0	0	0	1	1	0	0	0	1	0	0	0	0	0	0	0	0	1	0	0	0	0	0	0	0	0	0	0	1	0	1	1
14055492	TGCAGAGAAAAAGCGTTAGGGATAGAAAACAGAAGAGAATGATAGTGAACTACTGCGCTTTATTATTTA	TGCAGAGAAAAAGCGTTAGGGATAGAAAACAGAAGAGAATGATAGTGAACTACTGCGCTTTATTATTTA	NC_040279.1_chromosome_1	5180953	1	4.62e-29	0.861702	0.975309	0.048163	27.4035	8.86915	3.02704	1	1	1	1	1	1	1	1	1	1	1	1	1	1	1	1	1	1	1	1	1	1	1	1	1	1	1	1	1	1	1	1	-	1	1	1	1
14082175	TGCAGCAGCAACAGCAGCGTTTATTAGTAACAAATCATAGTTTGAGTTGAAAAATTATAACATATTATT	TGCAGCAGCAACAGCAGCGTTTATTAGTAACAAATCATAGTTTGAGTTGAAAAATTATAACATATTATT	NC_040279.1_chromosome_1	5181035	2	4.62e-29	0.851064	0.975	0.04875	21.307	8.43877	2.62374	1	1	1	1	1	1	1	1	1	1	1	1	1	1	1	1	1	1	1	1	1	1	1	-	-	1	1	1	1	1	1	-	1	1	1	1	1
25353907	TGCAGAGTATTACTTCTACAGAGAAAAATCGTTAGGGATAGAAAACAGAAGATAGTGAACTACTGCGCT	TGCAGAGTATTACTTCTACAGAGAAAAATCGTTAGGGATAGAAAACAGAAGATAGTGAACTACTGCGCT	NC_040279.1_chromosome_1	5194710	1	4.62e-29	0.882979	0.975904	0.047031	31.9123	9.24193	3.48294	1	1	1	1	1	1	1	1	1	1	1	1	1	1	1	1	1	1	-	1	1	1	1	1	1	1	1	1	1	1	1	1	1	1	1	1	1
14082176	TGCAGCAGCAACAGCAGCGTTTATTAGTAACATAACATAGTTTGAGTTGAAAAATTATAACATATTATT	TGCAGCAGCAACAGCAGCGTTTATTAGTAACATAACATAGTTTGAGTTGAAAAATTATAACATATTATT	NC_040279.1_chromosome_1	5194776	2	4.62e-29	0.882979	0.963855	0.069676	21.2212	9.56185	2.26228	1	1	1	1	1	1	-	1	1	1	1	1	1	1	1	1	1	1	1	1	1	1	1	1	1	-	-	1	1	1	1	1	1	1	1	1	1
25359096	TGCAGCTGCCTGGAAGCACACAGGATATCCATTACTGATTGATCATTTGTATTACAGATCGGAAGAGCG	TGCAGCTGCCTGGAAGCACACAGGATATCCATTACTGATTGATCATTTGTATTAC	NC_040279.1_chromosome_1	5258825	1	7.09e-21	0.851064	0.975	0.04875	50.0877	17.623	3.06918	1	-	1	1	1	1	1	1	1	1	1	1	1	1	1	1	1	1	1	1	1	-	1	1	1	1	1	1	1	1	1	1	1	1	1	-	1
62459542	TGCAGAGTTGGAGCGCCGTAAGGAAAACTTTACAGATCGGAAGAGCGGTTCAGCAGGAATGCCGAGACC	TGCAGAGTTGGAGCGCCGTAAGGAAAACTTTAC	NC_040279.1_chromosome_1	5258877	1	3.88e-09	0.893617	0.97619	0.046485	105.421	39.8407	2.90029	1	-	1	1	-	1	1	1	1	1	1	1	1	1	1	1	1	1	1	1	1	1	1	1	1	-	1	1	1	1	1	-	1	1	1	1	1
100059189	TGCAGAGTTGGAGCGCCGTAAGGAAAACTTCAATAAGGAGCTGGATTTTGTTGTTGCCAATGTGGTATG	TGCAGAGTTGGAGCGCCGTAAGGAAAACTTCAATAAGGAGCTGGATTTTGTTGTTGCCAATGTGGTATG	NC_040279.1_chromosome_1	5258877	1	4.65e-24	1	0.021277	0.041648	17	3.53553	4.48272	1	0	0	0	0	0	0	0	0	0	0	0	0	0	0	0	0	0	0	0	0	0	0	0	0	0	0	0	0	0	0	0	0	0	0	0	0
25357253	TGCAGTTGTTTCATTGTTTTGACAGTTGAATTGAGCTTTTAGGTGTCAGGACTCAGGGTTTACAGATCG	TGCAGTTGTTTCATTGTTTTGACAGTTGAATTGAGCTTTTAGGTGTCAGGACTCAGGGTTTAC	NC_040279.1_chromosome_1	5260387	1	3.19e-25	0.882979	0.963855	0.069676	22.885	9.80676	2.39425	1	1	1	1	1	1	1	1	1	1	1	1	1	1	1	1	1	-	1	1	1	1	1	-	-	-	1	1	1	1	-	1	-	1	1	-	1
25364325	TGCAGTTTTCTTAGATTTCCAATAATATATGCACCCTAATTTTTTCATAGCAGTGCATGGTATTTCATT	TGCAGTTTTCTTAGATTTCCAATAATATATGCACCCTAATTTTTTCATAGCAGTGCATGGTATTTCATT	NC_040279.1_chromosome_1	5261515	1	4.62e-29	0.882979	0.975904	0.047031	12.5702	5.56456	2.25974	1	1	1	1	1	1	1	1	1	1	-	-	1	1	1	1	1	1	1	1	1	1	1	1	1	1	-	1	1	1	1	1	1	1	-	-	1
14060167	TGCAGATACCAAGTTGTGCACATCATTACAGATCGGAAGAGCGGTTCAGCAGGAATGCCGAGACCGATC	TGCAGATACCAAGTTGTGCACATCATTAC	NC_040279.1_chromosome_1	5281464	1	4.55e-07	0.882979	0.975904	0.047031	47.3684	23.3122	2.1171	1	1	1	1	1	1	1	1	-	1	1	1	1	1	-	1	1	1	1	1	1	1	1	1	1	1	1	1	1	1	1	1	1	1	1	1	1
28203146	TGCAGTGATCTATCAATAAGAAAATCACACAACAAGGAGGGTGATTAGGGGTTTGAAGTCATGTCTCTG	TGCAGTGATCTATCAATAAGAAAATCACACAACAAGGAGGGTGATTAGGGGTTTGAAGTCATGTCTCTG	NC_040279.1_chromosome_1	5291390	1	4.62e-29	0.893617	0.964286	0.068878	10.3717	4.4824	2.33137	1	1	1	1	1	1	1	1	1	-	1	1	1	-	1	1	1	1	1	1	1	1	1	1	-	1	1	1	1	1	1	1	1	1	1	1	1
62461593	TGCAGATTTCATGCTGCTTTTCACGATGTTCAATGGGATCCAATTTGGGTCCAACATGATCATTTACAG	TGCAGATTTCATGCTGCTTTTCACGATGTTCAATGGGATCCAATTTGGGTCCAACATGATCATTTACAG	NC_040279.1_chromosome_1	5291456	1	2.15e-27	0.87234	0.97561	0.047591	52.6579	17.5618	3.11856	1	1	1	1	1	1	1	1	1	1	1	1	1	1	1	1	1	1	1	1	1	-	1	1	1	1	1	-	-	1	1	1	1	1	1	1	1
28497561	TGCAGTGTATCCTCAACGGAAGAAGGAAGAACTACAAAGTTTACAGATCGGAAGAGCGGTTCAGCAGGA	TGCAGTGTATCCTCAACGGAAGAAGGAAGAACTACAAAGTTTAC	NC_040279.1_chromosome_1	5294110	1	5.96e-15	0.87234	0.97561	0.047591	63.3597	18.5293	3.68146	1	1	1	1	1	1	-	1	1	1	1	1	1	1	1	1	1	1	1	1	1	1	1	-	1	1	1	-	-	1	1	1	1	1	1	1	-
25360050	TGCAGTGCTTAGTTTGTTCGATCTTTTTTACTCCTTTTTCTTTACAGATCGGAAGAGCGGTTCAGCAGG	TGCAGTGCTTAGTTTGTTCGATCTTTTTTACTCCTTTTTCTTTAC	NC_040279.1_chromosome_1	5294151	1	1.74e-15	0.893617	0.97619	0.046485	47.5351	15.9512	3.15112	1	1	1	1	1	1	1	1	1	1	1	1	1	1	1	1	1	1	1	1	1	1	1	1	1	1	1	1	1	1	1	1	1	1	1	1	1
14055384	TGCAGACCAGAATTGCCATGGCAGTGCCTCATGCCTGTGTGAGCTGTTACTATGTTTGCTATGCTGAGA	TGCAGACCAGAATTGCCATGGCAGTGCCTCATGCCTGTGTGAGCTGTTACTATGTTTGCTATGCTGAGA	NC_040279.1_chromosome_1	5338695	1	4.62e-29	0.861702	0.975309	0.048163	46.5088	14.1361	3.21082	1	1	1	1	1	1	1	1	1	1	1	1	1	1	1	1	1	1	1	1	1	1	-	1	1	-	1	1	-	1	1	1	1	1	-	1	-
100006258	TGCAGACAAGGATTGCCATGGCAGTGCCTCATGCCTGTGTGAGCTGTTACTATGTATGCTATGCTGAGG	TGCAGACAAGGATTGCCATGGCAGTGCCTCATGCCTGTGTGAGCTGTTACTATGTATGCTATGCTGAGG	NC_040279.1_chromosome_1	5338695	1	1.67e-23	1	0.021277	0.041648	63	8.45577	6.05064	1	0	0	0	0	0	0	0	0	0	0	0	0	0	0	0	0	0	0	0	0	0	0	0	0	0	0	0	0	0	0	0	0	0	0	0	0
25358076	TGCAGAGGAATGAAATGCATTGTTCAGCTCAATTTTTTTACAGATCGGAAGAGCGGTTCAGCAGGAATG	TGCAGAGGAATGAAATGCATTGTTCAGCTCAATTTTTTTAC	NC_040279.1_chromosome_1	5340592	1	2.5e-13	0.851064	0.975	0.04875	71.2719	24.0702	3.15281	1	1	1	1	1	1	1	1	1	1	1	1	1	1	1	1	1	1	1	1	1	1	1	1	1	1	1	1	-	1	1	1	1	1	1	-	1
25355108	TGCAGCTAACCTAAATCAACAAAATTGAGCCTTGGAGTATAGTGTTTGCCCCTTTTTGAAAACGTGTTT	TGCAGCTAACCTAAATCAACAAAATTGAGCCTTGGAGTATAGTGTTTGCCCCTTTTTGAAAACGTGTTT	NC_040279.1_chromosome_1	5360590	1	4.62e-29	0.861702	0.975309	0.048163	24.2632	8.41996	2.87034	1	1	1	1	1	1	1	-	1	1	1	1	1	1	1	1	1	1	1	1	1	1	1	1	1	1	1	1	1	1	-	-	-	1	-	1	1
25356807	TGCAGTGGCCATGGATGCCGCCACGCCGCCAGGTTTAGCAGCCACTTCTTCAGCCTCCCCTCGCCGTGT	TGCAGTGGCCATGGATGCCGCCACGCCGCCAGGTTTAGCAGCCACTTCTTCAGCCTCCCCTCGCCGTGT	NC_040279.1_chromosome_1	5360656	1	4.62e-29	0.893617	0.97619	0.046485	38.4737	11.3557	3.46177	1	1	1	1	1	1	1	1	-	1	1	1	1	1	1	1	1	1	1	1	1	1	-	1	1	1	-	1	-	1	1	1	1	1	1	1	1
14054790	TGCAGAACACAATCTTGATATTGAGTTATATTCCGTACCTTGAAAACAATTATCACCACACAATAGCTT	TGCAGAACACAATCTTGATATTGAGTTATATTCCGTACCTTGAAAACAATTATCACCACACAATAGCTT	NC_040279.1_chromosome_1	5391675	1	4.62e-29	0.819149	0.701299	0.418958	11.5217	7.33733	1.58809	0.95	0	1	1	1	1	1	1	1	1	1	1	1	1	0	1	1	1	1	1	1	1	-	-	1	1	1	1	1	1	1	1	-	1	1	1	1
62457765	TGCAGTAAATTTTATCACCTGCTAACTCATTTAGGGTTCCTGTTACAATTTTTTTGTTGATTTACAGAT	TGCAGTAAATTTTATCACCTGCTAACTCATTTAGGGTTCCTGTTACAATTTTTTTGTTGATTTAC	NC_040279.1_chromosome_1	5416651	1	2.59e-26	0.93617	0.977273	0.044421	41.6491	15.2459	2.81226	1	1	1	1	1	-	1	1	1	1	1	1	1	1	1	1	1	1	1	1	1	1	1	1	1	1	1	1	1	1	1	1	1	1	1	1	1
25357747	TGCAGAAGTTCCGAATTTAGAAATTCGATTACAGATCGGAAGAGCGGTTCAGCAGGAATGCCGAGACCG	TGCAGAAGTTCCGAATTTAGAAATTCGATTAC	NC_040279.1_chromosome_1	5443351	1	1.26e-08	0.87234	0.97561	0.047591	67.4649	32.6231	2.21452	1	1	1	1	-	1	1	1	-	1	1	1	1	1	1	1	1	1	1	1	1	1	1	1	-	-	1	1	1	1	1	1	1	1	1	-	1
14056554	TGCAGCAGCGCCTGCTACTCGTGGTTTCACCTATGTCAGAACAGAATCTAAGCCAGAAAGCAGCTTGGG	TGCAGCAGCGCCTGCTACTCGTGGTTTCACCTATGTCAGAACAGAATCTAAGCCAGAAAGCAGCTTGGG	NC_040279.1_chromosome_1	5481624	1	4.62e-29	0.861702	0.975309	0.048163	28.0526	11.1936	2.55701	1	-	1	1	1	1	1	1	1	1	1	1	1	1	1	1	1	1	1	1	1	1	1	1	-	1	1	1	-	1	1	1	-	1	1	1	-
28497207	TGCAGTCCTGGTGCCCATATGGGCTGGCTGGCTGATTACAGATCGGAAGAGCGGTTCAGCAGGAATGCC	TGCAGTCCTGGTGCCCATATGGGCTGGCTGGCTGATTAC	NC_040279.1_chromosome_1	5486317	1	2.87e-12	0.893617	0.97619	0.046485	37.2807	15.8322	2.49942	1	1	1	1	1	1	1	1	1	1	1	1	1	1	1	1	1	1	1	1	1	1	1	-	1	-	1	1	-	1	1	1	1	1	1	1	1
25359371	TGCAGGCATGCTATGATCCATTTGGAAGGTATGAAACTTACAGATCGGAAGAGCGGTTCAGCAGGAATG	TGCAGGCATGCTATGATCCATTTGGAAGGTATGAAACTTAC	NC_040279.1_chromosome_1	5486353	1	2.5e-13	0.882979	0.975904	0.047031	33.4035	13.0133	2.70871	1	1	1	1	1	1	1	1	1	1	1	1	1	1	1	1	1	1	1	1	1	-	1	1	1	1	1	1	1	1	1	1	1	1	-	-	1
100010219	TGCAGCCGAAGAAGGCTCTTCGGGGAAGGATCTCTTCTGAGGACGCGCGGAAGCAACGGATCTAGCGGA	TGCAGCCGAAGAAGGCTCTTCGGGGAAGGATCTCTTCTGAGGACGCGCGGAAGCAACGGATCTAGCGGA	NC_040279.1_chromosome_1	5533291	1	4.65e-24	1	0.021277	0.041648	15.25	2.68095	6.43867	1	0	0	0	0	0	0	0	0	0	0	0	0	0	0	0	0	0	0	0	0	0	0	0	0	0	0	0	0	0	0	0	0	0	0	0	0
100033122	TGCAGTTACGACTACAAAGCCGCCGGAAGAGAAGCCATCGCCAGGGAGAATCCGGTGGTCAGAGCCGCC	TGCAGTTACGACTACAAAGCCGCCGGAAGAGAAGCCATCGCCAGGGAGAATCCGGTGGTCAGAGCCGCC	NC_040279.1_chromosome_1	5533514	1	7.73e-27	1	0.021277	0.041648	48	8.39643	6.17023	1	0	0	0	0	0	0	0	0	0	0	0	0	0	0	0	0	0	0	0	0	0	0	0	0	0	0	0	0	0	0	0	0	0	0	0	0
25364854	TGCAGCAGAATAAATGTTGGAAAGCATGATATAGTTTCTAGGGTCTGAAGGATTTACAGATCGGAAGAG	TGCAGCAGAATAAATGTTGGAAAGCATGATATAGTTTCTAGGGTCTGAAGGATTTAC	NC_040279.1_chromosome_1	5562076	1	5.84e-22	0.861702	0.975309	0.048163	33.6228	11.4251	3.0798	1	1	1	1	1	1	1	1	1	1	1	1	1	1	1	1	1	1	1	1	1	1	1	1	1	1	1	1	-	1	1	1	1	1	1	1	1
25365117	TGCAGGTCTGTGGAGTGATGCATCAAAAGTGAGGGCTTTACAGATCGGAAGAGCGGTTCAGCAGGAATG	TGCAGGTCTGTGGAGTGATGCATCAAAAGTGAGGGCTTTAC	NC_040279.1_chromosome_1	5562130	1	2.5e-13	0.87234	0.97561	0.047591	55.807	17.8281	3.32431	1	1	1	1	1	1	1	1	1	1	1	1	1	1	1	1	1	1	1	1	1	-	1	1	1	1	1	-	-	1	1	1	1	1	1	1	1
25364217	TGCAGTTCCATCTGCTAAGACCTGTAAAGAAAGTACCTCACTACAAACATTCAAGAGCATAAATTACTT	TGCAGTTCCATCTGCTAAGACCTGTAAAGAAAGTACCTCACTACAAACATTCAAGAGCATAAATTACTT	NC_040279.1_chromosome_1	5614954	1	4.62e-29	0.861702	0.975309	0.048163	30	8.08724	3.52815	1	1	1	1	1	1	1	1	1	1	1	1	1	1	1	1	1	1	1	1	1	1	1	1	1	1	1	1	1	-	1	1	-	1	1	1	1
28201886	TGCAGCTCTTCATTCCAGTCTCTTTGCATGCCAATTGGCTCATTGCCATAAAGAAGAGTCAAAGCATTC	TGCAGCTCTTCATTCCAGTCTCTTTGCATGCCAATTGGCTCATTGCCATAAAGAAGAGTCAAAGCATTC	NC_040279.1_chromosome_1	5618046	1	4.62e-29	0.861702	0.975309	0.048163	16.4261	5.49634	2.93447	1	1	1	1	1	1	1	1	1	1	1	1	1	1	1	1	1	-	1	1	1	1	-	1	1	1	1	1	1	-	-	1	1	1	1	1	1
25356557	TGCAGTCCTGTAGGGAATTTCCTCATACAACTCCACAGGAGAGGTGTCTTTATCTATCACTTATATGGA	TGCAGTCCTGTAGGGAATTTCCTCATACAACTCCACAGGAGAGGTGTCTTTATCTATCACTTATATGGA	NC_040279.1_chromosome_1	5618112	1	4.62e-29	0.904255	0.976471	0.045952	18.5088	6.84188	2.6943	1	1	1	1	1	1	1	1	1	1	1	1	1	1	1	1	1	-	1	1	1	1	1	1	1	1	1	1	1	1	1	1	1	1	1	1	1
62464295	TGCAGAGTGTATTACCAGGCATTCTTCAAGGGGACAAGTCAGACTCTCTCTTGTATGGCTCTGTTGACA	TGCAGAGTGTATTACCAGGCATTCTTCAAGGGGACAAGTCAGACTCTCTCTTGTATGGCTCTGTTGACA	NC_040279.1_chromosome_1	5619890	1	4.62e-29	0.882979	0.963855	0.069676	11.9381	4.88683	2.51087	1	1	1	1	1	1	1	1	1	1	1	1	1	1	1	1	1	1	1	1	1	1	1	1	1	1	1	1	1	1	-	1	1	-	1	1	1
100029445	TGCAGAGTGTATTACCAGGCATTCTTCAAGGGGACAAGTCTGACTCTCTCTTGTATGGCTCTGTCGACA	TGCAGAGTGTATTACCAGGCATTCTTCAAGGGGACAAGTCTGACTCTCTCTTGTATGGCTCTGTCGACA	NC_040279.1_chromosome_1	5619890	1	1e-25	1	0.021277	0.041648	14.5	2.69258	4.5123	1	0	0	0	0	0	0	0	0	0	0	0	0	0	0	0	0	0	0	0	0	0	0	0	0	0	0	0	0	0	0	0	0	0	0	0	0
14057756	TGCAGGATTCAACAAACGAAAACAAAACTGAGGATGTAAAAGAATTTGCTTCTGTGACTGCCAAGGCCT	TGCAGGATTCAACAAACGAAAACAAAACTGAGGATGTAAAAGAATTTGCTTCTGTGACTGCCAAGGCCT	NC_040279.1_chromosome_1	5621813	1	4.62e-29	0.893617	0.97619	0.046485	44.4825	12.3915	3.6318	1	1	1	1	1	1	1	1	1	1	1	1	1	1	1	1	1	1	1	1	1	1	1	1	1	1	1	1	1	1	1	1	1	1	1	1	1
25359818	TGCAGTATCAATTTCAGAGGTAGTTGTAACTGGGCTTTTACAGATCGGAAGAGCGGTTCAGCAGGAATG	TGCAGTATCAATTTCAGAGGTAGTTGTAACTGGGCTTTTAC	NC_040279.1_chromosome_1	5624719	1	2.5e-13	0.93617	0.977273	0.044421	50.8597	17.0133	3.1593	1	1	1	1	1	1	1	1	1	1	1	1	1	1	1	1	1	1	1	1	1	1	1	1	1	1	1	1	1	1	1	1	1	1	1	1	1
14056764	TGCAGCCAAAAGAGGTAACTGTGAAAGCTGCCAATGCCTCCAAAAGGTAAAGGTAACTTTTTGAGGTGA	TGCAGCCAAAAGAGGTAACTGTGAAAGCTGCCAATGCCTCCAAAAGGTAAAGGTAACTTTTTGAGGTGA	NC_040279.1_chromosome_1	5624757	1	4.62e-29	0.861702	0.975309	0.048163	34.8597	10.1747	3.41272	1	1	1	1	1	1	1	1	1	1	1	1	1	1	1	1	1	1	1	1	1	1	1	1	1	1	1	1	1	1	-	1	1	1	1	1	1
25358488	TGCAGCAAATTGATTTCAAGTTCAAATGTACATCAACAGAGATACAGGTGTTACAGATCGGAAGAGCGG	TGCAGCAAATTGATTTCAAGTTCAAATGTACATCAACAGAGATACAGGTGTTAC	NC_040279.1_chromosome_1	5625583	1	2.47e-20	0.840426	0.974684	0.049351	21.0263	10.0337	2.14256	1	-	1	1	1	1	-	1	1	1	1	1	1	1	1	1	1	1	1	1	1	1	1	-	1	-	1	1	-	1	1	1	1	1	1	1	1
25365390	TGCAGTTTGAATTGCCCGAGGATGCAAGGTCGCGCGTTACAGATCGGAAGAGCGGTTCAGCAGGAATGC	TGCAGTTTGAATTGCCCGAGGATGCAAGGTCGCGCGTTAC	NC_040279.1_chromosome_1	5625634	1	8.48e-13	0.87234	0.963415	0.070494	41.5752	14.3372	2.94853	1	1	1	1	1	1	1	1	1	1	1	1	1	1	1	1	1	1	1	1	1	-	-	1	1	-	1	1	-	1	1	0	1	1	1	1	1
100050653	TGCAGTTTGAATTGCCCGAGGATGCAAGGTTGCGTGTTACAGATCGGAAGAGCGGTTCAGCAGGAATGC	TGCAGTTTGAATTGCCCGAGGATGCAAGGTTGCGTGTTAC	NC_040279.1_chromosome_1	5625634	1	1.84e-09	1	0.021277	0.041648	46.75	9.39082	5.34224	1	0	0	0	0	0	0	0	0	0	0	0	0	0	0	0	0	0	0	0	0	0	0	0	0	0	0	0	0	0	0	0	0	0	0	0	0
25355959	TGCAGGTATCTTTTTGCTACCTTTACTAACGGAATTATACATTTCCACATGGCATCAATTTGCACTCTT	TGCAGGTATCTTTTTGCTACCTTTACTAACGGAATTATACATTTCCACATGGCATCAATTTGCACTCTT	NC_040279.1_chromosome_1	5628237	1	4.62e-29	0.861702	0.975309	0.048163	18.9211	7.22829	2.54906	1	-	1	1	1	1	1	1	1	1	1	1	1	1	1	1	1	1	1	1	1	1	1	1	1	1	1	1	1	1	1	1	-	1	1	1	-
25364548	TGCAGAAGAAAGATAGTGTGATGGTGTGGATATTTCGTCATTTACAGATCGGAAGAGCGGTTCAGCAGG	TGCAGAAGAAAGATAGTGTGATGGTGTGGATATTTCGTCATTTAC	NC_040279.1_chromosome_1	5643165	1	1.74e-15	0.925532	0.977011	0.04492	32.8947	12.292	2.81019	1	1	1	1	1	1	1	1	1	1	1	1	1	1	1	1	1	1	1	1	1	1	1	1	1	1	1	1	1	1	1	1	1	1	-	-	1
42215045	TGCAGGTTATGAACTTGGAAGAAAACTTGAATGTTACACTGTAATTATTCTCATCACTATCATAGGCAC	TGCAGGTTATGAACTTGGAAGAAAACTTGAATGTTACACTGTAATTATTCTCATCACTATCATAGGCAC	NC_040279.1_chromosome_1	5643207	1	4.62e-29	0.861702	0.975309	0.048163	48.1053	12.8359	3.69329	1	1	1	1	1	1	1	1	1	1	1	1	1	1	1	1	1	1	1	1	1	1	1	1	1	-	1	1	1	1	-	1	1	1	1	1	1
25354621	TGCAGCAGAAATACACAAAGGAAACAGCAACAAGAGAAGGTTGCACACCAAGTCCATGAGAAGAGTAAT	TGCAGCAGAAATACACAAAGGAAACAGCAACAAGAGAAGGTTGCACACCAAGTCCATGAGAAGAGTAAT	NC_040279.1_chromosome_1	5680375	1	4.62e-29	0.861702	0.975309	0.048163	24.7982	9.01673	2.81139	1	-	1	1	1	1	1	1	1	1	1	1	1	1	1	1	1	1	1	1	1	1	1	1	1	-	1	1	1	1	1	1	-	1	1	1	1
62452477	TGCAGGCTAGTGGATGAACTAAGCAACATTACTAGGAGACATATCACATATACTGTTACCACTTCAAAC	TGCAGGCTAGTGGATGAACTAAGCAACATTACTAGGAGACATATCACATATACTGTTACCACTTCAAAC	NC_040279.1_chromosome_1	5680870	1	4.62e-29	0.882979	0.951807	0.09174	11.7857	4.56193	2.57517	1	1	1	1	1	1	1	1	1	1	1	1	1	1	1	1	1	1	1	1	1	1	1	1	-	1	1	1	-	1	-	-	1	1	1	1	1
14057695	TGCAGGAGGTTGCTAAATCAAAATAAGAGATGGATTTTAGTACTTCAAAGAACACTTGTAGAGACCATG	TGCAGGAGGTTGCTAAATCAAAATAAGAGATGGATTTTAGTACTTCAAAGAACACTTGTAGAGACCATG	NC_040279.1_chromosome_1	5728793	1	4.62e-29	0.829787	0.974359	0.049967	31.2544	10.1858	3.15854	1	1	1	1	1	1	1	1	1	1	1	1	1	1	1	1	-	1	1	1	1	-	-	1	1	1	1	1	-	1	1	1	1	1	1	1	1
25364590	TGCAGAAGTTCATGAATATGACTCTTCTGAATTTTGATGAATGTGAAGGTTTACAGATCGGAAGAGCGG	TGCAGAAGTTCATGAATATGACTCTTCTGAATTTTGATGAATGTGAAGGTTTAC	NC_040279.1_chromosome_1	5754378	1	2.47e-20	0.893617	0.97619	0.046485	41.1842	14.7062	3.06948	1	1	1	1	1	1	1	1	1	1	1	1	1	1	1	1	1	1	1	1	1	1	1	1	-	1	1	1	1	1	1	1	1	1	1	-	1
62463665	TGCAGCCAACAAAAAGGACAAATAAGGAAACAAAAATTACAGATCGGAAGAGCGGTTCAGCAGGAATGC	TGCAGCCAACAAAAAGGACAAATAAGGAAACAAAAATTAC	NC_040279.1_chromosome_1	5754429	1	8.48e-13	0.925532	0.988506	0.022724	57.4483	20.5994	3.04481	1	1	1	1	1	1	1	1	1	1	1	1	1	1	1	1	1	1	1	1	1	1	1	1	1	1	1	1	1	1	1	1	1	1	1	1	1
14056771	TGCAGCCAACAGCATTCAAGGAGTTCAGCTTACCTAGGAACCCAATGGAGTCATGGATTGTATTTACAG	TGCAGCCAACAGCATTCAAGGAGTTCAGCTTACCTAGGAACCCAATGGAGTCATGGATTGTATTTACAG	NC_040279.1_chromosome_1	5773891	1	2.15e-27	0.893617	0.97619	0.046485	30.4298	10.9103	2.69871	1	1	1	1	1	1	1	1	1	1	1	1	-	1	1	1	1	1	1	1	1	1	1	1	1	1	1	1	1	1	-	1	-	1	1	1	1
14054766	TGCAGAAATTCATGAATATGACTCTTTTGGATTTTGAAGAATGTCAAGGTTTGACACAGATACCTGATG	TGCAGAAATTCATGAATATGACTCTTTTGGATTTTGAAGAATGTCAAGGTTTGACACAGATACCTGATG	NC_040279.1_chromosome_1	5774007	1	4.62e-29	0.893617	0.97619	0.046485	28.8596	7.73109	3.66178	1	1	1	1	1	1	-	1	1	1	1	1	1	1	1	1	1	1	1	1	1	1	1	1	1	1	1	1	-	1	1	1	1	1	1	1	1
25366158	TGCAGCCAACAAGAAGGACAAACAAGGAAACAAAACTTACAGATCGGAAGAGCGGTTCAGCAGGAATGC	TGCAGCCAACAAGAAGGACAAACAAGGAAACAAAACTTAC	NC_040279.1_chromosome_1	5774073	1	8.48e-13	0.861702	0.975309	0.048163	37.6228	11.8406	3.24141	1	1	1	1	1	1	1	1	1	1	1	1	1	1	1	1	1	1	1	1	1	1	1	1	1	1	1	1	1	1	1	-	1	1	1	-	-
25357728	TGCAGAAGTAAATTCCTTTTTTCTTTCTTCGTATTTTTCTTATTACAGATCGGAAGAGCGGTTCAGCAG	TGCAGAAGTAAATTCCTTTTTTCTTTCTTCGTATTTTTCTTATTAC	NC_040279.1_chromosome_1	5809238	1	5.07e-16	0.904255	0.976471	0.045952	31.6053	11.2122	2.96882	1	1	1	1	1	1	1	1	1	1	1	1	1	1	1	1	1	1	1	1	1	1	1	1	1	-	1	-	-	1	1	1	1	1	1	-	1
25354577	TGCAGCACCCACGCCTTTCAATGATGATGGAGACTGGGGAACAATGCTGTAAGAACAAAACAAGTATCA	TGCAGCACCCACGCCTTTCAATGATGATGGAGACTGGGGAACAATGCTGTAAGAACAAAACAAGTATCA	NC_040279.1_chromosome_1	5840555	1	4.62e-29	0.882979	0.975904	0.047031	24.6579	8.15618	2.95832	1	1	1	1	1	1	1	1	1	1	1	1	1	1	1	1	1	1	1	1	1	-	-	-	1	1	1	1	1	1	1	1	1	1	1	1	1
62452724	TGCAGAAAACAAGGCAAATCTCATCCTTTTCTTGGCTGACAAAGACCCTGTTACTTCTCTCAGCTGGTG	TGCAGAAAACAAGGCAAATCTCATCCTTTTCTTGGCTGACAAAGACCCTGTTACTTCTCTCAGCTGGTG	NC_040279.1_chromosome_1	5847871	1	4.62e-29	0.893617	0.964286	0.068878	10.4513	4.29857	2.40469	1	1	1	1	1	1	1	1	1	1	1	1	1	1	1	1	1	1	1	1	1	1	1	1	1	1	1	1	1	1	1	1	-	1	1	1	1
62467180	TGCAGAACATGCTGTCAATATGCTAGGAAATGTAAACTGATTAGATGCAACCCCTTCTGCATGCATATA	TGCAGAACATGCTGTCAATATGCTAGGAAATGTAAACTGATTAGATGCAACCCCTTCTGCATGCATATA	NC_040279.1_chromosome_1	5874075	1	4.62e-29	0.87234	0.97561	0.047591	22.2105	8.50745	2.76257	1	1	1	1	1	1	1	1	-	1	1	1	1	1	1	1	1	1	1	1	1	1	1	1	1	1	1	1	1	1	1	1	1	1	1	1	1
100005192	TGCAGAACATGCTGTCAATATGCTAGGAAATGTAAACTGATTGGACTCAACCCCTTCTGCATGCATGTA	TGCAGAACATGCTGTCAATATGCTAGGAAATGTAAACTGATTGGACTCAACCCCTTCTGCATGCATGTA	NC_040279.1_chromosome_1	5874075	1	2.16e-22	1	0.021277	0.041648	21.5	8.7892	2.58253	1	0	0	0	0	0	0	0	0	0	0	0	0	0	0	0	0	0	0	0	0	0	0	0	0	0	0	0	0	0	0	0	0	0	0	0	0
25357285	TGCAGTTTCAGCTCATTGTTTTGGGGAACAGGTGCATGGTTGTATTGTGCGGAATGGCTTTGGGTGCAA	TGCAGTTTCAGCTCATTGTTTTGGGGAACAGGTGCATGGTTGTATTGTGCGGAATGGCTTTGGGTGCAA	NC_040279.1_chromosome_1	5874141	1	4.62e-29	0.851064	0.975	0.04875	25.9123	8.40171	3.06451	1	-	1	1	1	1	1	-	1	1	1	1	1	1	1	1	1	1	1	1	1	1	-	1	1	1	1	1	1	1	-	1	-	1	1	-	1
100031013	TGCAGCTCGTAAATGGGATGATGCTGCGAAAATACGAAGGTTGATGAAATCAAAAGGAATAGTGAAGGA	TGCAGCTCGTAAATGGGATGATGCTGCGAAAATACGAAGGTTGATGAAATCAAAAGGAATAGTGAAGGA	NC_040279.1_chromosome_1	5875350	1	4.65e-24	1	0.021277	0.041648	28	14.9833	1.93397	1	0	0	0	0	0	0	0	0	0	0	0	0	0	0	0	0	0	0	0	0	0	0	0	0	0	0	0	0	0	0	0	0	0	0	0	0
14057267	TGCAGCTGCCGGAGCTGAAGAAGCTGCTGGAGGTGCTGAGGGAGAAGAGGGAGAGTGAGGGGAAGTGCA	TGCAGCTGCCGGAGCTGAAGAAGCTGCTGGAGGTGCTGAGGGAGAAGAGGGAGAGTGAGGGGAAGTGCA	NC_040279.1_chromosome_1	6001180	1	4.62e-29	0.851064	0.9875	0.024687	17.0603	7.2222	2.46938	1	1	1	1	1	1	1	1	1	1	1	1	1	1	1	1	1	1	1	1	1	1	1	1	-	1	1	-	1	1	1	-	1	1	1	1	-
14060693	TGCAGCCGGGGTCTGAGGGGACAGACCATGAAGCATTACAGATCGGAAGAGCGGTTCAGCAGGAATGCC	TGCAGCCGGGGTCTGAGGGGACAGACCATGAAGCATTAC	NC_040279.1_chromosome_1	6002599	1	2.87e-12	0.851064	0.975	0.04875	58.4649	31.5203	1.96709	1	-	1	1	1	1	1	1	1	1	1	1	1	1	1	1	1	1	1	1	1	1	1	1	-	-	1	1	1	1	1	-	1	1	1	1	1
14056750	TGCAGCATTTACAGGTTATAGTAACGTTTTCTTAGCAACATTTATTAGAAATGTTACTATATATATTAT	TGCAGCATTTACAGGTTATAGTAACGTTTTCTTAGCAACATTTATTAGAAATGTTACTATATATATTAT	NC_040279.1_chromosome_1	6012422	3	2.8e-21	1	0.12766	0.222725	5.78571	3.07475	1.97368	1	0	1	0	0	0	0	0	0	0	0	0	0	0	0	0	0	0	1	0	0	0	0	0	1	0	0	0	0	1	1	1	1	0	1	1	1
28202003	TGCAGTACCACGGATTCAAAATATAATTACCCAAATAGCAAACTGTATCTTTTATCTTTTATTTACCAG	TGCAGTACCACGGATTCAAAATATAATTACCCAAATAGCAAACTGTATCTTTTATCTTTTATTTACCAG	NC_040279.1_chromosome_1	6027710	1	4.62e-29	0.851064	0.975	0.04875	31.4474	9.38559	3.43352	1	1	1	-	1	1	1	1	1	1	1	1	1	1	1	1	1	1	1	1	1	1	1	1	1	1	1	1	1	1	1	1	1	1	1	1	1
25356784	TGCAGTGGAATTCAGCATCAAAGTAGTGTGTGACATGGTGTTATTGGGACCCCGCATGGCCCACAAATC	TGCAGTGGAATTCAGCATCAAAGTAGTGTGTGACATGGTGTTATTGGGACCCCGCATGGCCCACAAATC	NC_040279.1_chromosome_1	6028427	1	4.62e-29	0.87234	0.97561	0.047591	25.8596	8.50374	2.88699	1	-	1	1	1	1	1	1	1	1	1	1	1	1	1	1	1	1	1	1	1	1	1	1	1	1	1	1	1	1	1	1	1	1	-	1	1
100071308	TGCAGTGGAATTCAGCATCAAAGTAGTGTGTGACATGGTGTTATTGGGACCCCACATGGCCCAGAAATC	TGCAGTGGAATTCAGCATCAAAGTAGTGTGTGACATGGTGTTATTGGGACCCCACATGGCCCAGAAATC	NC_040279.1_chromosome_1	6028427	1	1e-25	1	0.021277	0.041648	17.25	4.60299	3.3306	1	0	0	0	0	0	0	0	0	0	0	0	0	0	0	0	0	0	0	0	0	0	0	0	0	0	0	0	0	0	0	0	0	0	0	0	0
25355424	TGCAGGAAAAATATAATCAGTAAAAGGATAATGATAATAAGTCTTCCATTTTTTTATTTTCATCATTTA	TGCAGGAAAAATATAATCAGTAAAAGGATAATGATAATAAGTCTTCCATTTTTTTATTTTCATCATTTA	NC_040279.1_chromosome_1	6058746	1	4.62e-29	0.861702	0.975309	0.048163	17.886	5.92165	2.98548	1	1	1	1	1	1	1	1	1	1	1	-	1	1	1	1	1	1	1	1	1	1	1	1	1	1	1	1	1	1	1	1	1	1	1	1	1
25357986	TGCAGAGAATGGATATTTTACAAATGTTCAAAATTACAGATCGGAAGAGCGGTTCAGCAGGAATGCCGA	TGCAGAGAATGGATATTTTACAAATGTTCAAAATTAC	NC_040279.1_chromosome_1	6080356	1	3.25e-11	0.904255	0.976471	0.045952	21.2807	11.1972	1.96433	1	1	1	1	1	1	1	1	-	1	1	1	1	1	1	1	1	1	1	1	1	1	1	-	1	1	1	1	1	1	1	-	1	1	1	1	1
25354025	TGCAGATAGCAGAAAGCTTTTCAAACTTTGATGTTATTTCAGCTTTTTCCACGTTAGCTTCCTTCAGCT	TGCAGATAGCAGAAAGCTTTTCAAACTTTGATGTTATTTCAGCTTTTTCCACGTTAGCTTCCTTCAGCT	NC_040279.1_chromosome_1	6189541	1	4.62e-29	0.861702	0.975309	0.048163	18.5526	7.40802	2.49624	1	1	1	1	1	1	1	1	1	1	1	1	1	1	1	1	1	1	1	1	1	1	1	1	1	1	1	1	1	1	1	-	1	1	1	1	1
14060105	TGCAGAGTGAATAGAAAAAGACAAAAACACAATCAAATATTACAGATCGGAAGAGCGGTTCAGCAGGAA	TGCAGAGTGAATAGAAAAAGACAAAAACACAATCAAATATTAC	NC_040279.1_chromosome_1	6207980	1	2.04e-14	0.87234	0.97561	0.047591	38.4298	15.6238	2.63741	1	1	1	1	1	1	1	1	1	1	1	1	1	1	-	1	1	1	1	1	1	-	1	1	1	1	1	1	-	1	1	1	1	1	1	1	1
28202333	TGCAGATATGTTTCAAGCATGTGAATTTTACAGATCGGAAGAGCGGTTCAGCAGGAATGCCGAGACCGA	TGCAGATATGTTTCAAGCATGTGAATTTTAC	NC_040279.1_chromosome_1	6208020	1	4.02e-08	0.904255	0.976471	0.045952	40.3597	18.1389	2.37522	1	1	1	1	1	1	1	1	1	1	1	1	1	1	1	1	1	1	1	1	1	1	1	-	1	-	-	1	1	1	1	1	1	1	1	1	1
14061739	TGCAGTGGCCCAATCTCACCTACTTAGAAGAAAGGATGTAAAGCCCTTATTGTAATTTACAGATCGGAA	TGCAGTGGCCCAATCTCACCTACTTAGAAGAAAGGATGTAAAGCCCTTATTGTAATTTAC	NC_040279.1_chromosome_1	6245091	1	1.37e-23	0.829787	0.974359	0.049967	27.5263	10.0466	2.80688	1	1	-	1	1	1	1	1	1	1	1	1	1	1	1	1	1	1	1	1	1	1	1	1	1	1	1	1	1	1	1	1	1	1	1	1	1
25357688	TGCAGAAGCACAAAAGATTTTCAATGTGAGAGGCTAAGGTGATCAAAGATTGGATTTTTACAGATCGGA	TGCAGAAGCACAAAAGATTTTCAATGTGAGAGGCTAAGGTGATCAAAGATTGGATTTTTAC	NC_040279.1_chromosome_1	6276666	1	3.91e-24	0.882979	0.975904	0.047031	47.646	16.0033	3.0501	1	1	1	1	1	1	1	1	1	1	1	1	1	1	1	1	1	1	1	1	1	-	1	-	1	1	1	1	1	1	1	1	1	1	1	1	1
42215143	TGCAGGTACGTTCTATTTGCACCCTGTAAATTTTTCTCTGCCTTTTTTACAGATCGGAAGAGCGGTTCA	TGCAGGTACGTTCTATTTGCACCCTGTAAATTTTTCTCTGCCTTTTTTAC	NC_040279.1_chromosome_1	6298411	1	3.58e-18	0.893617	0.97619	0.046485	70.7544	23.7622	3.23186	1	1	1	1	1	1	1	1	1	1	1	1	1	1	1	1	1	1	1	1	1	-	1	1	1	1	1	1	1	1	1	1	1	1	-	-	1
14055974	TGCAGATCTGAATGATGGAATCAGAGTCAGGGCACAATGTTCGGGCCCAAAATTCACAGCCCTAGATAC	TGCAGATCTGAATGATGGAATCAGAGTCAGGGCACAATGTTCGGGCCCAAAATTCACAGCCCTAGATAC	NC_040279.1_chromosome_1	6298458	1	4.62e-29	0.851064	0.975	0.04875	27.8596	8.10986	3.36205	1	1	-	1	1	1	1	1	1	1	1	1	1	1	1	1	1	1	1	1	1	1	-	1	1	-	-	1	1	1	1	1	1	1	-	1	1
14063722	TGCAGCTATATTTTACTGTGCAGGTTACTTTGCAGTTTTACTTTTGAGTGGGCTTTTACAGATCGGAAG	TGCAGCTATATTTTACTGTGCAGGTTACTTTGCAGTTTTACTTTTGAGTGGGCTTTTAC	NC_040279.1_chromosome_1	6363955	1	4.79e-23	0.93617	0.545455	0.495868	21.5507	17.2388	1.28247	1	1	1	1	0	0	0	0	1	0	0	0	1	1	1	0	0	0	1	1	1	0	0	1	1	0	1	0	0	0	1	1	0	1	0	0	0
14062652	TGCAGACAATTTGCTAATGATCTAATAGCAAATTCAGAACAAAACAAAACACATAGGAAGCTAGACACA	TGCAGACAATTTGCTAATGATCTAATAGCAAATTCAGAACAAAACAAAACACATAGGAAGCTAGACACA	NC_040279.1_chromosome_1	6497991	1	1.02e-10	0.989362	0.032258	0.062435	47.7143	14.7039	3.66273	1	0	0	0	0	0	0	0	1	0	0	0	1	0	0	-	0	0	0	0	0	0	0	0	0	0	0	0	1	0	0	0	0	0	0	0	0
25359640	TGCAGTAAAAATTGGAGGTGGGATGTTTATATTGGAGGAAAAATATGTAGATTTTACAGATCGGAAGAG	TGCAGTAAAAATTGGAGGTGGGATGTTTATATTGGAGGAAAAATATGTAGATTTTAC	NC_040279.1_chromosome_1	6641873	1	5.84e-22	0.882979	0.975904	0.047031	51.6754	14.8681	3.7834	1	1	1	1	1	1	1	1	-	1	1	1	1	1	-	1	1	1	1	1	1	1	1	1	1	-	1	1	1	1	1	1	1	1	1	1	1
25353815	TGCAGAGGAAGACGATCTGATGAAATTCAGTCAAAGCAGTAACGTCGAAATTTCATTCCAGGATTCGAG	TGCAGAGGAAGACGATCTGATGAAATTCAGTCAAAGCAGTAACGTCGAAATTTCATTCCAGGATTCGAG	NC_040279.1_chromosome_1	6641927	1	4.62e-29	0.851064	0.975	0.04875	25.3596	9.84541	2.63416	1	-	1	1	1	1	1	1	1	1	1	1	1	1	1	1	1	1	1	1	1	1	1	1	1	1	1	-	-	1	1	1	1	1	1	1	-
25357610	TGCAGAACCAAGGATCAAGAAGTTCAATTATGGGTTATTTTTACAGATCGGAAGAGCGGTTCAGCAGGA	TGCAGAACCAAGGATCAAGAAGTTCAATTATGGGTTATTTTTAC	NC_040279.1_chromosome_1	6688591	1	5.96e-15	0.93617	0.977273	0.044421	54.5088	22.1051	2.64764	1	1	1	1	1	1	1	1	1	1	1	1	1	1	1	1	1	1	1	-	1	1	1	1	1	1	1	1	1	1	1	1	1	1	1	-	1
14077604	TGCAGTTTGTTCTGTGATTGTGGAAAGCTATAGCACTCTTCTGCCTTTGGAACTGAATGGTAAAGATCA	TGCAGTTTGTTCTGTGATTGTGGAAAGCTATAGCACTCTTCTGCCTTTGGAACTGAATGGTAAAGATCA	NC_040279.1_chromosome_1	6688904	1	4.62e-29	0.861702	0.975309	0.048163	17.9823	6.05722	2.95761	1	1	1	1	1	1	1	1	1	1	1	1	1	1	1	1	1	-	1	1	1	1	1	1	1	1	1	1	1	1	1	1	1	1	1	1	1
100045553	TGCAGGGCCAGGCCCCGGGTGACGGAACAGCCATTCGTGCAGGCCCTGATGGAGGCTGCTGCGTTGCGC	TGCAGGGCCAGGCCCCGGGTGACGGAACAGCCATTCGTGCAGGCCCTGATGGAGGCTGCTGCGTTGCGC	NC_040279.1_chromosome_1	6719846	2	1.29e-24	1	0.021277	0.041648	11.75	7.29298	1.62005	1	0	0	0	0	0	0	0	0	0	0	0	0	0	0	0	0	0	0	0	0	0	0	0	0	0	0	0	0	0	0	0	0	0	0	0	0
14057605	TGCAGGAATTTCTCAAACAACCTGATGGTCCAAGAATGCCAACAATACTTGGACTCCGAGAGTATATAT	TGCAGGAATTTCTCAAACAACCTGATGGTCCAAGAATGCCAACAATACTTGGACTCCGAGAGTATATAT	NC_040279.1_chromosome_1	6759361	1	4.62e-29	0.904255	0.976471	0.045952	16.9123	5.55761	3.09489	1	-	-	1	1	1	1	1	1	1	1	1	1	1	1	1	1	1	1	1	1	1	1	1	1	-	1	1	1	1	1	1	1	1	1	1	1
100031454	TGCAGGAATTTGTCAAAAAAACTGATGGTCCAAGAATGCCAACAATACTTGGACTCCGAGAGTATATAT	TGCAGGAATTTGTCAAAAAAACTGATGGTCCAAGAATGCCAACAATACTTGGACTCCGAGAGTATATAT	NC_040279.1_chromosome_1	6759361	1	4.65e-24	1	0.021277	0.041648	21.5	3.5	7.33756	1	0	0	0	0	0	0	0	0	0	0	0	0	0	0	0	0	0	0	0	0	0	0	0	0	0	0	0	0	0	0	0	0	0	0	0	0
25353124	TGCAGAACTAGAGAGCAGGGAAAATTCAACCACTGACAGGACACTGTGGACACAATGTCAATCATTAGC	TGCAGAACTAGAGAGCAGGGAAAATTCAACCACTGACAGGACACTGTGGACACAATGTCAATCATTAGC	NC_040279.1_chromosome_1	6760332	1	4.62e-29	0.851064	0.9625	0.072187	22.177	6.47559	3.3967	1	1	1	1	1	1	1	1	1	1	-	1	1	1	1	1	1	1	1	1	1	-	1	1	1	1	1	1	1	1	1	1	1	1	1	1	1
100005283	TGCAGAACTAGAGAGCCGGGAAAATTCAACCAGTGAGCGGTCACTGTGGACACAATGTCAATCATTAGC	TGCAGAACTAGAGAGCCGGGAAAATTCAACCAGTGAGCGGTCACTGTGGACACAATGTCAATCATTAGC	NC_040279.1_chromosome_1	6760332	1	1.01e-20	1	0.021277	0.041648	21	2.23607	9.42639	1	0	0	0	0	0	0	0	0	0	0	0	0	0	0	0	0	0	0	0	0	0	0	0	0	0	0	0	0	0	0	0	0	0	0	0	0
25353989	TGCAGATAATGCCTCTTGTGGGTCCAACAAGAGCCATCATGAATGCTCATGTATCAGATTACAGATGGC	TGCAGATAATGCCTCTTGTGGGTCCAACAAGAGCCATCATGAATGCTCATGTATCAGATTAC	NC_040279.1_chromosome_1	6765061	1	3.11e-25	0.851064	0.975	0.04875	27.4211	9.26121	3.07008	1	-	1	1	1	1	1	1	1	1	1	1	1	1	1	1	1	1	1	1	1	1	1	1	1	1	1	1	1	1	1	1	1	1	1	1	1
62453896	TGCAGGTTCGTCTTTTCATCTCAATCTCTTATTAGTTTTTCAATATCTTGTTCCAATTTCGAATTACAG	TGCAGGTTCGTCTTTTCATCTCAATCTCTTATTAGTTTTTCAATATCTTGTTCCAATTTCGAATTACAG	NC_040279.1_chromosome_1	6849732	1	2.15e-27	0.904255	0.976471	0.045952	37.3597	11.3386	3.40822	1	1	1	1	1	1	1	1	1	1	1	1	1	1	-	1	1	1	1	1	1	1	1	1	1	1	1	1	1	-	1	1	-	1	1	1	1
62466416	TGCAGGATAGTCAATGAGTACTAATAATGCCTTATGGGATAATTAGCTTACTCTGATGTCTCTGTCACT	TGCAGGATAGTCAATGAGTACTAATAATGCCTTATGGGATAATTAGCTTACTCTGATGTCTCTGTCACT	NC_040279.1_chromosome_1	6957467	1	4.62e-29	0.808511	0.973684	0.051247	11.2368	4.21631	2.66373	1	1	1	1	1	1	1	1	1	1	-	1	1	1	1	1	1	1	1	1	1	1	1	1	1	1	1	1	1	1	-	1	1	1	-	1	1
25359046	TGCAGCTCCCATTCTATTACAGTGATTACAGATCGGAAGAGCGGTTCAGCAGGAATGCCGAGACCGATC	TGCAGCTCCCATTCTATTACAGTGATTAC	NC_040279.1_chromosome_1	6961228	1	4.55e-07	0.946809	0.977528	0.043934	28.307	15.408	1.93351	1	-	1	1	1	1	1	1	-	1	1	1	1	1	1	1	1	1	1	1	1	1	1	1	1	1	1	1	1	1	1	1	1	1	1	-	1
14082075	TGCAGCAAAAAAGAATGCTTGATGAAAAGTGCTTTTGGCGAAGAGTTTTTCTGATGAAGAGTGCTTTTG	TGCAGCAAAAAAGAATGCTTGATGAAAAGTGCTTTTGGCGAAGAGTTTTTCTGATGAAGAGTGCTTTTG	NC_040279.1_chromosome_1	6989701	1	4.62e-29	0.819149	0.805195	0.313712	12.9406	8.58945	1.50798	1	0	1	1	1	1	1	1	1	1	-	0	1	1	1	1	1	1	1	0	0	1	1	1	1	1	1	1	1	1	1	1	-	-	1	1	1
14059667	TGCAGAAGGCAAAGTCATAAAGCCATGAAAGCCATCATTCTTACAGATCGGAAGAGCGGTTCAGCAGGA	TGCAGAAGGCAAAGTCATAAAGCCATGAAAGCCATCATTCTTAC	NC_040279.1_chromosome_1	6989767	1	5.96e-15	0.861702	0.777778	0.345679	18.0825	11.62	1.59734	1	-	1	1	1	1	1	1	1	1	0	0	1	1	1	1	1	1	1	-	0	1	1	1	1	1	1	1	1	1	1	1	1	-	1	1	1
35151457	TGCAGTATGTTGTATGCTCTACATTCCACTCTTGTATGCTCTCCATTTGAAATCAACGATTGCCCTATC	TGCAGTATGTTGTATGCTCTACATTCCACTCTTGTATGCTCTCCATTTGAAATCAACGATTGCCCTATC	NC_040279.1_chromosome_1	6990314	1	4.62e-29	0.882979	0.879518	0.211932	8.35577	4.5824	1.81569	1	1	1	1	1	1	1	1	1	1	0	1	1	1	1	1	1	1	1	1	1	1	-	1	1	-	1	1	1	1	-	1	1	1	-	1	1
25359595	TGCAGGTGTTATTGGATCAACTTTGCTCTATTATTACAGATCGGAAGAGCGGTTCAGCAGGAATGCCGA	TGCAGGTGTTATTGGATCAACTTTGCTCTATTATTAC	NC_040279.1_chromosome_1	7008108	1	3.25e-11	0.957447	0.977778	0.043457	30.2368	13.8768	2.28229	1	1	1	1	1	1	1	1	1	1	1	1	1	1	1	1	1	1	1	1	1	1	-	1	1	1	1	1	1	1	1	1	1	1	1	1	1
62460018	TGCAGTTATGTGTATCTGTGAATAGAGAGAGATTACAGATCGGAAGAGCGGTTCAGCAGGAATGCCGAG	TGCAGTTATGTGTATCTGTGAATAGAGAGAGATTAC	NC_040279.1_chromosome_1	7008142	1	1.09e-10	0.93617	0.977273	0.044421	40.0789	19.6536	2.18487	1	1	1	1	1	1	1	1	-	1	1	1	1	1	1	1	1	1	1	1	1	1	1	1	1	1	1	1	1	1	1	1	1	1	1	-	1
25365986	TGCAGTTATGTTTTTTTGTGCATTATATTCCAACTTGGTAGTTCCCAACGTATACCCTTTCCCTTCTTT	TGCAGTTATGTTTTTTTGTGCATTATATTCCAACTTGGTAGTTCCCAACGTATACCCTTTCCCTTCTTT	NC_040279.1_chromosome_1	7037318	1	2.15e-27	0.904255	0.976471	0.045952	20.3772	7.41666	2.72669	1	1	1	1	1	1	1	1	1	1	1	1	1	1	1	1	1	1	1	1	1	-	-	1	1	1	1	1	1	1	1	1	1	1	1	1	1
100011450	TGCAGCTTGTTGGTTCACCTATTTATTATTGTTCTTGACAGATATTGGACTTTCACCAAGGTGCCTTTA	TGCAGCTTGTTGGTTCACCTATTTATTATTGTTCTTGACAGATATTGGACTTTCACCAAGGTGCCTTTA	NC_040279.1_chromosome_1	7040736	1	1.29e-24	1	0.021277	0.041648	16.25	3.34477	5.24428	1	0	0	0	0	0	0	0	0	0	0	0	0	0	0	0	0	0	0	0	0	0	0	0	0	0	0	0	0	0	0	0	0	0	0	0	0
14056064	TGCAGATGTATATGAGAGCAGGAACCTGTTCCAAACATCACAAGACAGTGAAATCAGCCATGCCATTGT	TGCAGATGTATATGAGAGCAGGAACCTGTTCCAAACATCACAAGACAGTGAAATCAGCCATGCCATTGT	NC_040279.1_chromosome_1	7043290	1	4.62e-29	0.840426	0.974684	0.049351	48.4386	14.335	3.39626	1	1	1	1	1	1	1	1	1	1	-	1	1	1	1	1	1	1	1	1	1	1	1	1	1	1	1	1	-	1	1	1	-	-	1	1	1
62465879	TGCAGCTTCGTTGTGTCTCTGGTGTTACAGGTTTCTTCATATGGATATCTTTCTGCATTACATTTCCAT	TGCAGCTTCGTTGTGTCTCTGGTGTTACAGGTTTCTTCATATGGATATCTTTCTGCATTACATTTCCAT	NC_040279.1_chromosome_1	7043356	1	4.62e-29	0.87234	0.963415	0.070494	11.354	5.15584	2.16442	1	1	1	1	1	1	1	1	1	1	1	1	1	1	1	1	1	1	1	1	1	1	1	1	1	1	1	1	1	-	1	1	-	-	0	1	1
25360137	TGCAGTGTTTCAAATTTCATTTTATAATTCCTCTATTATTATTTGGTTACAGATCGGAAGAGCGGTTCA	TGCAGTGTTTCAAATTTCATTTTATAATTCCTCTATTATTATTTGGTTAC	NC_040279.1_chromosome_1	7047981	1	3.58e-18	0.882979	0.951807	0.09174	15.6757	7.90274	2.03175	1	-	1	1	1	1	1	1	1	1	1	1	1	1	-	1	1	1	1	1	1	1	1	1	1	1	1	1	1	1	1	1	1	1	1	-	-
14063349	TGCAGCCATGGCTCCCCTTTGAAAATCAGTGAGAGAAAGAAAGAAAGAAAGAAAGAAAGATCATAGCAA	TGCAGCCATGGCTCCCCTTTGAAAATCAGTGAGAGAAAGAAAGAAAGAAAGAAAGAAAGATCATAGCAA	NC_040279.1_chromosome_1	7049753	1	4.62e-29	0.925532	0.954023	0.087726	28.7321	8.69111	3.3468	1	1	1	1	1	1	1	1	1	1	1	1	1	1	1	1	1	1	1	1	1	1	1	0	1	1	1	1	1	-	1	1	1	1	1	1	1
42215102	TGCAGACAGCAAGATCAGTCCTTGAGAGAGAGAAATGTTGAGTTTCTTACAGATCGGAAGAGCGGTTCA	TGCAGACAGCAAGATCAGTCCTTGAGAGAGAGAAATGTTGAGTTTCTTAC	NC_040279.1_chromosome_1	7049819	1	3.58e-18	0.851064	0.975	0.04875	45.693	13.1076	3.51627	1	1	1	1	1	1	1	1	1	1	1	1	1	1	1	1	1	1	1	1	1	1	1	1	1	1	1	1	1	1	1	1	1	1	1	1	1
62468045	TGCAGGGCGGAGGTGGAGGAGAGACGCGGCACGATCTCGGTGACCTGGAGGAGGGCCTGGCGGTGCGCG	TGCAGGGCGGAGGTGGAGGAGAGACGCGGCACGATCTCGGTGACCTGGAGGAGGGCCTGGCGGTGCGCG	NC_040279.1_chromosome_1	7079771	1	4.62e-29	0.893617	0.940476	0.111961	7.43243	3.35476	2.20505	1	1	1	1	1	1	1	1	1	1	1	1	1	1	1	1	1	1	1	1	1	1	1	1	1	1	1	-	1	1	-	1	1	1	1	1	1
100008775	TGCAGCAACAACTCCTTCACTTGAAGAAAAGAAAACTACAGTTTGTGATATCAATGCTGAAAAGATGTG	TGCAGCAACAACTCCTTCACTTGAAGAAAAGAAAACTACAGTTTGTGATATCAATGCTGAAAAGATGTG	NC_040279.1_chromosome_1	7085321	1	4.65e-24	1	0.021277	0.041648	14.5	4.71699	3.20566	1	0	0	0	0	0	0	0	0	0	0	0	0	0	0	0	0	0	0	0	0	0	0	0	0	0	0	0	0	0	0	0	0	0	0	0	0
25358792	TGCAGCATTATCCAAAAAGTTGTCAACTTACAGATCGGAAGAGCGGTTCAGCAGGAATGCCGAGACCGA	TGCAGCATTATCCAAAAAGTTGTCAACTTAC	NC_040279.1_chromosome_1	7085387	1	4.02e-08	0.882979	0.963855	0.069676	20.6875	12.3838	1.72935	1	1	1	1	1	1	1	1	1	1	1	1	1	1	0	1	1	1	1	1	1	1	1	1	1	1	1	1	1	1	1	1	1	1	1	1	-
14077465	TGCAGTTGGGGTGAGTTTTTTTTGACTATTTGGGTTTGGCAAAGAGTGTATATGAGAGAGATCTGAGAT	TGCAGTTGGGGTGAGTTTTTTTTGACTATTTGGGTTTGGCAAAGAGTGTATATGAGAGAGATCTGAGAT	NC_040279.1_chromosome_1	7111534	1	2.15e-27	0.840426	0.974684	0.049351	17.6991	7.1009	2.51363	1	1	1	1	1	1	1	1	1	1	1	1	1	1	1	1	1	1	1	1	1	1	-	1	1	1	1	1	1	1	1	1	-	1	-	1	1
25358449	TGCAGCAAAAAAAGCACAGTGTTTGGTTGTGGTTGGTGTTTCACAATAATCAAATTACAGATCGGAAGA	TGCAGCAAAAAAAGCACAGTGTTTGGTTGTGGTTGGTGTTTCACAATAATCAAATTAC	NC_040279.1_chromosome_1	7111600	1	1.67e-22	0.893617	0.97619	0.046485	63.1667	17.6918	3.75191	1	-	1	1	1	1	1	1	1	1	1	1	1	1	1	1	1	1	1	1	1	1	-	-	-	1	1	1	1	1	1	1	1	1	-	1	1
42215742	TGCAGTTGAAGATCCTTTCTTCTCTGCCAATGTTTACTTCAATTTACAGATCGGAAGAGCGGTTCAGCA	TGCAGTTGAAGATCCTTTCTTCTCTGCCAATGTTTACTTCAATTTAC	NC_040279.1_chromosome_1	7139559	1	1.47e-16	0.904255	0.976471	0.045952	41.1491	16.5425	2.64419	1	1	1	1	1	1	1	1	1	1	1	1	1	1	1	1	1	1	1	1	1	1	1	1	1	1	1	1	1	1	1	1	1	-	1	1	1
25357263	TGCAGTTTACCATTGGAATGCCAAATTCTTTGCAGTTACAACCTCACTTCAAAGTAGTGTAACCACAAG	TGCAGTTTACCATTGGAATGCCAAATTCTTTGCAGTTACAACCTCACTTCAAAGTAGTGTAACCACAAG	NC_040279.1_chromosome_1	7139603	1	4.62e-29	0.851064	0.975	0.04875	32.0877	11.3644	2.92532	1	1	1	1	1	1	1	1	1	1	1	1	1	1	1	1	1	1	1	1	1	1	1	1	1	1	1	1	1	1	1	-	1	1	-	1	1
14074561	TGCAGATATGTAGTTTATATCAATCAGTGATTAGCATAATTCTCAGAATTTCTATCTTGTGAAGTTACA	TGCAGATATGTAGTTTATATCAATCAGTGATTAGCATAATTCTCAGAATTTCTATCTTGTGAAGTTACA	NC_040279.1_chromosome_1	7140165	1	5.97e-28	0.925532	0.977011	0.04492	20.7895	9.18186	2.36127	1	1	1	1	1	1	1	1	1	1	1	1	1	1	1	-	1	1	1	1	1	1	1	1	1	-	1	1	-	1	1	1	-	1	1	1	1
62470677	TGCAGGACACACAGCATCTTGGGCATTAGCCCACCCAGAGATTGTGACATGTGCCAACATGTTCTGGTG	TGCAGGACACACAGCATCTTGGGCATTAGCCCACCCAGAGATTGTGACATGTGCCAACATGTTCTGGTG	NC_040279.1_chromosome_1	7140231	1	4.62e-29	0.861702	0.950617	0.093888	11.9189	5.42788	2.26466	1	-	1	1	1	1	1	1	1	1	1	1	1	1	1	1	1	1	1	1	1	1	1	-	1	1	1	1	1	1	-	-	1	1	1	1	1
100012866	TGCAGGGCACACAGCATCTTGGGCATTAGCCCACCCTGACATTGTAACTTGTTCCAACATGTTCTGGTG	TGCAGGGCACACAGCATCTTGGGCATTAGCCCACCCTGACATTGTAACTTGTTCCAACATGTTCTGGTG	NC_040279.1_chromosome_1	7140231	1	4.68e-19	1	0.021277	0.041648	13.5	5.12348	2.38857	1	0	0	0	0	0	0	0	0	0	0	0	0	0	0	0	0	0	0	0	0	0	0	0	0	0	0	0	0	0	0	0	0	0	0	0	0
14055829	TGCAGAGTTCTATTATCTGGATTGTGGACATGGCACCTATGTTGGAAACAACAGTGCTTATGACAACCA	TGCAGAGTTCTATTATCTGGATTGTGGACATGGCACCTATGTTGGAAACAACAGTGCTTATGACAACCA	NC_040279.1_chromosome_1	7140738	1	4.62e-29	0.893617	0.97619	0.046485	23.4649	8.29836	2.83925	1	1	1	1	1	1	1	-	1	1	1	1	1	1	1	1	1	1	1	1	1	1	-	1	1	1	1	1	1	1	-	1	1	1	-	1	1
25357121	TGCAGTTGAAGTTGAGAACCAACAATCATGTCAAAATTCGTGGATTATTATATTTTGAACGTGAAAACA	TGCAGTTGAAGTTGAGAACCAACAATCATGTCAAAATTCGTGGATTATTATATTTTGAACGTGAAAACA	NC_040279.1_chromosome_1	7145114	1	4.62e-29	0.925532	0.977011	0.04492	24.693	8.21758	3.12621	1	1	1	1	-	1	1	1	1	1	1	1	1	1	1	1	1	1	1	1	1	1	1	1	1	1	1	1	-	1	1	1	1	1	1	1	1
62463048	TGCAGTGCGCTTCTTCGTCCTCTCAGGTTTTGAATCATTTTCTCGCTGAAGCTATTGGCTCTGTTTTCA	TGCAGTGCGCTTCTTCGTCCTCTCAGGTTTTGAATCATTTTCTCGCTGAAGCTATTGGCTCTGTTTTCA	NC_040279.1_chromosome_1	7151554	1	4.62e-29	0.829787	0.961538	0.073964	10.2478	4.36505	2.2996	1	1	1	1	1	1	1	0	1	1	1	1	1	1	1	1	1	1	1	1	1	1	-	1	1	1	1	1	1	-	1	1	1	1	1	1	1
25366420	TGCAGATCGGATCGGTTCGGTTCAACAGATAGCTTGACCCGAAAATCCAATTGATAAACGCTTACAGAT	TGCAGATCGGATCGGTTCGGTTCAACAGATAGCTTGACCCGAAAATCCAATTGATAAACGCTTAC	NC_040279.1_chromosome_1	7151620	1	2.59e-26	0.882979	0.975904	0.047031	27.693	11.0137	2.5225	1	1	1	1	1	1	1	1	1	1	1	1	1	1	1	1	1	1	1	1	1	-	1	1	1	1	1	1	1	1	1	1	-	1	1	1	1
42214989	TGCAGATGCGGGGCACTATTCGTCCGGGTCACAAGTGGGATGTGATGGTAAAATACCTGTTGCTTTTCT	TGCAGATGCGGGGCACTATTCGTCCGGGTCACAAGTGGGATGTGATGGTAAAATACCTGTTGCTTTTCT	NC_040279.1_chromosome_1	7200550	1	4.62e-29	0.87234	0.97561	0.047591	15.4159	6.02315	2.50992	1	1	1	1	1	1	1	1	1	1	1	1	1	1	1	1	1	1	1	1	1	1	-	1	1	1	-	1	-	1	1	-	1	1	1	1	1
14057916	TGCAGGGAAGCTGCTAATGGCAGCACCATTGAAATCGATGGCAAAATCTTGCGCAGGTGGTGCTTCATC	TGCAGGGAAGCTGCTAATGGCAGCACCATTGAAATCGATGGCAAAATCTTGCGCAGGTGGTGCTTCATC	NC_040279.1_chromosome_1	7200792	1	4.62e-29	0.904255	0.976471	0.045952	21.6228	7.24071	2.95233	1	1	1	1	1	1	1	1	1	1	1	1	1	1	1	1	1	1	1	1	1	1	1	1	1	1	1	1	1	1	1	1	1	1	1	1	-
14055327	TGCAGACAGACAATGGCCTCCTGCACTCGACCAACCCTGGACAGATGACGCTCCACAACCAATTCCAGC	TGCAGACAGACAATGGCCTCCTGCACTCGACCAACCCTGGACAGATGACGCTCCACAACCAATTCCAGC	NC_040279.1_chromosome_1	7200858	1	4.62e-29	0.861702	0.975309	0.048163	21.5439	8.27927	2.52747	1	1	1	1	1	1	1	1	1	1	1	1	1	1	1	1	1	1	1	1	1	1	1	1	1	1	1	1	1	1	1	-	1	-	1	1	1
14057660	TGCAGGAGATTGGGGTGAGGCTGTTCCTGCACCGGTCCCCGCTGCCGTACCGGCTCCACAAGTTGGTGT	TGCAGGAGATTGGGGTGAGGCTGTTCCTGCACCGGTCCCCGCTGCCGTACCGGCTCCACAAGTTGGTGT	NC_040279.1_chromosome_1	7201345	1	4.62e-29	0.851064	0.95	0.095	13.2411	5.88619	2.2522	1	1	1	1	1	1	-	0	1	1	1	1	1	1	1	1	1	1	1	1	1	1	1	1	1	-	1	1	1	1	1	1	1	-	1	1	1
25355407	TGCAGCTTTGAACCTGTGGCTCCATTGAGCCTCAAAGACTTCCTGGAAAATGTCCTTGAATCTTTCACA	TGCAGCTTTGAACCTGTGGCTCCATTGAGCCTCAAAGACTTCCTGGAAAATGTCCTTGAATCTTTCACA	NC_040279.1_chromosome_1	7231114	1	4.62e-29	0.87234	0.97561	0.047591	44.7105	12.534	3.58564	1	1	1	1	1	1	1	1	1	1	1	1	1	1	1	1	1	1	1	1	1	1	1	1	1	1	1	1	1	1	1	-	1	1	-	1	-
100076133	TGCAGCTTTGAACCTGTGGCTCCATTGAGCCTCAAAAACTTCCTGGAAAATGTCCTTGAATCTTTACAG	TGCAGCTTTGAACCTGTGGCTCCATTGAGCCTCAAAAACTTCCTGGAAAATGTCCTTGAATCTTTACAG	NC_040279.1_chromosome_1	7231114	1	3.6e-25	1	0.021277	0.041648	57.5	7.29726	6.3764	1	0	0	0	0	0	0	0	0	0	0	0	0	0	0	0	0	0	0	0	0	0	0	0	0	0	0	0	0	0	0	0	0	0	0	0	0
47857459	TGCAGCTTCCTTTACAATATCATCAGTCAATCCCCTAATTTCTATTTGTTGCGGCTTTCCTTTGAACAA	TGCAGCTTCCTTTACAATATCATCAGTCAATCCCCTAATTTCTATTTGTTGCGGCTTTCCTTTGAACAA	NC_040279.1_chromosome_1	7266193	1	4.62e-29	0.861702	0.975309	0.048163	65.2544	15.8573	4.07842	1	1	-	1	1	1	1	1	1	1	1	1	1	1	1	1	1	1	1	1	1	1	1	1	1	1	1	1	1	1	1	1	-	1	1	1	1
100009076	TGCAGCACAGGCTCCATTGCCACCTGATCCTGATAAGGTATACTTGTTTTGTTGTTACTTTTTTCTTTG	TGCAGCACAGGCTCCATTGCCACCTGATCCTGATAAGGTATACTTGTTTTGTTGTTACTTTTTTCTTTG	NC_040279.1_chromosome_1	7373560	1	2.8e-21	1	0.021277	0.041648	22	8.06226	2.5652	1	0	0	0	0	0	0	0	0	0	0	0	0	0	0	0	0	0	0	0	0	0	0	0	0	0	0	0	0	0	0	0	0	0	0	0	0
62468922	TGCAGATCAGGACTGTCACCCTGTGCAGCAACGACACCATCACTCTCTTTTTCCACTTGCTTGTATTCC	TGCAGATCAGGACTGTCACCCTGTGCAGCAACGACACCATCACTCTCTTTTTCCACTTGCTTGTATTCC	NC_040279.1_chromosome_1	7373858	1	4.62e-29	0.861702	0.975309	0.048163	58.8421	13.4579	4.09003	1	1	1	1	1	1	1	1	1	1	1	1	1	1	1	1	1	1	1	1	1	1	-	1	1	1	1	1	1	1	-	-	1	1	1	1	-
25353183	TGCAGAAGAAGTTGCATTTCACTTTCTTCACCACTATAAAATGCAATTGATTCAGCATTTTCCCGGACC	TGCAGAAGAAGTTGCATTTCACTTTCTTCACCACTATAAAATGCAATTGATTCAGCATTTTCCCGGACC	NC_040279.1_chromosome_1	7375765	1	4.62e-29	0.87234	0.97561	0.047591	23.4386	8.07751	2.97813	1	1	1	1	1	1	1	1	1	1	1	1	1	1	1	1	1	1	1	1	1	1	1	1	1	1	1	1	1	1	1	1	1	1	-	1	1
100028617	TGCAGAAGAAGTTGCATTTCACTTTCTTCACCACTATAGAATGCAATTGATTCAGCATTTTCCCGGACT	TGCAGAAGAAGTTGCATTTCACTTTCTTCACCACTATAGAATGCAATTGATTCAGCATTTTCCCGGACT	NC_040279.1_chromosome_1	7375765	1	7.73e-27	1	0.021277	0.041648	39	5.61249	7.41893	1	0	0	0	0	0	0	0	0	0	0	0	0	0	0	0	0	0	0	0	0	0	0	0	0	0	0	0	0	0	0	0	0	0	0	0	0
14055621	TGCAGAGCAAAAGAAGATGAGGGAGAGAAAGGAAAAATGAAGGGTGGAAAGTAACATAGATAAGGGCAT	TGCAGAGCAAAAGAAGATGAGGGAGAGAAAGGAAAAATGAAGGGTGGAAAGTAACATAGATAAGGGCAT	NC_040279.1_chromosome_1	7381627	1	4.62e-29	0.882979	0.951807	0.09174	28.5714	8.36203	3.39324	1	1	1	1	1	1	-	1	1	-	1	1	1	1	1	1	1	1	1	1	1	1	1	0	1	1	-	1	1	1	1	1	1	1	1	1	1
14074308	TGCAGAGCAAAAGAAGATGAGGGAGAGAAAAGGAAAAATGAAGGGTGGAAAGTAACATAGATAAGGGCA	TGCAGAGCAAAAGAAGATGAGGGAGAGAAAAGGAAAAATGAAGGGTGGAAAGTAACATAGATAAGGGCA	NC_040279.1_chromosome_1	7381627	1	7.73e-27	1	0.031915	0.061793	20.5	6.87386	2.74308	1	0	0	0	0	0	1	0	0	0	0	0	0	0	0	0	0	0	0	0	0	0	0	1	0	0	0	0	0	0	0	0	0	0	0	0	0
62464956	TGCAGGGCGCTGATGGTGTTCTAGTTCCAGGAGGTTTTGGTGATAGAGGAGTGCAAGGGAAAATTCTTG	TGCAGGGCGCTGATGGTGTTCTAGTTCCAGGAGGTTTTGGTGATAGAGGAGTGCAAGGGAAAATTCTTG	NC_040279.1_chromosome_1	7402773	2	4.62e-29	0.893617	0.964286	0.068878	10.1593	4.66879	2.13777	1	1	1	1	1	1	1	1	1	1	1	1	1	1	1	1	1	1	1	1	1	1	1	1	1	1	1	1	1	1	1	1	1	1	1	1	1
14059612	TGCAGAAGAAGTCCAATTACAGAAAACCAATAAAAAATTTATCATTATATGAGATTTTACAGATCGGAA	TGCAGAAGAAGTCCAATTACAGAAAACCAATAAAAAATTTATCATTATATGAGATTTTAC	NC_040279.1_chromosome_1	7402839	1	1.37e-23	0.904255	0.976471	0.045952	27.0965	10.6606	2.6721	1	1	1	1	1	1	1	1	-	1	1	1	1	1	-	1	1	1	1	1	1	1	1	1	1	1	1	1	1	1	1	-	1	1	1	1	1
25366187	TGCAGGATCCTGAGGCATATAAAGCTGCATGGAATCTTTTACAGATCGGAAGAGCGGTTCAGCAGGAAT	TGCAGGATCCTGAGGCATATAAAGCTGCATGGAATCTTTTAC	NC_040279.1_chromosome_1	7402965	1	7.33e-14	0.861702	0.975309	0.048163	95	30.5703	3.37047	1	-	1	1	1	1	1	1	1	1	1	1	1	1	1	1	1	1	1	1	1	1	1	1	1	-	1	1	1	1	1	1	1	1	1	1	1
100056106	TGCAGCAACACTGCAAATGATAAAGGAATTAGTTGCAAGACACAAACACTTTACAGATCGGAAGAGCGG	TGCAGCAACACTGCAAATGATAAAGGAATTAGTTGCAAGACACAAACACTTTAC	NC_040279.1_chromosome_1	7403596	1	2.5e-10	1	0.021277	0.041648	58.5	5.17204	15.0807	1	0	0	0	0	0	0	0	0	0	0	0	0	0	0	0	0	0	0	0	0	0	0	0	0	0	0	0	0	0	0	0	0	0	0	0	0
25354632	TGCAGCAGAATTTAGCCTTCATGACCTAACTTTGGAGTACTGCCATGAGTTATTATGGTCAGAGAAGTA	TGCAGCAGAATTTAGCCTTCATGACCTAACTTTGGAGTACTGCCATGAGTTATTATGGTCAGAGAAGTA	NC_040279.1_chromosome_1	7555532	1	4.62e-29	0.87234	0.97561	0.047591	59.8509	14.087	4.45234	1	-	1	1	1	1	1	1	1	1	1	1	1	1	1	1	1	1	1	1	1	1	1	1	1	1	1	1	1	1	1	1	1	1	1	1	1
25366658	TGCAGATTTCTATGTTAGGATAATTGAATGTGTTTTATAGTTTTAGGTTGTTGTCTAGTAGGTTACAGA	TGCAGATTTCTATGTTAGGATAATTGAATGTGTTTTATAGTTTTAGGTTGTTGTCTAGTAGGTTACAGA	NC_040279.1_chromosome_1	7555598	1	3.6e-25	0.914894	0.976744	0.04543	28.5877	9.16784	3.13932	1	1	1	1	1	1	1	1	1	1	1	1	1	1	1	1	1	1	1	1	1	1	1	1	1	1	1	1	1	1	1	1	1	1	1	-	1
25358248	TGCAGATCAAAACTAAAGACAAAGTAGAATAATATTACAGATCGGAAGAGCGGTTCAGCAGGAATGCCG	TGCAGATCAAAACTAAAGACAAAGTAGAATAATATTAC	NC_040279.1_chromosome_1	7559670	1	9.68e-12	0.925532	0.977011	0.04492	46.4474	19.0208	2.52528	1	1	1	1	1	1	1	1	1	1	1	1	1	1	1	-	1	1	1	1	1	1	1	1	1	1	1	1	1	1	1	1	1	1	1	-	1
25359166	TGCAGCTTTACAAACTAATTGCAATCATAATTATCCTAACTTTACAGATCGGAAGAGCGGTTCAGCAGG	TGCAGCTTTACAAACTAATTGCAATCATAATTATCCTAACTTTAC	NC_040279.1_chromosome_1	7561601	1	1.74e-15	0.882979	0.963855	0.069676	20.1239	8.35616	2.50811	1	1	1	1	1	1	1	1	1	1	1	1	1	1	1	1	1	1	1	1	1	1	1	-	1	-	1	1	1	1	1	1	-	1	1	1	1
25363991	TGCAGTCAACTAATCAAAAGGATGAGGATCCAGTGGCTATCCTTGAATCATGTTCATAAAAGTGAAGAA	TGCAGTCAACTAATCAAAAGGATGAGGATCCAGTGGCTATCCTTGAATCATGTTCATAAAAGTGAAGAA	NC_040279.1_chromosome_1	7561643	2	2.15e-27	0.861702	0.975309	0.048163	15.1316	5.52746	2.68292	1	1	1	1	1	1	1	1	1	1	1	1	1	1	1	1	1	1	1	1	1	1	1	1	1	1	1	1	1	1	1	1	1	-	-	1	1
100004364	TGCAGTCAACTAATCAGAGGATTAGGATCCAGTGGCTATCCTTGAATCATGTTCATGAAAGTGAAGAAT	TGCAGTCAACTAATCAGAGGATTAGGATCCAGTGGCTATCCTTGAATCATGTTCATGAAAGTGAAGAAT	NC_040279.1_chromosome_1	7561643	1	1.01e-20	1	0.021277	0.041648	13.25	4.3229	2.85889	1	0	0	0	0	0	0	0	0	0	0	0	0	0	0	0	0	0	0	0	0	0	0	0	0	0	0	0	0	0	0	0	0	0	0	0	0
25363708	TGCAGGATATAAAAGCAGTATCAGATTACTTACAAGATCACTGATACTTAGAAATTCCCTCTAGTAAAT	TGCAGGATATAAAAGCAGTATCAGATTACTTACAAGATCACTGATACTTAGAAATTCCCTCTAGTAAAT	NC_040279.1_chromosome_1	7633798	1	4.62e-29	0.893617	0.964286	0.068878	10.0619	5.19067	1.9579	1	1	1	-	1	1	1	1	1	1	1	-	1	1	1	1	1	1	1	1	1	1	1	1	1	1	1	1	1	1	1	1	1	1	1	1	1
25363709	TGCAGGATATAAAAGCAGTATCAGATTACTTACAAGATCACTGATATTTAGAAATTCCGTCTAGTAAAT	TGCAGGATATAAAAGCAGTATCAGATTACTTACAAGATCACTGATATTTAGAAATTCCGTCTAGTAAAT	NC_040279.1_chromosome_1	7633798	1	1e-25	1	0.010638	0.02105	13	0	100	1	0	0	0	0	0	0	0	0	0	0	0	0	0	0	0	0	0	0	0	0	0	0	0	0	0	0	0	0	0	0	0	0	0	0	0	0
25364189	TGCAGTTATAAACTGCTTGAAAACACTGTACTCTACCGATGTGGGCTCCACTCCAATGCATTACTGTAC	TGCAGTTATAAACTGCTTGAAAACACTGTACTCTACCGATGTGGGCTCCACTCCAATGCATTACTGTAC	NC_040279.1_chromosome_1	7636882	1	4.62e-29	0.851064	0.9375	0.117188	12.3423	5.01798	2.38883	1	-	1	1	1	1	1	1	1	1	1	1	1	1	1	1	1	1	1	1	1	1	1	1	1	1	1	1	1	-	-	1	-	1	-	1	1
14056711	TGCAGCATGCAGTTATAGGACTCAAGATGAACTCATAACAACAAAAGTGGTAACAGTAATCACCATACA	TGCAGCATGCAGTTATAGGACTCAAGATGAACTCATAACAACAAAAGTGGTAACAGTAATCACCATACA	NC_040279.1_chromosome_1	7637575	1	4.62e-29	0.861702	0.962963	0.071331	18.1327	5.84839	3.10254	1	1	1	1	1	1	1	1	1	1	1	1	1	1	1	1	1	1	1	1	1	1	-	1	1	1	1	1	-	1	1	1	1	1	1	1	1
100000085	TGCAGCATCCTTATAGTTGTTCATCTTAGACGTAAGTCATTTAGATGAAGGCTAGAACTTCACTTGAGT	TGCAGCATCCTTATAGTTGTTCATCTTAGACGTAAGTCATTTAGATGAAGGCTAGAACTTCACTTGAGT	NC_040279.1_chromosome_1	7640661	1	4.62e-29	0.840426	0.949367	0.096138	7.84685	3.85129	1.98676	1	1	1	1	1	1	1	1	1	1	1	1	1	1	1	1	1	1	1	1	1	-	1	1	1	1	-	1	1	1	1	1	1	1	1	1	1
25362991	TGCAGAAGTAAGTCCTGGTCTCCAAAGCCATGCTTATTTCTCTTGCATTTTTTCTGTACAGATTGTCCA	TGCAGAAGTAAGTCCTGGTCTCCAAAGCCATGCTTATTTCTCTTGCATTTTTTCTGTACAGATTGTCCA	NC_040279.1_chromosome_1	7660775	1	4.62e-29	0.861702	0.975309	0.048163	17.1491	6.16759	2.7654	1	1	1	1	1	1	1	1	-	1	1	1	1	1	1	1	1	1	1	1	1	1	1	1	1	1	-	1	1	1	1	1	1	-	-	1	1
25363207	TGCAGATAATCCCTGTGCTCCATACTTGTCATCCCAGAACATAGTTCCAATACGATATATTTGTGGAAT	TGCAGATAATCCCTGTGCTCCATACTTGTCATCCCAGAACATAGTTCCAATACGATATATTTGTGGAAT	NC_040279.1_chromosome_1	7660841	1	4.62e-29	0.87234	0.97561	0.047591	21.8947	7.87553	2.83801	1	1	1	1	1	1	1	1	1	1	1	1	1	1	1	1	1	1	1	1	1	1	1	1	1	1	-	1	1	1	-	-	1	1	1	1	1
25354841	TGCAGCATGTTCCCAAAATCAACTCATGAGACTTTTGCACAAAAGATGTACCAGACATATAAATCCCAC	TGCAGCATGTTCCCAAAATCAACTCATGAGACTTTTGCACAAAAGATGTACCAGACATATAAATCCCAC	NC_040279.1_chromosome_1	7667056	1	4.62e-29	0.882979	0.987952	0.023806	16.3248	6.18632	2.64132	1	1	1	1	1	1	-	1	1	1	1	1	1	1	1	1	1	1	1	1	1	1	1	1	1	1	1	1	1	1	1	1	-	1	1	1	1
25358480	TGCAGCAAATAATGAAGCTCAAGTTGTATTTAGTAGAAGTTATACTATACCTGATTACAGATCGGAAGA	TGCAGCAAATAATGAAGCTCAAGTTGTATTTAGTAGAAGTTATACTATACCTGATTAC	NC_040279.1_chromosome_1	7667521	1	1.67e-22	0.840426	0.974684	0.049351	19.9825	8.87336	2.35294	1	1	1	1	1	1	1	1	1	1	1	1	1	1	-	1	1	1	1	1	1	1	1	1	1	-	1	1	1	1	1	1	1	1	1	1	1
100007500	TGCAGAGTTGTTCATGTACAAGCTTTGATCTTCCCATCAGAACTGTATAATTCATATGCTTCAACTTCC	TGCAGAGTTGTTCATGTACAAGCTTTGATCTTCCCATCAGAACTGTATAATTCATATGCTTCAACTTCC	NC_040279.1_chromosome_1	7668216	1	4.65e-24	1	0.021277	0.041648	24	10.9772	2.24106	1	0	0	0	0	0	0	0	0	0	0	0	0	0	0	0	0	0	0	0	0	0	0	0	0	0	0	0	0	0	0	0	0	0	0	0	0
14057716	TGCAGGAGTTGATGACATGACCAAGCTAGCTTACCTTCATGAGCCAGGAGTCCTGCACAATCTTGCAAC	TGCAGGAGTTGATGACATGACCAAGCTAGCTTACCTTCATGAGCCAGGAGTCCTGCACAATCTTGCAAC	NC_040279.1_chromosome_1	7669643	1	4.62e-29	0.882979	0.963855	0.069676	22.1062	8.36064	2.74147	1	1	1	1	1	1	1	1	1	1	1	1	1	1	1	1	1	1	1	1	1	1	1	1	1	-	1	1	1	1	1	-	1	1	1	1	1
62471965	TGCAGGAGTTGATGACATGACCAAGCTAGCTTACCTTCATGAGCCAGGAGTCCTGCATAACCTTGCAAC	TGCAGGAGTTGATGACATGACCAAGCTAGCTTACCTTCATGAGCCAGGAGTCCTGCATAACCTTGCAAC	NC_040279.1_chromosome_1	7669643	1	1e-25	1	0.021277	0.041648	10.25	2.86138	3.24317	1	0	0	0	0	0	0	0	0	0	0	0	0	0	0	0	0	0	0	0	0	0	0	0	0	0	0	0	0	0	0	0	0	0	0	0	0
25356058	TGCAGGTGGTGCTTCTGTATCTTTGGGGTATATGCTTGAAAGATCTGCCACCATCTGAAATTGAGGTAA	TGCAGGTGGTGCTTCTGTATCTTTGGGGTATATGCTTGAAAGATCTGCCACCATCTGAAATTGAGGTAA	NC_040279.1_chromosome_1	7669709	1	4.62e-29	0.893617	0.97619	0.046485	17.9561	6.08477	2.95841	1	1	1	1	1	1	1	1	1	1	1	1	1	1	1	1	1	1	1	1	1	-	1	1	1	1	1	1	1	1	1	1	1	1	1	1	1
42215128	TGCAGCCGCAATTTTCAGCCTCATCACATCACCAATTTTAGAATCCACAGGAGTTTACAGATCGGAAGA	TGCAGCCGCAATTTTCAGCCTCATCACATCACCAATTTTAGAATCCACAGGAGTTTAC	NC_040279.1_chromosome_1	7670035	1	1.67e-22	0.87234	0.97561	0.047591	52.7456	17.0987	3.25805	1	1	1	1	1	1	1	1	1	1	1	1	1	1	1	1	1	1	1	1	1	1	1	-	1	1	-	1	1	1	1	1	1	1	1	1	1
35150793	TGCAGCAAGGATATCGCCGCTAGGTGGCCACCAGAACATGTTTGCACAAGTTACAATCTCAGGGTAGGC	TGCAGCAAGGATATCGCCGCTAGGTGGCCACCAGAACATGTTTGCACAAGTTACAATCTCAGGGTAGGC	NC_040279.1_chromosome_1	7758788	1	4.62e-29	0.882979	0.939759	0.113224	9.31193	3.93688	2.32843	1	1	0	1	1	1	1	1	0	1	1	1	1	1	1	1	1	1	1	1	1	1	1	1	1	1	1	1	1	1	1	1	1	1	-	1	1
35151342	TGCAGGCGTCGATGGTTGTCCCTCTGCACGAAGCCCTTGACGGCCTCTAACCGATCCATCTTGCCGCCG	TGCAGGCGTCGATGGTTGTCCCTCTGCACGAAGCCCTTGACGGCCTCTAACCGATCCATCTTGCCGCCG	NC_040279.1_chromosome_1	7820852	1	4.62e-29	0.861702	0.962963	0.071331	14.5575	5.3463	2.66949	1	1	1	1	1	1	1	1	1	1	1	1	1	1	1	1	1	1	1	1	1	1	1	1	1	1	1	1	1	1	1	1	1	1	-	1	1
14055953	TGCAGATCAACCAAAGGCTCGGCTACGACGACGACCACGACACGCGGAGGAGGGCCGCGGAAACCGACG	TGCAGATCAACCAAAGGCTCGGCTACGACGACGACCACGACACGCGGAGGAGGGCCGCGGAAACCGACG	NC_040279.1_chromosome_1	7820918	1	4.62e-29	0.829787	0.974359	0.049967	14.1491	7.18457	2.02218	1	-	1	1	1	1	1	1	1	1	1	1	1	1	1	1	1	1	1	1	1	-	1	1	-	1	1	1	1	1	1	-	1	1	1	1	-
14080048	TGCAGTAGCCTACAGCAAGTGCCAATTTACAGATCGGAAGAGCGGTTCAGCAGGAATGCCGAGACCGAT	TGCAGTAGCCTACAGCAAGTGCCAATTTAC	NC_040279.1_chromosome_1	7887745	1	1.45e-07	0.882979	0.578313	0.487734	25.6486	12.6014	2.06596	1	-	0	1	1	1	1	0	0	1	0	1	1	1	1	0	1	1	1	0	1	-	-	1	1	0	1	1	1	0	-	1	0	-	-	0	0
14059260	TGCAGTTTGATTAGTGTGCTGGAATAGGCTGATGATGGATTGGAGTAGAAAAGAATTGGGTAGCTGGCC	TGCAGTTTGATTAGTGTGCTGGAATAGGCTGATGATGGATTGGAGTAGAAAAGAATTGGGTAGCTGGCC	NC_040279.1_chromosome_1	7887772	1	4.62e-29	0.968085	0.56044	0.492694	11.6	5.60459	2.03943	1	1	0	1	1	1	1	0	0	1	0	1	1	1	1	0	1	1	1	0	1	1	-	1	1	0	1	1	1	0	0	1	0	-	0	0	0
14059633	TGCAGAAGCAAAGGGCTCTTGTTGCTGAGATTCTCTTCCTTGCGTTCATACTTACAGATCGGAAGAGCG	TGCAGAAGCAAAGGGCTCTTGTTGCTGAGATTCTCTTCCTTGCGTTCATACTTAC	NC_040279.1_chromosome_1	7965143	1	7.09e-21	0.93617	0.943182	0.10718	10.0455	6.51346	1.57537	1	1	1	1	1	1	1	1	1	1	1	1	1	1	1	1	1	1	1	1	1	1	1	1	1	1	1	1	-	1	1	1	1	-	0	1	1
14055376	TGCAGACCAAAAATTTGCATCAAAAAATAGATTTCATATGGCAGCAGAAAAATCATACATTGCCATTAC	TGCAGACCAAAAATTTGCATCAAAAAATAGATTTCATATGGCAGCAGAAAAATCATACATTGCCATTAC	NC_040279.1_chromosome_1	8058102	1	4.62e-29	0.893617	0.97619	0.046485	55.8947	15.8277	3.65595	1	1	1	1	1	1	1	1	1	1	1	1	1	1	1	1	1	1	1	1	1	1	1	1	1	1	1	-	-	1	1	1	1	1	1	1	-
25354673	TGCAGCAGCACATTTTCATGCCAATTCTGCATCTGCATGCTTCATTCATCTTCTTCATCATTATAATTA	TGCAGCAGCACATTTTCATGCCAATTCTGCATCTGCATGCTTCATTCATCTTCTTCATCATTATAATTA	NC_040279.1_chromosome_1	8058168	1	4.62e-29	0.87234	0.97561	0.047591	27.2193	10.9631	2.57219	1	1	1	1	1	1	1	1	1	1	1	1	1	1	1	1	1	1	1	1	1	1	1	-	1	-	1	1	1	1	1	1	1	1	1	1	-
14056547	TGCAGCAGCATTGCCTATCATGGCATAGTGCACTCATGCATATCATATTTAGTTTCAATTACAGATCGG	TGCAGCAGCATTGCCTATCATGGCATAGTGCACTCATGCATATCATATTTAGTTTCAATTAC	NC_040279.1_chromosome_1	8058257	2	1.12e-24	0.904255	0.976471	0.045952	30.6842	10.4044	2.96157	1	1	1	1	1	1	1	1	1	1	1	1	1	1	1	1	1	1	1	1	1	1	1	1	1	1	1	1	1	1	1	1	1	1	1	1	1
28497599	TGCAGATACAAAAAGGGGTTGGTGAGGACAATGTATAACATTCAAGAGAAGATGTATGTGTTTTCGTAT	TGCAGATACAAAAAGGGGTTGGTGAGGACAATGTATAACATTCAAGAGAAGATGTATGTGTTTTCGTAT	NC_040279.1_chromosome_1	8190519	2	4.62e-29	0.893617	0.952381	0.090703	33.4911	9.79795	3.42966	1	1	1	1	1	1	1	1	1	1	1	1	1	1	1	1	1	1	1	1	1	1	1	1	1	1	-	1	1	1	1	1	1	-	1	1	1
14055626	TGCAGAGCACAAGTACGAAATTGTCAAGAAATTGCAAGATAGGAAGCAACTGGAGAAGTGCTTATGATA	TGCAGAGCACAAGTACGAAATTGTCAAGAAATTGCAAGATAGGAAGCAACTGGAGAAGTGCTTATGATA	NC_040279.1_chromosome_1	8190585	1	4.62e-29	0.882979	0.963855	0.069676	15.0619	5.65104	2.60272	1	1	1	1	1	1	1	-	1	1	1	1	1	1	1	1	1	1	1	1	1	1	1	1	1	1	1	1	1	1	1	1	1	1	1	1	1
14082245	TGCAGCATCTTCTTCAGTTTCTTCATTGCCCTTTTCCTTCCCTGCCAAAAATTTTCACTTCACTTTACA	TGCAGCATCTTCTTCAGTTTCTTCATTGCCCTTTTCCTTCCCTGCCAAAAATTTTCACTTCACTTTACA	NC_040279.1_chromosome_1	8257822	1	5.97e-28	0.882979	0.963855	0.069676	31.0797	10.2983	2.95443	1	1	1	1	1	1	1	1	1	1	1	1	1	1	1	1	1	1	1	1	1	1	1	1	1	1	1	1	1	-	1	1	-	-	1	1	1
14081942	TGCAGAGTGGGTTGGTGCGGAAGAGAGAGAAAGAGAGACTAGGGTTAGGGTTTGTGTTGGGAAGGAGAC	TGCAGAGTGGGTTGGTGCGGAAGAGAGAGAAAGAGAGACTAGGGTTAGGGTTTGTGTTGGGAAGGAGAC	NC_040279.1_chromosome_1	8317214	18	4.62e-29	0.882979	0.951807	0.09174	12.6696	6.32652	1.98647	1	1	1	1	1	1	1	1	1	1	1	1	1	1	1	1	1	1	1	1	1	1	1	1	1	-	1	1	1	1	1	1	1	1	1	1	1
65543624	TGCAGAGTCCGCGCGCACCTTTCTCTCGTGCGGAAGAGGATGGGTGGCGAGTGGTCGGTAGCGTGGACG	TGCAGAGTCCGCGCGCACCTTTCTCTCGTGCGGAAGAGGATGGGTGGCGAGTGGTCGGTAGCGTGGACG	NC_040279.1_chromosome_1	8348367	4	2.78e-26	0.93617	0.318182	0.433884	6.38889	3.25984	1.99249	1	1	0	0	0	0	0	0	0	0	0	0	0	0	0	0	0	0	0	0	0	0	1	0	0	0	0	0	0	0	0	0	0	-	0	0	0
14074438	TGCAGAGTCCGCGCGCACCTTTCTCTCGTGCGGAAGAGGATAGGTGGCGAGTGGTCGGTAGCGTGGAGA	TGCAGAGTCCGCGCGCACCTTTCTCTCGTGCGGAAGAGGATAGGTGGCGAGTGGTCGGTAGCGTGGAGA	NC_040279.1_chromosome_1	8348367	2	4.62e-29	0.893617	0.892857	0.191327	47.8774	17.6916	2.68464	1	1	1	1	0	0	-	1	1	1	1	1	1	1	1	1	1	-	1	1	1	1	-	1	0	1	-	0	1	1	1	1	1	1	1	1	1
28497125	TGCAGTTTTTTACCACATAAGTTGTTACTAACACCTTTCTAGAACATATATGCGTAGTTCTTATCTTCC	TGCAGTTTTTTACCACATAAGTTGTTACTAACACCTTTCTAGAACATATATGCGTAGTTCTTATCTTCC	NC_040279.1_chromosome_1	8383012	1	4.62e-29	0.914894	0.976744	0.04543	40.5088	13.0042	3.23176	1	1	1	1	1	1	1	1	1	1	1	1	1	1	1	1	1	1	1	1	1	1	1	1	1	1	1	1	1	1	1	1	-	1	-	1	1
25364375	TGCAGTGCTTGCTTTTGATGCTTATAGTGTTCAATGCAACTTGTGCAAATTTTGAGGGAATTACAGATC	TGCAGTGCTTGCTTTTGATGCTTATAGTGTTCAATGCAACTTGTGCAAATTTTGAGGGAATTAC	NC_040279.1_chromosome_1	8436046	5	1.97e-22	0.925532	0.275862	0.399524	27.5556	17.9358	1.55517	1	-	0	0	0	0	0	0	0	0	-	0	0	0	0	0	0	0	1	0	0	0	0	0	0	0	0	0	0	-	0	1	0	0	0	0	0
14086108	TGCAGCTCCAGGCGAGGTTGAGCGTGAACTACACGAGGATGATGGTGGAGTTGCGGTGGCTAGTGCAAG	TGCAGCTCCAGGCGAGGTTGAGCGTGAACTACACGAGGATGATGGTGGAGTTGCGGTGGCTAGTGCAAG	NC_040279.1_chromosome_1	8556382	4	5.97e-28	0.989362	0.215054	0.337611	6.21429	4.24565	1.5043	1	0	0	0	0	0	0	0	0	0	0	1	0	0	1	0	0	1	1	0	0	0	1	0	1	0	0	0	0	1	1	1	1	0	1	1	1
62465889	TGCAGGAACCAAACAATCAATTTCACTATGCTACCAACGCCGTGCTAGTTCGGTTAGGGTTTCAAACCA	TGCAGGAACCAAACAATCAATTTCACTATGCTACCAACGCCGTGCTAGTTCGGTTAGGGTTTCAAACCA	NC_040279.1_chromosome_1	8559547	1	4.62e-29	0.882979	0.963855	0.069676	10.7434	4.54433	2.30381	1	1	1	1	1	1	1	1	1	1	1	1	1	1	1	1	1	1	1	1	1	1	1	1	1	1	1	1	1	1	1	1	1	1	1	-	1
62468089	TGCAGGTCCATCAACGACACCGTCCGCCGCCGCACCGAACCGCTGCATTGGCCGTCGATCGGGGACTCA	TGCAGGTCCATCAACGACACCGTCCGCCGCCGCACCGAACCGCTGCATTGGCCGTCGATCGGGGACTCA	NC_040279.1_chromosome_1	8599736	1	4.62e-29	0.893617	0.964286	0.068878	12.0177	4.66769	2.55817	1	1	1	1	1	1	1	1	1	1	1	1	1	1	1	1	1	1	1	1	1	1	1	1	1	1	-	1	1	1	-	1	1	1	-	1	1
62471811	TGCAGTTTTATTTCTAAAATCCCAAATCGTTTGCATAATGTGTTGATATGTTACAGATCGGAAGAGCGG	TGCAGTTTTATTTCTAAAATCCCAAATCGTTTGCATAATGTGTTGATATGTTAC	NC_040279.1_chromosome_1	8624675	47	2.47e-20	0.93617	0.977273	0.044421	24.9737	12.5163	2.07965	1	1	1	1	1	1	1	1	1	1	1	1	1	1	1	1	1	1	1	-	1	1	1	1	1	1	1	1	1	1	1	1	1	1	1	1	1
25353296	TGCAGAAGGTTTTTCCAACATCTAAGGCAACATCAATTAGGAAGGAAACTAGCGGAATTAGTATCACAA	TGCAGAAGGTTTTTCCAACATCTAAGGCAACATCAATTAGGAAGGAAACTAGCGGAATTAGTATCACAA	NC_040279.1_chromosome_1	8676040	1	4.62e-29	0.882979	0.975904	0.047031	39.2368	11.8027	3.47869	1	1	1	1	1	1	1	1	1	1	1	1	1	1	1	1	1	1	1	1	1	1	1	1	1	-	1	1	-	1	1	1	1	1	1	1	1
25353071	TGCAGAAATTTTCCCTTCATTTCTTCCCATCTTGCTATCGGTTTTGGTTGAGAGAACAACCAGGTTTTA	TGCAGAAATTTTCCCTTCATTTCTTCCCATCTTGCTATCGGTTTTGGTTGAGAGAACAACCAGGTTTTA	NC_040279.1_chromosome_1	8676106	1	4.62e-29	0.893617	0.97619	0.046485	53.9649	16.0667	3.58133	1	-	1	1	-	1	1	1	1	1	1	1	1	1	1	1	1	1	1	1	1	-	1	1	1	1	1	1	1	1	-	1	1	1	1	1	1
25356721	TGCAGTGCAATTTGTTTATTCCTTCCATGGATATTTCTGGAGAAATCGAAGATGGATGAACATGGACCA	TGCAGTGCAATTTGTTTATTCCTTCCATGGATATTTCTGGAGAAATCGAAGATGGATGAACATGGACCA	NC_040279.1_chromosome_1	8708043	1	4.62e-29	0.861702	0.975309	0.048163	16.2212	6.01581	2.60258	1	1	-	1	1	1	1	1	1	1	1	1	1	1	1	1	1	1	1	1	1	1	1	1	1	1	1	1	1	1	-	1	1	-	1	-	1
65543075	TGCAGACCCGTATGGGTTATTTATTGTCTCTATTCATGTTATATTGTTCAAACTTGATTTCTCTTCTTT	TGCAGACCCGTATGGGTTATTTATTGTCTCTATTCATGTTATATTGTTCAAACTTGATTTCTCTTCTTT	NC_040279.1_chromosome_1	8764006	2	4.62e-29	0.968085	0.197802	0.317353	13.4828	9.95376	1.37811	1	0	0	0	0	1	0	1	0	1	0	0	1	0	0	1	1	1	0	0	0	0	-	0	0	0	1	1	0	0	0	0	0	1	0	0	0
65543080	TGCAGTGCAACATGAAACTTGAACCCAGAGAAGAAAAGAAACCAAAAAGGCTTTATGTGGAGCCCGTGG	TGCAGTGCAACATGAAACTTGAACCCAGAGAAGAAAAGAAACCAAAAAGGCTTTATGTGGAGCCCGTGG	NC_040279.1_chromosome_1	8764072	2	1.01e-20	0.957447	0.166667	0.277778	14.5769	8.62096	1.68619	1	0	0	0	0	1	0	1	0	1	0	0	1	0	0	1	1	1	0	0	0	0	-	0	0	0	-	-	0	0	0	0	0	-	0	0	0
35151339	TGCAGGCCTATGCAAACATCTACGAAAGGGTTGTTCGCCATGGCGTTGGAGTCTTCGAAATGACATGAT	TGCAGGCCTATGCAAACATCTACGAAAGGGTTGTTCGCCATGGCGTTGGAGTCTTCGAAATGACATGAT	NC_040279.1_chromosome_1	8783194	1	4.62e-29	0.840426	0.974684	0.049351	13.2807	5.72239	2.30895	1	1	1	1	1	1	1	1	1	1	1	1	1	1	1	1	-	1	1	1	1	1	1	1	1	1	1	1	1	1	-	1	1	1	1	1	1
62470892	TGCAGATAAACCAATTCCCAAAAAGAAAGGGATACCATTTTACAGATCGGAAGAGCGGTTCAGCAGGAA	TGCAGATAAACCAATTCCCAAAAAGAAAGGGATACCATTTTAC	NC_040279.1_chromosome_1	8834411	1	2.04e-14	0.914894	0.976744	0.04543	52.0439	17.2125	3.1386	1	1	1	1	-	1	1	1	1	1	1	1	1	1	1	1	1	1	1	1	1	1	1	1	1	1	1	1	1	1	1	1	1	1	1	1	1
14055707	TGCAGAGGCAGCTCTTGCTGTGGCATATTCTCCTGCATAAGAAAAAAATATATGTCATCCAACATAAAT	TGCAGAGGCAGCTCTTGCTGTGGCATATTCTCCTGCATAAGAAAAAAATATATGTCATCCAACATAAAT	NC_040279.1_chromosome_1	8837239	1	4.62e-29	0.914894	0.965116	0.067334	12.6372	5.37128	2.29276	1	1	1	1	1	1	1	1	1	1	1	1	1	1	1	1	1	1	1	1	1	1	1	1	1	1	1	1	1	1	-	1	1	1	1	1	1
14068480	TGCAGAGGCAGCTCTTGCTGTGGCATATTCTCCTGCATAAGAAAAAAATATGTCATCCAACATAAATCC	TGCAGAGGCAGCTCTTGCTGTGGCATATTCTCCTGCATAAGAAAAAAATATGTCATCCAACATAAATCC	NC_040279.1_chromosome_1	8837239	1	2.78e-26	1	0.021277	0.041648	21.75	7.29298	2.66675	1	0	0	0	0	0	0	0	0	0	0	0	0	0	0	0	0	0	0	0	0	0	0	0	0	0	0	0	0	0	0	0	0	0	0	0	0
25358080	TGCAGAGGACAGTAAGAATAACCAAAGTTCTATTGAAGAGTTACAGATCGGAAGAGCGGTTCAGCAGGA	TGCAGAGGACAGTAAGAATAACCAAAGTTCTATTGAAGAGTTAC	NC_040279.1_chromosome_1	8838682	1	5.96e-15	0.882979	0.975904	0.047031	34.9211	13.6286	2.67143	1	1	1	1	1	1	1	1	-	1	1	1	1	1	1	1	1	1	1	1	1	1	1	1	1	1	1	1	1	1	1	-	1	1	1	-	1
25355029	TGCAGCCTGTAATGTAAATAATCGCATTGTTAGAACATGAAGAATGAAGATGTCACATACTATCTCGTC	TGCAGCCTGTAATGTAAATAATCGCATTGTTAGAACATGAAGAATGAAGATGTCACATACTATCTCGTC	NC_040279.1_chromosome_1	8861830	1	4.62e-29	0.882979	0.975904	0.047031	20.5877	8.02825	2.47569	1	1	1	1	1	1	1	1	1	1	1	1	1	1	1	1	1	1	1	1	1	1	1	1	1	1	1	1	1	1	1	1	1	1	-	1	1
25353767	TGCAGAGCAAGATTATGAGAAAGAGAAGCTGAATGAGAGAATTGCTAAATTGTCTGGTGGTGTGGCTGT	TGCAGAGCAAGATTATGAGAAAGAGAAGCTGAATGAGAGAATTGCTAAATTGTCTGGTGGTGTGGCTGT	NC_040279.1_chromosome_1	8861896	1	4.62e-29	0.861702	0.975309	0.048163	60.0175	14.1978	4.12251	1	1	1	1	1	1	1	1	1	1	1	1	1	1	1	1	1	1	1	1	1	-	1	1	1	1	1	1	1	1	1	1	1	1	1	1	1
14056997	TGCAGCGAGTTCGAACTCAAGCACCTTCATGCTACTGGCACACACACAAACCACTACGCTATGTGCGTC	TGCAGCGAGTTCGAACTCAAGCACCTTCATGCTACTGGCACACACACAAACCACTACGCTATGTGCGTC	NC_040279.1_chromosome_1	8960314	1	4.62e-29	0.87234	0.97561	0.047591	15.7788	6.74272	2.27417	1	1	1	1	1	1	1	1	1	1	1	1	1	1	1	1	1	1	1	1	1	1	-	1	1	-	1	1	1	1	1	1	-	1	1	1	1
25363325	TGCAGCAAAAAACAAAGGCTTGACCATGAGCAAGAACTATGCCTTGGTCAAGAAGGAAAAAACTCAGCA	TGCAGCAAAAAACAAAGGCTTGACCATGAGCAAGAACTATGCCTTGGTCAAGAAGGAAAAAACTCAGCA	NC_040279.1_chromosome_1	9353596	1	4.62e-29	0.851064	0.975	0.04875	29.7982	11.3572	2.73745	1	1	1	1	1	1	1	1	1	1	1	1	1	1	1	1	1	1	1	1	1	1	-	1	1	1	-	1	1	1	1	-	1	1	1	1	1
25355367	TGCAGCTTCTTGAGACCAATTTTCCGTGCGATGTTCTGTTCTGTTTCTTGAGACCAACAGAGTACCTCA	TGCAGCTTCTTGAGACCAATTTTCCGTGCGATGTTCTGTTCTGTTTCTTGAGACCAACAGAGTACCTCA	NC_040279.1_chromosome_1	9353662	1	4.62e-29	0.87234	0.97561	0.047591	14.5877	6.07094	2.41647	1	1	1	1	1	1	1	-	1	1	1	1	1	1	1	1	1	1	1	1	1	1	1	1	1	1	1	1	1	1	1	-	1	1	-	1	1
25357953	TGCAGACTTGAAACAAAGAAGACTATTTTTCGTTACAGATCGGAAGAGCGGTTCAGCAGGAATGCCGAG	TGCAGACTTGAAACAAAGAAGACTATTTTTCGTTAC	NC_040279.1_chromosome_1	9419801	1	1.09e-10	0.925532	0.977011	0.04492	37.5175	16.5122	2.45298	1	1	1	1	1	1	1	1	1	1	1	1	1	1	1	1	1	1	1	1	1	1	1	1	-	1	1	1	1	1	1	1	1	1	1	1	1
14060353	TGCAGCAAAAATAGAAAATAAAAACGCACAAAGGCTAAACAAGGGAAATTACAGATCGGAAGAGCGGTT	TGCAGCAAAAATAGAAAATAAAAACGCACAAAGGCTAAACAAGGGAAATTAC	NC_040279.1_chromosome_1	9617753	1	2.98e-19	0.893617	0.964286	0.068878	12.7345	7.46083	1.73894	1	-	1	1	1	1	1	1	1	1	1	1	1	1	1	1	1	1	1	1	1	1	1	1	1	-	-	1	-	1	1	1	1	1	-	1	1
14058064	TGCAGGGTGCCCTGGTTGTCTATCATATGTGATGATCATGAAGAACAATCCTAAGTGTCCTAGGTGCAA	TGCAGGGTGCCCTGGTTGTCTATCATATGTGATGATCATGAAGAACAATCCTAAGTGTCCTAGGTGCAA	NC_040279.1_chromosome_1	9742827	1	4.62e-29	0.914894	0.988372	0.022985	18.0855	7.03662	2.63585	1	1	1	1	1	1	1	1	1	1	1	1	1	1	1	1	1	1	1	1	1	1	1	1	1	1	1	1	-	1	1	1	1	1	-	1	-
42215127	TGCAGCCACAACCACAGTAATATACAGATACCCAAAAGTTGACTCTCTTCCTTTTTTTACAGATCGGAA	TGCAGCCACAACCACAGTAATATACAGATACCCAAAAGTTGACTCTCTTCCTTTTTTTAC	NC_040279.1_chromosome_1	9922670	1	1.37e-23	0.914894	0.965116	0.067334	49.1947	13.2357	3.6091	1	1	-	-	1	1	1	1	1	1	1	1	1	1	1	1	1	1	1	1	1	1	1	1	1	1	1	1	1	1	1	1	-	1	1	1	1
25358600	TGCAGCACGGATTCTAGTGTCATCGGTGATCTTTACAGATCGGAAGAGCGGTTCAGCAGGAATGCCGAG	TGCAGCACGGATTCTAGTGTCATCGGTGATCTTTAC	NC_040279.1_chromosome_1	9952346	1	1.09e-10	0.861702	0.975309	0.048163	49.6579	17.0838	3.13143	1	1	1	1	1	1	1	1	1	1	1	1	1	1	1	1	1	1	1	1	1	-	1	1	1	1	1	1	1	1	1	1	1	1	1	1	1
62465366	TGCAGTTCCCACCATCAAGTACTTGACTGGTCATGGTGCCAAAGTGATACTCTCTAGCCATTTGGTATG	TGCAGTTCCCACCATCAAGTACTTGACTGGTCATGGTGCCAAAGTGATACTCTCTAGCCATTTGGTATG	NC_040279.1_chromosome_1	9952379	1	4.62e-29	0.861702	0.975309	0.048163	45.5263	15.1531	3.21733	1	1	1	1	1	1	1	1	1	1	1	1	1	1	1	1	1	1	1	1	1	1	1	1	1	-	1	1	1	1	1	1	1	1	1	1	1
25353973	TGCAGATAAATCTACAGAAGTATTCCTAATTCATGTTGCAATCTCTAGAAAAGTTGAACACATTTATGG	TGCAGATAAATCTACAGAAGTATTCCTAATTCATGTTGCAATCTCTAGAAAAGTTGAACACATTTATGG	NC_040279.1_chromosome_1	10169350	1	4.62e-29	0.925532	0.977011	0.04492	17.5439	7.32832	2.41655	1	1	1	1	1	1	1	1	1	1	1	1	1	1	1	1	1	1	1	1	1	1	1	1	1	1	1	1	1	1	1	-	1	1	1	1	1
14058765	TGCAGTGAATGAACTGTCACCGTATTGGTACGCGTAGACGCATTCACCGGAGTTTCCACATTGACTGTG	TGCAGTGAATGAACTGTCACCGTATTGGTACGCGTAGACGCATTCACCGGAGTTTCCACATTGACTGTG	NC_040279.1_chromosome_1	10200511	1	4.62e-29	0.851064	0.975	0.04875	27.0614	9.98357	2.75173	1	1	1	1	1	1	1	1	1	1	1	1	1	1	1	1	1	1	1	1	1	1	1	1	1	-	1	-	1	1	1	-	1	1	1	1	1
25353751	TGCAGAGATTAGTCCACCTATCCATTGCACACTTCAGAAATTATGTGTTCGATCTCCATCCTGTTTCAA	TGCAGAGATTAGTCCACCTATCCATTGCACACTTCAGAAATTATGTGTTCGATCTCCATCCTGTTTCAA	NC_040279.1_chromosome_1	10233785	1	4.62e-29	0.882979	0.975904	0.047031	25.5088	8.32271	3.05978	1	1	1	1	-	1	1	1	1	1	1	1	1	1	1	1	1	1	1	1	1	1	1	1	1	1	1	1	1	1	1	1	1	1	1	1	1
100006548	TGCAGACGAAAAACCAAGATTGTCCTGATCAATTAGAGAAACATTATCAAACCCCTCTTGGGCAAAGTT	TGCAGACGAAAAACCAAGATTGTCCTGATCAATTAGAGAAACATTATCAAACCCCTCTTGGGCAAAGTT	NC_040279.1_chromosome_1	10234323	1	2.16e-22	1	0.021277	0.041648	14.25	3.56195	4.13734	1	0	0	0	0	0	0	0	0	0	0	0	0	0	0	0	0	0	0	0	0	0	0	0	0	0	0	0	0	0	0	0	0	0	0	0	0
14057266	TGCAGCTGCCAAATCATCGGGTCAAAAAACATCTAGATGATGCTGATTGGTTCCCCCCCTCTTATACCA	TGCAGCTGCCAAATCATCGGGTCAAAAAACATCTAGATGATGCTGATTGGTTCCCCCCCTCTTATACCA	NC_040279.1_chromosome_1	10240213	1	4.62e-29	0.861702	0.975309	0.048163	11.8421	5.62042	2.1438	1	1	1	1	1	1	1	1	1	1	1	1	1	1	1	1	1	1	1	1	1	-	-	1	-	1	1	1	-	1	1	-	1	1	1	1	1
14055368	TGCAGACATTATGCGCAATCGACCAGCTATTTCTGTGAAGGAGGGCCTAGCCGCAGGATTGGGTGCCCA	TGCAGACATTATGCGCAATCGACCAGCTATTTCTGTGAAGGAGGGCCTAGCCGCAGGATTGGGTGCCCA	NC_040279.1_chromosome_1	10240279	1	4.62e-29	0.946809	0.966292	0.065143	11.115	5.39051	2.02043	1	1	1	1	1	1	1	1	1	1	1	1	1	1	1	1	1	1	1	1	1	1	1	1	-	1	1	1	1	-	1	1	1	1	1	1	1
100012301	TGCAGGATTGGGTGCCCAACACTGCTCCATCAGTTTTCTCCATTCAGAGTCACAATGATTTGGTATTGT	TGCAGGATTGGGTGCCCAACACTGCTCCATCAGTTTTCTCCATTCAGAGTCACAATGATTTGGTATTGT	NC_040279.1_chromosome_1	10240331	1	1.67e-23	1	0.021277	0.041648	10.25	5.44862	1.90868	1	0	0	0	0	0	0	0	0	0	0	0	0	0	0	0	0	0	0	0	0	0	0	0	0	0	0	0	0	0	0	0	0	0	0	0	0
100013601	TGCAGGTTAGATACCTTGCATATAGGCCGCATAGGATCTTTCATGTTCACCAACAAATTGTCACATTTT	TGCAGGTTAGATACCTTGCATATAGGCCGCATAGGATCTTTCATGTTCACCAACAAATTGTCACATTTT	NC_040279.1_chromosome_1	10242555	1	2.78e-26	1	0.021277	0.041648	63.5	10.0125	7.01457	1	0	0	0	0	0	0	0	0	0	0	0	0	0	0	0	0	0	0	0	0	0	0	0	0	0	0	0	0	0	0	0	0	0	0	0	0
25359362	TGCAGGCAGGTCATGTATTTGTTTCCATATATTGTGACTATTTTCATTTCAATTACAGATCGGAAGAGC	TGCAGGCAGGTCATGTATTTGTTTCCATATATTGTGACTATTTTCATTTCAATTAC	NC_040279.1_chromosome_1	10248841	1	9.47e-20	0.882979	0.975904	0.047031	36.7105	11.67	3.37992	1	1	1	1	1	1	1	1	1	1	1	1	1	1	-	1	1	1	1	-	1	1	1	1	1	1	1	1	-	1	1	-	1	1	1	1	1
25363040	TGCAGACAATATATGCTAAGCAACAAAACAGAATAACCATAACAAAGGGTCAGCACATTGGCCGTACCT	TGCAGACAATATATGCTAAGCAACAAAACAGAATAACCATAACAAAGGGTCAGCACATTGGCCGTACCT	NC_040279.1_chromosome_1	10248894	1	4.62e-29	0.861702	0.975309	0.048163	37.4035	11.6835	3.17699	1	1	1	1	1	1	1	1	1	1	1	1	1	1	1	1	1	1	1	1	1	1	1	1	1	1	1	1	1	-	-	1	1	1	1	1	1
100013940	TGCAGTAAAGGACGGTTCTTTTTCTCTCTCTACCAGTTGCACCCACCGTCCTTTCCGTTTTCGTTACAG	TGCAGTAAAGGACGGTTCTTTTTCTCTCTCTACCAGTTGCACCCACCGTCCTTTCCGTTTTCGTTACAG	NC_040279.1_chromosome_1	10249877	1	6.06e-18	1	0.021277	0.041648	35	13.0958	2.42939	1	0	0	0	0	0	0	0	0	0	0	0	0	0	0	0	0	0	0	0	0	0	0	0	0	0	0	0	0	0	0	0	0	0	0	0	0
100008842	TGCAGCAACTCCCATCACATGCTGCTGCTGTTGTTGCTGCTGCCGCTGTGGAGTCACTTCTGATTTATC	TGCAGCAACTCCCATCACATGCTGCTGCTGTTGTTGCTGCTGCCGCTGTGGAGTCACTTCTGATTTATC	NC_040279.1_chromosome_1	10288769	1	2.16e-22	1	0.021277	0.041648	26.5	7.5	3.55042	1	0	0	0	0	0	0	0	0	0	0	0	0	0	0	0	0	0	0	0	0	0	0	0	0	0	0	0	0	0	0	0	0	0	0	0	0
25355677	TGCAGGCAAATTGCATTCAGAATCCAAGTCCAAAAACAACAGGAACATAAGTTGAACACTTCGAAGAAG	TGCAGGCAAATTGCATTCAGAATCCAAGTCCAAAAACAACAGGAACATAAGTTGAACACTTCGAAGAAG	NC_040279.1_chromosome_1	10289541	2	2.15e-27	0.882979	0.975904	0.047031	39.8947	11.714	3.55373	1	1	1	1	1	1	1	1	1	1	1	1	1	1	1	1	1	1	1	1	1	1	1	1	1	1	1	1	1	1	1	-	-	1	-	1	1
25366406	TGCAGACCATTGCAACAGTATGCATGTTTCTTGCTGGGAAGGTTGAAGAAACTCCTCGTCCATTACAGA	TGCAGACCATTGCAACAGTATGCATGTTTCTTGCTGGGAAGGTTGAAGAAACTCCTCGTCCATTACAGA	NC_040279.1_chromosome_1	10298891	1	7.73e-27	0.851064	0.975	0.04875	34.6754	12.6772	2.83884	1	1	1	1	1	1	1	1	1	1	1	1	1	1	1	1	1	1	1	1	1	1	1	1	1	1	1	1	1	1	1	1	-	1	-	1	1
100092303	TGCAGACCATTGCAACAGTATGCATGTTTCTTGCTGGGAAGGTTGAAGAAACTCCTCGTCCGCTAAAAG	TGCAGACCATTGCAACAGTATGCATGTTTCTTGCTGGGAAGGTTGAAGAAACTCCTCGTCCGCTAAAAG	NC_040279.1_chromosome_1	10298891	1	1e-25	1	0.021277	0.041648	10	2.23607	4.55779	1	0	0	0	0	0	0	0	0	0	0	0	0	0	0	0	0	0	0	0	0	0	0	0	0	0	0	0	0	0	0	0	0	0	0	0	0
100006905	TGCAGAGAGGAAATGGCTCCCACACATCCATACACAGGGTCCCTCACCCTTGCATTTGCTTCATATACC	TGCAGAGAGGAAATGGCTCCCACACATCCATACACAGGGTCCCTCACCCTTGCATTTGCTTCATATACC	NC_040279.1_chromosome_1	10534864	1	4.68e-19	1	0.021277	0.041648	23.25	7.08431	3.48609	1	0	0	0	0	0	0	0	0	0	0	0	0	0	0	0	0	0	0	0	0	0	0	0	0	0	0	0	0	0	0	0	0	0	0	0	0
25356774	TGCAGTGCTGTTTTCTCACTGAAAATGCGAAAAAAAATAGTTCTCAAATATGTCAGAAGTTACAGATCG	TGCAGTGCTGTTTTCTCACTGAAAATGCGAAAAAAAATAGTTCTCAAATATGTCAGAAGTTAC	NC_040279.1_chromosome_1	10597225	1	3.19e-25	0.861702	0.975309	0.048163	34.9123	10.1899	3.53191	1	1	1	1	1	1	1	1	1	1	1	1	1	1	1	1	1	1	1	1	1	1	1	1	1	1	1	1	-	1	1	1	-	1	-	1	1
100014303	TGCAGTAGACCATGAGAATGAACTTCACTATAGTCACACCCACCATAATCCCGATCATCCAATGCAGTT	TGCAGTAGACCATGAGAATGAACTTCACTATAGTCACACCCACCATAATCCCGATCATCCAATGCAGTT	NC_040279.1_chromosome_1	10665669	3	7.78e-22	1	0.021277	0.041648	15.75	3.11247	5.3902	1	0	0	0	0	0	0	0	0	0	0	0	0	0	0	0	0	0	0	0	0	0	0	0	0	0	0	0	0	0	0	0	0	0	0	0	0
100011583	TGCAGGAAAACAGGCATAAACCACAAACACTGATGTCAAATAAACATAATAAATCATGGCATGAAAATC	TGCAGGAAAACAGGCATAAACCACAAACACTGATGTCAAATAAACATAATAAATCATGGCATGAAAATC	NC_040279.1_chromosome_1	10700786	1	6.06e-18	1	0.021277	0.041648	28.75	4.26468	6.61588	1	0	0	0	0	0	0	0	0	0	0	0	0	0	0	0	0	0	0	0	0	0	0	0	0	0	0	0	0	0	0	0	0	0	0	0	0
25365122	TGCAGGTGGGATGTAGATATCAACACTGCTTGTTGTTCTGAGACAGTTACAGATCGGAAGAGCGGTTCA	TGCAGGTGGGATGTAGATATCAACACTGCTTGTTGTTCTGAGACAGTTAC	NC_040279.1_chromosome_1	10724698	2	3.58e-18	0.914894	0.976744	0.04543	76.2982	25.4606	3.33679	1	1	1	1	1	1	1	1	1	1	1	1	1	1	1	1	1	1	1	1	1	1	1	1	1	1	1	1	1	1	1	1	1	1	1	1	1
100078362	TGCAGGTGGGATGTAGATATCAACACTGTTTCCTGTTCTGAGACAGTTACAGATCGGAAGAGCGGTTCA	TGCAGGTGGGATGTAGATATCAACACTGTTTCCTGTTCTGAGACAGTTAC	NC_040279.1_chromosome_1	10724698	2	3.61e-13	1	0.021277	0.041648	29	7.64853	4.01287	1	0	0	0	0	0	0	0	0	0	0	0	0	0	0	0	0	0	0	0	0	0	0	0	0	0	0	0	0	0	0	0	0	0	0	0	0
25364232	TGCAGTTCTTCAACTTCAGGTTCCTCTCTCTTTTCTTCCAATAGAGCCATGCAAACTTTCTCTTTTTTG	TGCAGTTCTTCAACTTCAGGTTCCTCTCTCTTTTCTTCCAATAGAGCCATGCAAACTTTCTCTTTTTTG	NC_040279.1_chromosome_1	10728746	8	4.62e-29	0.861702	0.975309	0.048163	23.7632	10.4892	2.30252	1	1	1	1	1	1	1	1	-	1	1	1	1	1	1	1	1	1	1	1	1	1	1	1	-	1	1	1	-	1	1	1	1	1	1	1	1
14058031	TGCAGGGGTGATTCTTGCAACTGGGTTTGTCCACATACTTCCTGATGCATATGAAAGCTTGACTTCACC	TGCAGGGGTGATTCTTGCAACTGGGTTTGTCCACATACTTCCTGATGCATATGAAAGCTTGACTTCACC	NC_040279.1_chromosome_1	10823825	1	4.62e-29	0.851064	0.975	0.04875	14.5965	6.26004	2.41049	1	1	1	1	1	1	1	1	1	1	1	1	1	1	1	1	1	1	1	1	1	1	1	1	1	1	1	1	-	1	1	1	1	1	1	1	1
14059724	TGCAGAATATATAAAATGAAAACTCAATGAAGTTACAGATCGGAAGAGCGGTTCAGCAGGAATGCCGAG	TGCAGAATATATAAAATGAAAACTCAATGAAGTTAC	NC_040279.1_chromosome_1	10824263	1	1.09e-10	0.904255	0.976471	0.045952	22	10.1843	2.22772	1	-	1	1	1	1	1	1	-	1	1	1	1	1	1	-	1	-	1	1	-	1	1	1	1	-	1	1	1	1	1	1	1	1	1	1	1
28497050	TGCAGGAGAAGTAATATGAAGTAATATGGAGGTGACTGGTTTCGTCGAAGGTGAATGAATGAAGGGAAA	TGCAGGAGAAGTAATATGAAGTAATATGGAGGTGACTGGTTTCGTCGAAGGTGAATGAATGAAGGGAAA	NC_040279.1_chromosome_1	10931256	2	4.62e-29	0.851064	0.9625	0.072187	25.7411	9.34435	2.76236	1	1	1	1	1	1	1	1	1	1	1	1	1	1	1	1	1	1	1	1	1	1	1	1	-	1	1	1	1	1	1	-	-	1	1	-	1
14086229	TGCAGTTCTTCAACTTCAGGTTCCTCTCTCTTTTCTTCAAATAGAGCCATGCAAACTTTCTCTGTTTTC	TGCAGTTCTTCAACTTCAGGTTCCTCTCTCTTTTCTTCAAATAGAGCCATGCAAACTTTCTCTGTTTTC	NC_040279.1_chromosome_1	10936159	7	4.62e-29	0.946809	0.550562	0.494887	9.41429	7.32216	1.31061	1	1	0	1	1	1	1	1	0	1	0	0	0	0	0	1	1	1	0	1	1	1	1	1	1	0	1	1	0	1	1	-	0	1	0	1	0
42215159	TGCAGTCTGGTATAAAGTGTGGCAGCCTGAGTTTCCCATTATTTACAGATCGGAAGAGCGGTTCAGCAG	TGCAGTCTGGTATAAAGTGTGGCAGCCTGAGTTTCCCATTATTTAC	NC_040279.1_chromosome_1	10987538	1	5.07e-16	0.87234	0.97561	0.047591	50.2719	15.3133	3.41687	1	1	1	1	1	1	1	1	-	1	1	1	1	1	1	1	1	1	1	1	1	-	1	1	1	1	1	-	1	1	1	-	1	1	1	1	1
25363437	TGCAGCAGCTTCATTGGCACTTGGGATAAAATCTGAGGTGAGATTGGCTGGGGAAGTTATGATGTAATT	TGCAGCAGCTTCATTGGCACTTGGGATAAAATCTGAGGTGAGATTGGCTGGGGAAGTTATGATGTAATT	NC_040279.1_chromosome_1	10994116	2	2.15e-27	0.893617	0.97619	0.046485	35.0702	12.1754	2.93738	1	1	1	1	1	1	1	1	1	1	1	1	1	1	1	1	1	1	1	1	1	1	1	1	1	1	1	1	1	1	1	1	1	-	1	1	1
25353065	TGCAGAAATTGCATCATTCGTCTCTCTTCCACCCATGCATGCAACATCTGCAATAGATTCACCTGTTGC	TGCAGAAATTGCATCATTCGTCTCTCTTCCACCCATGCATGCAACATCTGCAATAGATTCACCTGTTGC	NC_040279.1_chromosome_1	11006830	1	4.62e-29	0.893617	0.97619	0.046485	22.4737	7.64705	2.8493	1	1	1	1	1	1	1	1	1	1	1	1	1	1	1	1	1	1	1	1	1	1	1	1	1	1	1	1	1	1	1	1	1	1	1	1	1
14075785	TGCAGCTTATACTGCATATCGATGTATGAAACATCCTAGTTTGATGCTGTATGTTGTATTTCAAGCTAC	TGCAGCTTATACTGCATATCGATGTATGAAACATCCTAGTTTGATGCTGTATGTTGTATTTCAAGCTAC	NC_040279.1_chromosome_1	11006896	1	4.62e-29	0.87234	0.97561	0.047591	33.8597	10.2186	3.22761	1	1	1	1	1	1	1	1	1	1	1	1	1	1	1	1	-	1	1	-	1	1	-	-	1	1	1	1	1	1	1	1	1	1	1	1	1
62466668	TGCAGAACTCTCCATTCAAGCTGGAATACCAGCGGTAGTTTCTTACAGATCGGAAGAGCGGTTCAGCAG	TGCAGAACTCTCCATTCAAGCTGGAATACCAGCGGTAGTTTCTTAC	NC_040279.1_chromosome_1	11012664	1	1.82e-15	1	0.021277	0.041648	35.75	6.57172	4.59006	1	0	0	0	0	0	0	0	0	0	0	0	0	0	0	0	0	0	0	0	0	0	0	0	0	0	0	0	0	0	0	0	0	0	0	0	0
14057564	TGCAGGAAGGTCCAACCAATACTCACCATCATTGCTTCCACCCTGAGGAAGGTTAGAGCCTGTTGGGTC	TGCAGGAAGGTCCAACCAATACTCACCATCATTGCTTCCACCCTGAGGAAGGTTAGAGCCTGTTGGGTC	NC_040279.1_chromosome_1	11039567	1	4.62e-29	0.87234	0.97561	0.047591	10.0442	4.7623	2.10232	1	1	1	1	-	1	1	1	1	1	1	1	1	1	1	1	1	1	1	1	1	-	-	1	1	1	1	1	1	1	1	1	1	1	1	1	1
100006984	TGCAGAGATTCAAGAACAAATGCGATGCAAAATAGGGAGAATAGGGTGCGTTTTGAAGAAGAGAGAAGG	TGCAGAGATTCAAGAACAAATGCGATGCAAAATAGGGAGAATAGGGTGCGTTTTGAAGAAGAGAGAAGG	NC_040279.1_chromosome_1	11192499	1	1e-25	1	0.021277	0.041648	14	5.14782	2.79194	1	0	0	0	0	0	0	0	0	0	0	0	0	0	0	0	0	0	0	0	0	0	0	0	0	0	0	0	0	0	0	0	0	0	0	0	0
25354765	TGCAGCATACCAATAACACATGCATTGATGAATATGCAAGCCCTTGCACTGAATTATCTACTTTCTCTT	TGCAGCATACCAATAACACATGCATTGATGAATATGCAAGCCCTTGCACTGAATTATCTACTTTCTCTT	NC_040279.1_chromosome_1	11271070	1	4.62e-29	0.861702	0.962963	0.071331	26.3717	7.38115	3.43592	1	-	1	1	1	1	1	1	1	1	1	1	1	1	1	1	1	1	1	1	1	1	1	1	1	-	1	1	1	1	1	-	1	-	-	1	1
100014493	TGCAGTATACCAATAACACATGCATGGATGAATAGGCAAGCCCTTGCACTGAATTATCTACTTCCTCTT	TGCAGTATACCAATAACACATGCATGGATGAATAGGCAAGCCCTTGCACTGAATTATCTACTTCCTCTT	NC_040279.1_chromosome_1	11271070	1	2.16e-22	1	0.021277	0.041648	35.5	11.9478	2.68766	1	0	0	0	0	0	0	0	0	0	0	0	0	0	0	0	0	0	0	0	0	0	0	0	0	0	0	0	0	0	0	0	0	0	0	0	0
100022350	TGCAGTGGGGTTCATATATGAAGGTGAACAAATGTTGGAGGCGTTGTCCATTACAGATCGGAAGAGCGG	TGCAGTGGGGTTCATATATGAAGGTGAACAAATGTTGGAGGCGTTGTCCATTAC	NC_040279.1_chromosome_1	11271504	1	2.49e-15	1	0.021277	0.041648	22.75	10.8484	2.13588	1	0	0	0	0	0	0	0	0	0	0	0	0	0	0	0	0	0	0	0	0	0	0	0	0	0	0	0	0	0	0	0	0	0	0	0	0
100073251	TGCAGTTCTCATATCAATTATAGTTTGTCAGCATCTTACAGTTTTATATGATAATAATGATAATATGTT	TGCAGTTCTCATATCAATTATAGTTTGTCAGCATCTTACAGTTTTATATGATAATAATGATAATATGTT	NC_040279.1_chromosome_1	11365151	1	1.67e-23	1	0.021277	0.041648	11.5	6.80074	1.7363	1	0	0	0	0	0	0	0	0	0	0	0	0	0	0	0	0	0	0	0	0	0	0	0	0	0	0	0	0	0	0	0	0	0	0	0	0
42215104	TGCAGACTAGTTCTTTTTGCATGATCTGTTTTTTGTTACAGATCGGAAGAGCGGTTCAGCAGGAATGCC	TGCAGACTAGTTCTTTTTGCATGATCTGTTTTTTGTTAC	NC_040279.1_chromosome_1	11368564	1	2.87e-12	0.914894	0.77907	0.34424	40.701	18.7172	2.31019	1	1	1	1	1	1	1	1	1	1	1	1	1	1	1	1	1	1	1	1	1	-	1	1	1	1	1	1	1	1	1	1	1	1	1	-	1
25366633	TGCAGTTATTTTCTACGTCATCATTATTCATACATATGTTCCCTCCACACCTTAGAAACTTCATCATGC	TGCAGTTATTTTCTACGTCATCATTATTCATACATATGTTCCCTCCACACCTTAGAAACTTCATCATGC	NC_040279.1_chromosome_1	11376580	1	4.62e-29	0.882979	0.975904	0.047031	43.2719	12.455	3.35066	1	1	-	1	1	1	1	1	1	1	1	1	1	1	1	1	1	1	1	1	1	1	1	1	1	1	1	1	1	1	1	1	1	1	-	1	1
14079927	TGCAGGTCAAATCAAGCCCGTCTGTAGCCCTTCTCTTACAGATCGGAAGAGCGGTTCAGCAGGAATGCC	TGCAGGTCAAATCAAGCCCGTCTGTAGCCCTTCTCTTAC	NC_040279.1_chromosome_1	11405479	1	2.87e-12	0.925532	0.977011	0.04492	33.4825	16.7171	2.14093	1	1	1	1	1	1	1	1	1	1	1	1	1	1	1	1	1	1	1	1	1	1	-	1	-	1	1	-	1	1	1	1	1	1	1	1	1
14056805	TGCAGCCACTTCCATTCCTACACACCATCTTATAATCTGTTGAATCTTGAAATTTGGTTATTTTTGCCT	TGCAGCCACTTCCATTCCTACACACCATCTTATAATCTGTTGAATCTTGAAATTTGGTTATTTTTGCCT	NC_040279.1_chromosome_1	11452659	1	4.62e-29	0.914894	0.848837	0.256625	7.39	3.68753	1.99029	1	1	1	1	1	1	1	1	1	1	1	0	0	1	1	1	1	1	1	1	1	1	0	1	0	1	1	1	1	1	1	1	-	0	1	1	1
25364691	TGCAGAGCTTCCAGAACAGAGGAATCAATTGTAGATTCACTTTTCATTACAGATCGGAAGAGCGGTTCA	TGCAGAGCTTCCAGAACAGAGGAATCAATTGTAGATTCACTTTTCATTAC	NC_040279.1_chromosome_1	11471461	1	3.58e-18	0.851064	0.975	0.04875	53.4386	15.8247	3.71253	1	1	1	1	1	1	1	1	1	1	1	1	1	1	1	1	1	1	1	1	1	1	-	1	1	1	1	1	-	1	1	-	-	1	-	1	1
100010431	TGCAGCGAAGAAGTATGCTCTTATCCGTGACAACTTCTCTACCCTTGAACAGGTATATGAATTACAGAT	TGCAGCGAAGAAGTATGCTCTTATCCGTGACAACTTCTCTACCCTTGAACAGGTATATGAATTAC	NC_040279.1_chromosome_1	11487532	1	1.57e-18	1	0.021277	0.041648	43.25	18.0468	2.47911	1	0	0	0	0	0	0	0	0	0	0	0	0	0	0	0	0	0	0	0	0	0	0	0	0	0	0	0	0	0	0	0	0	0	0	0	0
25354371	TGCAGCAAAAAAGTATGCTCTTATCCGTGACAACTTCTCTACCCTTGAACAGGTATGAGTTACAGATCG	TGCAGCAAAAAAGTATGCTCTTATCCGTGACAACTTCTCTACCCTTGAACAGGTATGAGTTAC	NC_040279.1_chromosome_1	11487534	1	3.19e-25	0.87234	0.97561	0.047591	41.3684	16.7956	2.57388	1	-	1	1	1	1	1	1	1	1	1	1	1	1	1	1	1	1	1	1	1	1	1	1	1	1	1	1	1	1	1	1	-	1	1	1	1
100009477	TGCAGCAGGCGCAAAGGAAAATGAAGATTGCTCATTATGGAAGATCAAAGTCTGCTAAGTTTGAAAGAG	TGCAGCAGGCGCAAAGGAAAATGAAGATTGCTCATTATGGAAGATCAAAGTCTGCTAAGTTTGAAAGAG	NC_040279.1_chromosome_1	11613248	1	6.02e-23	1	0.021277	0.041648	26	7.17635	3.70758	1	0	0	0	0	0	0	0	0	0	0	0	0	0	0	0	0	0	0	0	0	0	0	0	0	0	0	0	0	0	0	0	0	0	0	0	0
14060868	TGCAGCTCTTGCTTCCTATGTTTTACAAATATTACAGATCGGAAGAGCGGTTCAGCAGGAATGCCGAGA	TGCAGCTCTTGCTTCCTATGTTTTACAAATATTAC	NC_040279.1_chromosome_1	11722388	1	3.6e-10	0.904255	0.976471	0.045952	39.6403	17.283	2.40193	1	1	1	1	1	1	1	1	-	1	1	1	1	1	1	1	1	1	1	1	1	1	1	1	1	1	1	1	1	1	1	1	1	1	1	1	1
100008905	TGCAGCAAGGATAGTGCTTCAGATGTTTTAGTCAACTCCTGAATCGTTTCAGACTGGAGAACAACCTGA	TGCAGCAAGGATAGTGCTTCAGATGTTTTAGTCAACTCCTGAATCGTTTCAGACTGGAGAACAACCTGA	NC_040279.1_chromosome_1	11724895	1	2.16e-22	1	0.021277	0.041648	19.25	4.26468	5.06383	1	0	0	0	0	0	0	0	0	0	0	0	0	0	0	0	0	0	0	0	0	0	0	0	0	0	0	0	0	0	0	0	0	0	0	0	0
35151949	TGCAGCAAGGATAGTGCTTCAGATGTTTTTGTTACAGATCGGAAGAGCGGTTCAGCAGGAATGCCGAGA	TGCAGCAAGGATAGTGCTTCAGATGTTTTTGTTAC	NC_040279.1_chromosome_1	11724929	1	1.68e-08	1	0.010638	0.02105	60	0	100	1	0	0	0	0	0	0	0	0	0	0	0	0	0	0	0	0	0	0	0	0	0	0	0	0	0	0	0	0	0	0	0	0	0	0	0	0
100010483	TGCAGCGATTTGAACTCTTCTTCGGAAAACAAAAATGATTTTGATTTTGCACGCTCAGATTCTAGTGTT	TGCAGCGATTTGAACTCTTCTTCGGAAAACAAAAATGATTTTGATTTTGCACGCTCAGATTCTAGTGTT	NC_040279.1_chromosome_1	11729725	1	1.29e-24	1	0.021277	0.041648	29	11.7686	2.26886	1	0	0	0	0	0	0	0	0	0	0	0	0	0	0	0	0	0	0	0	0	0	0	0	0	0	0	0	0	0	0	0	0	0	0	0	0
25352787	TGCAGATGACATGAGGAAGAAGCTTCATGGTGATTCTTCAGGGGCTGAACTCAATAATTCCAATACGGT	TGCAGATGACATGAGGAAGAAGCTTCATGGTGATTCTTCAGGGGCTGAACTCAATAATTCCAATACGGT	NC_040279.1_chromosome_1	11755637	1	4.62e-29	0.861702	0.975309	0.048163	15.4561	5.1727	2.88959	1	1	1	1	1	1	1	1	1	1	1	1	1	1	1	1	1	1	1	1	1	1	1	1	1	1	1	-	1	1	-	1	1	1	1	-	1
35154765	TGCAGTATATCGATGAGGTATGGAATCACAACCCTCAACTCATGCCCTCTGACCCTTATGAGAGGGCTC	TGCAGTATATCGATGAGGTATGGAATCACAACCCTCAACTCATGCCCTCTGACCCTTATGAGAGGGCTC	NC_040279.1_chromosome_1	11925199	2	4.62e-29	0.882979	0.975904	0.047031	25.3684	9.19693	2.70892	1	1	1	1	1	1	1	1	1	1	-	1	1	1	1	1	1	1	1	1	1	1	1	1	1	-	1	1	-	1	-	1	1	1	1	1	1
42215694	TGCAGGTATGCGTCTCATGAACGTGGTTTGCTCATGGTGGCCAACAGTGCAGGTAAGCTCATAATGGCT	TGCAGGTATGCGTCTCATGAACGTGGTTTGCTCATGGTGGCCAACAGTGCAGGTAAGCTCATAATGGCT	NC_040279.1_chromosome_1	11994594	1	2.15e-27	0.968085	0.054945	0.103852	13.7	9.23093	1.40476	1	0	0	0	0	0	0	0	0	0	0	0	0	0	0	1	0	0	0	0	0	0	0	0	0	0	0	0	0	1	0	0	0	0	0	0	0
35151723	TGCAGTTATAAATCATTGGTCCATATACCCATTTTACAGATCGGAAGAGCGGTTCAGCAGGAATGCCGA	TGCAGTTATAAATCATTGGTCCATATACCCATTTTAC	NC_040279.1_chromosome_1	12199745	1	3.25e-11	0.904255	0.964706	0.068097	37.3009	16.3566	2.3828	1	1	-	1	1	1	1	1	-	1	1	1	1	-	-	1	1	1	1	1	1	1	1	1	1	1	1	1	1	1	1	1	1	1	1	1	1
25353637	TGCAGACTCATATATGCAGGTAAGCAGCTTGCTGACGACAAAACAGCCAAAGAGTACAACATTGAGGGT	TGCAGACTCATATATGCAGGTAAGCAGCTTGCTGACGACAAAACAGCCAAAGAGTACAACATTGAGGGT	NC_040279.1_chromosome_1	12199995	1	4.62e-29	0.925532	0.977011	0.04492	34.3246	10.5294	2.98141	1	1	1	1	1	1	-	1	1	1	1	1	1	1	1	1	1	1	1	1	1	1	1	1	1	1	1	1	1	1	1	1	1	-	1	1	1
100058964	TGCAGACTCATATATGCAGGTAAGCAGCTTGCTGATGACAAAACAGCTAAAGAGTACAACATTGAGGGT	TGCAGACTCATATATGCAGGTAAGCAGCTTGCTGATGACAAAACAGCTAAAGAGTACAACATTGAGGGT	NC_040279.1_chromosome_1	12199995	1	1e-25	1	0.021277	0.041648	41.75	8.07388	4.51093	1	0	0	0	0	0	0	0	0	0	0	0	0	0	0	0	0	0	0	0	0	0	0	0	0	0	0	0	0	0	0	0	0	0	0	0	0
14054528	TGCAGAAAAATGCAAATCATCAGATTCTAGTGTTTCCAACAGAATAAAGTACTTTGTCTAATTTTATAT	TGCAGAAAAATGCAAATCATCAGATTCTAGTGTTTCCAACAGAATAAAGTACTTTGTCTAATTTTATAT	NC_040279.1_chromosome_1	12200061	1	4.62e-29	0.893617	0.940476	0.111961	7.3964	4.04987	1.8403	1	1	1	1	1	1	1	1	1	1	1	1	1	1	1	1	1	1	1	1	-	1	1	1	1	1	-	1	-	1	1	1	1	1	1	1	1
25357576	TGCAGAAATTTGAAGCTGAATTACACATTATATTTACAGATCGGAAGAGCGGTTCAGCAGGAATGCCGA	TGCAGAAATTTGAAGCTGAATTACACATTATATTTAC	NC_040279.1_chromosome_1	12203857	1	3.25e-11	0.914894	0.976744	0.04543	24.4912	12.7735	2.0049	1	1	1	1	1	1	1	1	1	1	1	1	1	1	1	1	1	1	1	1	1	1	1	1	1	1	-	1	1	1	1	1	1	1	1	1	1
42215100	TGCAGACACAATACAACAAGTATTTTACAATCCTTACATAGAACTGTTTACAGATCGGAAGAGCGGTTC	TGCAGACACAATACAACAAGTATTTTACAATCCTTACATAGAACTGTTTAC	NC_040279.1_chromosome_1	12203891	1	1.03e-18	0.87234	0.97561	0.047591	48.0877	14.5147	3.4465	1	1	1	1	1	1	1	1	1	1	1	1	1	1	1	1	1	1	1	1	1	1	1	1	1	1	1	1	1	1	1	1	1	1	1	-	1
25364206	TGCAGTTCAAGGTCCCAATTCGGTCCAGGAATATTTTCCTTCCAATTCCCACTCGCGCAACACTATCAT	TGCAGTTCAAGGTCCCAATTCGGTCCAGGAATATTTTCCTTCCAATTCCCACTCGCGCAACACTATCAT	NC_040279.1_chromosome_1	12271178	1	4.62e-29	0.914894	0.976744	0.04543	42.8158	14.8646	3.01367	1	1	1	1	1	1	1	1	1	1	1	1	1	1	1	1	1	1	1	1	1	1	1	1	1	1	1	-	1	1	1	1	1	1	1	1	-
25357001	TGCAGTTATGTTCTACTGTTATTACCAAAGGGAAAATACGCATTGTCGTGTCTTTTATCTTTGAGTAGT	TGCAGTTATGTTCTACTGTTATTACCAAAGGGAAAATACGCATTGTCGTGTCTTTTATCTTTGAGTAGT	NC_040279.1_chromosome_1	12271244	1	4.62e-29	0.904255	0.976471	0.045952	42.0965	14.5548	2.87861	1	1	-	1	1	1	1	1	1	1	1	1	1	1	1	1	1	1	1	1	1	1	1	1	1	1	1	1	1	1	1	1	-	1	1	-	1
25355632	TGCAGGATCTCACCATGACACGGGCGTGAAAGAATAATCGCTTTGATCTCTAATTTTGTTTGCAAAGCT	TGCAGGATCTCACCATGACACGGGCGTGAAAGAATAATCGCTTTGATCTCTAATTTTGTTTGCAAAGCT	NC_040279.1_chromosome_1	12288597	1	4.62e-29	0.840426	0.974684	0.049351	28.0351	9.83543	2.88749	1	1	1	1	1	1	1	1	1	1	1	1	1	1	1	1	1	1	1	1	1	1	1	1	-	-	1	1	1	1	1	-	-	1	-	1	1
25366532	TGCAGAAGAAAATATCACAAAAATCTTGTCTTATTTATCATAATTGATTTTACAGATCGGAAGAGCGGT	TGCAGAAGAAAATATCACAAAAATCTTGTCTTATTTATCATAATTGATTTTAC	NC_040279.1_chromosome_1	12288693	1	8.58e-20	0.925532	0.977011	0.04492	40.307	15.6307	2.75705	1	1	1	1	1	1	1	1	-	1	1	1	1	1	1	1	1	1	1	1	1	1	1	1	1	1	1	1	1	1	1	1	1	1	1	-	1
25359566	TGCAGGTGCATTCATATTTTGAATTTAGTTCACCTTCATTCCATTTTACAGATCGGAAGAGCGGTTCAG	TGCAGGTGCATTCATATTTTGAATTTAGTTCACCTTCATTCCATTTTAC	NC_040279.1_chromosome_1	12329963	1	1.24e-17	0.87234	0.97561	0.047591	54.0702	18.6631	3.06297	1	1	1	1	1	1	1	1	1	1	1	1	1	1	-	1	1	1	1	1	1	1	1	1	1	1	1	-	1	1	1	1	1	1	1	-	1
62452003	TGCAGGCTGAGGATGTGAGATCTCTTTCTGATATTGATGATCTTACTACCACTTTTTTGAAGGTAAGGT	TGCAGGCTGAGGATGTGAGATCTCTTTCTGATATTGATGATCTTACTACCACTTTTTTGAAGGTAAGGT	NC_040279.1_chromosome_1	12337748	1	2.78e-26	1	0.021277	0.041648	24	5.38516	4.20553	1	0	0	0	0	0	0	0	0	0	0	0	0	0	0	0	0	0	0	0	0	0	0	0	0	0	0	0	0	0	0	0	0	0	0	0	0
14057009	TGCAGCGCAGAATTGGAGAAATGAGAACGATTTTGAGATGATAACGCCATCTGGGCTGCTCCACTATGA	TGCAGCGCAGAATTGGAGAAATGAGAACGATTTTGAGATGATAACGCCATCTGGGCTGCTCCACTATGA	NC_040279.1_chromosome_1	12343735	1	4.62e-29	0.87234	0.97561	0.047591	39.9035	14.0924	2.86378	1	1	1	1	-	1	1	1	1	1	1	1	1	1	1	1	1	1	1	1	1	1	1	1	1	1	1	1	1	1	1	1	-	1	1	1	1
62457134	TGCAGAACGCACAGGATGACGCAGTCTATGCTGCTGTTGTTGTAATTGAGTCATCAAGTGAGGAGATAC	TGCAGAACGCACAGGATGACGCAGTCTATGCTGCTGTTGTTGTAATTGAGTCATCAAGTGAGGAGATAC	NC_040279.1_chromosome_1	12343985	1	4.62e-29	0.893617	0.97619	0.046485	39.0614	13.6435	2.96658	1	1	1	1	1	1	1	1	1	1	1	-	1	1	1	1	1	1	1	1	1	1	1	1	1	-	1	1	1	1	1	1	1	1	1	-	1
100034087	TGCAGCAAGACAGGCACTAAGAGCACCAAGATCCATTCCTCGCACACATTGGCAAACAACCTTGGCAAG	TGCAGCAAGACAGGCACTAAGAGCACCAAGATCCATTCCTCGCACACATTGGCAAACAACCTTGGCAAG	NC_040279.1_chromosome_1	12345005	1	1e-25	1	0.021277	0.041648	30.5	8.38153	3.20601	1	0	0	0	0	0	0	0	0	0	0	0	0	0	0	0	0	0	0	0	0	0	0	0	0	0	0	0	0	0	0	0	0	0	0	0	0
25366651	TGCAGAGCAGCCTCCTCTACGTCCCATTGGAAGCACTTCGGGAGATGGTGCTTCCCTTATTTTACAGAT	TGCAGAGCAGCCTCCTCTACGTCCCATTGGAAGCACTTCGGGAGATGGTGCTTCCCTTATTTTAC	NC_040279.1_chromosome_1	12345086	1	2.59e-26	0.851064	0.975	0.04875	54.7193	18.011	3.2209	1	-	1	1	1	1	1	1	1	1	1	1	1	1	1	1	1	1	1	1	1	1	1	1	-	-	1	1	-	1	1	1	1	1	1	1	1
62459517	TGCAGAATCTGAATAAGATATAAGATAATAAATAATTCAGTTACAGATCGGAAGAGCGGTTCAGCAGGA	TGCAGAATCTGAATAAGATATAAGATAATAAATAATTCAGTTAC	NC_040279.1_chromosome_1	12397825	1	5.96e-15	0.893617	0.964286	0.068878	13.885	7.40814	1.96263	1	1	1	1	1	-	1	1	-	1	1	1	1	1	1	-	1	1	1	1	1	1	1	1	-	1	1	1	1	1	1	1	1	1	1	0	1
14060871	TGCAGCTGAATGGGCACAAAAGGACGATGTTCTTACAGATCGGAAGAGCGGTTCAGCAGGAATGCCGAG	TGCAGCTGAATGGGCACAAAAGGACGATGTTCTTAC	NC_040279.1_chromosome_1	12397866	1	1.09e-10	0.882979	0.975904	0.047031	45.5263	17.8376	2.73963	1	1	1	1	1	1	1	1	1	1	1	1	1	1	1	1	1	1	1	1	1	1	1	1	-	1	1	1	1	1	1	-	1	1	1	1	1
62454193	TGCAGTGTACTCTCCAATGGCCCTTTTTAGGACACGTGAAAGACATAATGGACCTTAGAAAGAGGCAAC	TGCAGTGTACTCTCCAATGGCCCTTTTTAGGACACGTGAAAGACATAATGGACCTTAGAAAGAGGCAAC	NC_040279.1_chromosome_1	12441413	1	4.62e-29	0.851064	0.975	0.04875	16.0088	6.06904	2.57849	1	1	1	1	1	1	1	1	1	1	1	1	1	1	1	1	1	1	1	1	1	1	-	1	1	1	1	1	-	-	1	-	1	1	1	1	1
100030058	TGCAGCAAGAAAACTTATAGAGGATGAAGAAGTATTTCCACAAATGTTTGTGCAGGCAATGGGAAAATC	TGCAGCAAGAAAACTTATAGAGGATGAAGAAGTATTTCCACAAATGTTTGTGCAGGCAATGGGAAAATC	NC_040279.1_chromosome_1	12446789	1	4.65e-24	1	0.021277	0.041648	15.25	5.40255	2.66456	1	0	0	0	0	0	0	0	0	0	0	0	0	0	0	0	0	0	0	0	0	0	0	0	0	0	0	0	0	0	0	0	0	0	0	0	0
14055118	TGCAGAATCACATAAAGCTGGTAACAACAATAGAAATTAGTTGGTCCAGAGAATAGATGATAACAAGGA	TGCAGAATCACATAAAGCTGGTAACAACAATAGAAATTAGTTGGTCCAGAGAATAGATGATAACAAGGA	NC_040279.1_chromosome_1	12446855	1	4.62e-29	0.87234	0.963415	0.070494	39.4336	11.5482	3.46937	1	1	1	1	1	1	1	1	1	1	1	1	1	1	1	1	1	1	1	1	1	1	1	1	1	-	1	1	1	1	1	1	1	1	-	1	-
100028867	TGCAGAATCACATAAAGCTGGTAACAACAATAGAAAATAGTTGGTCTAGAGAATAGATGATAACAAGGA	TGCAGAATCACATAAAGCTGGTAACAACAATAGAAAATAGTTGGTCTAGAGAATAGATGATAACAAGGA	NC_040279.1_chromosome_1	12446855	1	1e-25	1	0.021277	0.041648	55.5	9.75961	6.18439	1	0	0	0	0	0	0	0	0	0	0	0	0	0	0	0	0	0	0	0	0	0	0	0	0	0	0	0	0	0	0	0	0	0	0	0	0
42215097	TGCAGAACCAACTAATGAAGTCAGCTCTATTTTACAGATCGGAAGAGCGGTTCAGCAGGAATGCCGAGA	TGCAGAACCAACTAATGAAGTCAGCTCTATTTTAC	NC_040279.1_chromosome_1	12472211	1	3.6e-10	0.882979	0.975904	0.047031	51.7632	21.2926	2.58035	1	1	1	1	1	1	1	1	1	1	1	1	1	1	-	1	1	1	1	1	1	1	1	-	1	-	1	1	-	1	1	1	1	1	1	1	1
14055411	TGCAGACCTGTTGAAAGAGTTGTGTGGGAAAGAGGTTCTGAGCCAAAGTACTGTTGAAAGGCTTTCTAT	TGCAGACCTGTTGAAAGAGTTGTGTGGGAAAGAGGTTCTGAGCCAAAGTACTGTTGAAAGGCTTTCTAT	NC_040279.1_chromosome_1	12475456	1	4.62e-29	0.87234	0.97561	0.047591	34.0702	9.70867	3.63281	1	-	1	1	1	1	1	1	1	1	1	1	1	1	1	1	1	1	-	1	1	1	1	1	1	1	-	1	1	1	1	-	1	-	1	1	1
100029075	TGCAGACCTGTTGAAAGAGTTGTGTGGGAAGGAGGTTCTGAGCCAAAGTACTGTTGAAAGGCTTTGTAT	TGCAGACCTGTTGAAAGAGTTGTGTGGGAAGGAGGTTCTGAGCCAAAGTACTGTTGAAAGGCTTTGTAT	NC_040279.1_chromosome_1	12475456	1	1e-25	1	0.021277	0.041648	49.75	12.8136	3.50277	1	0	0	0	0	0	0	0	0	0	0	0	0	0	0	0	0	0	0	0	0	0	0	0	0	0	0	0	0	0	0	0	0	0	0	0	0
14054426	TGCAGCTATATCTGTCTTCTCTTCAAAAGCAAGCCCTTCCACAAGAATGGTATAGGTATTCTCATTAGG	TGCAGCTATATCTGTCTTCTCTTCAAAAGCAAGCCCTTCCACAAGAATGGTATAGGTATTCTCATTAGG	NC_040279.1_chromosome_1	12475522	1	4.62e-29	0.893617	0.97619	0.046485	24.6667	9.27992	2.6643	1	1	1	1	1	1	1	1	1	1	1	1	1	1	1	1	1	1	1	1	1	1	1	1	1	1	1	1	-	1	1	-	1	1	1	1	1
100079597	TGCAGCTATATCTGTCTCCTCTTCAAAAGCAAGCCCTTCCACAAGAATGGTATAGGTATTCTCATTCGG	TGCAGCTATATCTGTCTCCTCTTCAAAAGCAAGCCCTTCCACAAGAATGGTATAGGTATTCTCATTCGG	NC_040279.1_chromosome_1	12475522	1	1e-25	1	0.021277	0.041648	22.75	4.20565	4.49449	1	0	0	0	0	0	0	0	0	0	0	0	0	0	0	0	0	0	0	0	0	0	0	0	0	0	0	0	0	0	0	0	0	0	0	0	0
62463736	TGCAGTGCTCTTGTGAACATGTATGCTAGATGTTTGAGTGTTACAGATCGGAAGAGCGGTTCAGCAGGA	TGCAGTGCTCTTGTGAACATGTATGCTAGATGTTTGAGTGTTAC	NC_040279.1_chromosome_1	12489524	1	5.96e-15	0.882979	0.975904	0.047031	42.6579	15.6591	2.85282	1	1	1	1	1	1	1	1	1	1	1	1	1	1	1	1	1	1	1	1	1	1	1	1	1	1	1	1	1	1	1	1	1	1	1	1	-
14059797	TGCAGAATTCACCAGGGATAAACTCTGAACACCATCAACGACACAGACAACCTTACAGATCGGAAGAGC	TGCAGAATTCACCAGGGATAAACTCTGAACACCATCAACGACACAGACAACCTTAC	NC_040279.1_chromosome_1	12504806	1	2.04e-21	0.904255	0.976471	0.045952	37.6403	15.5045	2.61505	1	1	1	1	1	1	1	1	1	1	1	1	1	1	1	1	1	1	1	1	1	1	1	1	1	-	1	1	1	1	1	-	1	1	1	1	1
25359378	TGCAGGCCAGCTAGGTTCATTCACACATGATTCAACTTTTTACAGATCGGAAGAGCGGTTCAGCAGGAA	TGCAGGCCAGCTAGGTTCATTCACACATGATTCAACTTTTTAC	NC_040279.1_chromosome_1	12540932	1	2.04e-14	0.861702	0.975309	0.048163	80.8947	31.1717	2.7607	1	1	1	1	1	1	1	1	1	1	1	1	1	1	1	1	1	1	1	1	1	1	1	1	1	-	1	1	1	1	1	1	1	1	-	1	-
14060477	TGCAGCACGTCAAGGTCCAATCTCAAACAGAATTTACAGATCGGAAGAGCGGTTCAGCAGGAATGCCGA	TGCAGCACGTCAAGGTCCAATCTCAAACAGAATTTAC	NC_040279.1_chromosome_1	12540972	1	3.25e-11	0.851064	0.975	0.04875	34.3186	12.6465	2.77516	1	1	1	1	1	1	1	1	1	1	1	1	1	1	1	1	1	1	1	1	1	1	1	1	1	-	1	1	1	1	1	-	1	1	1	1	-
14086833	TGCAGCATTATAGGAGGCCTAAAATAAGAAAACAAATTGACCAAGTACATCCTATAAAATAGGAATAGT	TGCAGCATTATAGGAGGCCTAAAATAAGAAAACAAATTGACCAAGTACATCCTATAAAATAGGAATAGT	NC_040279.1_chromosome_1	12564711	5	4.62e-29	0.957447	0.255556	0.380494	7.30769	5.08973	1.48099	1	0	1	1	0	0	0	1	1	1	0	0	0	1	0	1	0	1	1	1	0	1	-	1	0	0	-	0	0	0	0	0	0	1	1	0	0
28497094	TGCAGTCCCGTAAAACTGTGGAATTGGGGGCTGAAGGGGTAGGAAGGAAGGAGTGTGAAAGTGGAAGAA	TGCAGTCCCGTAAAACTGTGGAATTGGGGGCTGAAGGGGTAGGAAGGAAGGAGTGTGAAAGTGGAAGAA	NC_040279.1_chromosome_1	12596427	1	4.62e-29	0.882979	0.963855	0.069676	20.1858	7.92503	2.4478	1	1	1	1	1	1	1	1	1	1	1	1	1	1	1	1	1	1	-	1	1	1	1	1	1	1	1	1	1	-	1	1	-	1	1	1	1
62461170	TGCAGACCAGGTAATGCCTGCAAATATAGAACAAATTTATATAAATCAAGATTATGAGATACAAAACCT	TGCAGACCAGGTAATGCCTGCAAATATAGAACAAATTTATATAAATCAAGATTATGAGATACAAAACCT	NC_040279.1_chromosome_1	12618551	1	4.62e-29	0.946809	0.977528	0.043934	15.5	5.94898	2.68661	1	1	1	1	1	1	1	1	1	1	1	1	1	1	-	1	1	1	1	1	1	1	1	1	1	1	1	1	1	1	1	-	1	1	1	1	1
25354871	TGCAGCATTTATGCACTCGATAAAACTGTTTTGATTCCACATCCAAAATCGAGCAATGAAGGCAAACAG	TGCAGCATTTATGCACTCGATAAAACTGTTTTGATTCCACATCCAAAATCGAGCAATGAAGGCAAACAG	NC_040279.1_chromosome_1	12667147	1	4.62e-29	0.882979	0.975904	0.047031	41.114	12.1862	3.35439	1	1	1	1	1	1	1	1	1	1	1	1	1	1	1	1	1	1	1	1	1	1	1	1	1	1	1	1	1	1	1	1	1	1	1	1	-
25358299	TGCAGATCTTGTATTGAGTTTTATCATCTTACAGATCGGAAGAGCGGTTCAGCAGGAATGCCGAGACCG	TGCAGATCTTGTATTGAGTTTTATCATCTTAC	NC_040279.1_chromosome_1	12667213	1	1.26e-08	0.93617	0.977273	0.044421	35.9035	15.7908	2.3827	1	1	1	1	1	1	1	1	1	1	1	1	1	1	-	1	1	1	1	1	1	1	1	-	1	-	1	1	1	1	1	1	1	1	1	1	1
14057654	TGCAGGAGATCAGTAACAGGGTAATCTGTCTGTGCATTCTCCCGCCCATCATAGTACTGTGTGCCCATC	TGCAGGAGATCAGTAACAGGGTAATCTGTCTGTGCATTCTCCCGCCCATCATAGTACTGTGTGCCCATC	NC_040279.1_chromosome_1	12767251	1	4.62e-29	0.925532	0.977011	0.04492	40.1842	12.4433	3.26419	1	1	1	1	1	1	1	1	1	1	1	1	1	1	1	1	1	1	1	1	1	1	1	1	1	1	1	1	1	1	1	1	1	1	1	1	1
100031515	TGCAGGAGATCAGTAACAGGGTAATCTGTCTGTGCATTCTCCCGCCCATCGTAGTACTGTGTGCCCATA	TGCAGGAGATCAGTAACAGGGTAATCTGTCTGTGCATTCTCCCGCCCATCGTAGTACTGTGTGCCCATA	NC_040279.1_chromosome_1	12767251	1	7.73e-27	1	0.021277	0.041648	39.75	12.0286	2.98627	1	0	0	0	0	0	0	0	0	0	0	0	0	0	0	0	0	0	0	0	0	0	0	0	0	0	0	0	0	0	0	0	0	0	0	0	0
100015226	TGCAGTGAAAGATGGGTTCTTCATTCTACACCAGAATATGCAGAGAATATAATTGCTCAAACTGGACTC	TGCAGTGAAAGATGGGTTCTTCATTCTACACCAGAATATGCAGAGAATATAATTGCTCAAACTGGACTC	NC_040279.1_chromosome_1	12776081	1	2.16e-22	1	0.021277	0.041648	13.5	5.02494	2.83693	1	0	0	0	0	0	0	0	0	0	0	0	0	0	0	0	0	0	0	0	0	0	0	0	0	0	0	0	0	0	0	0	0	0	0	0	0
100000140	TGCAGTAGATTGTGGCGGCGCGGTGGCTGGCTCGCGCAAATGCAGGTGGGCGACGAGAACGGCGGCGCG	TGCAGTAGATTGTGGCGGCGCGGTGGCTGGCTCGCGCAAATGCAGGTGGGCGACGAGAACGGCGGCGCG	NC_040279.1_chromosome_1	12786928	1	4.62e-29	0.851064	0.95	0.095	7.66071	3.68528	2.08441	1	1	1	1	1	1	1	-	1	1	1	1	1	1	1	1	1	1	1	1	1	1	1	1	1	1	1	1	1	1	1	1	-	-	1	-	1
14055246	TGCAGAATTTCCTAGAGTATTAGTTGATTGCTTTTATATTTCAATATGTTGAATCATACTGCATGAACA	TGCAGAATTTCCTAGAGTATTAGTTGATTGCTTTTATATTTCAATATGTTGAATCATACTGCATGAACA	NC_040279.1_chromosome_1	12838897	1	2.84e-11	1	0.021277	0.041648	20	1	78.3004	1	0	0	0	0	0	0	0	0	0	0	0	0	0	0	0	0	0	0	0	0	0	0	1	0	0	0	0	0	0	0	0	0	1	0	0	0
25354386	TGCAGCAAAAGTTGTAGTTGTGACAGATGACATGGTAGTGTCATGGTTGTCCGAAGAAGAGGATGTATT	TGCAGCAAAAGTTGTAGTTGTGACAGATGACATGGTAGTGTCATGGTTGTCCGAAGAAGAGGATGTATT	NC_040279.1_chromosome_1	12860116	1	4.62e-29	0.861702	0.975309	0.048163	17.3509	6.97739	2.44308	1	1	1	1	1	1	-	1	1	1	1	-	1	1	1	1	1	1	-	1	1	-	1	1	1	1	1	-	1	1	1	1	1	1	1	1	1
42215050	TGCAGTATATGATGAAACCATGTGAACATCAACACATGGTGATTTGTTTTAGTATAAAGAATTACAGAT	TGCAGTATATGATGAAACCATGTGAACATCAACACATGGTGATTTGTTTTAGTATAAAGAATTAC	NC_040279.1_chromosome_1	12860182	1	2.59e-26	0.87234	0.97561	0.047591	51.4474	15.156	3.51837	1	1	1	-	1	1	-	1	1	1	1	1	1	1	1	1	1	1	1	1	1	1	1	1	1	1	1	1	1	1	1	1	1	-	1	1	1
62465585	TGCAGAATGGGGCGAAAACCGCTGAAAGTAAAGAACTTGAAAGTGACCCCGAAGCCGTGGGAGCCCTAA	TGCAGAATGGGGCGAAAACCGCTGAAAGTAAAGAACTTGAAAGTGACCCCGAAGCCGTGGGAGCCCTAA	NC_040279.1_chromosome_1	12884625	1	4.62e-29	0.829787	0.948718	0.097304	7.99107	3.41084	2.29496	1	1	1	1	1	1	1	1	1	1	1	1	1	1	1	1	1	1	1	1	1	1	1	1	1	-	-	1	1	-	1	1	-	-	-	1	1
100006011	TGCAGAATGGGGCGAAAACCGCTGAAAGAAAAGAACTTGAAAGTGACCCAGAAGCCAGGGTAGCCCTAA	TGCAGAATGGGGCGAAAACCGCTGAAAGAAAAGAACTTGAAAGTGACCCAGAAGCCAGGGTAGCCCTAA	NC_040279.1_chromosome_1	12884625	1	1.01e-20	1	0.021277	0.041648	13.25	3.4187	3.46292	1	0	0	0	0	0	0	0	0	0	0	0	0	0	0	0	0	0	0	0	0	0	0	0	0	0	0	0	0	0	0	0	0	0	0	0	0
100021784	TGCAGTATACTTCAAACTTTACCTCATATGCACATTGAAGCTTCTTACAGATCGGAAGAGCGGTTCAGC	TGCAGTATACTTCAAACTTTACCTCATATGCACATTGAAGCTTCTTAC	NC_040279.1_chromosome_1	12888197	1	3.33e-13	1	0.021277	0.041648	21.5	3.20156	6.89038	1	0	0	0	0	0	0	0	0	0	0	0	0	0	0	0	0	0	0	0	0	0	0	0	0	0	0	0	0	0	0	0	0	0	0	0	0
14080240	TGCAGTGTGTACTTCAAACTTTACCTCATATGCACATTGAAGCTTCTTACAGATCGGAAGAGCGGTTCA	TGCAGTGTGTACTTCAAACTTTACCTCATATGCACATTGAAGCTTCTTAC	NC_040279.1_chromosome_1	12888204	1	3.58e-18	0.87234	0.97561	0.047591	41.2544	12.9837	3.39491	1	1	1	1	1	1	1	1	1	1	1	1	1	1	1	1	1	1	1	1	1	1	1	1	1	-	1	1	1	1	1	-	1	1	-	1	1
62469152	TGCAGAGCTTTTCTTATAGTTGATAGATAAACTTTTACAGATCGGAAGAGCGGTTCAGCAGGAATGCCG	TGCAGAGCTTTTCTTATAGTTGATAGATAAACTTTTAC	NC_040279.1_chromosome_1	12888251	1	9.68e-12	0.904255	0.976471	0.045952	50.8772	22.1827	2.4223	1	1	1	-	1	1	1	1	1	1	1	1	1	1	1	1	1	1	1	1	1	1	1	-	1	-	1	1	1	1	1	1	1	1	1	-	1
14060532	TGCAGCAGTAAATTTATTTGTTTCTAATGTAAAAACCTTACAGATCGGAAGAGCGGTTCAGCAGGAATG	TGCAGCAGTAAATTTATTTGTTTCTAATGTAAAAACCTTAC	NC_040279.1_chromosome_1	12892363	1	2.5e-13	0.914894	0.976744	0.04543	43.8597	20.505	2.28787	1	-	1	1	1	1	1	1	1	1	1	1	1	1	1	1	1	1	1	1	1	1	1	1	1	1	1	1	-	1	1	1	1	1	1	1	1
25357362	TGCAGTTTTACACTCAAAAGGACCTCATGTCTAACATAGAGGATAACAAAGATCTCGGACAGATGGATG	TGCAGTTTTACACTCAAAAGGACCTCATGTCTAACATAGAGGATAACAAAGATCTCGGACAGATGGATG	NC_040279.1_chromosome_1	12900446	1	4.62e-29	0.893617	0.97619	0.046485	28.7105	11.1526	2.67197	1	1	1	1	1	1	1	1	1	1	1	1	1	1	1	1	1	1	1	1	1	1	1	1	1	1	1	1	1	1	-	1	1	1	-	1	1
62449391	TGCAGTATCATATTTTTAGTTCCTGTGTATGTTTTTCCAATTTTTTACAGATCGGAAGAGCGGTTCAGC	TGCAGTATCATATTTTTAGTTCCTGTGTATGTTTTTCCAATTTTTTAC	NC_040279.1_chromosome_1	12907524	1	4.28e-17	0.968085	0.978022	0.04299	56.2281	19.6017	2.94814	1	1	1	1	1	1	1	1	1	1	1	1	1	1	1	1	1	1	1	1	1	1	1	1	1	1	1	1	1	1	1	1	1	1	1	1	1
42214990	TGCAGATGCGTGAATGAAGTGCAGTGCATGAGTCAGAGGAGGCTGTCAGTGAGGTGCTTGAGGCTAGTT	TGCAGATGCGTGAATGAAGTGCAGTGCATGAGTCAGAGGAGGCTGTCAGTGAGGTGCTTGAGGCTAGTT	NC_040279.1_chromosome_1	12912611	1	4.62e-29	0.904255	0.964706	0.068097	18.469	6.66529	2.83781	1	-	1	1	1	1	1	1	1	1	1	1	1	1	1	1	1	1	1	1	1	1	1	1	1	1	1	-	1	1	1	1	1	1	1	-	1
25353778	TGCAGAGCAGAAAATGCTTCTGGAACAGGCATAACTGGAGAACAGGCCTGTCATCCATATTCTTATGTA	TGCAGAGCAGAAAATGCTTCTGGAACAGGCATAACTGGAGAACAGGCCTGTCATCCATATTCTTATGTA	NC_040279.1_chromosome_1	12914924	1	4.62e-29	0.882979	0.975904	0.047031	47.0351	14.5173	3.34033	1	-	1	1	-	1	1	1	1	1	1	1	1	1	1	1	1	1	1	1	1	1	1	1	1	1	1	1	1	1	1	1	1	1	1	1	1
14058497	TGCAGTACTTTCTTGGGAACCAGACTGAAACCAGTCTATATTGTCTCTTGGTACTGTAATTGTCTTTTT	TGCAGTACTTTCTTGGGAACCAGACTGAAACCAGTCTATATTGTCTCTTGGTACTGTAATTGTCTTTTT	NC_040279.1_chromosome_1	12970525	1	4.62e-29	0.861702	0.975309	0.048163	23.8772	8.1436	2.90837	1	1	1	1	1	1	1	1	1	1	1	1	1	1	1	1	1	1	1	1	1	1	1	1	1	1	1	-	1	1	1	1	-	1	1	1	1
25353741	TGCAGAGATCCAATGGAGTGATTTTGGTGCTGATTATGTCATAGAGTCATCTGGAGTTTTCACAACTGT	TGCAGAGATCCAATGGAGTGATTTTGGTGCTGATTATGTCATAGAGTCATCTGGAGTTTTCACAACTGT	NC_040279.1_chromosome_1	13024086	1	4.62e-29	0.87234	0.97561	0.047591	26.7895	9.02577	3.0894	1	1	1	1	1	1	1	1	1	1	1	1	1	1	1	1	1	1	1	1	1	-	1	-	1	1	1	1	1	1	-	1	1	1	1	-	1
25356405	TGCAGTATCAGACTTAGCCTTATTTCTTTCAACAACATCAAAACATGACAATGAAAAAGGTGCAGAGAT	TGCAGTATCAGACTTAGCCTTATTTCTTTCAACAACATCAAAACATGACAATGAAAAAGGTGCAGAGAT	NC_040279.1_chromosome_1	13049963	1	4.62e-29	0.893617	0.97619	0.046485	10.4123	4.49524	2.35885	1	1	1	1	1	1	1	1	1	1	1	1	1	1	1	1	1	1	1	1	1	-	-	1	1	1	1	1	1	1	1	1	1	1	1	1	1
42216028	TGCAGAGACAGCACAAGAAGGGAAGATCCTTTTGGTAAGAAGCAACATTGACTATTGTATAATTCTTCA	TGCAGAGACAGCACAAGAAGGGAAGATCCTTTTGGTAAGAAGCAACATTGACTATTGTATAATTCTTCA	NC_040279.1_chromosome_1	13220663	11	4.62e-29	0.840426	0.974684	0.049351	83.9035	20.6113	4.02777	1	1	1	1	1	1	1	1	1	1	-	1	1	1	1	1	1	1	1	1	1	1	1	1	1	-	1	1	1	1	1	-	1	1	1	1	1
25354824	TGCAGCATGCAACCTGACGTAAGGAGAGAGGAACTCAACTCTTTCACCATGTTTATGCCTCTTCCGCAA	TGCAGCATGCAACCTGACGTAAGGAGAGAGGAACTCAACTCTTTCACCATGTTTATGCCTCTTCCGCAA	NC_040279.1_chromosome_1	13269224	1	4.62e-29	0.829787	0.974359	0.049967	31.1316	9.62773	3.35564	1	-	1	1	1	1	1	1	1	1	1	1	1	1	1	1	1	1	1	1	1	1	1	1	1	-	1	1	1	1	1	-	-	1	1	1	-
62457700	TGCAGGGTTTTCTCGGGAAGATGGAGGTTTGGAAGGGAACCGCATGAAATTCGATGACCCAATTGTGAA	TGCAGGGTTTTCTCGGGAAGATGGAGGTTTGGAAGGGAACCGCATGAAATTCGATGACCCAATTGTGAA	NC_040279.1_chromosome_1	13451197	1	4.62e-29	0.893617	0.97619	0.046485	14.1842	5.40884	2.50493	1	1	1	1	1	1	1	1	1	1	1	1	1	1	1	1	1	1	1	1	1	1	1	1	1	1	1	1	1	1	-	1	1	1	1	1	1
100076399	TGCAGGTGCTGCCACAAGACAATGTTACATTGAAGTTTTTGTTGGAAGCAACAGGTGATATAAGCACCA	TGCAGGTGCTGCCACAAGACAATGTTACATTGAAGTTTTTGTTGGAAGCAACAGGTGATATAAGCACCA	NC_040279.1_chromosome_1	13515570	2	2.78e-26	1	0.053191	0.100724	22.5	8.74643	2.79267	1	0	0	1	0	0	0	0	1	0	0	0	0	0	0	0	0	1	0	0	0	0	0	0	0	0	0	0	0	0	0	0	0	0	0	0	0
25356043	TGCAGGTGCTGCCACAAGACAATGTTACATTGAAGTTTTTGTTGGAAGCAACAGGTGATGTAAGCACTA	TGCAGGTGCTGCCACAAGACAATGTTACATTGAAGTTTTTGTTGGAAGCAACAGGTGATGTAAGCACTA	NC_040279.1_chromosome_1	13515570	2	4.62e-29	0.925532	0.977011	0.04492	29.0526	13.1468	2.20427	1	1	1	1	1	1	1	1	1	1	1	1	1	1	1	1	1	1	1	1	1	1	1	1	-	1	1	1	1	1	1	1	1	1	1	1	1
100013506	TGCAGGTGCTACCACAAGAAAATGTCACACTAAAGTTTTTGTTGGAAGCAACAGGTGATGTAAACACTA	TGCAGGTGCTACCACAAGAAAATGTCACACTAAAGTTTTTGTTGGAAGCAACAGGTGATGTAAACACTA	NC_040279.1_chromosome_1	13515570	1	4.68e-19	1	0.021277	0.041648	24.5	7.79423	3.13312	1	0	0	0	0	0	0	0	0	0	0	0	0	0	0	0	0	0	0	0	0	0	0	0	0	0	0	0	0	0	0	0	0	0	0	0	0
28497130	TGCAGAAACCGGTTCCCCTTTTTCTCTTTTACAGATCGGAAGAGCGGTTCAGCAGGAATGCCGAGACCG	TGCAGAAACCGGTTCCCCTTTTTCTCTTTTAC	NC_040279.1_chromosome_1	13564650	1	1.26e-08	0.893617	0.97619	0.046485	42.0614	15.339	2.81975	1	-	1	1	1	1	1	1	1	1	1	1	1	1	-	1	1	1	1	1	1	1	1	1	1	1	1	1	1	1	1	1	1	1	1	1	-
25352779	TGCAGAAGAAGTAACCCTCCTTCTCTCCTCCACTGCCACTGCTTTCTGATTACAGACAATTACAGATCG	TGCAGAAGAAGTAACCCTCCTTCTCTCCTCCACTGCCACTGCTTTCTGATTACAGACAATTAC	NC_040279.1_chromosome_1	13655037	1	3.19e-25	0.914894	0.976744	0.04543	45.3597	15.8563	3.04821	1	1	1	1	-	1	1	1	1	1	1	1	1	1	1	1	1	1	1	1	1	1	1	1	1	1	-	1	1	1	1	1	1	1	-	1	1
100002418	TGCAGAGAGAAAGAGACTCTACGCCACGTGTCAACATCTGATAGGACAGTCAAACTGGTCAACATTGGT	TGCAGAGAGAAAGAGACTCTACGCCACGTGTCAACATCTGATAGGACAGTCAAACTGGTCAACATTGGT	NC_040279.1_chromosome_1	13753484	56	2.15e-27	0.989362	0.021505	0.042086	26.3333	9.03081	2.88996	1	0	0	0	0	0	0	0	0	0	0	0	0	0	0	0	0	0	0	0	0	0	0	0	0	0	0	0	0	0	0	0	0	0	0	0	0
25360345	TGCAGTTTGTAGGTTTGTGATAATTGTAATAGCACTTTTACAGATCGGAAGAGCGGTTCAGCAGGAATG	TGCAGTTTGTAGGTTTGTGATAATTGTAATAGCACTTTTAC	NC_040279.1_chromosome_1	13810043	1	2.5e-13	0.893617	0.97619	0.046485	45.115	16.1627	2.92957	1	1	1	1	1	1	1	1	1	1	1	-	1	1	-	1	1	1	1	1	1	1	1	1	1	1	1	1	1	1	1	1	1	1	1	1	1
62452521	TGCAGGTTTTGACAAATGACAGATTCAACAGTGTAGAACACAGAGTACTGGCAAATCTCATAGGTCCAA	TGCAGGTTTTGACAAATGACAGATTCAACAGTGTAGAACACAGAGTACTGGCAAATCTCATAGGTCCAA	NC_040279.1_chromosome_1	13811446	1	4.62e-29	0.840426	0.974684	0.049351	31.8246	10.2993	3.10591	1	1	1	1	1	1	1	1	1	1	1	1	1	1	1	1	1	1	1	1	1	1	1	1	-	1	-	1	1	1	1	1	1	1	-	1	1
14064015	TGCAGGACATGAGGCGGCAACATGGAGACTGACCCAAGACGGTTCATGTACGTGCTGAAGACAATGTCA	TGCAGGACATGAGGCGGCAACATGGAGACTGACCCAAGACGGTTCATGTACGTGCTGAAGACAATGTCA	NC_040279.1_chromosome_1	13946460	1	4.62e-29	0.978723	0.065217	0.121928	13.1111	8.84991	1.50455	1	0	0	1	0	0	0	0	0	0	0	0	0	0	0	0	0	0	0	0	0	0	0	0	0	0	1	0	1	0	0	0	0	0	0	0	0
14084757	TGCAGAGATACAAAATAAATAATCAGTATCCTTACTTACCTTAGTCACTGAGATAGATGAAAAATTTGC	TGCAGAGATACAAAATAAATAATCAGTATCCTTACTTACCTTAGTCACTGAGATAGATGAAAAATTTGC	NC_040279.1_chromosome_1	14190783	6	4.62e-29	0.893617	0.97619	0.046485	11.7982	4.68888	2.54518	1	-	1	1	1	1	1	1	1	1	1	1	1	1	1	1	1	1	1	1	1	1	1	1	1	1	1	1	1	1	1	1	1	1	1	1	1
14055458	TGCAGACTCACTTGGAGTCTAGGGAAGGAAAGTTTTGCATGGAACCATTCCTAATGAACTTACCAATTA	TGCAGACTCACTTGGAGTCTAGGGAAGGAAAGTTTTGCATGGAACCATTCCTAATGAACTTACCAATTA	NC_040279.1_chromosome_1	14190849	1	4.62e-29	0.893617	0.97619	0.046485	27.2456	8.22764	3.39169	1	1	1	1	1	1	1	1	1	1	1	1	1	1	-	1	1	1	1	1	1	1	1	-	1	1	1	1	-	1	1	1	1	1	1	1	1
14086736	TGCAGGTAAGTCTCATCCTTGGTTTTGATTTTCCTAAATACTATCTAATTTCCTTGATTTAGAACTACC	TGCAGGTAAGTCTCATCCTTGGTTTTGATTTTCCTAAATACTATCTAATTTCCTTGATTTAGAACTACC	NC_040279.1_chromosome_1	14192594	15	4.62e-29	0.946809	0.730337	0.39389	12.6136	9.92865	1.29179	0.95	1	1	1	0	0	-	1	1	1	1	1	1	1	1	1	0	-	1	1	1	1	1	1	1	0	1	1	0	1	1	0	1	-	0	1	1
28496992	TGCAGACACTTGGAAGGGGTGCGGACTGTCACTTTGCAAAACGGAAAGGTGTGCGGATGGAAGAAACCT	TGCAGACACTTGGAAGGGGTGCGGACTGTCACTTTGCAAAACGGAAAGGTGTGCGGATGGAAGAAACCT	NC_040279.1_chromosome_1	14522776	1	1.01e-20	0.93617	0.284091	0.406767	24.7879	11.3692	2.24465	1	1	0	0	0	0	0	0	0	0	0	0	0	0	0	0	0	0	0	0	0	0	0	0	0	0	0	0	0	0	0	0	0	0	0	0	0
25365718	TGCAGACACTTGGAAGGGGTGCGGACTGTCACTTTGCAGAACTAGAAGGTGTGCGGATGGAAGAAATCT	TGCAGACACTTGGAAGGGGTGCGGACTGTCACTTTGCAGAACTAGAAGGTGTGCGGATGGAAGAAATCT	NC_040279.1_chromosome_1	14522776	1	4.62e-29	0.957447	0.955556	0.084938	43.7568	21.9964	1.92505	1	1	1	1	1	1	1	0	1	1	1	1	1	1	1	1	1	1	1	1	1	-	1	1	1	1	1	1	1	1	1	1	1	1	1	1	1
28497021	TGCAGATTCATGGCCCAATTAGCTGACGCACTTGAAAATAACCTTTGGAATTGGGCTACACTTGAAAAT	TGCAGATTCATGGCCCAATTAGCTGACGCACTTGAAAATAACCTTTGGAATTGGGCTACACTTGAAAAT	NC_040279.1_chromosome_1	14522902	2	4.62e-29	0.968085	0.956044	0.084048	39.1696	20.6414	1.81922	1	1	1	1	1	1	1	0	1	1	1	1	1	1	1	1	1	1	1	1	1	1	1	1	1	1	1	1	1	1	1	1	1	1	-	1	1
14056151	TGCAGATTGCTATGCCATATTACTTTTGTTGCACCCTCTTTGGCCTTGTTGATTACAGACGTTGTAGCT	TGCAGATTGCTATGCCATATTACTTTTGTTGCACCCTCTTTGGCCTTGTTGATTACAGACGTTGTAGCT	NC_040279.1_chromosome_1	14526279	2	4.62e-29	0.893617	0.952381	0.090703	24.7027	13.5896	1.76745	1	1	1	1	1	1	1	0	1	1	1	1	1	1	1	1	1	1	1	1	1	-	1	1	1	1	1	1	-	1	1	1	-	1	1	1	1
14056171	TGCAGATTTAGAAGATAGGCACAATAACAGTCAATGCATAATGCATCATATCAGCATGAACTCAATCAA	TGCAGATTTAGAAGATAGGCACAATAACAGTCAATGCATAATGCATCATATCAGCATGAACTCAATCAA	NC_040279.1_chromosome_1	14526345	3	4.62e-29	0.893617	0.964286	0.068878	36.3982	19.9834	1.75104	1	1	1	1	1	1	1	-	1	1	1	1	1	1	1	1	1	1	1	1	1	-	1	-	1	1	1	1	1	1	1	1	1	1	1	1	1
14073456	TGCAGAAAAATTGCTACTGATCTACTAGCAATTAGAGAGCTCCAGAACACATACCAGAACAGAAATTAC	TGCAGAAAAATTGCTACTGATCTACTAGCAATTAGAGAGCTCCAGAACACATACCAGAACAGAAATTAC	NC_040279.1_chromosome_1	14526706	4	1.66e-28	0.93617	0.954545	0.086777	64.9821	33.2063	1.92064	1	1	1	1	1	1	1	0	1	1	1	1	1	1	1	1	1	1	1	1	1	-	1	1	1	1	1	1	1	1	1	1	1	1	1	1	1
14055639	TGCAGAGCCACCTCCACTTGCTTTCACTCTCAGCCCTTCCAAGTCTCTTGGTTTCTTCCCATCCCCTTC	TGCAGAGCCACCTCCACTTGCTTTCACTCTCAGCCCTTCCAAGTCTCTTGGTTTCTTCCCATCCCCTTC	NC_040279.1_chromosome_1	14654290	2	4.62e-29	0.946809	0.831461	0.280268	24.4468	16.1987	1.46114	1	1	0	1	1	1	1	0	1	1	1	1	1	0	0	0	1	1	0	1	0	1	1	1	1	1	1	1	-	0	1	1	1	1	1	1	1
100000491	TGCAGTTTTCTTTTCAAAAACGCACACGTTGCTGCCAGCACTGTTTTTGTTTGTGGACCATTCAAAGAT	TGCAGTTTTCTTTTCAAAAACGCACACGTTGCTGCCAGCACTGTTTTTGTTTGTGGACCATTCAAAGAT	NC_040279.1_chromosome_1	14892911	84	4.62e-29	0.968085	0.208791	0.330395	7.93103	5.13226	1.57909	1	-	0	0	1	1	1	0	0	1	0	0	0	0	0	0	1	1	0	0	0	0	0	0	0	0	0	1	0	0	-	0	0	0	0	0	1
100063291	TGCAGGAGATTGTGGCGGAACTCCGGCGAGTTGACGGTGGAAGGGGCTGCCATGGCTGAGTCACGAGGA	TGCAGGAGATTGTGGCGGAACTCCGGCGAGTTGACGGTGGAAGGGGCTGCCATGGCTGAGTCACGAGGA	NC_040279.1_chromosome_1	15346949	17	4.62e-29	0.957447	0.233333	0.357778	7.21429	4.13484	1.68563	1	1	0	0	0	0	0	0	0	0	0	0	1	0	0	0	0	0	0	0	0	0	0	0	0	0	0	0	0	0	0	0	0	0	0	0	0
100000553	TGCAGATCTGTAATGTGGTGATCGCGTTTTGATGAGGGCAGCGTGAAAATGGAGCGACAGAGGTTCTGC	TGCAGATCTGTAATGTGGTGATCGCGTTTTGATGAGGGCAGCGTGAAAATGGAGCGACAGAGGTTCTGC	NC_040279.1_chromosome_1	15464023	1	7.84e-17	1	0.106383	0.190131	23.8823	12.2132	1.95935	1	0	0	0	1	1	1	0	0	1	0	0	0	0	0	0	0	1	0	0	0	0	0	0	0	0	0	0	0	0	0	0	0	0	0	0	0
14058788	TGCAGTGACGTGATTGAAGGGTATAAGTTATATTACTGGGGAGATTTTGGCTTCATTCCCATAGAGGAT	TGCAGTGACGTGATTGAAGGGTATAAGTTATATTACTGGGGAGATTTTGGCTTCATTCCCATAGAGGAT	NC_040279.1_chromosome_1	16608523	1	4.62e-29	0.840426	0.974684	0.049351	29.8158	10.1839	2.99125	1	-	1	1	1	1	1	1	1	1	1	1	1	1	1	1	1	1	1	1	1	-	1	1	1	1	1	1	-	1	-	1	1	1	1	1	1
25363905	TGCAGTAACTTTTTAGGAGGTCCCTAAGTGAATATAGTAGTTATAAGGCTGTCAGGGAGACTAATTGTA	TGCAGTAACTTTTTAGGAGGTCCCTAAGTGAATATAGTAGTTATAAGGCTGTCAGGGAGACTAATTGTA	NC_040279.1_chromosome_1	16618520	1	4.62e-29	0.882979	0.963855	0.069676	17.0708	6.28063	2.83715	1	1	1	1	1	1	1	0	1	1	1	1	1	1	1	1	1	1	1	1	1	1	1	1	1	-	1	1	1	1	1	1	1	1	1	-	1
14059936	TGCAGAGAAAGGAAGACCTGTTGCAGCATATTATGGGTATTCACTAATATCTTACAGATCGGAAGAGCG	TGCAGAGAAAGGAAGACCTGTTGCAGCATATTATGGGTATTCACTAATATCTTAC	NC_040279.1_chromosome_1	16620882	1	7.09e-21	0.882979	0.975904	0.047031	52.4737	16.9557	3.20979	1	-	1	1	1	1	1	1	1	1	1	1	1	1	1	1	1	1	1	-	1	1	1	1	1	1	1	-	1	1	1	1	-	1	1	1	1
25358047	TGCAGAGCATATTTGTTCATATACAGGAAACTAATGTAGGTATTACAGATCGGAAGAGCGGTTCAGCAG	TGCAGAGCATATTTGTTCATATACAGGAAACTAATGTAGGTATTAC	NC_040279.1_chromosome_1	16807451	1	5.07e-16	0.914894	0.976744	0.04543	21.4035	10.9878	2.02955	1	1	1	1	1	1	1	1	1	1	1	1	1	1	1	1	1	1	1	1	1	-	1	-	1	1	1	1	1	1	1	-	1	1	1	1	1
25363705	TGCAGGATAATGCTTCACTGTGGAGACTGTATTACTATGTTGAAGCTGTTGACAAAGCCAAAAGTCTTT	TGCAGGATAATGCTTCACTGTGGAGACTGTATTACTATGTTGAAGCTGTTGACAAAGCCAAAAGTCTTT	NC_040279.1_chromosome_1	16933703	1	4.62e-29	0.882979	0.963855	0.069676	14.8938	5.79955	2.54435	1	1	1	1	1	1	1	1	1	1	1	1	1	1	1	1	1	1	1	1	1	1	1	1	1	1	1	1	1	-	1	1	1	1	1	1	1
25366131	TGCAGCAAATCAACAGGTTGAACATCTTATAATGCTGATTACAGATCGGAAGAGCGGTTCAGCAGGAAT	TGCAGCAAATCAACAGGTTGAACATCTTATAATGCTGATTAC	NC_040279.1_chromosome_1	16933769	1	7.33e-14	0.893617	0.97619	0.046485	35.8772	16.1941	2.39366	1	1	1	1	1	1	1	1	-	1	1	1	1	1	1	1	1	1	1	1	1	1	1	-	-	1	1	1	1	1	1	1	1	1	1	1	1
14056796	TGCAGCCACCCTTTTGTCTGAGATGATGTGGCCCAAGTGCTCAAGGCTGTCCAAAACTGTACTTTTTCT	TGCAGCCACCCTTTTGTCTGAGATGATGTGGCCCAAGTGCTCAAGGCTGTCCAAAACTGTACTTTTTCT	NC_040279.1_chromosome_1	17020267	1	4.62e-29	0.93617	0.602273	0.479081	36.3529	15.267	2.43955	1	1	0	0	0	0	0	0	0	0	0	0	0	1	1	0	0	1	1	0	0	-	-	1	0	0	0	1	0	-	1	1	1	0	-	1	1
25358277	TGCAGATCCTACAAAAGTCAATACCATGTGAAGTTGGCCTGTCCTTACAGATCGGAAGAGCGGTTCAGC	TGCAGATCCTACAAAAGTCAATACCATGTGAAGTTGGCCTGTCCTTAC	NC_040279.1_chromosome_1	17020333	1	4.28e-17	0.904255	0.564706	0.491626	9.72308	5.43637	1.8309	1	1	0	0	0	0	0	0	0	0	0	0	0	1	1	0	0	-	1	0	0	-	0	1	0	0	0	1	0	-	1	1	1	0	1	1	-
14083597	TGCAGACTCATTTTCTTTGTCTGGGCTTTACAGATCGGAAGAGCGGTTCAGCAGGAATGCCGAGACCGA	TGCAGACTCATTTTCTTTGTCTGGGCTTTAC	NC_040279.1_chromosome_1	17098809	1	4.02e-08	0.882979	0.975904	0.047031	31.3421	12.0327	2.70974	1	1	1	1	1	1	1	1	1	1	1	1	1	1	1	1	1	1	1	1	1	1	1	1	1	1	1	1	1	1	1	1	1	1	1	-	1
14075247	TGCAGCATGCTCATAAAGGTTCAAGAAGAACCAACCACCCCACACGTATGAGTTTATGTACCCAATAGA	TGCAGCATGCTCATAAAGGTTCAAGAAGAACCAACCACCCCACACGTATGAGTTTATGTACCCAATAGA	NC_040279.1_chromosome_1	17098837	1	4.62e-29	0.861702	0.975309	0.048163	28.0263	8.80038	3.08356	1	1	1	1	1	1	1	1	1	1	1	1	1	1	1	1	1	1	1	1	1	1	1	1	1	-	1	1	1	1	1	1	1	-	1	1	1
14058708	TGCAGTCTCAAGGCTAGTGCTCTAACATCAACCTTACCATCACTCTCTTCTTTCCCACCTTCCTTGCTA	TGCAGTCTCAAGGCTAGTGCTCTAACATCAACCTTACCATCACTCTCTTCTTTCCCACCTTCCTTGCTA	NC_040279.1_chromosome_1	17146415	1	4.62e-29	0.914894	0.94186	0.109519	8.56364	4.52172	1.90752	1	1	1	1	1	1	1	1	1	1	1	1	1	1	1	1	1	1	1	1	1	0	1	1	1	1	1	1	1	1	1	-	1	1	1	1	-
25356379	TGCAGTAGTTTCCGAAGCCTTAGAACAGGCCACAAGAACTGCATTCCATTCCTTACTTCCAGGTTTTAG	TGCAGTAGTTTCCGAAGCCTTAGAACAGGCCACAAGAACTGCATTCCATTCCTTACTTCCAGGTTTTAG	NC_040279.1_chromosome_1	17147478	1	4.62e-29	0.840426	0.974684	0.049351	28.193	10.5788	2.69377	1	1	1	1	1	1	1	1	1	1	1	1	1	1	1	1	1	1	1	1	1	1	1	1	1	1	1	1	1	1	-	1	-	1	1	1	1
100084284	TGCAGTAGTTTCCGAAGCCTTAGAACAGGCAACAAGAACTGCATTCCATTCTCTACTTCCAGGTTTTAG	TGCAGTAGTTTCCGAAGCCTTAGAACAGGCAACAAGAACTGCATTCCATTCTCTACTTCCAGGTTTTAG	NC_040279.1_chromosome_1	17147478	1	4.65e-24	1	0.021277	0.041648	40.75	9.73075	3.76113	1	0	0	0	0	0	0	0	0	0	0	0	0	0	0	0	0	0	0	0	0	0	0	0	0	0	0	0	0	0	0	0	0	0	0	0	0
62465350	TGCAGTTATTGGAATTGTGGTTGATGTGCCAATTATATCATTTGTTGCCCTATTCAAAGGTCCATACAT	TGCAGTTATTGGAATTGTGGTTGATGTGCCAATTATATCATTTGTTGCCCTATTCAAAGGTCCATACAT	NC_040279.1_chromosome_1	17168397	1	4.62e-29	0.87234	0.97561	0.047591	62.9298	16.7105	3.93487	1	1	1	-	1	1	1	1	1	1	1	1	1	1	1	1	1	1	1	1	1	1	1	1	1	1	1	1	1	1	1	1	1	-	1	1	-
100071403	TGCAGTTATTGGAATTGTGGTTGATGTGCCAATTATATCATTTGTTGCCGTATGCAAAGGTCCATACAT	TGCAGTTATTGGAATTGTGGTTGATGTGCCAATTATATCATTTGTTGCCGTATGCAAAGGTCCATACAT	NC_040279.1_chromosome_1	17168397	1	1e-25	1	0.021277	0.041648	61.5	12.5399	5.12575	1	0	0	0	0	0	0	0	0	0	0	0	0	0	0	0	0	0	0	0	0	0	0	0	0	0	0	0	0	0	0	0	0	0	0	0	0
25360260	TGCAGTTGCAGCTGCTCCAGTGTAATCCTAATTACAGATCGGAAGAGCGGTTCAGCAGGAATGCCGAGA	TGCAGTTGCAGCTGCTCCAGTGTAATCCTAATTAC	NC_040279.1_chromosome_1	17244033	1	3.6e-10	0.904255	0.976471	0.045952	41.6491	13.7515	3.24109	1	1	1	1	1	-	1	1	1	1	1	1	1	1	1	1	1	1	1	1	1	1	1	1	1	1	1	1	-	1	1	1	1	1	1	1	1
62457362	TGCAGAGAACTTCTTCGCTGTGATTAGAGGTAACCGTAGTGCTCTCTCTGGAGGCAGTGGCAAGGTTTT	TGCAGAGAACTTCTTCGCTGTGATTAGAGGTAACCGTAGTGCTCTCTCTGGAGGCAGTGGCAAGGTTTT	NC_040279.1_chromosome_1	17244065	1	4.62e-29	0.861702	0.962963	0.071331	11.2212	4.43185	2.47265	1	-	1	1	1	1	1	-	1	1	1	1	1	1	1	1	1	1	1	1	1	1	1	1	1	1	-	1	-	1	-	1	0	1	1	1	1
25358407	TGCAGATTGAATCCAGTAAAATTCTTTTACAGATCGGAAGAGCGGTTCAGCAGGAATGCCGAGACCGAT	TGCAGATTGAATCCAGTAAAATTCTTTTAC	NC_040279.1_chromosome_1	17271542	1	1.45e-07	0.93617	0.977273	0.044421	59.4737	32.9373	1.88893	1	1	1	1	1	1	1	1	-	1	1	1	1	1	1	1	1	1	1	1	1	1	1	1	1	-	1	1	1	1	1	1	1	1	1	-	1
100010016	TGCAGCCACCCGTGTACAAAAAACAACACTTGATATGTGTCACAACACAATTCACAAATATCTTCCATC	TGCAGCCACCCGTGTACAAAAAACAACACTTGATATGTGTCACAACACAATTCACAAATATCTTCCATC	NC_040279.1_chromosome_1	17339469	1	1.01e-20	1	0.021277	0.041648	14.25	3.26917	4.8361	1	0	0	0	0	0	0	0	0	0	0	0	0	0	0	0	0	0	0	0	0	0	0	0	0	0	0	0	0	0	0	0	0	0	0	0	0
35153620	TGCAGGGCCTTGGGCTTGGGCTGGGAGTCCATGTTCTTGGGCTCCGATAGCTGAAGACGCAGGCTAAGG	TGCAGGGCCTTGGGCTTGGGCTGGGAGTCCATGTTCTTGGGCTCCGATAGCTGAAGACGCAGGCTAAGG	NC_040279.1_chromosome_1	17340696	1	4.62e-29	0.87234	0.95122	0.092802	15.5946	10.515	1.54555	1	-	1	1	1	1	1	1	1	1	1	1	1	1	1	1	1	1	1	1	1	1	1	1	1	1	1	1	-	1	1	1	1	1	1	1	1
14058773	TGCAGTGACAAGACAACATAAAGCTGTCGAATCTAAACCTTTTTAGTGTTTTAGGCAATGAAAGAAACC	TGCAGTGACAAGACAACATAAAGCTGTCGAATCTAAACCTTTTTAGTGTTTTAGGCAATGAAAGAAACC	NC_040279.1_chromosome_1	17349637	1	4.62e-29	0.904255	0.976471	0.045952	25.4825	8.40137	3.03886	1	1	1	1	1	1	1	1	1	1	1	1	1	1	1	1	1	1	1	1	1	1	1	1	1	1	-	1	1	1	1	1	1	1	1	1	1
62458654	TGCAGCTGCAATATCTGATGACAGCGTTTTGGTGAAGAAAATAGTGACCGAGCATAACCCTGAGGGGAT	TGCAGCTGCAATATCTGATGACAGCGTTTTGGTGAAGAAAATAGTGACCGAGCATAACCCTGAGGGGAT	NC_040279.1_chromosome_1	17350028	1	4.62e-29	0.829787	0.974359	0.049967	14.1053	4.97426	2.75901	1	1	1	1	1	1	1	1	1	1	1	1	1	1	1	1	1	1	1	1	1	1	1	1	1	1	1	-	1	1	-	1	-	1	1	1	1
100010228	TGCAGCCGCAATATCTGATGACAGCGTTTTGGTGAAGAAAGTATTGACAGAGCATAATCCTGAAGGGAT	TGCAGCCGCAATATCTGATGACAGCGTTTTGGTGAAGAAAGTATTGACAGAGCATAATCCTGAAGGGAT	NC_040279.1_chromosome_1	17350028	1	4.68e-19	1	0.021277	0.041648	15.25	7.49583	1.98984	1	0	0	0	0	0	0	0	0	0	0	0	0	0	0	0	0	0	0	0	0	0	0	0	0	0	0	0	0	0	0	0	0	0	0	0	0
25354768	TGCAGCATACTATGGAAACCTTATTTTCCTCATGTTTGACTCATGGCTGTCATAGACAGAAGAACATAG	TGCAGCATACTATGGAAACCTTATTTTCCTCATGTTTGACTCATGGCTGTCATAGACAGAAGAACATAG	NC_040279.1_chromosome_1	17350586	1	4.62e-29	0.861702	0.975309	0.048163	28.9912	9.66772	3.04418	1	1	1	1	1	1	1	1	1	1	1	1	1	1	1	1	1	1	1	1	1	-	1	1	1	1	1	-	1	1	1	1	-	1	-	1	1
14079346	TGCAGCAGGGACTAACAACGGAATGAACCTTGTCATAGTGATTCTTACAGATCGGAAGAGCGGTTCAGC	TGCAGCAGGGACTAACAACGGAATGAACCTTGTCATAGTGATTCTTAC	NC_040279.1_chromosome_1	17353197	1	4.28e-17	0.87234	0.97561	0.047591	32.4649	12.5266	2.69397	1	1	1	1	-	1	1	1	1	1	1	1	1	1	1	1	1	1	1	1	1	1	1	-	-	1	1	1	-	1	1	1	1	1	1	1	1
14055864	TGCAGATAACCCTTCCTTTCTTTTGTTCCTCTGACTAGAATTATTCCATAACTTGGAGATATGGTCCTA	TGCAGATAACCCTTCCTTTCTTTTGTTCCTCTGACTAGAATTATTCCATAACTTGGAGATATGGTCCTA	NC_040279.1_chromosome_1	17375931	1	4.62e-29	0.87234	0.865854	0.232302	34.5534	15.8909	2.2098	1	1	1	1	1	1	1	1	0	-	1	1	1	1	0	1	1	1	-	0	-	1	1	0	1	1	1	1	0	1	1	1	1	1	1	-	-
62457090	TGCAGAGCACAAAAGAAATCCAAGAAGTGAGCCACGTATTCTGATATTGGCTCGTAGAATTTTTGGGGC	TGCAGAGCACAAAAGAAATCCAAGAAGTGAGCCACGTATTCTGATATTGGCTCGTAGAATTTTTGGGGC	NC_040279.1_chromosome_1	17409393	2	4.62e-29	0.87234	0.97561	0.047591	62.4211	15.7641	4.16335	1	1	1	1	1	1	1	1	1	1	1	1	1	1	1	1	1	1	1	1	1	1	1	1	1	1	1	1	1	1	1	1	1	1	-	1	1
25356633	TGCAGTGAAAGATGTTCAATTAGACAACACATAAAACCCAAAGGGTATAAACATAGGACAAGCATAAAT	TGCAGTGAAAGATGTTCAATTAGACAACACATAAAACCCAAAGGGTATAAACATAGGACAAGCATAAAT	NC_040279.1_chromosome_1	17409459	1	4.62e-29	0.882979	0.963855	0.069676	50.2411	15.5645	3.29707	1	1	1	1	1	1	1	1	1	1	1	1	0	1	1	1	1	1	1	1	1	1	1	1	1	1	-	1	1	1	-	1	1	1	1	1	1
25362967	TGCAGAAGCGCCTCGCTGCAAGCGTTCTCAAGTGCGGCAGAGGAAAGGTTTGGCTTGACCCCAATGAAG	TGCAGAAGCGCCTCGCTGCAAGCGTTCTCAAGTGCGGCAGAGGAAAGGTTTGGCTTGACCCCAATGAAG	NC_040279.1_chromosome_1	17411219	2	4.62e-29	0.861702	0.975309	0.048163	29.5614	8.24944	3.59583	1	1	1	1	1	1	1	1	1	1	1	1	1	1	1	1	1	1	1	1	1	1	1	1	1	1	1	1	1	1	1	-	-	1	1	1	1
14078835	TGCAGAATGTTGGTGATGCCAACCTTATCACGGACGGACGGAGAAGAGAAAGGACCTTACAGATCGGAA	TGCAGAATGTTGGTGATGCCAACCTTATCACGGACGGACGGAGAAGAGAAAGGACCTTAC	NC_040279.1_chromosome_1	17411311	1	1.37e-23	0.882979	0.975904	0.047031	31.6579	12.4194	2.5899	1	1	1	1	1	1	1	-	1	1	1	1	1	1	1	1	1	1	1	1	1	1	1	1	1	1	-	1	1	1	1	-	-	1	-	1	1
14086105	TGCAGCTATGGCCACAACATTTTTCAGAGTTCCACAGAGTTCGACGCCTTCAACATCCTGGACCTATTA	TGCAGCTATGGCCACAACATTTTTCAGAGTTCCACAGAGTTCGACGCCTTCAACATCCTGGACCTATTA	NC_040279.1_chromosome_1	17489866	2	4.62e-29	0.829787	0.974359	0.049967	41.9035	13.0013	3.46232	1	1	1	1	1	1	1	1	1	1	1	1	1	1	1	1	1	1	-	1	1	1	1	-	1	1	1	1	1	1	1	-	1	1	1	1	1
100044464	TGCAGCTATGGCCACAACATTTTTCAGAGTTCCACACAGTTCCACGCCTTCAACATCCTCCACCTATTC	TGCAGCTATGGCCACAACATTTTTCAGAGTTCCACACAGTTCCACGCCTTCAACATCCTCCACCTATTC	NC_040279.1_chromosome_1	17489866	1	7.78e-22	1	0.021277	0.041648	38.75	8.98262	4.23042	1	0	0	0	0	0	0	0	0	0	0	0	0	0	0	0	0	0	0	0	0	0	0	0	0	0	0	0	0	0	0	0	0	0	0	0	0
25365884	TGCAGGTATGTTATACAGTAAATTAGTATCTGCAATTCATTCTCCCCCTTATAGTTTCTGTTACAGATC	TGCAGGTATGTTATACAGTAAATTAGTATCTGCAATTCATTCTCCCCCTTATAGTTTCTGTTAC	NC_040279.1_chromosome_1	17489932	1	9.09e-26	0.904255	0.976471	0.045952	19.2719	8.83204	2.13768	1	1	1	1	1	1	1	1	1	1	1	1	1	1	-	1	1	1	1	1	1	1	-	1	1	1	1	1	1	1	1	1	1	1	1	1	1
28496977	TGCAGAAAGAAGCATGAACACGATACAGGACAAAACTAACTATATTTTACTCATCCAAGAATTGTGAAC	TGCAGAAAGAAGCATGAACACGATACAGGACAAAACTAACTATATTTTACTCATCCAAGAATTGTGAAC	NC_040279.1_chromosome_1	17490428	1	4.62e-29	0.87234	0.963415	0.070494	13.9115	4.7253	2.86279	1	1	1	1	1	1	1	-	1	1	1	1	1	1	1	1	1	1	1	1	1	1	1	1	1	1	1	1	1	-	1	-	1	1	1	1	1
25356005	TGCAGGTCTTTTGATGAACTCGAAGCAGAGATGCTTCAAGGCCAGAAATTGCAGGTACAAAACTGCTAG	TGCAGGTCTTTTGATGAACTCGAAGCAGAGATGCTTCAAGGCCAGAAATTGCAGGTACAAAACTGCTAG	NC_040279.1_chromosome_1	17490494	1	4.62e-29	0.87234	0.97561	0.047591	18.8421	6.57024	2.73735	1	1	1	1	1	1	1	1	1	1	1	1	1	1	1	1	1	1	1	1	1	1	-	1	1	1	-	1	1	1	1	-	1	1	1	1	1
14082956	TGCAGTGCTACCACAGCTTCAGGCGTCCAGCGAGACACCTCCGTAGAGAATTGATGTGTAATTTGTTTG	TGCAGTGCTACCACAGCTTCAGGCGTCCAGCGAGACACCTCCGTAGAGAATTGATGTGTAATTTGTTTG	NC_040279.1_chromosome_1	17571013	3	4.62e-29	0.893617	0.97619	0.046485	76.2982	19.0359	4.03071	1	1	1	1	1	1	1	1	1	1	1	1	1	1	1	1	1	1	1	1	1	1	1	1	1	1	1	1	1	1	1	1	1	1	1	1	1
65543260	TGCAGTCCTCAATTCAATTCAATTTGTTTTTTTTTTTTGTAAATTTATTTTATTTGTGTGCCTTTTGCA	TGCAGTCCTCAATTCAATTCAATTTGTTTTTTTTTTTTGTAAATTTATTTTATTTGTGTGCCTTTTGCA	NC_040279.1_chromosome_1	17571310	3	4.62e-29	0.914894	0.976744	0.04543	13.3772	4.59288	2.96354	1	1	1	1	1	1	1	1	1	1	1	1	1	1	1	1	1	1	1	1	1	1	1	1	1	1	-	1	1	1	1	1	-	1	1	1	1
14085736	TGCAGTAAGGTTATATAAATTCCAAAAGAATTGCATGTTTTATGAGAAATTTGGTTACAGATCGGAAGA	TGCAGTAAGGTTATATAAATTCCAAAAGAATTGCATGTTTTATGAGAAATTTGGTTAC	NC_040279.1_chromosome_1	17572791	3	1.67e-22	0.893617	0.97619	0.046485	109.772	30.4066	4.03427	1	1	1	1	1	1	1	1	-	1	1	1	1	1	-	1	1	1	1	1	1	1	1	-	1	1	1	1	1	1	1	1	1	1	1	1	1
14076846	TGCAGTATTTTTTTCAAAAACGCAAACATTGCTTCCAACACTATTTTTTGTGTGGAAGAGAACTTGATT	TGCAGTATTTTTTTCAAAAACGCAAACATTGCTTCCAACACTATTTTTTGTGTGGAAGAGAACTTGATT	NC_040279.1_chromosome_1	17603382	1	4.62e-29	0.893617	0.97619	0.046485	17.3947	8.02039	2.21411	1	1	1	1	1	1	1	1	1	1	1	1	1	1	1	1	1	1	1	1	1	1	1	1	1	1	1	-	1	1	1	1	1	1	1	1	1
14083966	TGCAGGAATGAGTACATGCGTGGTTGTCCCAACAAGAGACAAATGTTGTTTTACAGATCGGAAGAGCGG	TGCAGGAATGAGTACATGCGTGGTTGTCCCAACAAGAGACAAATGTTGTTTTAC	NC_040279.1_chromosome_1	17678458	2	2.47e-20	0.882979	0.975904	0.047031	76.386	17.3299	4.20663	1	1	1	1	1	1	1	1	1	1	1	1	1	1	1	1	1	1	1	1	1	1	-	1	1	1	1	1	1	1	1	1	1	1	-	1	-
100071163	TGCAGTCCTCAATTCAATTTGTTTTTTTTTTTTTGTAAATTTATTTTATTTGTGTGCCTTTTGCATGGT	TGCAGTCCTCAATTCAATTTGTTTTTTTTTTTTTGTAAATTTATTTTATTTGTGTGCCTTTTGCATGGT	NC_040279.1_chromosome_1	17709773	3	7.73e-27	0.87234	0.963415	0.070494	10.5221	4.53911	2.33957	1	1	1	1	-	1	1	1	1	1	1	1	1	1	1	1	1	1	1	1	1	1	-	1	1	1	1	1	1	1	-	-	1	1	1	1	1
62469551	TGCAGACAAGATTTTGCAAGATGAAATGGATGTTGTATCCTATAGAGTGCTAGGTTATCTTCTTCTTGG	TGCAGACAAGATTTTGCAAGATGAAATGGATGTTGTATCCTATAGAGTGCTAGGTTATCTTCTTCTTGG	NC_040279.1_chromosome_1	17821047	1	4.62e-29	0.829787	0.974359	0.049967	13.6579	6.16559	2.11472	1	-	1	1	1	1	1	1	1	1	1	1	1	1	1	1	1	1	1	1	1	1	-	1	-	1	1	1	1	1	1	1	-	1	-	1	1
25365959	TGCAGTGCATAATATCTTTGTAATTACCCTGAAATGGTTCAAGATGTAACATTCAGTTGAGAATAACGA	TGCAGTGCATAATATCTTTGTAATTACCCTGAAATGGTTCAAGATGTAACATTCAGTTGAGAATAACGA	NC_040279.1_chromosome_1	17826802	1	4.62e-29	0.87234	0.97561	0.047591	45	13.316	3.52124	1	1	1	1	1	1	1	1	1	1	1	1	1	1	1	1	1	1	1	1	1	1	1	1	1	1	1	1	1	1	1	-	1	1	-	1	1
14054579	TGCAGAAAATGACGAAAGAAGGTTGATATAAGAAAAGTAGTCACCAAACTTTTCATAAGCATGAACATA	TGCAGAAAATGACGAAAGAAGGTTGATATAAGAAAAGTAGTCACCAAACTTTTCATAAGCATGAACATA	NC_040279.1_chromosome_1	17828911	1	4.62e-29	0.904255	0.976471	0.045952	58.1403	15.8435	3.7991	1	1	1	1	1	1	1	1	1	1	1	1	1	1	1	1	1	1	1	1	1	1	1	1	1	1	1	1	-	-	1	1	1	1	1	1	1
14055393	TGCAGACCCAAAAGTACCAAGTCAAGGTTTTGAAAAATCTAAGGAACCTAAAACACATTTTACACTAAA	TGCAGACCCAAAAGTACCAAGTCAAGGTTTTGAAAAATCTAAGGAACCTAAAACACATTTTACACTAAA	NC_040279.1_chromosome_1	17861351	1	4.62e-29	0.882979	0.975904	0.047031	11.6228	5.25055	1.99632	1	1	1	1	1	1	1	1	-	1	1	1	1	1	1	1	1	1	1	1	1	1	1	1	1	1	-	1	1	1	1	1	1	1	-	1	1
100009190	TGCAGCACTACTGAAGAGTAAACTACTTTCTGCACAATCAAAGGTTTCTTTCTCTCATGACCAAGGATA	TGCAGCACTACTGAAGAGTAAACTACTTTCTGCACAATCAAAGGTTTCTTTCTCTCATGACCAAGGATA	NC_040279.1_chromosome_1	17863435	1	3.6e-25	1	0.021277	0.041648	16.75	3.63146	3.91879	1	0	0	0	0	0	0	0	0	0	0	0	0	0	0	0	0	0	0	0	0	0	0	0	0	0	0	0	0	0	0	0	0	0	0	0	0
25358481	TGCAGCAAATATAAGGCTCCTTTCAAAGAAAAACTTCTTACAGATCGGAAGAGCGGTTCAGCAGGAATG	TGCAGCAAATATAAGGCTCCTTTCAAAGAAAAACTTCTTAC	NC_040279.1_chromosome_1	17920921	1	2.5e-13	0.893617	0.97619	0.046485	66.7193	21.6189	3.24934	1	1	1	1	1	1	1	1	-	1	1	1	1	1	1	1	1	1	1	1	1	1	1	1	1	-	1	1	1	1	1	1	1	1	1	1	1
62449401	TGCAGTCAGCACAGTTTCTGAGGAAACTGTAACTTCCAATATAGGCAGTAATAATTACAGATCGGAAGA	TGCAGTCAGCACAGTTTCTGAGGAAACTGTAACTTCCAATATAGGCAGTAATAATTAC	NC_040279.1_chromosome_1	17924158	1	1.67e-22	0.904255	0.976471	0.045952	44.6316	14.0814	3.24374	1	1	1	1	1	1	1	1	1	1	1	1	1	1	1	1	1	1	1	1	1	1	1	1	1	1	1	1	1	1	1	1	1	1	1	1	1
35151363	TGCAGGGGCAATTGACCTCTTCTTGCATCTTGATGCAGGTTGACATTTTGGCTGTCTAATTCTATTGTG	TGCAGGGGCAATTGACCTCTTCTTGCATCTTGATGCAGGTTGACATTTTGGCTGTCTAATTCTATTGTG	NC_040279.1_chromosome_1	17924213	1	4.62e-29	0.87234	0.963415	0.070494	10.5044	4.3337	2.36926	1	-	1	1	1	1	1	1	1	1	1	1	1	1	1	1	1	1	-	1	1	1	1	1	1	1	1	-	1	1	1	1	1	1	1	1	1
25360222	TGCAGTTCTCCATTTTATACCTATAATTTCCCTTTTTACAGATCGGAAGAGCGGTTCAGCAGGAATGCC	TGCAGTTCTCCATTTTATACCTATAATTTCCCTTTTTAC	NC_040279.1_chromosome_1	18166507	1	2.87e-12	0.93617	0.977273	0.044421	34.5702	14.3429	2.56769	1	1	1	1	1	1	1	1	-	1	1	1	1	1	1	1	1	1	1	1	1	1	1	-	1	1	1	1	1	1	1	1	1	1	1	1	1
14061535	TGCAGTAGGCTCTTCTTCAGTATTTGTTACAGATCGGAAGAGCGGTTCAGCAGGAATGCCGAGACCGAT	TGCAGTAGGCTCTTCTTCAGTATTTGTTAC	NC_040279.1_chromosome_1	18170131	1	1.45e-07	0.87234	0.97561	0.047591	37.2105	16.6256	2.32928	1	1	1	1	1	1	1	1	-	1	1	1	1	1	1	1	1	1	1	-	1	1	1	1	1	1	1	1	1	1	1	1	1	1	1	-	1
25366830	TGCAGAAGCTAGTGATGTTGAACCTGATTATGGTGTAGAGGGTATGGAGAGGATATTACAGTTACAGAT	TGCAGAAGCTAGTGATGTTGAACCTGATTATGGTGTAGAGGGTATGGAGAGGATATTACAGTTAC	NC_040279.1_chromosome_1	18170158	1	2.59e-26	0.87234	0.963415	0.070494	17.8496	7.881	2.35779	1	1	1	1	1	1	1	0	1	1	1	-	1	1	1	1	1	1	1	1	1	1	-	1	-	-	1	1	1	1	1	1	1	1	1	1	1
25358703	TGCAGCAGTGATAAATATGTGAAAATTTTTACAGATCGGAAGAGCGGTTCAGCAGGAATGCCGAGACCG	TGCAGCAGTGATAAATATGTGAAAATTTTTAC	NC_040279.1_chromosome_1	18173005	1	1.26e-08	0.946809	0.977528	0.043934	49.6754	28.1517	1.85388	1	1	1	1	1	1	1	1	1	1	1	1	1	1	1	1	1	1	1	1	1	1	1	1	1	1	1	1	1	1	1	1	1	1	1	-	1
25360607	TGCAGACGCGGACACTCGTCGGAAGACAGACAATGTTCAGTTATCGGACGCGGTGAGAAGACACGGCCG	TGCAGACGCGGACACTCGTCGGAAGACAGACAATGTTCAGTTATCGGACGCGGTGAGAAGACACGGCCG	NC_040279.1_chromosome_1	18188728	1	4.62e-29	0.87234	0.97561	0.047591	16.2105	5.80906	2.70278	1	1	-	1	1	1	1	1	1	1	1	1	1	1	1	1	1	1	1	1	1	1	-	1	1	1	1	1	1	1	1	1	1	-	1	1	1
100010973	TGCAGCTGAAAGATATATGAATGGTTACTTCTTAGTTTCTATAACTCATTCATTATGCCAAGTTACAGA	TGCAGCTGAAAGATATATGAATGGTTACTTCTTAGTTTCTATAACTCATTCATTATGCCAAGTTACAGA	NC_040279.1_chromosome_1	18250597	1	4.68e-19	1	0.021277	0.041648	11.75	5.16599	2.33174	1	0	0	0	0	0	0	0	0	0	0	0	0	0	0	0	0	0	0	0	0	0	0	0	0	0	0	0	0	0	0	0	0	0	0	0	0
100013383	TGCAGGTCCTTGCACCCCTATTGCATCCACCCTTCCATCTTTCCGCATCAGTTTGCCACCACCAAAACA	TGCAGGTCCTTGCACCCCTATTGCATCCACCCTTCCATCTTTCCGCATCAGTTTGCCACCACCAAAACA	NC_040279.1_chromosome_1	18353602	1	1.68e-18	1	0.021277	0.041648	10	3.16228	3.12128	1	0	0	0	0	0	0	0	0	0	0	0	0	0	0	0	0	0	0	0	0	0	0	0	0	0	0	0	0	0	0	0	0	0	0	0	0
25365036	TGCAGGATCCAGATGTGCTGTGGCTTAGGAGTCCATTGATAAACTTCAATCCAATTACAGATCGGAAGA	TGCAGGATCCAGATGTGCTGTGGCTTAGGAGTCCATTGATAAACTTCAATCCAATTAC	NC_040279.1_chromosome_1	18353949	1	1.67e-22	0.840426	0.974684	0.049351	45.4071	14.2671	3.28569	1	-	1	1	1	1	1	1	1	1	1	1	1	1	1	1	1	1	1	1	1	-	1	1	1	1	-	1	1	1	1	1	-	1	1	-	1
25366675	TGCAGCTAGCTCAGTGGTCCAAAAATTGCACTCTTTATGTCAAAAGAAATTCCTCTGAGTCTAGTTTTT	TGCAGCTAGCTCAGTGGTCCAAAAATTGCACTCTTTATGTCAAAAGAAATTCCTCTGAGTCTAGTTTTT	NC_040279.1_chromosome_1	18415082	2	4.62e-29	0.925532	0.977011	0.04492	36.9035	18.0792	2.12322	1	-	1	1	1	1	1	1	1	1	1	1	1	1	1	1	1	1	1	1	1	1	1	1	1	1	1	1	1	1	1	1	1	1	1	1	1
14083114	TGCAGTTTCGGACAATTTCATTGGCGGTAAGAGGGTAAAAGGTTTCCCTGATCAACATTTACAGATCGG	TGCAGTTTCGGACAATTTCATTGGCGGTAAGAGGGTAAAAGGTTTCCCTGATCAACATTTAC	NC_040279.1_chromosome_1	18464623	1	1.12e-24	0.87234	0.97561	0.047591	37.7632	12.2784	3.13167	1	1	1	1	1	1	1	1	1	1	1	1	1	1	1	1	1	1	1	1	1	1	1	1	1	1	1	1	1	1	-	1	-	1	-	1	1
14058431	TGCAGTAATCAACTCGGCATCTCTGAAGTAAAATCACAATACCACAGTTTCTTATGTGCTGGACTGGGA	TGCAGTAATCAACTCGGCATCTCTGAAGTAAAATCACAATACCACAGTTTCTTATGTGCTGGACTGGGA	NC_040279.1_chromosome_1	18485838	1	4.62e-29	0.893617	0.97619	0.046485	48.7017	12.9885	3.67229	1	1	-	1	1	1	1	-	1	1	1	1	1	1	1	1	1	1	1	1	1	1	1	1	1	1	-	1	1	1	1	1	1	1	1	1	1
14079795	TGCAGGCCAAAACCATTACTTTATGGATTATCTTTTACAGATCGGAAGAGCGGTTCAGCAGGAATGCCG	TGCAGGCCAAAACCATTACTTTATGGATTATCTTTTAC	NC_040279.1_chromosome_1	18485904	1	9.68e-12	0.904255	0.976471	0.045952	55.3363	20.1638	2.96044	1	1	1	1	1	1	1	1	1	1	1	1	1	1	-	1	1	1	1	1	1	1	1	1	1	1	1	1	1	1	1	1	1	1	1	-	1
14073716	TGCAGAACATGGTTTGTTTCTATTTGCCTAAATTTCTTGGAAAGCTGGTCAGAATATTGCACATGCTCA	TGCAGAACATGGTTTGTTTCTATTTGCCTAAATTTCTTGGAAAGCTGGTCAGAATATTGCACATGCTCA	NC_040279.1_chromosome_1	18487618	1	4.62e-29	0.93617	0.977273	0.044421	26.1316	8.77248	3.03814	1	1	1	1	1	1	1	1	1	1	1	1	1	1	1	1	1	1	1	1	1	1	1	-	1	1	1	1	1	1	1	1	1	1	1	1	1
100007316	TGCAGAGGTGTCTGCCAGGCGTGGGGCAGCACCTTTGTTCATGATCTGGAGGGTGAAGAGATGGCTCGG	TGCAGAGGTGTCTGCCAGGCGTGGGGCAGCACCTTTGTTCATGATCTGGAGGGTGAAGAGATGGCTCGG	NC_040279.1_chromosome_1	18488835	1	1e-25	1	0.021277	0.041648	20.5	1.11803	18.7538	1	0	0	0	0	0	0	0	0	0	0	0	0	0	0	0	0	0	0	0	0	0	0	0	0	0	0	0	0	0	0	0	0	0	0	0	0
14086512	TGCAGTTTCACACATTCACTTTGTCCCTGTCCACCCCCTGTTTTTACAGATCGGAAGAGCGGTTCAGCA	TGCAGTTTCACACATTCACTTTGTCCCTGTCCACCCCCTGTTTTTAC	NC_040279.1_chromosome_1	18574213	1	1.47e-16	0.882979	0.975904	0.047031	38.6316	13.9738	2.76401	1	1	1	1	1	1	1	-	1	1	1	1	1	1	1	1	1	1	-	1	1	1	-	1	1	1	1	1	1	1	1	1	-	1	1	1	1
14084988	TGCAGCTTCGACCATTAGGTGGTAAAGATCAGGAAGCTGACAAAACAAGAGGAAAAGTTTATTTACAGA	TGCAGCTTCGACCATTAGGTGGTAAAGATCAGGAAGCTGACAAAACAAGAGGAAAAGTTTATTTACAGA	NC_040279.1_chromosome_1	18590696	1	7.73e-27	0.904255	0.976471	0.045952	46.7456	12.7299	3.76363	1	1	1	1	1	1	1	1	1	1	1	1	1	1	1	1	1	1	-	1	1	1	1	1	1	1	1	1	-	1	1	1	1	-	1	1	1
100087356	TGCAGCTTCGACCATTAGGTGGTAAAGATCAGGAAGCTGACAAAACAAGAGGAAAAGTTTATTCACATA	TGCAGCTTCGACCATTAGGTGGTAAAGATCAGGAAGCTGACAAAACAAGAGGAAAAGTTTATTCACATA	NC_040279.1_chromosome_1	18590696	1	1e-25	1	0.021277	0.041648	69	22.5499	2.72772	1	0	0	0	0	0	0	0	0	0	0	0	0	0	0	0	0	0	0	0	0	0	0	0	0	0	0	0	0	0	0	0	0	0	0	0	0
14081529	TGCAGCTCATATTGATCATCGAATATTCTGTTTTCATCCAAGCAGACTATTTTCAGTATTAGATTTGTG	TGCAGCTCATATTGATCATCGAATATTCTGTTTTCATCCAAGCAGACTATTTTCAGTATTAGATTTGTG	NC_040279.1_chromosome_1	18610244	1	4.62e-29	0.882979	0.975904	0.047031	49.5614	13.0243	3.99152	1	1	1	1	1	1	1	1	1	1	1	1	1	1	1	1	1	1	1	1	1	1	1	1	1	1	1	1	1	1	-	-	1	1	1	-	1
14077194	TGCAGTGTCTTGAAAATTGTGCATAGTTTTCTATCAGTGGTATCTGCCTCACTGTGAGTTTTGTTGAAA	TGCAGTGTCTTGAAAATTGTGCATAGTTTTCTATCAGTGGTATCTGCCTCACTGTGAGTTTTGTTGAAA	NC_040279.1_chromosome_1	18610621	1	4.62e-29	0.851064	0.975	0.04875	41.3947	13.2854	3.22032	1	1	1	1	1	1	1	1	1	-	1	1	1	1	1	1	1	1	1	1	1	1	1	-	-	1	1	1	1	1	-	1	-	-	1	1	1
100043135	TGCAGATTTAGTGTGCACCTTCCTGATGGTATTGAATCTTTGCCTAATAAACTGAGGTACCTTGAGTGG	TGCAGATTTAGTGTGCACCTTCCTGATGGTATTGAATCTTTGCCTAATAAACTGAGGTACCTTGAGTGG	NC_040279.1_chromosome_1	18613666	1	2.82e-16	1	0.021277	0.041648	22.25	2.68095	6.85183	1	0	0	0	0	0	0	0	0	0	0	0	0	0	0	0	0	0	0	0	0	0	0	0	0	0	0	0	0	0	0	0	0	0	0	0	0
100059097	TGCAGAGCCGTTGTGAAGAAGAAAGGGAGGAATAATGTTACTGTTGATGAACTTGTACATGTAATTACT	TGCAGAGCCGTTGTGAAGAAGAAAGGGAGGAATAATGTTACTGTTGATGAACTTGTACATGTAATTACT	NC_040279.1_chromosome_1	18629364	1	1e-25	1	0.021277	0.041648	30.5	7.08872	3.73799	1	0	0	0	0	0	0	0	0	0	0	0	0	0	0	0	0	0	0	0	0	0	0	0	0	0	0	0	0	0	0	0	0	0	0	0	0
25363408	TGCAGCAGAGACACTCCCACGCAATGAGGTGCTTGGAGGATACATATTTGTCTGTAACAATGACACAAT	TGCAGCAGAGACACTCCCACGCAATGAGGTGCTTGGAGGATACATATTTGTCTGTAACAATGACACAAT	NC_040279.1_chromosome_1	18655362	1	4.62e-29	0.861702	0.975309	0.048163	36.7281	12.7522	3.0096	1	1	1	1	1	1	1	1	1	1	1	1	1	1	1	1	1	1	1	1	1	1	1	1	1	1	1	-	-	1	1	1	1	1	1	1	1
100030256	TGCAGCAGAGACTCTCCCACGCAATGAGGTGCTTGGAGGATACATCTTTGTCTGTAACAATGACACAAT	TGCAGCAGAGACTCTCCCACGCAATGAGGTGCTTGGAGGATACATCTTTGTCTGTAACAATGACACAAT	NC_040279.1_chromosome_1	18655362	1	1e-25	1	0.021277	0.041648	51	13.7659	3.23943	1	0	0	0	0	0	0	0	0	0	0	0	0	0	0	0	0	0	0	0	0	0	0	0	0	0	0	0	0	0	0	0	0	0	0	0	0
28497147	TGCAGACTATTTATGTTCAACAACAAACCTTTGAGGTTGAGACATTTACAGATCGGAAGAGCGGTTCAG	TGCAGACTATTTATGTTCAACAACAAACCTTTGAGGTTGAGACATTTAC	NC_040279.1_chromosome_1	18675308	1	1.24e-17	0.882979	0.975904	0.047031	38.0877	14.4037	2.70054	1	1	1	1	1	1	1	1	-	1	1	1	1	1	1	1	1	1	1	1	1	1	-	1	1	1	1	1	1	1	1	1	1	1	1	1	1
100015565	TGCAGTGCATTTAGAACTTGTTTTGTTGAGTTTCTTATAGGAATGCTGAAGTCCAAGAAAATTATCAGG	TGCAGTGCATTTAGAACTTGTTTTGTTGAGTTTCTTATAGGAATGCTGAAGTCCAAGAAAATTATCAGG	NC_040279.1_chromosome_1	18697297	1	1e-25	1	0.021277	0.041648	17	3.16228	4.94979	1	0	0	0	0	0	0	0	0	0	0	0	0	0	0	0	0	0	0	0	0	0	0	0	0	0	0	0	0	0	0	0	0	0	0	0	0
14060826	TGCAGCTATTTTTATGAAAGGAGGACAAAAGTGAAGGTTTTTATGTGCTATTACAGATCGGAAGAGCGG	TGCAGCTATTTTTATGAAAGGAGGACAAAAGTGAAGGTTTTTATGTGCTATTAC	NC_040279.1_chromosome_1	18808482	1	2.47e-20	0.87234	0.97561	0.047591	22.9737	9.7921	2.4169	1	1	1	1	-	1	1	1	1	1	1	1	1	1	1	1	1	1	1	1	1	-	1	-	1	1	1	1	1	1	1	1	-	1	1	1	1
62448833	TGCAGTAATGCGTGACACATATCTCAAGATAGAGATATCTAATTGACGATCCAACCGGTCAAATTATAA	TGCAGTAATGCGTGACACATATCTCAAGATAGAGATATCTAATTGACGATCCAACCGGTCAAATTATAA	NC_040279.1_chromosome_1	18904871	20	4.62e-29	0.914894	0.965116	0.067334	11.9469	6.55925	1.86787	1	1	1	1	1	1	1	1	1	1	1	1	1	1	1	1	1	1	1	1	1	1	1	1	1	1	1	1	1	1	1	1	1	1	1	1	1
14077004	TGCAGTGAATTTTGTTTTGCGACAATAAATTTTTCTTAGGAATTTTGGTGTAAGAATTATGGTTGTGTG	TGCAGTGAATTTTGTTTTGCGACAATAAATTTTTCTTAGGAATTTTGGTGTAAGAATTATGGTTGTGTG	NC_040279.1_chromosome_1	18904937	147	4.62e-29	0.882979	0.939759	0.113224	9.87387	5.72826	1.66829	1	1	1	1	1	1	1	1	1	1	1	1	1	1	1	1	1	1	0	1	1	1	1	1	-	1	-	1	1	1	1	1	1	1	-	-	1
14075049	TGCAGCACTATTTTGGCTCTTGTCCCCAGGAATGATCTTTCAGTTGCCGGGGAAGAATGCACCCTTTGA	TGCAGCACTATTTTGGCTCTTGTCCCCAGGAATGATCTTTCAGTTGCCGGGGAAGAATGCACCCTTTGA	NC_040279.1_chromosome_1	19198526	1	4.62e-29	0.904255	0.941176	0.110727	7.07207	3.37108	2.0693	1	1	1	1	1	1	1	1	1	1	1	1	1	1	1	1	1	1	1	1	1	1	-	1	1	1	1	1	1	1	1	1	1	1	1	1	1
100059745	TGCAGCATTATTTTGGCTATTGTCCCCAGGAATGATCTTTCAGTTGCCGGGGAAGAATGCACCCTTTGA	TGCAGCATTATTTTGGCTATTGTCCCCAGGAATGATCTTTCAGTTGCCGGGGAAGAATGCACCCTTTGA	NC_040279.1_chromosome_1	19198526	1	1e-25	1	0.021277	0.041648	11.25	2.68095	3.98394	1	0	0	0	0	0	0	0	0	0	0	0	0	0	0	0	0	0	0	0	0	0	0	0	0	0	0	0	0	0	0	0	0	0	0	0	0
25356060	TGCAGGTGGTTGACGGCAGAGGGTTCGAGGTGAGGAGGGACGCGACGTTTGGGATGGTGGAAAACGGCG	TGCAGGTGGTTGACGGCAGAGGGTTCGAGGTGAGGAGGGACGCGACGTTTGGGATGGTGGAAAACGGCG	NC_040279.1_chromosome_1	19483462	1	4.62e-29	0.829787	0.974359	0.049967	31.8421	10.5793	3.12854	1	-	1	1	1	1	1	1	1	1	1	1	1	1	1	1	1	1	1	1	1	1	1	1	-	-	1	1	-	1	1	1	-	1	1	-	1
35152032	TGCAGAGACTCGGAAGAGAAAGTTGATGCTTTGGTTGTAGGGATAGGAACTAGAGGATCAATAACAGGG	TGCAGAGACTCGGAAGAGAAAGTTGATGCTTTGGTTGTAGGGATAGGAACTAGAGGATCAATAACAGGG	NC_040279.1_chromosome_1	19486578	4	2.15e-27	0.925532	0.367816	0.465055	5.88679	3.17811	1.86997	1	0	1	0	1	1	1	0	0	1	0	1	1	1	1	0	1	1	1	0	1	-	0	-	0	1	1	1	0	1	1	1	1	0	-	1	1
42215192	TGCAGTTCGAGCCATCTTCGAGACCAAAAATCAAAGTGAAAAGTAGTGACATATGCAGTTAGACAGGAT	TGCAGTTCGAGCCATCTTCGAGACCAAAAATCAAAGTGAAAAGTAGTGACATATGCAGTTAGACAGGAT	NC_040279.1_chromosome_1	19487184	2	4.62e-29	0.93617	0.306818	0.425362	9.33333	5.08811	1.80291	1	-	1	0	1	1	1	1	0	-	0	1	0	1	1	0	1	1	1	0	1	1	1	0	0	0	1	1	0	-	0	0	0	1	0	-	0
62045840	TGCAGTAACATCCGCATCACCTTCATAAACATTACAGATCGGAAGAGCGGTTCAGCAGGAATGCCGAGA	TGCAGTAACATCCGCATCACCTTCATAAACATTAC	NC_040279.1_chromosome_1	19522319	1	3.6e-10	0.904255	0.976471	0.045952	73.7895	21.5974	3.54978	1	1	1	1	1	1	1	1	1	1	1	1	1	1	1	1	1	1	1	1	1	1	1	1	1	1	1	1	-	1	1	1	1	1	1	-	1
62449438	TGCAGTGGTGATGGTGGAAGTGAACAGTGACGGGTGGTGATGGGAATTTGCTTTTACAGATCGGAAGAG	TGCAGTGGTGATGGTGGAAGTGAACAGTGACGGGTGGTGATGGGAATTTGCTTTTAC	NC_040279.1_chromosome_1	19524603	1	5.84e-22	0.851064	0.975	0.04875	43.4825	12.6922	3.33418	1	-	1	1	1	1	1	1	1	1	1	1	1	1	1	1	1	1	1	1	1	1	1	1	1	1	1	1	-	1	-	1	1	1	1	-	1
25358479	TGCAGCAAAGTGGGAACCGACAGTTCTTATCTGATAAGCATCCACTTTCTTTTTTACAGATCGGAAGAG	TGCAGCAAAGTGGGAACCGACAGTTCTTATCTGATAAGCATCCACTTTCTTTTTTAC	NC_040279.1_chromosome_1	19633087	1	5.84e-22	0.840426	0.974684	0.049351	43.6316	12.9671	3.43973	1	-	1	1	1	1	1	1	1	1	1	1	1	1	1	1	1	1	1	1	1	1	-	1	1	1	1	1	1	1	1	1	1	1	1	1	-
62449027	TGCAGTTTCCATCATAATGTCCCAATCCATCCAATGCACAATAACAAATTCCAATACATCAAATGAAAA	TGCAGTTTCCATCATAATGTCCCAATCCATCCAATGCACAATAACAAATTCCAATACATCAAATGAAAA	NC_040279.1_chromosome_1	19853337	1	4.62e-29	0.925532	0.977011	0.04492	11.2368	4.88158	2.29179	1	1	1	1	1	1	1	1	1	1	1	1	1	1	1	1	1	1	1	1	1	1	1	1	1	1	1	1	1	1	1	1	1	1	1	1	1
25354554	TGCAGCACACTTCCTCACACCGGCTCAAACATGAGAATAGGGGCTGAATAGCAGGTTATACGAAAGGAT	TGCAGCACACTTCCTCACACCGGCTCAAACATGAGAATAGGGGCTGAATAGCAGGTTATACGAAAGGAT	NC_040279.1_chromosome_1	19854661	1	4.62e-29	0.861702	0.975309	0.048163	28.6667	10.435	2.86555	1	-	1	1	1	1	1	1	1	1	1	1	1	1	1	1	1	1	1	1	1	1	1	1	1	-	1	1	-	1	1	1	1	-	1	1	1
25363677	TGCAGGACAACCCTACTACTAAACTGCAAATTTTGATTGTTATCGCTACGAAGGGTATTCAAAATAATG	TGCAGGACAACCCTACTACTAAACTGCAAATTTTGATTGTTATCGCTACGAAGGGTATTCAAAATAATG	NC_040279.1_chromosome_1	19923944	1	4.62e-29	0.829787	0.974359	0.049967	28.4912	8.64935	3.18214	1	-	1	1	1	1	1	1	1	1	1	1	1	1	1	1	1	1	1	1	1	1	1	1	1	1	1	-	1	1	1	-	1	1	1	1	1
42774442	TGCAGTTGGGTCGTAGTTTTTTGGCAAACTTTGACCTTGTCGCGGACCAATTTTTACAGATCGGAAGAG	TGCAGTTGGGTCGTAGTTTTTTGGCAAACTTTGACCTTGTCGCGGACCAATTTTTAC	NC_040279.1_chromosome_1	19985273	1	5.84e-22	0.861702	0.975309	0.048163	58.3158	15.878	3.93762	1	1	1	1	-	1	1	1	1	1	1	1	1	1	1	1	1	1	1	1	1	1	1	-	1	-	1	1	1	1	1	-	1	1	1	-	1
100004525	TGCAGAAAACATGGTAAGTAAGAAAAAAGCTGTACAACAGAATTATAACAGAATATGGCACTTTTTGAG	TGCAGAAAACATGGTAAGTAAGAAAAAAGCTGTACAACAGAATTATAACAGAATATGGCACTTTTTGAG	NC_040279.1_chromosome_1	19989635	1	2.16e-22	1	0.021277	0.041648	15.5	5.5	2.95182	1	0	0	0	0	0	0	0	0	0	0	0	0	0	0	0	0	0	0	0	0	0	0	0	0	0	0	0	0	0	0	0	0	0	0	0	0
14055293	TGCAGACAAGGGAGACCCCTCTTTCAAAGCTAGCTGTTGAAATTTCATGCAAAATATCAAACCAGTTCA	TGCAGACAAGGGAGACCCCTCTTTCAAAGCTAGCTGTTGAAATTTCATGCAAAATATCAAACCAGTTCA	NC_040279.1_chromosome_1	20023915	1	4.62e-29	0.840426	0.974684	0.049351	25.4211	9.27163	2.64484	1	1	1	1	1	1	1	1	1	1	1	1	1	1	1	1	1	1	1	1	1	1	1	1	1	1	1	1	1	1	1	1	-	1	1	1	1
25357572	TGCAGAAATTAGGGTTCGGGAACACACATATTACAGATCGGAAGAGCGGTTCAGCAGGAATGCCGAGAC	TGCAGAAATTAGGGTTCGGGAACACACATATTAC	NC_040279.1_chromosome_1	20024086	1	1.19e-09	0.904255	0.976471	0.045952	53.7105	21.8446	2.57957	1	1	1	1	1	1	1	1	1	1	1	-	-	1	1	1	1	1	1	1	1	1	1	1	1	1	1	1	-	1	1	1	1	1	1	-	-
25359065	TGCAGCTCTGCTTCATTGTGAAAAGCACTAAAATTTCCTTTATTTGGCTGTGTTTACAGATCGGAAGAG	TGCAGCTCTGCTTCATTGTGAAAAGCACTAAAATTTCCTTTATTTGGCTGTGTTTAC	NC_040279.1_chromosome_1	20088034	1	5.84e-22	0.914894	0.976744	0.04543	22.2456	11.332	1.89479	1	1	1	1	1	1	1	1	1	1	1	1	1	1	1	1	1	1	1	-	1	1	-	1	1	1	1	1	1	1	1	1	-	1	1	1	1
25365440	TGCAGCGTGGAGGTGTGAAGGAGGAGTTGGGCCGCAAGCCCAATACCCATTACAGATCGGAAGAGCGGT	TGCAGCGTGGAGGTGTGAAGGAGGAGTTGGGCCGCAAGCCCAATACCCATTAC	NC_040279.1_chromosome_1	20113386	6	8.58e-20	1	0.010638	0.02105	17	0	100	1	0	0	0	0	0	0	0	0	0	0	0	0	0	0	0	0	0	0	0	0	0	0	0	0	0	0	0	0	0	0	0	0	0	0	0	0
25356057	TGCAGGTGGTGATGGCTCATTTGGTCGAGAGATAGGTTTGAATAATTCACGAGATGAGGTTTCTGGTGA	TGCAGGTGGTGATGGCTCATTTGGTCGAGAGATAGGTTTGAATAATTCACGAGATGAGGTTTCTGGTGA	NC_040279.1_chromosome_1	20265837	1	4.62e-29	0.904255	0.976471	0.045952	15.9035	5.93676	2.66689	1	1	1	1	1	1	1	1	1	1	1	1	1	1	1	1	1	1	1	1	1	1	1	1	1	1	-	1	1	1	1	1	1	1	1	1	1
25364343	TGCAGAATCTTGTTTATTATTTTCAACCATCATATACAGAAGTTCAACAAAAAACGAAAGTTGTGTGCT	TGCAGAATCTTGTTTATTATTTTCAACCATCATATACAGAAGTTCAACAAAAAACGAAAGTTGTGTGCT	NC_040279.1_chromosome_1	20265903	1	2.15e-27	0.93617	0.977273	0.044421	13.0702	4.28527	3.05893	1	1	1	1	1	1	1	1	1	1	1	1	1	1	1	1	1	1	1	1	1	1	1	1	1	1	1	1	1	1	1	1	1	1	1	1	1
14061715	TGCAGTGCCTTTTCCTCGTTTTCTAACACTTCTTTTGCTTCTCTTTTTACAGATCGGAAGAGCGGTTCA	TGCAGTGCCTTTTCCTCGTTTTCTAACACTTCTTTTGCTTCTCTTTTTAC	NC_040279.1_chromosome_1	20312444	1	3.58e-18	0.882979	0.975904	0.047031	55.8333	17.7596	3.22396	1	1	1	1	1	1	1	-	1	1	1	1	1	1	1	1	1	1	1	1	1	1	1	1	1	1	1	1	1	1	-	1	-	-	1	1	1
62467037	TGCAGTGGTTCTATTCATAAACGCAATTTTTTCACTTACAGATCGGAAGAGCGGTTCAGCAGGAATGCC	TGCAGTGGTTCTATTCATAAACGCAATTTTTTCACTTAC	NC_040279.1_chromosome_1	20322600	1	2.87e-12	0.893617	0.97619	0.046485	21.5439	10.6649	1.90127	1	1	1	1	1	1	1	1	1	1	1	1	1	1	1	1	1	1	1	1	1	1	1	1	1	1	1	-	1	1	1	-	1	1	1	-	1
25355195	TGCAGCTCTAGTGGGTCTTGCACACTTTCCATAATCTTTTCACAGCACTCCTGTCTCTGATATGGCATT	TGCAGCTCTAGTGGGTCTTGCACACTTTCCATAATCTTTTCACAGCACTCCTGTCTCTGATATGGCATT	NC_040279.1_chromosome_1	20322636	1	4.62e-29	0.882979	0.975904	0.047031	34.5263	8.88643	3.69519	1	1	1	1	1	1	1	1	1	1	1	1	1	1	1	1	1	1	1	1	1	1	1	1	1	1	1	-	1	1	-	1	1	1	1	1	1
100062854	TGCAGTTGTGTCCTCATGCCAAGCAAGCTTAGTAGGTAGTTCATCCTCTGCTTGCAATGTTCCTGGCTA	TGCAGTTGTGTCCTCATGCCAAGCAAGCTTAGTAGGTAGTTCATCCTCTGCTTGCAATGTTCCTGGCTA	NC_040279.1_chromosome_1	20362937	1	4.65e-24	1	0.021277	0.041648	21.25	6.25999	3.18322	1	0	0	0	0	0	0	0	0	0	0	0	0	0	0	0	0	0	0	0	0	0	0	0	0	0	0	0	0	0	0	0	0	0	0	0	0
62455296	TGCAGTTGTGTCTTCATGCCAAGCAAGCTTACAGATCGGAAGAGCGGTTCAGCAGGAATGCCGAGACCG	TGCAGTTGTGTCTTCATGCCAAGCAAGCTTAC	NC_040279.1_chromosome_1	20362974	1	1.26e-08	0.904255	0.976471	0.045952	33.9737	19.8081	1.7979	1	1	1	1	-	1	1	1	1	1	1	1	1	1	-	1	1	1	1	1	1	1	1	1	-	-	1	1	1	1	1	1	1	1	1	-	1
25366091	TGCAGACTAATTACATTAGTGTTTGCATGTTACAGATCGGAAGAGCGGTTCAGCAGGAATGCCGAGACC	TGCAGACTAATTACATTAGTGTTTGCATGTTAC	NC_040279.1_chromosome_1	20444777	1	3.88e-09	0.925532	0.977011	0.04492	30.8684	15.4469	1.99989	1	1	1	1	1	1	1	1	1	1	1	1	1	1	1	1	1	1	1	1	1	1	1	-	1	1	1	1	1	1	1	1	1	1	1	-	1
14057334	TGCAGCTGTTACATATGATGTCCCCTTTCCCAGAAAAAAAAAAATAAAAGAGAATGTTACCCTAATGTT	TGCAGCTGTTACATATGATGTCCCCTTTCCCAGAAAAAAAAAAATAAAAGAGAATGTTACCCTAATGTT	NC_040279.1_chromosome_1	20444807	1	7.73e-27	0.87234	0.963415	0.070494	17.6372	6.57572	2.70149	1	1	1	1	1	1	1	1	1	1	1	1	1	1	1	1	1	-	1	-	1	1	1	1	1	1	-	1	-	-	1	1	1	1	1	1	1
28203058	TGCAGCTGTTACATATGATGTCCCCTTTCCCAGAAAAAGAAAAAAAAAAAAGAGAATGTTACCCTAATG	TGCAGCTGTTACATATGATGTCCCCTTTCCCAGAAAAAGAAAAAAAAAAAAGAGAATGTTACCCTAATG	NC_040279.1_chromosome_1	20444807	1	2.8e-21	1	0.010638	0.02105	17	0	100	1	0	0	0	0	0	0	0	0	0	0	0	0	0	0	0	0	0	0	0	0	0	0	0	0	0	0	0	0	0	0	0	0	0	0	0	0
100012783	TGCAGGGACGCATGCATGCATGCCACATGCTATGCTCAAATACATGCACATATGTAATAATGTATAGTG	TGCAGGGACGCATGCATGCATGCCACATGCTATGCTCAAATACATGCACATATGTAATAATGTATAGTG	NC_040279.1_chromosome_1	20452945	1	2.16e-22	1	0.021277	0.041648	24.25	2.16506	11.557	1	0	0	0	0	0	0	0	0	0	0	0	0	0	0	0	0	0	0	0	0	0	0	0	0	0	0	0	0	0	0	0	0	0	0	0	0
100008554	TGCAGATTTGCGTGGATCTTCCTCAACCTGTCCAGATTTCTGAGAAAATGACACTTGTGGTGTGTACAT	TGCAGATTTGCGTGGATCTTCCTCAACCTGTCCAGATTTCTGAGAAAATGACACTTGTGGTGTGTACAT	NC_040279.1_chromosome_1	20484723	1	2.16e-22	1	0.021277	0.041648	38.75	11.2333	3.56637	1	0	0	0	0	0	0	0	0	0	0	0	0	0	0	0	0	0	0	0	0	0	0	0	0	0	0	0	0	0	0	0	0	0	0	0	0
25357372	TGCAGTTTTCAAGTTGATCATTGAATTCGATAAACTTAGGACAAATTTTAGTGGACAACATTTCCCAAA	TGCAGTTTTCAAGTTGATCATTGAATTCGATAAACTTAGGACAAATTTTAGTGGACAACATTTCCCAAA	NC_040279.1_chromosome_1	20486900	1	4.62e-29	0.87234	0.97561	0.047591	22.0351	9.12864	2.43771	1	1	1	1	1	1	1	1	1	1	1	1	1	1	1	1	1	1	1	1	1	1	1	-	1	1	1	1	1	1	1	1	1	1	-	1	1
14057926	TGCAGGGAATGCATTGGAGAAAATAGTTTCAGCTTTCCATGTTGTTTATGGTGGGCAAAAAGATGAAGA	TGCAGGGAATGCATTGGAGAAAATAGTTTCAGCTTTCCATGTTGTTTATGGTGGGCAAAAAGATGAAGA	NC_040279.1_chromosome_1	20495853	1	4.62e-29	0.861702	0.962963	0.071331	20.354	6.71403	2.972	1	1	1	1	1	1	1	1	1	1	1	1	1	1	1	1	1	1	1	1	1	1	1	1	1	1	1	1	1	1	1	1	1	1	1	1	1
14075614	TGCAGCTATTTCCTAGATCTCTTGGGTCTGAGAATGGTTCACCTTGTACCACTAACTTCTGATTTTACA	TGCAGCTATTTCCTAGATCTCTTGGGTCTGAGAATGGTTCACCTTGTACCACTAACTTCTGATTTTACA	NC_040279.1_chromosome_1	20497917	1	5.97e-28	0.904255	0.976471	0.045952	54.7807	16.3952	3.58932	1	1	1	1	1	1	1	1	1	1	1	1	1	1	1	1	1	1	1	1	1	-	1	1	1	1	1	1	1	1	1	1	1	1	1	1	1
25356354	TGCAGTAGGAATATGTGAGGGAAGGGGTAATTGTAGATATTACTGAACTGTTAGTGGATGGTTGTATCG	TGCAGTAGGAATATGTGAGGGAAGGGGTAATTGTAGATATTACTGAACTGTTAGTGGATGGTTGTATCG	NC_040279.1_chromosome_1	20500740	1	4.62e-29	0.914894	0.976744	0.04543	20.8421	9.58945	2.29426	1	1	1	1	1	1	1	1	1	1	1	1	1	1	1	1	1	1	1	1	1	1	1	1	1	-	1	1	1	1	1	1	1	1	1	1	1
62455673	TGCAGACAACAGAAGCTCTGCTATTTTAGTACTACAATGAAAACATCAACATTACAGATCGGAAGAGCG	TGCAGACAACAGAAGCTCTGCTATTTTAGTACTACAATGAAAACATCAACATTAC	NC_040279.1_chromosome_1	20500806	1	7.09e-21	0.882979	0.975904	0.047031	40.4123	14.344	2.95993	1	1	1	1	1	1	1	1	-	1	1	1	1	1	1	1	1	1	1	1	1	1	1	1	1	-	1	1	1	1	1	1	1	1	1	1	1
62469015	TGCAGTGATTATCCCTGCATACCGATCATTCGTTGCGAGGTTCGCCCAGACTTTTGACCCAGGGAGACA	TGCAGTGATTATCCCTGCATACCGATCATTCGTTGCGAGGTTCGCCCAGACTTTTGACCCAGGGAGACA	NC_040279.1_chromosome_1	20511803	1	4.62e-29	0.851064	0.975	0.04875	12.3509	5.0419	2.46711	1	1	1	1	1	1	1	1	1	1	1	1	1	1	1	1	1	1	1	1	1	1	1	1	1	1	1	1	1	1	-	1	1	1	1	-	1
25356674	TGCAGTGACTGTTTCTTTGAGTTTCTCTGTTTTGAGGAACGAATATCTATTGTTTCGAAGTTCCTCTTT	TGCAGTGACTGTTTCTTTGAGTTTCTCTGTTTTGAGGAACGAATATCTATTGTTTCGAAGTTCCTCTTT	NC_040279.1_chromosome_1	20514663	1	4.62e-29	0.87234	0.97561	0.047591	43.4035	12.0283	3.54618	1	1	1	1	1	1	1	1	1	1	1	1	1	1	1	1	1	1	1	1	1	1	1	1	1	1	1	1	1	1	1	1	-	1	1	1	1
25358093	TGCAGAGGCAGGTTTTGGGAACGAAATGTACAAGGTCTTACAGATCGGAAGAGCGGTTCAGCAGGAATG	TGCAGAGGCAGGTTTTGGGAACGAAATGTACAAGGTCTTAC	NC_040279.1_chromosome_1	20515393	1	2.5e-13	0.93617	0.977273	0.044421	27.1053	14.2443	1.95307	1	1	1	1	1	1	1	1	1	1	1	1	1	1	1	1	1	1	1	1	1	1	1	1	1	1	1	1	1	1	1	1	1	1	1	1	-
62047275	TGCAGAAATGTTAGAAGCATAAAAACAGTGGTAGTTTTGAAAAGAATAAAAATAAATATAATTACAGAT	TGCAGAAATGTTAGAAGCATAAAAACAGTGGTAGTTTTGAAAAGAATAAAAATAAATATAATTAC	NC_040279.1_chromosome_1	20518499	1	2.59e-26	0.861702	0.975309	0.048163	12.1667	5.65517	2.18899	1	1	1	-	1	1	1	1	1	1	1	1	1	1	1	1	1	1	1	1	1	1	1	1	1	1	1	1	1	1	1	1	-	1	1	1	1
14061769	TGCAGTGTCACCTATTCCTGTAGCTTGATTGAAACCTTTCTTTTCGAAGTTACAGATCGGAAGAGCGGT	TGCAGTGTCACCTATTCCTGTAGCTTGATTGAAACCTTTCTTTTCGAAGTTAC	NC_040279.1_chromosome_1	20556000	1	8.58e-20	0.946809	0.629213	0.466608	25.963	12.3183	2.15192	1	1	1	1	1	1	1	1	1	1	1	1	1	1	1	1	1	1	1	1	1	1	1	1	1	1	1	1	1	1	1	1	1	1	1	1	1
28201920	TGCAGGAATAGGTGACAGTGCAGTGGTACGTGAAAAAAAAAGAAATTGAAGATGAATCTGTAAAATGTC	TGCAGGAATAGGTGACAGTGCAGTGGTACGTGAAAAAAAAAGAAATTGAAGATGAATCTGTAAAATGTC	NC_040279.1_chromosome_1	20556034	1	2.78e-26	1	0.010638	0.02105	11	0	100	1	0	0	0	0	0	0	0	0	0	0	0	0	0	0	0	0	0	0	0	0	0	0	0	0	0	0	0	0	0	0	0	0	0	0	0	0
14058934	TGCAGTGGTACGTGAAAAAAAAAGAAATTGAAGATGAATCTGTAAAATGTCAAAAAAACCAACATAATG	TGCAGTGGTACGTGAAAAAAAAAGAAATTGAAGATGAATCTGTAAAATGTCAAAAAAACCAACATAATG	NC_040279.1_chromosome_1	20556050	1	4.62e-29	0.904255	0.611765	0.475017	20.2716	10.353	1.90146	1	1	1	1	1	1	1	1	1	-	1	1	1	1	1	1	-	1	1	1	1	1	1	1	1	1	-	-	1	1	1	1	1	1	1	1	1
14055230	TGCAGAATTCGATAGAAAAACAACATTTATTTTTAGTTTTTTCTTATCTATACTGGAAGTTTACAGATC	TGCAGAATTCGATAGAAAAACAACATTTATTTTTAGTTTTTTCTTATCTATACTGGAAGTTTAC	NC_040279.1_chromosome_1	20557395	1	9.09e-26	0.882979	0.975904	0.047031	19.7281	8.37947	2.37492	1	1	1	1	1	1	1	1	-	1	1	1	1	1	-	1	1	1	1	1	1	1	1	1	1	1	1	1	1	1	1	1	1	1	-	-	1
25355202	TGCAGCTCTCTATCTCTCGTGGCTGAAGGCTAGTGACATGAAATATCCCGGAGGAAATCAATGATGGAT	TGCAGCTCTCTATCTCTCGTGGCTGAAGGCTAGTGACATGAAATATCCCGGAGGAAATCAATGATGGAT	NC_040279.1_chromosome_1	20580913	1	4.62e-29	0.840426	0.974684	0.049351	23.0614	7.833	2.81996	1	1	1	1	1	1	1	1	1	1	1	1	1	1	1	1	1	1	1	1	1	1	1	1	1	1	1	1	-	1	-	1	1	1	-	1	1
25366133	TGCAGCAACTTCCACAGGTGCAAAGGCTAATTACAGATCGGAAGAGCGGTTCAGCAGGAATGCCGAGAC	TGCAGCAACTTCCACAGGTGCAAAGGCTAATTAC	NC_040279.1_chromosome_1	20580979	1	1.19e-09	0.893617	0.97619	0.046485	50.7368	21.4958	2.43183	1	-	1	1	1	-	1	1	1	1	1	1	1	1	1	1	1	1	1	1	1	1	1	1	-	1	1	1	-	1	1	1	1	1	1	1	1
25354174	TGCAGATGATCCGGATCCATTCCTAGCTTCCCTAGTTTTAGTTGCTTCTCACAGTTTCATTCCCTCCTA	TGCAGATGATCCGGATCCATTCCTAGCTTCCCTAGTTTTAGTTGCTTCTCACAGTTTCATTCCCTCCTA	NC_040279.1_chromosome_1	20586212	1	4.62e-29	0.882979	0.975904	0.047031	16.9561	7.23586	2.15945	1	1	1	1	1	1	1	1	1	1	1	1	1	1	1	1	1	1	1	1	1	1	1	1	1	-	1	-	1	1	1	1	1	1	1	1	1
62459552	TGCAGTTCAAAAACCACTGAATATGGTACAGTTACAGATCGGAAGAGCGGTTCAGCAGGAATGCCGAGA	TGCAGTTCAAAAACCACTGAATATGGTACAGTTAC	NC_040279.1_chromosome_1	20586278	1	3.6e-10	0.882979	0.975904	0.047031	25.8158	12.5325	2.15464	1	1	1	1	1	1	1	1	-	1	1	1	-	1	-	1	1	1	1	1	1	1	1	1	1	-	1	1	-	1	1	-	1	1	1	-	1
14078921	TGCAGACTCTACTAGAATATTGAACATGTTTACGGTTTACAGATCGGAAGAGCGGTTCAGCAGGAATGC	TGCAGACTCTACTAGAATATTGAACATGTTTACGGTTTAC	NC_040279.1_chromosome_1	20614687	1	8.48e-13	0.882979	0.963855	0.069676	26.9375	11.5119	2.43316	1	-	1	1	1	1	1	1	-	1	1	1	1	1	1	1	1	1	1	1	1	1	1	1	1	1	1	1	1	1	1	1	1	1	1	1	1
25363052	TGCAGACAGGAATTTGCATTTGCATCTGAACAGATATACAGATTTTTCTGGGCAAAAACATTAGCTTAC	TGCAGACAGGAATTTGCATTTGCATCTGAACAGATATACAGATTTTTCTGGGCAAAAACATTAGCTTAC	NC_040279.1_chromosome_1	20614724	1	1.66e-28	0.904255	0.964706	0.068097	35.8053	11.2721	3.19745	1	1	1	1	1	1	1	1	1	1	1	1	1	1	1	1	1	1	1	1	1	1	-	1	1	1	1	1	1	1	-	1	-	1	1	1	1
62458011	TGCAGAAAGCAGGCTATCATAGCAATCTCTCATATCTTGCATGTCCTGAAAAGAGAGAGAGAAAAGCCT	TGCAGAAAGCAGGCTATCATAGCAATCTCTCATATCTTGCATGTCCTGAAAAGAGAGAGAGAAAAGCCT	NC_040279.1_chromosome_1	20971010	1	4.62e-29	0.893617	0.964286	0.068878	10.2301	4.53113	2.19708	1	1	1	1	1	1	1	1	1	1	1	1	1	1	1	1	1	1	1	1	1	-	1	1	1	1	1	-	1	1	-	1	1	1	1	-	1
25355282	TGCAGCTGCTGCTACGCAAAACAGTGCTTACGGTAAACATTAGTCTTCATACTTCTAATGTATTCCAAG	TGCAGCTGCTGCTACGCAAAACAGTGCTTACGGTAAACATTAGTCTTCATACTTCTAATGTATTCCAAG	NC_040279.1_chromosome_1	20971076	1	4.62e-29	0.904255	0.976471	0.045952	29.4386	9.59352	2.97928	1	1	1	1	1	1	1	1	1	1	1	1	1	1	1	1	1	1	1	1	1	1	1	1	-	1	1	1	1	1	1	1	1	1	1	1	1
25353735	TGCAGAGAGGTTTATGAATACATGATTGCACAACAAAAAGAGAAAGGAAAGTCAAAGAGTGGCAAAGGT	TGCAGAGAGGTTTATGAATACATGATTGCACAACAAAAAGAGAAAGGAAAGTCAAAGAGTGGCAAAGGT	NC_040279.1_chromosome_1	20975009	1	4.62e-29	0.840426	0.962025	0.073065	15.9469	5.94792	2.66104	1	1	-	1	1	1	1	1	1	1	1	1	1	1	1	1	1	1	-	1	1	1	1	1	1	1	1	1	1	1	1	1	1	1	-	1	1
25357319	TGCAGTTTCTGGGGTTGAAGCTCGAACATAAGAGCGACCTGGTTCTTCCACCTAGCAAGCAATACATGG	TGCAGTTTCTGGGGTTGAAGCTCGAACATAAGAGCGACCTGGTTCTTCCACCTAGCAAGCAATACATGG	NC_040279.1_chromosome_1	20975799	1	4.62e-29	0.882979	0.975904	0.047031	13.4825	4.90119	2.77325	1	1	1	1	1	1	1	1	1	1	1	1	1	1	1	1	1	1	1	1	1	1	1	1	1	1	1	1	1	1	1	1	1	-	1	1	1
100017147	TGCAGTTTCTGGGGTTGAAGCTCGAACATAAGATCGACCTACTTCTTCCACCTAGCAATACATGGCAAA	TGCAGTTTCTGGGGTTGAAGCTCGAACATAAGATCGACCTACTTCTTCCACCTAGCAATACATGGCAAA	NC_040279.1_chromosome_1	20975799	1	6.06e-18	1	0.021277	0.041648	24	5.24404	5.08605	1	0	0	0	0	0	0	0	0	0	0	0	0	0	0	0	0	0	0	0	0	0	0	0	0	0	0	0	0	0	0	0	0	0	0	0	0
42774766	TGCAGAAGTACTTTTCACAACTACCTTGATATATTACAGATCGGAAGAGCGGTTCAGCAGGAATGCCGA	TGCAGAAGTACTTTTCACAACTACCTTGATATATTAC	NC_040279.1_chromosome_1	20975865	1	3.25e-11	0.914894	0.976744	0.04543	43.7632	19.3406	2.4491	1	-	1	-	1	1	1	1	1	1	1	1	1	1	1	1	1	1	1	1	1	1	1	-	1	-	1	1	1	1	1	1	1	1	1	1	1
14060366	TGCAGCAAAGTCTAATGCATATGTCCTTCCCACACCAGTTACAGATCGGAAGAGCGGTTCAGCAGGAAT	TGCAGCAAAGTCTAATGCATATGTCCTTCCCACACCAGTTAC	NC_040279.1_chromosome_1	20976281	1	7.33e-14	0.882979	0.975904	0.047031	29.5398	12.9615	2.30876	1	1	1	1	1	1	1	1	1	1	1	1	1	1	1	1	1	1	1	1	1	1	1	1	1	1	1	1	-	1	1	1	1	1	1	1	1
14078851	TGCAGAATTTGAGATGAGCTCTAAAGAACTAAAATTATTCCTGAGTTTTAGATTACAGATCGGAAGAGC	TGCAGAATTTGAGATGAGCTCTAAAGAACTAAAATTATTCCTGAGTTTTAGATTAC	NC_040279.1_chromosome_1	20979346	1	2.04e-21	0.882979	0.963855	0.069676	29.8761	10.4645	2.98366	1	1	1	1	-	1	1	1	1	1	1	-	1	1	1	1	1	1	1	1	1	1	1	1	1	1	1	1	-	1	1	1	1	1	1	1	1
14057502	TGCAGGAACAAGCATGGAAAGTTCCTAATGAAAGAACTTCAAGTATGATATAAAATTATATTTGAATAG	TGCAGGAACAAGCATGGAAAGTTCCTAATGAAAGAACTTCAAGTATGATATAAAATTATATTTGAATAG	NC_040279.1_chromosome_1	20979399	1	4.62e-29	0.87234	0.97561	0.047591	10.7544	4.71943	2.32267	1	1	1	1	1	1	1	1	-	1	1	1	1	1	1	1	1	1	1	1	1	1	1	1	1	1	1	1	1	1	1	1	1	-	-	-	1
100007982	TGCAGATCTTCATTCTTCTGCTTTTACTAATTTTCCAGCCAATGACACTGAATCTGCTAGTTCATTGGT	TGCAGATCTTCATTCTTCTGCTTTTACTAATTTTCCAGCCAATGACACTGAATCTGCTAGTTCATTGGT	NC_040279.1_chromosome_1	21001432	1	6.02e-23	1	0.021277	0.041648	50.25	10.4493	4.0587	1	0	0	0	0	0	0	0	0	0	0	0	0	0	0	0	0	0	0	0	0	0	0	0	0	0	0	0	0	0	0	0	0	0	0	0	0
25364572	TGCAGAAGGAACTCCAACCATTTTTGTGTTTGAAGACTCCTCTTTGTTCATTACAGATCGGAAGAGCGG	TGCAGAAGGAACTCCAACCATTTTTGTGTTTGAAGACTCCTCTTTGTTCATTAC	NC_040279.1_chromosome_1	21005346	1	2.47e-20	0.87234	0.97561	0.047591	46.5877	14.7117	3.03755	1	-	1	1	1	1	1	1	1	1	1	1	1	1	1	1	1	1	1	1	1	1	-	1	-	1	1	1	1	1	1	1	1	1	1	-	1
62466121	TGCAGTTCCAAGCCACCCACCCTTACGTGACCGCCGCCACCCTCCCCGTTCCGTTCCACGCCGCGTCTT	TGCAGTTCCAAGCCACCCACCCTTACGTGACCGCCGCCACCCTCCCCGTTCCGTTCCACGCCGCGTCTT	NC_040279.1_chromosome_1	21026631	1	4.62e-29	0.946809	0.966292	0.065143	11.469	4.7524	2.34776	1	1	1	1	1	1	1	1	1	1	1	1	1	1	1	1	1	1	1	1	1	1	1	1	1	1	1	1	1	1	1	1	1	1	1	1	1
100033237	TGCAGTTCCAAACCACCCACCCTTACGTGACCGCCGCCACCCTTCCCGTTCCGTTCCACGCCGCGTCTT	TGCAGTTCCAAACCACCCACCCTTACGTGACCGCCGCCACCCTTCCCGTTCCGTTCCACGCCGCGTCTT	NC_040279.1_chromosome_1	21026631	1	1e-25	1	0.021277	0.041648	19.25	5.9739	3.03733	1	0	0	0	0	0	0	0	0	0	0	0	0	0	0	0	0	0	0	0	0	0	0	0	0	0	0	0	0	0	0	0	0	0	0	0	0
100000555	TGCAGATTTTGATCTATTTCAAAACCTTTCTAAGAAATAAATTTTATCATATAACTTCTTTACAGATCG	TGCAGATTTTGATCTATTTCAAAACCTTTCTAAGAAATAAATTTTATCATATAACTTCTTTAC	NC_040279.1_chromosome_1	21061106	1	1.49e-18	0.968085	0.186813	0.303828	14.069	7.5837	1.92758	1	0	0	0	1	1	1	0	0	1	0	0	0	0	0	0	1	-	0	0	0	1	0	0	0	0	1	1	0	-	0	0	0	0	0	0	0
25364516	TGCAGAAATGAAAGTCTGAATCTGAAAGCCGAATATGCATTACAGATCGGAAGAGCGGTTCAGCAGGAA	TGCAGAAATGAAAGTCTGAATCTGAAAGCCGAATATGCATTAC	NC_040279.1_chromosome_1	21097680	1	2.04e-14	0.893617	0.97619	0.046485	62.8246	19.8637	3.36865	1	1	1	1	1	1	1	1	1	1	1	1	1	1	1	1	1	1	1	1	1	1	1	-	1	-	1	1	1	1	1	-	1	1	-	1	1
25359895	TGCAGTCATTGGCTCCTAAACATTTCCCCAAACAATATTACAGATCGGAAGAGCGGTTCAGCAGGAATG	TGCAGTCATTGGCTCCTAAACATTTCCCCAAACAATATTAC	NC_040279.1_chromosome_1	21097720	1	2.5e-13	0.882979	0.975904	0.047031	68.1316	20.2335	3.58737	1	1	1	1	1	1	1	1	-	1	1	1	1	1	1	1	1	1	1	1	1	1	1	-	1	1	1	1	-	1	1	1	1	1	1	-	1
25363030	TGCAGAATTTGGTGACATGATCACATATTGGTTGCCAACCCACATGCTCTTCTCCAAACTGTCCCACGT	TGCAGAATTTGGTGACATGATCACATATTGGTTGCCAACCCACATGCTCTTCTCCAAACTGTCCCACGT	NC_040279.1_chromosome_1	21192346	1	4.62e-29	0.946809	0.977528	0.043934	23.7281	10.4044	2.33485	1	1	1	1	1	1	1	1	1	1	1	1	1	1	1	1	1	1	1	1	1	1	1	1	1	1	1	1	1	1	1	1	1	1	1	1	1
14074589	TGCAGATCTCAAGGCCCGTGGAAACGTAACATAAACTATGGAAATCGAAAGAGTTAGGCAAAGAACTGA	TGCAGATCTCAAGGCCCGTGGAAACGTAACATAAACTATGGAAATCGAAAGAGTTAGGCAAAGAACTGA	NC_040279.1_chromosome_1	21204858	2	4.62e-29	0.893617	0.940476	0.111961	13.1441	5.14273	2.5047	1	1	1	1	1	1	1	1	1	1	1	1	1	1	1	1	1	1	1	1	1	-	1	1	1	1	1	1	1	1	1	1	1	-	1	1	1
14086346	TGCAGAGACTTAGGAGAGAAAATGGATGCTTTGGTTGTAGGGATAGGAACTAGAGGATTACAGATCGGA	TGCAGAGACTTAGGAGAGAAAATGGATGCTTTGGTTGTAGGGATAGGAACTAGAGGATTAC	NC_040279.1_chromosome_1	21204924	3	3.91e-24	0.893617	0.952381	0.090703	52.9018	19.4688	2.90382	1	1	1	1	-	1	1	1	1	1	1	1	1	1	1	1	1	1	1	1	1	-	1	1	1	1	1	1	-	1	1	1	1	1	1	1	1
25365818	TGCAGCCATTTGGACTTGGAACTATGGAAGGGCCACCATGAAGAAGAAAGCTCCAAGCTGAAGTTACAG	TGCAGCCATTTGGACTTGGAACTATGGAAGGGCCACCATGAAGAAGAAAGCTCCAAGCTGAAGTTACAG	NC_040279.1_chromosome_1	21251004	3	3.62e-20	0.989362	0.172043	0.284888	26.2	10.7033	2.58443	1	0	0	0	0	0	0	0	0	0	0	0	0	0	0	0	0	0	0	0	0	0	0	0	0	0	0	0	0	0	0	0	0	0	0	0	0
14078761	TGCAGAAGAGCTTCTGGCTGAAAGCAAGAAGGCCAGTTTACAGATCGGAAGAGCGGTTCAGCAGGAATG	TGCAGAAGAGCTTCTGGCTGAAAGCAAGAAGGCCAGTTTAC	NC_040279.1_chromosome_1	21272606	1	2.5e-13	0.904255	0.976471	0.045952	31.3684	11.7154	2.75836	1	-	1	1	1	1	1	1	1	1	1	1	1	1	1	1	1	1	1	1	1	1	1	1	1	1	1	1	-	1	1	1	1	1	1	1	1
14058851	TGCAGTGCACCTTATGGCTATGCTCACACTGTCTGAGGCTGACTCAATGATGATTCCAAAGGACTCGTC	TGCAGTGCACCTTATGGCTATGCTCACACTGTCTGAGGCTGACTCAATGATGATTCCAAAGGACTCGTC	NC_040279.1_chromosome_1	21274009	1	4.62e-29	0.914894	0.976744	0.04543	23	7.94499	2.85819	1	1	1	1	1	1	1	1	1	1	1	1	1	1	1	1	1	1	1	1	1	1	1	1	1	-	-	1	-	1	1	1	1	1	1	1	1
100071264	TGCAGTTCACCTTATGGCTATGCTGACACTCTCTGAGGCTGACTCAATGATGATTCCAAAGGACTCGTC	TGCAGTTCACCTTATGGCTATGCTGACACTCTCTGAGGCTGACTCAATGATGATTCCAAAGGACTCGTC	NC_040279.1_chromosome_1	21274009	1	4.65e-24	1	0.021277	0.041648	59.25	28.1103	1.93974	1	0	0	0	0	0	0	0	0	0	0	0	0	0	0	0	0	0	0	0	0	0	0	0	0	0	0	0	0	0	0	0	0	0	0	0	0
62458865	TGCAGGTGAAATAGTGTGGTAAAGACAAATTATGTTTGTGAGAAGTTATGCTATATAATTCATTACAGA	TGCAGGTGAAATAGTGTGGTAAAGACAAATTATGTTTGTGAGAAGTTATGCTATATAATTCATTACAGA	NC_040279.1_chromosome_1	21360358	1	7.73e-27	0.914894	0.976744	0.04543	52.1053	15.8277	3.347	1	1	1	1	1	1	1	1	1	1	1	1	1	1	1	1	1	1	1	1	1	1	1	-	1	1	1	1	1	1	1	1	1	1	1	1	1
44876075	TGCAGATGCAACTTTTGATATGATCATCAGAAAAAGCAATCCTCTAGCAAACAACAGCAGCAAAGCGCT	TGCAGATGCAACTTTTGATATGATCATCAGAAAAAGCAATCCTCTAGCAAACAACAGCAGCAAAGCGCT	NC_040279.1_chromosome_1	21441394	1	4.62e-29	0.840426	0.974684	0.049351	13.579	4.92023	2.69229	1	1	1	1	1	1	1	1	1	1	1	1	1	1	1	1	1	1	1	1	1	-	-	1	1	1	1	1	1	1	1	1	1	1	1	1	1
14087115	TGCAGTTTTTAGTTTTTAGCAGTTCAAAATTTGCAGAGCAACCTCCACACCATTTCTACTTTTCAGCAT	TGCAGTTTTTAGTTTTTAGCAGTTCAAAATTTGCAGAGCAACCTCCACACCATTTCTACTTTTCAGCAT	NC_040279.1_chromosome_1	21501768	4	4.62e-29	0.840426	0.974684	0.049351	108.789	41.077	2.61055	1	1	1	-	1	1	1	1	-	1	1	1	1	1	1	1	1	1	1	1	-	1	1	1	-	1	1	1	1	1	1	1	1	1	1	1	1
42215226	TGCAGTTTTTAGCAGTTCAAAATTTGCAGAGCAACCTCCACACCATTTCTACTTTTCAGCATATTACAG	TGCAGTTTTTAGCAGTTCAAAATTTGCAGAGCAACCTCCACACCATTTCTACTTTTCAGCATATTACAG	NC_040279.1_chromosome_1	21501778	4	1e-25	1	0.010638	0.02105	70	0	100	1	0	0	0	0	0	0	0	0	0	0	0	0	0	0	0	0	0	0	0	0	0	0	0	0	0	0	0	0	0	0	0	0	0	0	0	0
25357326	TGCAGTTTCTTTTGTGTGATTATTTTTACCAATATTTATTAGTACTCAATAGTTGCTGGCATGTTAGAA	TGCAGTTTCTTTTGTGTGATTATTTTTACCAATATTTATTAGTACTCAATAGTTGCTGGCATGTTAGAA	NC_040279.1_chromosome_1	21503001	4	2.15e-27	0.968085	0.450549	0.495109	7.42593	3.96093	1.89223	1	1	0	0	0	0	0	0	0	0	1	1	1	1	1	1	0	0	-	0	0	1	1	1	0	0	0	0	0	0	1	0	1	1	-	1	1
25353159	TGCAGAAGAAACAGCAACGCTCATTCGTTTGACTTTTCCTTCGCCACATACCTACTACCATTTCCGCTA	TGCAGAAGAAACAGCAACGCTCATTCGTTTGACTTTTCCTTCGCCACATACCTACTACCATTTCCGCTA	NC_040279.1_chromosome_1	21523355	3	4.62e-29	0.904255	0.976471	0.045952	58.6316	23.874	2.44347	1	1	1	1	1	1	1	1	1	1	1	1	1	1	1	1	1	1	1	1	1	1	1	1	1	1	1	1	1	-	1	1	1	-	1	1	1
25364623	TGCAGAATTGATGAGTGAAAATGGCCTTACAGATCGGAAGAGCGGTTCAGCAGGAATGCCGAGACCGAT	TGCAGAATTGATGAGTGAAAATGGCCTTAC	NC_040279.1_chromosome_1	21523421	3	1.45e-07	0.904255	0.976471	0.045952	58.3421	30.0248	2.06532	1	1	1	1	1	1	1	1	1	1	1	1	1	1	1	1	1	1	1	-	1	1	1	1	1	-	1	1	-	1	1	-	1	1	1	-	1
25365214	TGCAGTCAAGAAATGAACTGAGTTTTTTATATTACAGATCGGAAGAGCGGTTCAGCAGGAATGCCGAGA	TGCAGTCAAGAAATGAACTGAGTTTTTTATATTAC	NC_040279.1_chromosome_1	21525911	3	3.6e-10	0.904255	0.976471	0.045952	144.149	72.7382	2.13071	1	1	1	1	1	1	1	1	-	1	1	1	1	1	-	1	1	1	1	1	1	1	1	-	1	1	1	1	1	1	1	1	1	1	1	1	1
100005082	TGCAGAAATTGTTTTATGTTCTTCTAGGAAATCCATCATAGAAACTTGAGGTTCCTTTTCAAAAAGGAG	TGCAGAAATTGTTTTATGTTCTTCTAGGAAATCCATCATAGAAACTTGAGGTTCCTTTTCAAAAAGGAG	NC_040279.1_chromosome_1	21528705	3	6.1e-13	1	0.021277	0.041648	11	2.91548	3.41499	1	0	0	0	0	0	0	0	0	0	0	0	0	0	0	0	0	0	0	0	0	0	0	0	0	0	0	0	0	0	0	0	0	0	0	0	0
14076100	TGCAGGGTAGCTTATGTTGAAACATCCTGGTTTGTTGACCTCCAAGTCACTCGGGAACATCTTGTTCAC	TGCAGGGTAGCTTATGTTGAAACATCCTGGTTTGTTGACCTCCAAGTCACTCGGGAACATCTTGTTCAC	NC_040279.1_chromosome_1	21529786	3	4.62e-29	0.882979	0.843373	0.264189	9.07843	4.7002	1.93995	1	0	1	1	1	1	1	1	1	1	1	1	1	1	1	1	1	1	1	1	1	-	1	1	0	1	-	1	1	1	1	1	1	1	0	1	1
25355822	TGCAGGGAATGATGCTGGCATGTCGTACATATATGAGACTACTATCTCAAATGACTCTCCACTTGACTT	TGCAGGGAATGATGCTGGCATGTCGTACATATATGAGACTACTATCTCAAATGACTCTCCACTTGACTT	NC_040279.1_chromosome_1	21529852	2	4.62e-29	0.819149	0.935065	0.121437	27.9189	15.0693	1.85221	1	0	1	1	1	1	1	1	1	-	1	1	1	1	1	1	1	1	1	1	1	1	1	1	-	1	1	1	1	1	1	-	1	1	-	1	1
14078946	TGCAGAGAATAATCAAATCCTTCTAAGATAATCATGCATACGAATTTACAGATCGGAAGAGCGGTTCAG	TGCAGAGAATAATCAAATCCTTCTAAGATAATCATGCATACGAATTTAC	NC_040279.1_chromosome_1	21551671	2	1.24e-17	0.861702	0.975309	0.048163	72.2807	44.6734	1.6964	1	1	1	1	1	1	1	1	1	1	1	1	1	1	1	1	1	1	1	1	1	1	1	1	1	1	1	1	1	1	1	-	1	1	1	1	1
14087326	TGCAGTAACTATTCATCGATAGTATCAATAGGAAGTTTGAGATTTATTTGCAATATCTCTGTTACAGAT	TGCAGTAACTATTCATCGATAGTATCAATAGGAAGTTTGAGATTTATTTGCAATATCTCTGTTAC	NC_040279.1_chromosome_1	21551717	2	2.59e-26	0.829787	0.948718	0.097304	37.3036	20.8296	1.84339	1	1	1	1	1	1	1	1	1	1	1	1	1	1	1	1	1	1	1	-	1	1	1	1	1	1	1	1	1	-	1	-	1	1	1	1	1
25363706	TGCAGGATAGCTTATGTTGAAACATCCTGGTTTGTTCACCTCCAAGTCACTCGGGAACATCTCGTTCAC	TGCAGGATAGCTTATGTTGAAACATCCTGGTTTGTTCACCTCCAAGTCACTCGGGAACATCTCGTTCAC	NC_040279.1_chromosome_1	21714392	3	4.62e-29	0.840426	0.962025	0.073065	21.3009	8.37388	2.39658	1	-	1	1	1	1	1	1	1	1	1	1	1	1	1	1	1	1	1	1	1	-	1	1	-	1	1	1	1	1	1	1	1	1	-	1	1
47857408	TGCAGTGAATGATGCTGGCATGTCATTCATATATGAAACTACTATCTCAAATGACTCCCCACTTGACTT	TGCAGTGAATGATGCTGGCATGTCATTCATATATGAAACTACTATCTCAAATGACTCCCCACTTGACTT	NC_040279.1_chromosome_1	21714458	1	4.62e-29	0.851064	0.975	0.04875	12.2719	5.64488	2.16592	1	1	1	1	1	1	1	1	1	1	1	1	1	1	1	1	1	1	-	1	1	-	1	1	1	1	1	1	1	1	1	1	1	1	-	1	1
62455691	TGCAGAGAATAATCAAATCCTTCCAATACAATCATACATACAAAATTTACAGATCGGAAGAGCGGTTCA	TGCAGAGAATAATCAAATCCTTCCAATACAATCATACATACAAAATTTAC	NC_040279.1_chromosome_1	21716222	1	3.58e-18	0.93617	0.977273	0.044421	33.5877	15.3896	2.30822	1	1	1	1	1	1	1	1	1	1	1	1	1	1	1	1	1	1	1	1	1	1	1	-	1	1	1	1	1	1	1	1	1	1	1	1	1
62460192	TGCAGTAACTATTGCATCGATAGGCTTTACAGATCGGAAGAGCGGTTCAGCAGGAATGCCGAGACCGAT	TGCAGTAACTATTGCATCGATAGGCTTTAC	NC_040279.1_chromosome_1	21716269	1	1.45e-07	0.904255	0.952941	0.089689	38.9464	16.5297	2.53127	1	1	1	-	1	1	1	1	1	1	1	1	1	1	1	1	1	1	1	1	1	1	1	1	1	-	1	1	-	1	1	1	1	1	1	1	1
44876041	TGCAGAAGGAGAACAAGAAGAAGGATTGTAAAGCAATGATTTTCATACATCAATGTGTTGATGAAGCAA	TGCAGAAGGAGAACAAGAAGAAGGATTGTAAAGCAATGATTTTCATACATCAATGTGTTGATGAAGCAA	NC_040279.1_chromosome_1	21741631	1	4.62e-29	0.861702	0.962963	0.071331	12.0354	4.52315	2.58397	1	1	1	1	1	1	1	1	1	1	1	1	1	1	1	1	1	1	1	1	1	1	-	1	1	-	1	1	1	1	1	1	1	1	1	1	1
25364741	TGCAGATCCTAGATTGAATATATCAGCCTGTGTCATCCAATTGTAAAATGGTGATCGTTACAGATCGGA	TGCAGATCCTAGATTGAATATATCAGCCTGTGTCATCCAATTGTAAAATGGTGATCGTTAC	NC_040279.1_chromosome_1	21764256	1	3.91e-24	0.893617	0.797619	0.322846	26.5454	12.6701	2.18262	1	1	1	1	1	1	1	1	1	1	1	1	1	1	1	1	1	1	1	1	1	1	1	0	1	1	1	-	1	1	1	0	1	1	1	0	1
25359517	TGCAGGTAGATTCGTGGTGAAACACCTTTACAGATCGGAAGAGCGGTTCAGCAGGAATGCCGAGACCGA	TGCAGGTAGATTCGTGGTGAAACACCTTTAC	NC_040279.1_chromosome_1	21781569	1	4.02e-08	0.893617	0.97619	0.046485	41.0965	13.5096	3.19158	1	1	1	1	1	1	1	1	1	1	1	1	-	1	-	1	1	1	1	1	1	-	1	-	1	1	1	1	1	1	1	1	1	1	1	-	1
25355479	TGCAGGAAGGAACTTTTTATGTCATACAAGTCATATTATCAGGTACCTGGACCTTTTATATAAAGTTAC	TGCAGGAAGGAACTTTTTATGTCATACAAGTCATATTATCAGGTACCTGGACCTTTTATATAAAGTTAC	NC_040279.1_chromosome_1	21826851	1	4.62e-29	0.893617	0.97619	0.046485	18.1754	6.51751	2.81966	1	1	1	1	1	1	1	1	1	1	1	1	1	1	1	1	1	1	1	1	1	-	1	1	1	1	1	1	1	1	1	-	1	1	-	-	1
25357307	TGCAGTTTCTATTCTATTATCCAATCCAATAACACCACAAAAAGTGTAGGTTCTATTATCCCATGTAAT	TGCAGTTTCTATTCTATTATCCAATCCAATAACACCACAAAAAGTGTAGGTTCTATTATCCCATGTAAT	NC_040279.1_chromosome_1	21874042	1	4.62e-29	0.893617	0.952381	0.090703	33.5268	10.7213	3.24298	1	1	1	1	1	1	1	0	1	1	1	1	1	1	1	1	1	1	1	1	1	1	1	-	-	1	1	1	1	1	1	1	-	1	1	1	1
42215850	TGCAGTTTCTATTCTATTATCCAATCCAATAACACCACATAAAGTGTAGGTTCTATTATCCCCTGTAAT	TGCAGTTTCTATTCTATTATCCAATCCAATAACACCACATAAAGTGTAGGTTCTATTATCCCCTGTAAT	NC_040279.1_chromosome_1	21874042	1	1e-25	1	0.010638	0.02105	43	0	100	1	0	0	0	0	0	0	0	0	0	0	0	0	0	0	0	0	0	0	0	0	0	0	0	0	0	0	0	0	0	0	0	0	0	0	0	0
14058310	TGCAGGTTGTGGTGTTTTCGTATGCATAGTTGTCAACTCTAGTTATTGTGGTGTTTTTGTATGCATAGC	TGCAGGTTGTGGTGTTTTCGTATGCATAGTTGTCAACTCTAGTTATTGTGGTGTTTTTGTATGCATAGC	NC_040279.1_chromosome_1	21874108	1	4.62e-29	0.87234	0.97561	0.047591	19.2193	6.27968	2.92962	1	1	1	1	1	1	1	1	1	1	1	1	1	1	1	1	1	1	1	1	1	1	1	1	1	1	1	1	1	1	1	-	-	-	1	1	1
14058043	TGCAGGGTAATCATGTTCTTCGTTAGGCACATAATTAGGTGAAGAACATTGAAGTTTGGTACATTATGG	TGCAGGGTAATCATGTTCTTCGTTAGGCACATAATTAGGTGAAGAACATTGAAGTTTGGTACATTATGG	NC_040279.1_chromosome_1	21895840	2	4.62e-29	0.893617	0.690476	0.427438	13.6823	7.47106	1.85504	1	-	1	1	1	1	1	0	0	1	1	1	1	1	1	0	1	0	1	0	1	0	1	1	0	1	1	1	0	0	0	0	0	1	1	0	0
28203461	TGCAGTTTTTTATGAGCCATTGATGTGGTGGTTGCTACATGCCACCCTAAGAAGTTCTGAACTTTACAG	TGCAGTTTTTTATGAGCCATTGATGTGGTGGTTGCTACATGCCACCCTAAGAAGTTCTGAACTTTACAG	NC_040279.1_chromosome_1	21898198	1	2.15e-27	0.87234	0.963415	0.070494	46.2035	12.9964	3.43156	1	1	1	1	1	1	1	1	1	1	1	1	1	1	1	1	1	1	1	1	1	1	1	1	1	1	1	-	1	1	1	1	1	1	-	1	1
14076486	TGCAGGTGCCATTGTTGCTTTTGCATTCATAAGTGGCATAGTTATTGTTTGAGCATGTTCAAGGGTTTT	TGCAGGTGCCATTGTTGCTTTTGCATTCATAAGTGGCATAGTTATTGTTTGAGCATGTTCAAGGGTTTT	NC_040279.1_chromosome_1	21936373	1	4.62e-29	0.893617	0.97619	0.046485	17.9474	6.70931	2.61457	1	1	1	1	1	1	1	1	1	1	1	1	1	1	1	1	1	1	1	1	1	-	1	1	1	1	1	-	1	1	1	1	-	1	1	1	1
14075639	TGCAGCTCCATTTGTCCACATTCTCACTGGTTTTTATTTTCCAAACCCACTCCTTCCTTCCCTTTGGCT	TGCAGCTCCATTTGTCCACATTCTCACTGGTTTTTATTTTCCAAACCCACTCCTTCCTTCCCTTTGGCT	NC_040279.1_chromosome_1	21940841	1	4.62e-29	0.840426	0.962025	0.073065	18.5133	7.05869	2.56078	1	1	-	1	1	1	1	0	1	1	1	1	1	1	1	1	1	1	1	1	1	1	1	1	1	1	1	1	1	1	1	1	1	1	1	1	-
14060527	TGCAGCAGGGTCCAGGGGGCATGGTACGGAGATGTGAAAAACTTCAAATTACAGATCGGAAGAGCGGTT	TGCAGCAGGGTCCAGGGGGCATGGTACGGAGATGTGAAAAACTTCAAATTAC	NC_040279.1_chromosome_1	21940907	1	2.98e-19	0.819149	0.974026	0.050599	30.1842	11.6736	2.56658	1	1	1	1	-	1	1	1	1	1	1	1	1	1	1	1	1	1	1	1	1	-	1	1	1	1	1	1	1	1	1	-	1	1	-	1	-
14084780	TGCAGAGTCAAAACTTACACTTTGTGAATGGTGAACCAGTTCTTGGTGACAACCCTATTAGATTACAGA	TGCAGAGTCAAAACTTACACTTTGTGAATGGTGAACCAGTTCTTGGTGACAACCCTATTAGATTACAGA	NC_040279.1_chromosome_1	21946634	1	4.68e-19	0.989362	0.096774	0.174818	38.1818	12.401	3.07914	1	0	0	0	0	0	0	0	0	0	0	0	0	0	0	0	0	0	1	0	0	0	0	0	1	0	0	0	0	-	1	0	1	0	1	1	1
42215372	TGCAGAGTCAAAACTTACACTCGTGGATGGTGAACCAGTTCTTGGTGACAACCCTGTTAGATTGAATAG	TGCAGAGTCAAAACTTACACTCGTGGATGGTGAACCAGTTCTTGGTGACAACCCTGTTAGATTGAATAG	NC_040279.1_chromosome_1	21946634	1	4.62e-29	0.882979	0.975904	0.047031	11.8684	5.52905	2.15491	1	1	1	1	1	1	1	1	1	1	1	1	1	1	1	1	1	1	1	1	1	1	1	1	1	1	1	1	1	1	-	1	1	1	1	1	1
25363453	TGCAGCATATAGCTCAGCTTTTGCCTCCATGGCAGCTTCTTCGGCTGATGAAATGTTCTTTTTACAGAT	TGCAGCATATAGCTCAGCTTTTGCCTCCATGGCAGCTTCTTCGGCTGATGAAATGTTCTTTTTAC	NC_040279.1_chromosome_1	21946700	1	2.59e-26	0.851064	0.975	0.04875	61.7017	19.7781	3.05555	1	1	1	1	-	1	1	1	1	1	1	1	1	1	1	1	1	1	1	1	1	1	1	-	1	-	1	1	1	1	1	1	1	1	1	1	1
14059588	TGCAGAACTAGGTACGGCTGTAGGATGTTTCCAACACACTACACCCTATACTTAGGGTTACAGATCGGA	TGCAGAACTAGGTACGGCTGTAGGATGTTTCCAACACACTACACCCTATACTTAGGGTTAC	NC_040279.1_chromosome_1	21955264	2	3.91e-24	0.893617	0.97619	0.046485	22.0965	8.46248	2.54252	1	1	1	1	1	1	1	1	1	1	1	1	1	1	1	1	1	1	1	1	1	1	1	1	1	-	1	1	1	1	1	1	1	1	1	1	1
25354665	TGCAGCAGATTAGAGAAGTATATAATGGTGTTATTTTGGGTGAACAAAACAAATTGAAAATGAATGTGT	TGCAGCAGATTAGAGAAGTATATAATGGTGTTATTTTGGGTGAACAAAACAAATTGAAAATGAATGTGT	NC_040279.1_chromosome_1	21960465	1	4.62e-29	0.882979	0.975904	0.047031	13.4867	5.58936	2.45843	1	1	1	1	1	1	1	1	1	1	1	1	1	1	-	1	1	1	1	1	1	1	1	1	1	1	1	1	1	1	1	1	1	1	1	1	1
14077210	TGCAGTGTGGTGCACAAACAAGAACTTCAACTTTCAACCCTAACGGTGTTACTCGCTGGCCTCGAAGTA	TGCAGTGTGGTGCACAAACAAGAACTTCAACTTTCAACCCTAACGGTGTTACTCGCTGGCCTCGAAGTA	NC_040279.1_chromosome_1	21964139	1	4.62e-29	0.861702	0.962963	0.071331	13.7257	6.2205	2.19974	1	1	1	1	1	1	1	1	1	1	1	1	1	1	1	1	1	1	1	1	1	1	-	1	1	1	1	1	1	1	-	1	-	1	1	1	1
25353473	TGCAGAATTTTGGATCGTGGCAGCAGTGAAATGTGACAGAGCATACTATATGCAATTCTAGCTATACAA	TGCAGAATTTTGGATCGTGGCAGCAGTGAAATGTGACAGAGCATACTATATGCAATTCTAGCTATACAA	NC_040279.1_chromosome_1	22013430	2	4.62e-29	0.861702	0.975309	0.048163	12.4386	5.17252	2.40109	1	1	1	1	1	1	1	1	1	1	1	1	1	1	1	1	1	1	1	1	1	1	1	-	1	1	1	1	1	1	1	1	1	-	1	1	1
62045202	TGCAGACTCACATAGATCCAGTCTGCAAGTCCGCATAAAAAAAAAAATAACTTGCACTTATATCTATTA	TGCAGACTCACATAGATCCAGTCTGCAAGTCCGCATAAAAAAAAAAATAACTTGCACTTATATCTATTA	NC_040279.1_chromosome_1	22017115	1	4.62e-29	0.893617	0.97619	0.046485	23.4474	7.8283	3.08335	1	1	1	1	1	1	1	1	-	1	1	1	1	1	1	1	1	1	1	1	1	1	1	1	1	1	1	1	1	1	1	1	1	1	1	1	1
25355892	TGCAGGGTGTTCAAGCACACCACCCTTGCCAATGATTTGCTTCAAAAACGCAGCAGATTCTATGCAGCT	TGCAGGGTGTTCAAGCACACCACCCTTGCCAATGATTTGCTTCAAAAACGCAGCAGATTCTATGCAGCT	NC_040279.1_chromosome_1	22071780	1	4.62e-29	0.893617	0.97619	0.046485	19.3158	6.6297	2.91553	1	-	1	1	1	1	1	1	1	1	1	1	1	1	1	1	1	1	1	1	1	1	1	1	1	1	1	1	1	1	1	1	1	1	-	1	1
65543553	TGCAGCATGAGAACATGCAAATTGGAGGCAGCTAGCACCATTTGTTCCATGTGCTTCACTTGTTTACAG	TGCAGCATGAGAACATGCAAATTGGAGGCAGCTAGCACCATTTGTTCCATGTGCTTCACTTGTTTACAG	NC_040279.1_chromosome_1	22072556	1	2.78e-26	0.946809	0.303371	0.422674	47.0588	16.7928	2.85436	1	-	0	0	0	0	0	0	0	0	0	0	0	0	0	0	0	0	0	0	0	0	0	0	0	0	0	0	0	0	0	0	0	0	0	0	0
65543580	TGCAGATCTACCAAACACAAACAGCGAACGCGATTTCATGGCCCAATTTTATTTTTTACAGATCGGAAG	TGCAGATCTACCAAACACAAACAGCGAACGCGATTTCATGGCCCAATTTTATTTTTTAC	NC_040279.1_chromosome_1	22072624	1	2.23e-21	0.989362	0.333333	0.444444	80.0571	29.1547	2.94676	1	1	0	0	0	0	0	0	0	0	0	0	0	0	0	0	0	0	0	0	0	0	0	0	0	0	0	0	0	0	0	0	0	0	0	0	0
14057913	TGCAGGGAAGAGTTGGCAGGGTGGGGGTGAGAGGCTGAAAGCTTGTAGAAGCCGACGGCGGCATCGATG	TGCAGGGAAGAGTTGGCAGGGTGGGGGTGAGAGGCTGAAAGCTTGTAGAAGCCGACGGCGGCATCGATG	NC_040279.1_chromosome_1	22097600	1	4.62e-29	0.893617	0.97619	0.046485	36.3772	14.5496	2.61176	1	-	1	1	1	1	1	1	1	1	1	1	1	1	1	1	1	1	1	1	1	1	1	1	1	1	1	1	-	1	1	-	1	1	1	1	1
14058054	TGCAGGGTCAAGGAGGAACTGTATCCTGCCACCTTGCCAAGCCCCAAAAATCAAGCTGCAAAGGTAACT	TGCAGGGTCAAGGAGGAACTGTATCCTGCCACCTTGCCAAGCCCCAAAAATCAAGCTGCAAAGGTAACT	NC_040279.1_chromosome_1	22097666	1	4.62e-29	0.861702	0.975309	0.048163	45.5088	18.5355	2.64366	1	-	1	1	-	1	1	1	1	1	1	1	1	1	1	1	1	1	1	-	1	1	1	1	1	-	1	1	1	1	1	1	1	1	1	1	1
100031923	TGCAGGGTCAAGGAGGAACTGTATCCTGGCACCTTGCCAAGCCCTAAAAATCAAGCTGCAAAGGTAATT	TGCAGGGTCAAGGAGGAACTGTATCCTGGCACCTTGCCAAGCCCTAAAAATCAAGCTGCAAAGGTAATT	NC_040279.1_chromosome_1	22097666	1	1.29e-24	1	0.021277	0.041648	25.25	6.86932	3.99614	1	0	0	0	0	0	0	0	0	0	0	0	0	0	0	0	0	0	0	0	0	0	0	0	0	0	0	0	0	0	0	0	0	0	0	0	0
100043953	TGCAGCCACAAGCTAAGAACGACACACCACGAGTAGCTACAGAGAACGTTGAGAGAGAGTATCTTGAAT	TGCAGCCACAAGCTAAGAACGACACACCACGAGTAGCTACAGAGAACGTTGAGAGAGAGTATCTTGAAT	NC_040279.1_chromosome_1	22132527	1	2.16e-22	1	0.021277	0.041648	26.5	6.18466	3.72623	1	0	0	0	0	0	0	0	0	0	0	0	0	0	0	0	0	0	0	0	0	0	0	0	0	0	0	0	0	0	0	0	0	0	0	0	0
14057412	TGCAGCTTGGCTTCAGGGTACATCTCTGCCATGCAGGCTTCCCCTCCCACAGTTTCACATGCTTCTGCT	TGCAGCTTGGCTTCAGGGTACATCTCTGCCATGCAGGCTTCCCCTCCCACAGTTTCACATGCTTCTGCT	NC_040279.1_chromosome_1	22132593	1	4.62e-29	0.861702	0.975309	0.048163	24.5175	7.82173	3.12529	1	1	1	1	1	1	1	1	1	1	1	1	1	1	1	1	1	1	1	1	1	1	-	1	1	1	1	1	1	1	1	1	1	1	1	1	1
100065307	TGCAGGCCTTTGAATACTATTCTTCTTCTCCTCATATGAAGAACATAAATTCATCTGTTGCTCTATTAC	TGCAGGCCTTTGAATACTATTCTTCTTCTCCTCATATGAAGAACATAAATTCATCTGTTGCTCTATTAC	NC_040279.1_chromosome_1	22158889	1	4.68e-19	1	0.021277	0.041648	23.75	7.66078	3.27096	1	0	0	0	0	0	0	0	0	0	0	0	0	0	0	0	0	0	0	0	0	0	0	0	0	0	0	0	0	0	0	0	0	0	0	0	0
100007459	TGCAGAGTTATAATAGCGATATTATCAGGTAATGCGTAAGAAGAATCTATTCCTGAAAATGTTACAGAT	TGCAGAGTTATAATAGCGATATTATCAGGTAATGCGTAAGAAGAATCTATTCCTGAAAATGTTAC	NC_040279.1_chromosome_1	22164256	1	2.61e-21	1	0.021277	0.041648	29.25	9.03811	3.40278	1	0	0	0	0	0	0	0	0	0	0	0	0	0	0	0	0	0	0	0	0	0	0	0	0	0	0	0	0	0	0	0	0	0	0	0	0
14057960	TGCAGGGATGCTATTGCTGAAACTGTTGTGCTTGCAAACTGTTGTTTGTTCTTGTATGATAAAATATGA	TGCAGGGATGCTATTGCTGAAACTGTTGTGCTTGCAAACTGTTGTTTGTTCTTGTATGATAAAATATGA	NC_040279.1_chromosome_1	22174002	1	4.62e-29	0.851064	0.975	0.04875	15.9734	6.20228	2.59899	1	1	1	1	1	1	1	1	1	1	1	1	1	1	1	1	1	1	1	1	1	1	-	1	1	1	1	1	-	1	1	1	1	1	1	-	1
25356826	TGCAGTGGGATGAGTTCCAAAAATTTACTTCACAACTGAAGGAAAAGAAAATGGAAAAATTTTGCAGAT	TGCAGTGGGATGAGTTCCAAAAATTTACTTCACAACTGAAGGAAAAGAAAATGGAAAAATTTTAC	NC_040279.1_chromosome_1	22174206	1	9.32e-26	0.87234	0.97561	0.047591	18.9825	6.31481	3.04624	1	1	1	1	1	1	1	1	1	1	1	1	1	1	1	1	1	1	1	1	1	1	1	1	1	1	-	1	1	1	1	1	-	1	1	1	1
14055026	TGCAGAAGTTCATAAAAACAATAGATACTCATCAAAGATAAAGATAATGTAAAATGTTAGAGGGAATCT	TGCAGAAGTTCATAAAAACAATAGATACTCATCAAAGATAAAGATAATGTAAAATGTTAGAGGGAATCT	NC_040279.1_chromosome_1	22317568	1	4.62e-29	0.882979	0.975904	0.047031	14.885	6.90742	2.16882	1	1	1	1	1	1	1	1	1	1	-	1	1	1	1	1	1	1	-	1	1	1	1	1	1	1	1	1	1	1	1	1	1	1	1	1	1
100069234	TGCAGAAGTTCATAAAAACATTAGATACTCATCAGGGATAAAGATAATGTAAAATGTTAGAGGGAATCT	TGCAGAAGTTCATAAAAACATTAGATACTCATCAGGGATAAAGATAATGTAAAATGTTAGAGGGAATCT	NC_040279.1_chromosome_1	22317568	1	4.65e-24	1	0.021277	0.041648	11.75	3.11247	4.08511	1	0	0	0	0	0	0	0	0	0	0	0	0	0	0	0	0	0	0	0	0	0	0	0	0	0	0	0	0	0	0	0	0	0	0	0	0
14059900	TGCAGACTCCAAGGATAACTGCATTGTTACAGATCGGAAGAGCGGTTCAGCAGGAATGCCGAGACCGAT	TGCAGACTCCAAGGATAACTGCATTGTTAC	NC_040279.1_chromosome_1	22318543	1	1.45e-07	0.914894	0.976744	0.04543	27.4737	14.7162	1.87581	1	1	1	1	1	1	1	1	1	1	1	1	1	1	1	1	1	1	1	1	1	1	1	1	1	1	1	1	1	1	1	1	1	1	1	1	-
14059298	TGCAGTTTTGGTTCCTTTTATGAATGTAATTACAGATTTTGTATTATTATAATACCTAAAGCATATAAA	TGCAGTTTTGGTTCCTTTTATGAATGTAATTACAGATTTTGTATTATTATAATACCTAAAGCATATAAA	NC_040279.1_chromosome_1	22323906	1	4.62e-29	0.893617	0.97619	0.046485	11.1316	5.53539	2.03513	1	1	1	1	1	1	1	1	1	1	1	-	1	1	1	1	1	1	1	1	1	1	1	1	1	1	-	1	1	1	1	1	1	1	1	-	1
44876072	TGCAGAGTTTCCAACCTTCTATAAAAATATATAACCAAAAGAAGAAAATACAGAGCCCTAGGTTAGTAA	TGCAGAGTTTCCAACCTTCTATAAAAATATATAACCAAAAGAAGAAAATACAGAGCCCTAGGTTAGTAA	NC_040279.1_chromosome_1	22323972	1	4.62e-29	0.851064	0.9625	0.072187	10.5044	3.82383	2.72647	1	1	1	1	1	1	1	1	1	1	1	1	1	1	1	1	1	1	1	1	1	1	1	1	1	1	1	1	1	1	1	1	1	1	1	1	1
14085366	TGCAGTATCTTCTTCGACGCTTCCCAATTTCAAGTTTGGGTCAATTGGTGTACTTGTAGGCTTGCATGC	TGCAGTATCTTCTTCGACGCTTCCCAATTTCAAGTTTGGGTCAATTGGTGTACTTGTAGGCTTGCATGC	NC_040279.1_chromosome_1	22327380	2	4.62e-29	0.925532	0.321839	0.436517	34.4	22.4077	1.56759	1	1	0	0	1	1	0	0	0	0	0	0	1	1	0	0	1	0	1	0	0	0	0	1	-	0	0	0	0	0	1	0	0	0	0	1	0
14086848	TGCAGGCATTAGGAGTGATGTGTGAATGCGCATAGGAAAGATTATTCGTATAATAGCTATTTTACAGAT	TGCAGGCATTAGGAGTGATGTGTGAATGCGCATAGGAAAGATTATTCGTATAATAGCTATTTTAC	NC_040279.1_chromosome_1	22330087	1	2.59e-26	0.904255	0.976471	0.045952	59.8246	17.3606	3.76048	1	1	1	1	1	1	1	1	1	1	1	1	1	1	1	1	1	-	1	1	1	1	1	1	1	1	1	1	1	1	1	-	1	1	1	1	1
14057135	TGCAGCTAGGATTCGATTCTCTCTTTTTTGCTAGAATTGATTACCAAGATAGAGCCAAGCGATTGAAGG	TGCAGCTAGGATTCGATTCTCTCTTTTTTGCTAGAATTGATTACCAAGATAGAGCCAAGCGATTGAAGG	NC_040279.1_chromosome_1	22344685	1	4.62e-29	0.904255	0.588235	0.484429	13.15	5.85897	2.3155	1	0	1	1	1	1	1	1	1	1	1	1	1	1	1	1	1	1	1	1	1	1	1	1	1	1	-	-	1	1	-	1	-	1	1	1	1
100022616	TGCAGTTCAGGCTTACTTGCTTGGTGCTGAGGTATGTTCATCTTACAGATCGGAAGAGCGGTTCAGCAG	TGCAGTTCAGGCTTACTTGCTTGGTGCTGAGGTATGTTCATCTTAC	NC_040279.1_chromosome_1	22344923	1	2.36e-14	1	0.021277	0.041648	42	14.089	3.0912	1	0	0	0	0	0	0	0	0	0	0	0	0	0	0	0	0	0	0	0	0	0	0	0	0	0	0	0	0	0	0	0	0	0	0	0	0
100013049	TGCAGGGTGCATGTGTGCAGAACGTGCTGGATTCTGTGATATCCTCGCTCTTGGAGGACAAGAATCGCA	TGCAGGGTGCATGTGTGCAGAACGTGCTGGATTCTGTGATATCCTCGCTCTTGGAGGACAAGAATCGCA	NC_040279.1_chromosome_1	22346557	1	4.62e-29	1	0.021277	0.041648	19.25	1.29904	12.6042	1	0	0	0	0	0	0	0	0	0	0	0	0	0	0	0	0	0	0	0	0	0	0	0	0	0	0	0	0	0	0	0	0	0	0	0	0
65543560	TGCAGATTACACTTTTGGGATGCTATACGGTAGAGGTTCAACAAGGTTACAGATCGGAAGAGCGGTTCA	TGCAGATTACACTTTTGGGATGCTATACGGTAGAGGTTCAACAAGGTTAC	NC_040279.1_chromosome_1	22383458	1	4.63e-17	0.968085	0.307692	0.426036	43.8788	13.4452	3.37043	1	1	0	0	0	0	0	0	0	0	0	0	0	0	0	0	0	0	0	0	0	0	0	0	0	0	0	0	0	0	0	0	0	0	0	0	0
100035244	TGCAGAAATTCTTGAATAAAATCCCATTCACATGACTAACCACACTAATATATACATACTATTCAATCT	TGCAGAAATTCTTGAATAAAATCCCATTCACATGACTAACCACACTAATATATACATACTATTCAATCT	NC_040279.1_chromosome_1	22383505	1	4.62e-29	0.946809	0.337079	0.446913	8.69231	5.42149	1.6113	1	1	0	0	0	0	0	0	0	0	0	0	0	0	0	0	0	0	0	0	0	0	0	0	0	0	0	0	-	0	0	0	0	0	0	0	0
62448713	TGCAGGAAGCGATTGTTCTAAATGTTGTTCATTCTTTCACAGGAAAAGTTGTATGTGATCTTTCTTTTT	TGCAGGAAGCGATTGTTCTAAATGTTGTTCATTCTTTCACAGGAAAAGTTGTATGTGATCTTTCTTTTT	NC_040279.1_chromosome_1	22388694	1	4.62e-29	0.851064	0.975	0.04875	30.307	10.1438	2.94982	1	1	1	1	1	1	1	1	1	1	1	1	1	1	1	1	1	1	1	1	1	1	1	1	1	1	-	1	-	1	1	1	-	1	1	1	1
100011788	TGCAGGAAGCGATTATTCTAAATGCTATTCATTCCTTCACAGGAAAAGTTGTATGTGATCTTTTTGGTA	TGCAGGAAGCGATTATTCTAAATGCTATTCATTCCTTCACAGGAAAAGTTGTATGTGATCTTTTTGGTA	NC_040279.1_chromosome_1	22388694	1	4.68e-19	1	0.021277	0.041648	14.5	5.02494	3.08653	1	0	0	0	0	0	0	0	0	0	0	0	0	0	0	0	0	0	0	0	0	0	0	0	0	0	0	0	0	0	0	0	0	0	0	0	0
25356604	TGCAGTCTGCGGCTCCACAATAGCATGGCATTTGCTTGATCTTCCCATCAGAGCCCAACACGCTATCCA	TGCAGTCTGCGGCTCCACAATAGCATGGCATTTGCTTGATCTTCCCATCAGAGCCCAACACGCTATCCA	NC_040279.1_chromosome_1	22388760	1	4.62e-29	0.914894	0.976744	0.04543	56.2807	16.9853	3.29066	1	1	1	1	1	1	1	1	1	1	1	1	1	1	1	1	1	1	1	1	1	-	1	1	-	1	1	1	1	1	1	1	1	1	1	1	1
14059353	TGCAGAAAACGGAGAAGACACTAGCTGGACCAAATGCAATAGTAGTTACAGATCGGAAGAGCGGTTCAG	TGCAGAAAACGGAGAAGACACTAGCTGGACCAAATGCAATAGTAGTTAC	NC_040279.1_chromosome_1	22400237	1	1.24e-17	0.87234	0.97561	0.047591	28.8158	10.0809	2.93196	1	1	1	1	1	1	1	-	1	1	1	1	1	1	1	1	1	1	1	1	1	1	1	1	1	1	-	-	1	1	1	1	1	1	1	1	1
25355073	TGCAGCGCTTGAATTCGAGCGCTGGACCTCCGCGGCGTGGTTGGAGAAACCTTCGATTTTTTCAATTTC	TGCAGCGCTTGAATTCGAGCGCTGGACCTCCGCGGCGTGGTTGGAGAAACCTTCGATTTTTTCAATTTC	NC_040279.1_chromosome_1	22400283	1	4.62e-29	0.861702	0.975309	0.048163	45.7281	13.2911	3.52088	1	-	1	1	1	1	1	1	1	1	1	1	1	1	1	1	1	1	1	1	1	1	1	1	1	1	1	1	1	1	1	-	1	1	1	1	1
62470522	TGCAGTATTGATTGGATGTTGAACAAAGGGGAATGAAGAAGGTTCTTCCTCCCCTTGTTGGCTAGGGAA	TGCAGTATTGATTGGATGTTGAACAAAGGGGAATGAAGAAGGTTCTTCCTCCCCTTGTTGGCTAGGGAA	NC_040279.1_chromosome_1	22472688	1	4.62e-29	0.851064	0.9625	0.072187	14.4513	6.02354	2.38421	1	1	1	1	1	1	1	1	1	-	1	1	1	1	1	1	1	1	1	1	1	1	1	1	1	1	1	1	-	1	1	1	1	-	1	1	1
25354169	TGCAGATGATAGCACCCCTTCTACATATGGCCAAATACCCACTTCTACCTTGATTGAGACACAGGACCC	TGCAGATGATAGCACCCCTTCTACATATGGCCAAATACCCACTTCTACCTTGATTGAGACACAGGACCC	NC_040279.1_chromosome_1	22472754	1	4.62e-29	0.861702	0.975309	0.048163	30.9737	9.73821	3.23118	1	1	1	1	1	1	1	1	1	1	1	1	1	1	1	1	1	1	1	1	1	1	1	1	1	-	1	1	1	1	1	1	1	-	-	1	1
25355283	TGCAGCTGCTGCTTATGATGCTGCTGCTTTGAAGTTCAAAGGATCCAAAGCAAAGCTCAATTTCCCTGA	TGCAGCTGCTGCTTATGATGCTGCTGCTTTGAAGTTCAAAGGATCCAAAGCAAAGCTCAATTTCCCTGA	NC_040279.1_chromosome_1	22473582	1	4.62e-29	0.925532	0.977011	0.04492	30.8772	9.5294	3.18854	1	1	1	1	1	1	1	1	1	1	1	1	1	1	-	1	1	1	1	1	1	1	1	1	1	1	1	1	1	1	1	1	-	1	1	1	1
100031122	TGCAGCTGCTGCTTATGATGCTGCTGCTTTGAAGTTCAAAGGATCCAAAGCAAAACTCAATTTCCCAGA	TGCAGCTGCTGCTTATGATGCTGCTGCTTTGAAGTTCAAAGGATCCAAAGCAAAACTCAATTTCCCAGA	NC_040279.1_chromosome_1	22473582	1	1e-25	1	0.021277	0.041648	53.25	5.40255	7.84667	1	0	0	0	0	0	0	0	0	0	0	0	0	0	0	0	0	0	0	0	0	0	0	0	0	0	0	0	0	0	0	0	0	0	0	0	0
25360028	TGCAGTGCAGTTAGATAATTTTACTTCTCTTCTAAAAGGTATAAGTCACTTGATTACAGATCGGAAGAG	TGCAGTGCAGTTAGATAATTTTACTTCTCTTCTAAAAGGTATAAGTCACTTGATTAC	NC_040279.1_chromosome_1	22506580	1	5.84e-22	0.904255	0.976471	0.045952	32.8421	12.5807	2.75906	1	1	1	1	-	1	1	1	1	1	1	1	1	1	1	1	1	1	1	1	1	1	1	1	1	1	1	1	1	1	1	1	1	1	1	1	-
14085002	TGCAGGAAGCAACCCCTTTCCATTTCTCGCATGGCTCAAGAAATACAGGCATCAGGAATTCATGATAAC	TGCAGGAAGCAACCCCTTTCCATTTCTCGCATGGCTCAAGAAATACAGGCATCAGGAATTCATGATAAC	NC_040279.1_chromosome_1	22517819	2	4.62e-29	0.840426	0.835443	0.274956	17.2157	6.85798	2.38218	1	1	1	1	1	1	1	1	1	1	-	1	1	1	0	1	1	1	-	1	1	1	-	0	0	1	-	1	1	1	0	1	0	1	0	0	0
14085003	TGCAGGAAGTAACCCCTTTCCATTTCTCGCATGGCTCAAGAAATACAGGCATCAAGAATTCATGATGAA	TGCAGGAAGTAACCCCTTTCCATTTCTCGCATGGCTCAAGAAATACAGGCATCAAGAATTCATGATGAA	NC_040279.1_chromosome_1	22517819	2	4.65e-24	0.829787	0.948718	0.097304	16.8482	6.46448	2.55217	1	1	1	-	1	1	1	-	1	1	1	1	1	1	1	1	1	1	-	1	1	1	-	1	1	1	1	1	-	1	1	1	1	-	1	1	1
14075964	TGCAGGAAGTAACCCCTTTCCATTTCTCGCATGGCTCAAGAAATACAGGAGAATTCATGATGAACCACA	TGCAGGAAGTAACCCCTTTCCATTTCTCGCATGGCTCAAGAAATACAGGAGAATTCATGATGAACCACA	NC_040279.1_chromosome_1	22517819	1	1.68e-18	1	0.010638	0.02105	17	0	100	1	0	0	0	0	0	0	0	0	0	0	0	0	0	0	0	0	0	0	0	0	0	0	0	0	0	0	0	0	0	0	0	0	0	0	0	0
42216019	TGCAGGAAGCAAACCCTTTCCATTTCTCGCATGGCTCAAGAAATACAGGCATCAGGAATTCATGATGAA	TGCAGGAAGCAAACCCTTTCCATTTCTCGCATGGCTCAAGAAATACAGGCATCAGGAATTCATGATGAA	NC_040279.1_chromosome_1	22517819	4	1e-25	1	0.010638	0.02105	22	0	100	1	0	0	0	0	0	0	0	0	0	0	0	0	0	0	0	0	0	0	0	0	0	0	0	0	0	0	0	0	0	0	0	0	0	0	0	0
14082253	TGCAGCATGGCTACCCTATCTCCTGTTCACCATAGACACCAGCTTTCCATTGAGTTATGCAATCTTCTC	TGCAGCATGGCTACCCTATCTCCTGTTCACCATAGACACCAGCTTTCCATTGAGTTATGCAATCTTCTC	NC_040279.1_chromosome_1	22517885	1	4.62e-29	0.851064	0.85	0.255	29.3398	9.77172	2.92471	1	1	1	1	1	1	1	1	1	1	1	1	1	1	0	1	1	-	1	1	1	1	1	0	0	-	-	1	1	1	0	1	0	1	0	0	0
100087955	TGCAGCATAGCTACCCTATCTCCTGTCCACCATAGACACCAGCTTTCCATTGAGTTATGCAATCTTCTC	TGCAGCATAGCTACCCTATCTCCTGTCCACCATAGACACCAGCTTTCCATTGAGTTATGCAATCTTCTC	NC_040279.1_chromosome_1	22517885	10	1e-25	0.978723	0.032609	0.063091	31.6	8.49941	3.76232	1	0	0	0	0	0	0	0	0	0	0	0	0	0	0	0	0	0	0	0	0	0	0	0	0	0	0	0	0	0	0	0	0	0	0	0	0
35152347	TGCAGGAAGTAACCCCTTTCCATTTCTCGCATGGCTCAAGAAATACAGGCATCAACACAGAGGAGAATC	TGCAGGAAGTAACCCCTTTCCATTTCTCGCATGGCTCAAGAAATACAGGCATCAACACAGAGGAGAATC	NC_040279.1_chromosome_1	22527454	1	4.62e-29	1	0.010638	0.02105	18	0	100	1	0	0	0	0	0	0	0	0	0	0	0	0	0	0	0	0	0	0	0	0	0	0	0	0	0	0	0	0	0	0	0	0	0	0	0	0
25354770	TGCAGCATAGCTACCCTATCTCCTGTCCACCATAGACACCAGCTTTCCATTGATTTATGCAATCTTTTC	TGCAGCATAGCTACCCTATCTCCTGTCCACCATAGACACCAGCTTTCCATTGATTTATGCAATCTTTTC	NC_040279.1_chromosome_1	22527520	10	4.62e-29	0.861702	0.901235	0.178022	30.4352	9.16341	3.2625	1	-	1	1	1	1	1	1	-	1	1	1	1	1	-	1	1	1	1	1	1	1	1	1	-	1	1	1	1	1	1	1	1	1	1	1	1
42215218	TGCAGCATGGCTACCCTATCTCCTGTCCACCACCATAGACACCAGCTTTCCATTGATTTATGCAATCTT	TGCAGCATGGCTACCCTATCTCCTGTCCACCACCATAGACACCAGCTTTCCATTGATTTATGCAATCTT	NC_040279.1_chromosome_1	22527520	3	2.8e-21	1	0.010638	0.02105	18	0	100	1	0	0	0	0	0	0	0	0	0	0	0	0	0	0	0	0	0	0	0	0	0	0	0	0	0	0	0	0	0	0	0	0	0	0	0	0
65543474	TGCAGATGCAAATGGTTTTAGTGAGATTGAGATTGAGAGTGAGATTGAGGAAAAACGTAATTATGTCTT	TGCAGATGCAAATGGTTTTAGTGAGATTGAGATTGAGAGTGAGATTGAGGAAAAACGTAATTATGTCTT	NC_040279.1_chromosome_1	22551667	1	2.82e-16	1	0.074468	0.137845	11.25	4.78931	2.30674	1	0	0	0	0	0	0	0	0	0	0	0	0	0	0	0	0	0	0	0	0	0	0	0	0	0	0	0	0	0	0	0	0	0	0	0	0
14086947	TGCAGTTATACAGATAAAGCTCTCGTAGATTGGAGCCAAATTTACAGATCGGAAGAGCGGTTCAGCAGG	TGCAGTTATACAGATAAAGCTCTCGTAGATTGGAGCCAAATTTAC	NC_040279.1_chromosome_1	22555791	1	6.31e-10	1	0.010638	0.02105	36	0	100	1	0	0	0	0	0	0	0	0	0	0	0	0	0	0	0	0	0	0	0	0	0	0	0	0	0	0	0	0	0	0	0	0	0	0	0	0
25360164	TGCAGTTAGGTTTGACCTAAATTAGGATTTGGGAAATTCATAAACTTACAGATCGGAAGAGCGGTTCAG	TGCAGTTAGGTTTGACCTAAATTAGGATTTGGGAAATTCATAAACTTAC	NC_040279.1_chromosome_1	22676389	1	1.24e-17	0.87234	0.97561	0.047591	30.9211	10.5391	3.09476	1	1	1	1	1	1	1	1	1	1	1	1	1	1	-	1	1	1	1	1	1	1	1	1	1	1	1	1	-	1	1	1	1	1	1	1	1
62461165	TGCAGGCAGTGGTCAACAATCACAAGAGAAGCTAGAATTCAAGCATAGACTTTCAATAGCTCAAGGTGC	TGCAGGCAGTGGTCAACAATCACAAGAGAAGCTAGAATTCAAGCATAGACTTTCAATAGCTCAAGGTGC	NC_040279.1_chromosome_1	22688423	1	4.62e-29	0.904255	0.976471	0.045952	15.0439	4.78556	3.11153	1	1	1	1	1	1	1	1	1	1	-	1	1	1	1	1	1	1	1	1	1	1	1	1	1	-	1	-	-	1	1	1	1	1	1	1	1
100012584	TGCAGGCGCTGGTCAACAATCTCGAGAGAAGCTAGAATTCAAGCATAGACTTTCAATAGCTCAAGGTGC	TGCAGGCGCTGGTCAACAATCTCGAGAGAAGCTAGAATTCAAGCATAGACTTTCAATAGCTCAAGGTGC	NC_040279.1_chromosome_1	22688423	1	2.16e-22	1	0.021277	0.041648	19.5	6.34429	2.75145	1	0	0	0	0	0	0	0	0	0	0	0	0	0	0	0	0	0	0	0	0	0	0	0	0	0	0	0	0	0	0	0	0	0	0	0	0
28497008	TGCAGAGGAAAATCAAAGTCACCATCATCAGCTTCAAGAAAGGATTCATTTAGCCAACAAAACAAGATG	TGCAGAGGAAAATCAAAGTCACCATCATCAGCTTCAAGAAAGGATTCATTTAGCCAACAAAACAAGATG	NC_040279.1_chromosome_1	22688489	1	4.62e-29	0.840426	0.974684	0.049351	29.2719	9.53598	3.10052	1	1	1	1	1	1	1	1	1	1	1	1	1	1	1	1	1	1	1	1	1	1	1	-	1	1	1	1	1	1	1	1	1	1	1	1	1
100018667	TGCAGAGGAAAATCAAAGTCACCATCATAAGCTTTACAGATCGGAAGAGCGGTTCAGCAGGAATGCCGA	TGCAGAGGAAAATCAAAGTCACCATCATAAGCTTTAC	NC_040279.1_chromosome_1	22688489	1	1.96e-08	1	0.021277	0.041648	37.5	12.3592	3.19991	1	0	0	0	0	0	0	0	0	0	0	0	0	0	0	0	0	0	0	0	0	0	0	0	0	0	0	0	0	0	0	0	0	0	0	0	0
14075645	TGCAGCTCCTCCAAATATTGCTGCAAGAGTACTTGACATCTGGTGTGGGAATCCTTCACTTATGCTGTT	TGCAGCTCCTCCAAATATTGCTGCAAGAGTACTTGACATCTGGTGTGGGAATCCTTCACTTATGCTGTT	NC_040279.1_chromosome_1	22689727	1	4.62e-29	0.893617	0.97619	0.046485	17.7018	5.94261	2.97807	1	1	1	1	1	1	1	1	1	1	1	1	1	1	1	1	1	1	1	1	1	1	1	1	1	1	1	-	1	1	1	1	1	1	1	1	1
100044535	TGCAGCTCCTCCAAATATTGCTGCAAGAGTACTTGACATCTGGTGTGGGAATCACTTCACTTATGCTGT	TGCAGCTCCTCCAAATATTGCTGCAAGAGTACTTGACATCTGGTGTGGGAATCACTTCACTTATGCTGT	NC_040279.1_chromosome_1	22689727	1	7.73e-27	1	0.021277	0.041648	21	6.59545	3.03624	1	0	0	0	0	0	0	0	0	0	0	0	0	0	0	0	0	0	0	0	0	0	0	0	0	0	0	0	0	0	0	0	0	0	0	0	0
25364579	TGCAGAAGGCAAAACTTGAATTGGAAAATTGGTAACTCAGAATTTACAGATCGGAAGAGCGGTTCAGCA	TGCAGAAGGCAAAACTTGAATTGGAAAATTGGTAACTCAGAATTTAC	NC_040279.1_chromosome_1	22831417	1	1.47e-16	0.861702	0.975309	0.048163	40.2478	15.5042	2.71543	1	-	1	1	1	1	1	1	-	1	1	1	1	1	1	1	1	1	1	1	1	-	1	1	1	1	1	1	1	1	1	-	-	1	1	1	1
25364109	TGCAGTGCTTCCTGAGCTGCAATTTGCTTTGTCTGTCTTTCTTCACTTTGTTTCTTTGCCACTTTTGTT	TGCAGTGCTTCCTGAGCTGCAATTTGCTTTGTCTGTCTTTCTTCACTTTGTTTCTTTGCCACTTTTGTT	NC_040279.1_chromosome_1	22831461	1	4.62e-29	0.861702	0.975309	0.048163	15.5	6.15908	2.44014	1	1	1	1	1	1	1	1	1	1	1	1	1	1	1	1	1	1	1	1	1	1	1	1	1	1	1	1	1	1	1	1	1	1	1	1	1
14082209	TGCAGCAGTAATGTTCCACTTTTTATTTACCAGGATAGGAGGGCTTATTATATTTACAAAGCAGCACGT	TGCAGCAGTAATGTTCCACTTTTTATTTACCAGGATAGGAGGGCTTATTATATTTACAAAGCAGCACGT	NC_040279.1_chromosome_1	22867328	1	4.62e-29	0.819149	0.87013	0.226008	6.4466	3.2433	1.98717	1	1	1	0	1	1	1	1	1	-	1	1	1	1	1	0	1	1	1	1	1	1	1	1	1	-	1	0	1	1	1	0	-	-	1	1	1
35154602	TGCAGCAGTAATGTTCCACTTTTTATTTACCAGGATAGGAGGGCTAATTATATTTACAAAGCAGCACAT	TGCAGCAGTAATGTTCCACTTTTTATTTACCAGGATAGGAGGGCTAATTATATTTACAAAGCAGCACAT	NC_040279.1_chromosome_1	22867328	1	2.78e-26	1	0.106383	0.190131	6.0625	4.17536	1.40445	1	0	0	1	0	0	1	0	0	1	0	0	0	0	0	1	0	1	0	0	0	0	0	0	0	0	0	1	0	0	0	1	0	0	0	0	0
14076849	TGCAGTCAAAAACCGCATAATAAAATATGTTTCTTTCCTCTCACGTTTCTATCCCATATACAAAAACAC	TGCAGTCAAAAACCGCATAATAAAATATGTTTCTTTCCTCTCACGTTTCTATCCCATATACAAAAACAC	NC_040279.1_chromosome_1	22867394	1	4.62e-29	0.87234	0.97561	0.047591	17.0702	6.91391	2.3511	1	1	1	1	1	1	1	1	1	1	1	1	1	1	1	1	1	1	1	1	1	1	1	1	1	1	1	1	1	1	1	1	-	1	1	1	1
14075405	TGCAGCCGCAACTCACTCCTTCTTTAGGGTTTTTAGCTCTTCCAATTTCTTTGGCCAACATGGTGAGTA	TGCAGCCGCAACTCACTCCTTCTTTAGGGTTTTTAGCTCTTCCAATTTCTTTGGCCAACATGGTGAGTA	NC_040279.1_chromosome_1	22878743	1	4.62e-29	0.840426	0.949367	0.096138	9.73874	4.71095	2.02627	1	1	1	1	1	1	1	1	1	1	1	1	1	1	1	1	1	1	1	1	1	1	1	1	1	1	1	1	1	1	1	1	1	1	1	1	1
14063829	TGCAGTAAAAATTCCATACCACTCAATCAAAAAAAATACAATCCAACTGACCTAGTTCCCAATTACAGA	TGCAGTAAAAATTCCATACCACTCAATCAAAAAAAATACAATCCAACTGACCTAGTTCCCAATTACAGA	NC_040279.1_chromosome_1	22879470	1	1e-25	1	0.117021	0.206655	20.7059	9.52869	2.16728	1	0	0	1	0	0	1	0	0	1	0	0	0	0	0	1	0	1	0	0	0	0	0	0	0	0	0	1	0	0	0	1	0	1	0	0	0
14058347	TGCAGTAAAAATTCCATACCACTCAATCAAAAAAAATACAATCCAACTGACCTAGTTCCCAATCAAAAT	TGCAGTAAAAATTCCATACCACTCAATCAAAAAAAATACAATCCAACTGACCTAGTTCCCAATCAAAAT	NC_040279.1_chromosome_1	22879470	1	4.62e-29	0.87234	0.890244	0.195419	16.8365	7.75975	2.21984	1	1	1	0	1	1	1	1	1	1	1	1	1	1	1	0	1	1	1	1	1	1	1	-	1	1	1	0	-	1	1	0	-	-	1	1	1
14081669	TGCAGAACGACTGTGTTTAGTCACTCCCAGACTGTTGTTGTATGTGGGAACTGCCAGACTGTGTTGTGC	TGCAGAACGACTGTGTTTAGTCACTCCCAGACTGTTGTTGTATGTGGGAACTGCCAGACTGTGTTGTGC	NC_040279.1_chromosome_1	22879536	1	4.62e-29	0.851064	0.975	0.04875	34.5614	11.9956	2.94986	1	1	1	1	1	1	1	1	1	1	1	1	1	1	1	1	1	1	1	1	1	1	1	1	1	1	1	-	-	1	1	1	1	1	-	1	-
14055696	TGCAGAGGATACATGTTTGCCTTGGAGGTGACTGAAGAACTTGAGCATTGGCCAGAGCAGAAAAATCGT	TGCAGAGGATACATGTTTGCCTTGGAGGTGACTGAAGAACTTGAGCATTGGCCAGAGCAGAAAAATCGT	NC_040279.1_chromosome_1	23027835	1	4.62e-29	0.861702	0.975309	0.048163	31.3333	10.9606	2.92932	1	1	1	1	-	1	1	1	1	1	1	1	1	1	1	1	1	1	1	1	1	1	-	1	1	-	-	1	1	1	1	1	-	1	1	1	1
62456440	TGCAGAGGATACATGTTTGCCTTGGAGGTGACTGAAGAACTTGAGACATGGCCAGAGCAGAACAATCGT	TGCAGAGGATACATGTTTGCCTTGGAGGTGACTGAAGAACTTGAGACATGGCCAGAGCAGAACAATCGT	NC_040279.1_chromosome_1	23027835	1	4.65e-24	1	0.021277	0.041648	21.5	5.72276	3.38923	1	0	0	0	0	0	0	0	0	0	0	0	0	0	0	0	0	0	0	0	0	0	0	0	0	0	0	0	0	0	0	0	0	0	0	0	0
14063822	TGCAGCCTGTGAAGAGGGGCCATATTTATAGGACGATAACTCCTCATCAGCTGCTTGTTGATTGGGGAG	TGCAGCCTGTGAAGAGGGGCCATATTTATAGGACGATAACTCCTCATCAGCTGCTTGTTGATTGGGGAG	NC_040279.1_chromosome_1	23155723	1	1.66e-28	0.978723	0.195652	0.314745	32.8182	17.372	1.90628	1	0	0	1	1	1	1	0	0	1	0	0	0	0	0	1	-	1	1	0	0	1	-	0	0	0	1	1	0	0	0	1	0	1	0	0	0
14085880	TGCAGCCTCTTCTCCATTGAAGAGGTTTCTAGAGAAACATAAAAGGTTACAGATCGGAAGAGCGGTTCA	TGCAGCCTCTTCTCCATTGAAGAGGTTTCTAGAGAAACATAAAAGGTTAC	NC_040279.1_chromosome_1	23155790	1	1.67e-16	0.989362	0.204301	0.325124	47.5294	27.7078	1.7944	1	0	0	1	1	1	1	0	0	1	0	0	0	0	0	1	1	1	1	0	0	1	-	0	0	0	1	1	0	0	0	1	0	1	0	0	0
14078999	TGCAGAGGAAGAACCAGGGGTTAGCTTCTTGTTACAGATCGGAAGAGCGGTTCAGCAGGAATGCCGAGA	TGCAGAGGAAGAACCAGGGGTTAGCTTCTTGTTAC	NC_040279.1_chromosome_1	23156023	1	3.6e-10	0.87234	0.97561	0.047591	35.5526	16.8268	2.23602	1	1	1	1	1	1	1	1	1	1	1	1	1	1	1	1	1	1	1	1	1	1	1	1	1	1	1	1	1	1	1	1	1	1	1	-	1
25365335	TGCAGTTCTAGCATCAGTGTCAGGATTACAGATCGGAAGAGCGGTTCAGCAGGAATGCCGAGACCGATC	TGCAGTTCTAGCATCAGTGTCAGGATTAC	NC_040279.1_chromosome_1	23156055	1	4.55e-07	0.914894	0.976744	0.04543	26.5877	14.8512	1.87309	1	1	1	1	1	1	1	1	1	1	1	1	1	1	1	1	1	1	1	1	1	1	1	1	1	1	1	1	1	1	-	-	1	1	1	1	1
14085644	TGCAGCTGGAAGTTGGAAGAAGCTAGTGAGGTAAAGTGATTTTATTACAGATCGGAAGAGCGGTTCAGC	TGCAGCTGGAAGTTGGAAGAAGCTAGTGAGGTAAAGTGATTTTATTAC	NC_040279.1_chromosome_1	23210866	1	4.28e-17	0.893617	0.97619	0.046485	58.5351	20.8424	2.72775	1	-	1	-	1	1	1	1	1	1	1	1	1	1	1	1	1	1	1	1	1	1	1	1	1	1	-	-	1	1	1	-	1	1	1	1	1
14076827	TGCAGTATGAATGATGCCATTGCAATCGCAATTTAGAGCCATGGTTCATATCATGTGTATGAAGGGGTG	TGCAGTATGAATGATGCCATTGCAATCGCAATTTAGAGCCATGGTTCATATCATGTGTATGAAGGGGTG	NC_040279.1_chromosome_1	23243577	1	1e-25	0.968085	0.153846	0.260355	5.18519	2.89363	1.8168	0.95	0	0	1	1	1	1	0	0	1	0	0	0	0	0	1	1	-	0	0	0	1	-	0	0	0	1	1	0	0	0	1	0	-	0	0	0
14059033	TGCAGTGTTTTGGTTTGTGGAGAAAAATATTACTTTCACGTCATATACAATAATACAAAAAAAAAATGT	TGCAGTGTTTTGGTTTGTGGAGAAAAATATTACTTTCACGTCATATACAATAATACAAAAAAAAAATGT	NC_040279.1_chromosome_1	23352168	1	4.62e-29	0.893617	0.77381	0.350057	15.8977	8.75427	1.82204	1	-	0	0	0	0	1	1	0	-	1	1	1	1	0	0	1	1	1	0	1	1	-	1	1	1	1	0	1	1	1	0	1	1	1	1	1
14062352	TGCAGTGTTTTGGTTTGTGGAGAAAAATATTACTTTCACGTCATATACAATAATACAACAAAATGTAAA	TGCAGTGTTTTGGTTTGTGGAGAAAAATATTACTTTCACGTCATATACAATAATACAACAAAATGTAAA	NC_040279.1_chromosome_1	23352168	1	4.65e-24	0.989362	0.193548	0.312175	31.6429	11.2002	2.85863	1	0	1	0	1	1	0	0	1	-	0	0	0	0	1	0	0	1	0	1	0	1	1	0	0	0	0	0	0	0	0	1	0	0	0	0	0
14057415	TGCAGCTTGGTATTGTGGTACACCACTCACTCAACAAGCAATACCTCACACACCCTATCACCAAAAGCC	TGCAGCTTGGTATTGTGGTACACCACTCACTCAACAAGCAATACCTCACACACCCTATCACCAAAAGCC	NC_040279.1_chromosome_1	23352234	1	4.62e-29	0.87234	0.97561	0.047591	22.5439	9.42015	2.35565	1	1	1	1	1	1	1	1	1	1	1	1	1	1	1	1	1	1	-	1	1	1	-	-	1	1	1	1	1	1	1	1	1	1	1	1	1
14058152	TGCAGGTCAAAGGCCAATAAATATATATATGGTTCTTACTTCAAGATTCGTTGGTAATCATAATACATT	TGCAGGTCAAAGGCCAATAAATATATATATGGTTCTTACTTCAAGATTCGTTGGTAATCATAATACATT	NC_040279.1_chromosome_1	23372307	1	3.6e-25	0.978723	0.163043	0.272921	10.72	5.87551	1.83764	1	0	1	0	1	1	0	0	-	1	0	0	0	0	1	0	0	1	0	1	0	1	1	0	0	0	0	0	0	0	0	0	0	0	0	0	0
14058153	TGCAGGTCAAAGGCCAATAAATATATATGGTTCTTACTTCAAGATTCGTTGGTAATCATAATACATTCG	TGCAGGTCAAAGGCCAATAAATATATATGGTTCTTACTTCAAGATTCGTTGGTAATCATAATACATTCG	NC_040279.1_chromosome_1	23372307	1	4.62e-29	0.882979	0.843373	0.264189	21.7217	7.88021	2.81386	1	1	0	-	0	0	1	1	0	1	1	1	1	1	0	1	1	-	1	0	1	1	-	1	1	1	1	1	1	1	1	1	1	1	1	1	1
42215367	TGCAGAGGCCAGAGATGCCAATATCAGACACACGGTCCACAGAGAAGAACCCATTTTCTGTGTTTATCG	TGCAGAGGCCAGAGATGCCAATATCAGACACACGGTCCACAGAGAAGAACCCATTTTCTGTGTTTATCG	NC_040279.1_chromosome_1	23389426	1	4.62e-29	0.861702	0.962963	0.071331	10.9646	5.09716	2.09318	1	1	-	1	1	1	1	-	1	1	1	1	1	1	1	1	1	1	1	1	1	1	1	1	1	1	1	1	1	1	1	1	1	1	1	1	1
14058278	TGCAGGTTCCAACCATAACAACAAAGGTCACATTCACTCACTCCACACAAACTAGTTTTCAGAAGATAA	TGCAGGTTCCAACCATAACAACAAAGGTCACATTCACTCACTCCACACAAACTAGTTTTCAGAAGATAA	NC_040279.1_chromosome_1	23389950	1	4.62e-29	0.840426	0.962025	0.073065	52.6372	12.6415	3.83079	1	1	1	1	1	1	1	1	1	1	1	1	1	1	1	1	1	1	1	1	1	1	1	1	1	1	1	1	1	-	1	1	1	-	1	1	1
14061785	TGCAGTGTTCATAACTATGACGACTTCAATTTTACAGATCGGAAGAGCGGTTCAGCAGGAATGCCGAGA	TGCAGTGTTCATAACTATGACGACTTCAATTTTAC	NC_040279.1_chromosome_1	23421164	1	3.6e-10	0.978723	0.347826	0.453686	38.0408	17.1523	2.32887	1	0	1	1	1	1	1	0	1	1	0	1	0	1	1	1	1	1	1	1	0	1	1	0	0	0	1	1	0	0	0	0	0	-	0	0	0
14059331	TGCAGAAAAACCAGCAAATACAACCTGACCAGATGAAAATAACTAACTATTACAGATCGGAAGAGCGGT	TGCAGAAAAACCAGCAAATACAACCTGACCAGATGAAAATAACTAACTATTAC	NC_040279.1_chromosome_1	23580053	1	8.58e-20	0.904255	0.988235	0.023253	31.8534	9.73817	3.26329	1	1	1	1	1	1	1	1	1	1	1	1	1	1	1	1	1	1	1	1	1	1	1	1	1	-	1	1	1	1	1	1	1	1	1	-	1
25365696	TGCAGAAGCACTTGCCCAGAGAATCATTGATTGTAAACCAAAAGTTGTAATTACTTGCAATGCTGTTAC	TGCAGAAGCACTTGCCCAGAGAATCATTGATTGTAAACCAAAAGTTGTAATTACTTGCAATGCTGTTAC	NC_040279.1_chromosome_1	23580103	1	1.66e-28	0.893617	0.97619	0.046485	23.3246	9.40278	2.53172	1	-	1	1	1	1	1	1	1	1	1	1	1	1	1	1	1	1	1	1	1	1	1	1	1	1	1	1	-	1	1	1	1	1	1	1	1
100083748	TGCAGAAGCTCTTGCCCAGAGAATCGTTGATTGTAAACCAAAAGTTGTAATTACTTGCAATGCTGTTAC	TGCAGAAGCTCTTGCCCAGAGAATCGTTGATTGTAAACCAAAAGTTGTAATTACTTGCAATGCTGTTAC	NC_040279.1_chromosome_1	23580103	1	3.6e-25	1	0.021277	0.041648	15.75	1.63936	8.38449	1	0	0	0	0	0	0	0	0	0	0	0	0	0	0	0	0	0	0	0	0	0	0	0	0	0	0	0	0	0	0	0	0	0	0	0	0
14082169	TGCAGCAGAGGGGTGCAGAGGAGAAGTGACAACTAGCAGAAAATGTAGGAGGAAGAACTAGGGTTGGAG	TGCAGCAGAGGGGTGCAGAGGAGAAGTGACAACTAGCAGAAAATGTAGGAGGAAGAACTAGGGTTGGAG	NC_040279.1_chromosome_1	23586546	1	4.62e-29	0.87234	0.97561	0.047591	32.9035	11.3106	3.0173	1	-	1	1	-	1	1	1	1	1	1	-	1	1	1	1	1	1	1	1	1	1	1	1	1	1	1	1	1	1	1	1	1	1	1	1	1
35152749	TGCAGAACTTGCTACTCAGTTTTTCATCAATCCTACTACTAGTCAACCTAATGTTTCTGGACTTATACT	TGCAGAACTTGCTACTCAGTTTTTCATCAATCCTACTACTAGTCAACCTAATGTTTCTGGACTTATACT	NC_040279.1_chromosome_1	23625380	2	4.62e-29	0.946809	0.539326	0.496907	9.06944	3.95575	2.28948	1	0	-	1	1	1	1	1	1	1	0	1	1	1	1	1	1	1	1	1	1	1	1	0	1	1	1	1	0	1	1	1	-	1	1	1	1
100058504	TGCAGAACTTGCTACTCAGTTCTTCATCAATCCTGCTACTAGTCAACCTAATGTTTCTGGACTTATACT	TGCAGAACTTGCTACTCAGTTCTTCATCAATCCTGCTACTAGTCAACCTAATGTTTCTGGACTTATACT	NC_040279.1_chromosome_1	23625380	2	1e-25	1	0.021277	0.041648	46.25	11.4973	3.79483	1	0	0	0	0	0	0	0	0	0	0	0	0	0	0	0	0	0	0	0	0	0	0	0	0	0	0	0	0	0	0	0	0	0	0	0	0
14058737	TGCAGTCTTTCTAACATAATTGTGTCTCTTTTCCATGCGAAGACGAGCAAAACGCAAAGCAGATTGCCC	TGCAGTCTTTCTAACATAATTGTGTCTCTTTTCCATGCGAAGACGAGCAAAACGCAAAGCAGATTGCCC	NC_040279.1_chromosome_1	23625446	1	4.62e-29	0.93617	0.534091	0.497676	10.0411	4.2698	2.25946	1	0	1	1	1	1	1	1	1	1	0	1	1	1	1	1	1	1	1	1	1	1	1	0	1	1	1	1	0	1	1	1	-	1	-	1	1
100015160	TGCAGTCTTCCTCACGTAATTGTGCCGCTTTTCCATGCGAAGACGAGCAAAACGCAGAGCTGACTGCCC	TGCAGTCTTCCTCACGTAATTGTGCCGCTTTTCCATGCGAAGACGAGCAAAACGCAGAGCTGACTGCCC	NC_040279.1_chromosome_1	23625446	1	1.01e-15	1	0.021277	0.041648	11.5	4.71699	2.27227	1	0	0	0	0	0	0	0	0	0	0	0	0	0	0	0	0	0	0	0	0	0	0	0	0	0	0	0	0	0	0	0	0	0	0	0	0
14056891	TGCAGCCGCAAGCCATTTACGTGACCACCACCGCATCTCTAGAACATGAACCCATCCTCACCTTTCCGC	TGCAGCCGCAAGCCATTTACGTGACCACCACCGCATCTCTAGAACATGAACCCATCCTCACCTTTCCGC	NC_040279.1_chromosome_1	23654261	1	4.62e-29	0.968085	0.142857	0.244898	12.4286	6.09114	2.04174	1	0	0	0	0	0	0	0	1	0	0	1	0	1	1	0	0	0	1	0	0	0	0	0	0	0	0	0	0	-	1	0	1	0	1	1	1
14058480	TGCAGTACGCGGTCTCTCTCTCCCATTCCTTTTTTGTTGATTTGTTTGTTTTTCCTTATATAAAGAAAC	TGCAGTACGCGGTCTCTCTCTCCCATTCCTTTTTTGTTGATTTGTTTGTTTTTCCTTATATAAAGAAAC	NC_040279.1_chromosome_1	23664443	1	4.62e-29	0.819149	0.688312	0.429077	17.6889	10.5479	1.72198	1	0	1	1	1	1	1	1	1	1	-	1	1	1	1	1	1	1	1	1	1	1	1	-	1	1	1	1	0	1	1	1	1	1	1	1	1
14087065	TGCAGCAGGTTCAGTAGCCACGGATATGGAAAGATGACTGAATACAGTTCCAATTCTGAATTTACAGAT	TGCAGCAGGTTCAGTAGCCACGGATATGGAAAGATGACTGAATACAGTTCCAATTCTGAATTTAC	NC_040279.1_chromosome_1	23666753	1	2.59e-26	0.882979	0.975904	0.047031	29.1667	12.9729	2.32285	1	1	1	1	1	1	1	1	1	1	1	1	1	1	1	1	1	1	1	1	1	1	1	1	-	1	1	1	-	1	1	1	1	1	1	-	1
100009496	TGCAGCAGGTTCAATTGCCACAGATACTGAAAGATGACTGAATACAGTTCCAATTCTGAATTACAGATC	TGCAGCAGGTTCAATTGCCACAGATACTGAAAGATGACTGAATACAGTTCCAATTCTGAATTAC	NC_040279.1_chromosome_1	23666753	1	7.13e-17	1	0.021277	0.041648	28.5	12.8355	2.27794	1	0	0	0	0	0	0	0	0	0	0	0	0	0	0	0	0	0	0	0	0	0	0	0	0	0	0	0	0	0	0	0	0	0	0	0	0
14073626	TGCAGAAAGTATCACAATGCTCCTGTTTGGCTTTGGTACGCAAGTTTATAGGTATCAAATAAAACTCTT	TGCAGAAAGTATCACAATGCTCCTGTTTGGCTTTGGTACGCAAGTTTATAGGTATCAAATAAAACTCTT	NC_040279.1_chromosome_1	23667912	1	4.62e-29	0.893617	0.97619	0.046485	18.307	6.86988	2.61124	1	1	1	1	1	1	1	1	1	1	1	-	1	1	1	1	1	1	1	1	1	1	1	1	1	1	1	1	1	1	-	1	1	1	1	1	1
25364236	TGCAGTTCTTGTGCAGTGATGGTCGGTGGGAGATTGACTTCAATGGCTTTTGCTCCTCACAAATGAGGG	TGCAGTTCTTGTGCAGTGATGGTCGGTGGGAGATTGACTTCAATGGCTTTTGCTCCTCACAAATGAGGG	NC_040279.1_chromosome_1	23670997	1	4.62e-29	0.925532	0.977011	0.04492	37.7983	14.6198	2.5665	1	1	1	1	1	1	1	1	1	1	1	1	1	1	1	1	1	1	1	1	1	1	1	1	1	1	1	1	1	-	-	1	1	1	-	1	1
62457878	TGCAGTGTTGAGTCTGCAATCTCCCAATCTTCACTTGAAAAAGCCACGCAGCTGTTAGCATATTGAAAC	TGCAGTGTTGAGTCTGCAATCTCCCAATCTTCACTTGAAAAAGCCACGCAGCTGTTAGCATATTGAAAC	NC_040279.1_chromosome_1	23675128	1	4.62e-29	0.925532	0.977011	0.04492	60.6491	21.7199	2.83906	1	1	1	1	1	1	1	1	1	1	1	-	1	1	1	1	1	1	1	1	1	1	1	1	1	1	1	1	1	1	1	1	1	1	1	1	1
100047210	TGCAGTGTTGAGTCTGCAATCTCCCAATCTTCACTTGGAAATGCCACGCAGCTGTTAGCATATCAAACA	TGCAGTGTTGAGTCTGCAATCTCCCAATCTTCACTTGGAAATGCCACGCAGCTGTTAGCATATCAAACA	NC_040279.1_chromosome_1	23675128	1	2.16e-22	1	0.021277	0.041648	86.25	21.1231	3.61835	1	0	0	0	0	0	0	0	0	0	0	0	0	0	0	0	0	0	0	0	0	0	0	0	0	0	0	0	0	0	0	0	0	0	0	0	0
100030364	TGCAGCAGTCTGAAATAAATTTTGATGGTTCTGTGCAACAACATGAAAGAAACAGGAAAATTCTACGCT	TGCAGCAGTCTGAAATAAATTTTGATGGTTCTGTGCAACAACATGAAAGAAACAGGAAAATTCTACGCT	NC_040279.1_chromosome_1	23678599	1	4.65e-24	1	0.021277	0.041648	11.75	2.04634	4.78139	1	0	0	0	0	0	0	0	0	0	0	0	0	0	0	0	0	0	0	0	0	0	0	0	0	0	0	0	0	0	0	0	0	0	0	0	0
14058462	TGCAGTACAGTTGAAAACAAATATAGAGACAATGGTGAAGTTCATGTACCTTGTTTCTCTACCACTTTA	TGCAGTACAGTTGAAAACAAATATAGAGACAATGGTGAAGTTCATGTACCTTGTTTCTCTACCACTTTA	NC_040279.1_chromosome_1	23704023	1	4.62e-29	0.968085	0.549451	0.495109	9.625	6.42572	1.5515	1	0	1	1	1	1	1	1	1	1	0	1	1	1	1	1	1	1	1	1	1	1	1	0	1	1	1	1	0	1	1	1	1	1	1	1	1
14073486	TGCAGAAAACTTGTGGCAGAGGATGCTTGGTACTAACTCCATTGACAAAACTAACACTAAATTAGATGA	TGCAGAAAACTTGTGGCAGAGGATGCTTGGTACTAACTCCATTGACAAAACTAACACTAAATTAGATGA	NC_040279.1_chromosome_1	23737941	1	1e-25	0.978723	0.358696	0.460066	15.1064	9.93432	1.50934	1	0	0	1	1	1	1	0	0	1	1	0	0	0	0	0	1	1	-	0	0	1	-	0	1	1	0	1	0	1	1	1	1	1	1	1	1
14073485	TGCAGAAAACTTGTGGCAGAGGATGCTTAGTACTAACTCCACTGACAAAACTAACACTAAATTAGATGA	TGCAGAAAACTTGTGGCAGAGGATGCTTAGTACTAACTCCACTGACAAAACTAACACTAAATTAGATGA	NC_040279.1_chromosome_1	23737941	1	4.62e-29	0.819149	0.896104	0.186203	15.3084	5.75092	2.64414	1	1	1	1	1	1	1	1	1	1	1	1	1	1	1	1	1	-	1	1	1	1	-	1	1	1	1	1	1	1	1	1	-	1	1	1	1
62448274	TGCAGAAAAGTTTTCAATGTAAAATCTCTAAATATTTTATGCTAAATAAAATCTCTAAATATTTTATGT	TGCAGAAAAGTTTTCAATGTAAAATCTCTAAATATTTTATGCTAAATAAAATCTCTAAATATTTTATGT	NC_040279.1_chromosome_1	23759944	1	4.62e-29	0.925532	0.977011	0.04492	14.8509	7.55359	2.01727	1	1	1	1	1	1	1	1	1	1	1	1	1	1	1	1	1	1	1	1	1	1	1	1	1	1	1	1	1	1	1	1	1	1	1	-	1
25356922	TGCAGTGTTCTTCAACTGTCAGAGGGAAACTGGTTCTGGTGGTAGGACATTTTGAAAGTTACTTTGTAC	TGCAGTGTTCTTCAACTGTCAGAGGGAAACTGGTTCTGGTGGTAGGACATTTTGAAAGTTACTTTGTAC	NC_040279.1_chromosome_1	23843959	1	4.62e-29	0.882979	0.975904	0.047031	28.9123	9.71394	3.00163	1	1	1	1	1	1	1	-	1	1	1	1	1	1	1	1	1	-	1	1	1	1	1	1	1	-	1	1	1	1	1	1	1	1	1	1	1
100015166	TGCAGTCTTCTTCAACTGTCAGAGGGAAACTGGTTCTGGTGGTAGGACATTTTGAAACCTTCCTTGTAC	TGCAGTCTTCTTCAACTGTCAGAGGGAAACTGGTTCTGGTGGTAGGACATTTTGAAACCTTCCTTGTAC	NC_040279.1_chromosome_1	23843959	1	1.01e-20	1	0.021277	0.041648	22.25	6.86932	3.34516	1	0	0	0	0	0	0	0	0	0	0	0	0	0	0	0	0	0	0	0	0	0	0	0	0	0	0	0	0	0	0	0	0	0	0	0	0
25363450	TGCAGCATACATATGACTGACATGTTCCATAGCTAAATAAAATACAAAAACAAAGCATAACATTTTCAT	TGCAGCATACATATGACTGACATGTTCCATAGCTAAATAAAATACAAAAACAAAGCATAACATTTTCAT	NC_040279.1_chromosome_1	23883119	1	4.62e-29	0.893617	0.964286	0.068878	13.531	6.62934	2.02306	1	1	1	1	1	1	1	1	1	1	1	1	1	1	1	1	1	1	1	1	1	1	1	1	1	1	1	1	-	1	1	1	1	1	1	1	1
14060817	TGCAGCTATCCTCCTTTCCTCTGTGTCCGATTTTTATTGTTATTTACAGATCGGAAGAGCGGTTCAGCA	TGCAGCTATCCTCCTTTCCTCTGTGTCCGATTTTTATTGTTATTTAC	NC_040279.1_chromosome_1	23883185	1	1.47e-16	0.904255	0.976471	0.045952	39.4737	15.0736	2.74388	1	1	1	1	1	1	1	1	-	1	1	1	1	1	1	1	1	1	1	1	1	1	1	1	1	1	1	1	1	1	1	1	1	1	-	1	1
25364038	TGCAGTCTTCATATTGTGATGATATGAACTAATTGAAATGATTTTTCTGGAAGATGTATTATAAGACAC	TGCAGTCTTCATATTGTGATGATATGAACTAATTGAAATGATTTTTCTGGAAGATGTATTATAAGACAC	NC_040279.1_chromosome_1	23884274	1	4.62e-29	0.914894	0.976744	0.04543	33.5	10.5342	3.26393	1	1	1	1	1	1	1	1	-	1	1	1	1	1	1	1	1	1	1	1	1	1	1	1	1	1	1	1	1	1	1	1	1	1	-	-	1
100013385	TGCAGGTCGAACTATCGCAACTGGCGAGTTTGGATCAGCAAAACCAGCCTATGAATAAATAATAAGTGA	TGCAGGTCGAACTATCGCAACTGGCGAGTTTGGATCAGCAAAACCAGCCTATGAATAAATAATAAGTGA	NC_040279.1_chromosome_1	23898903	1	2.16e-22	1	0.021277	0.041648	17.25	6.97764	2.37065	1	0	0	0	0	0	0	0	0	0	0	0	0	0	0	0	0	0	0	0	0	0	0	0	0	0	0	0	0	0	0	0	0	0	0	0	0
14075191	TGCAGCATAAGAAAAAAAAACTAATGAAAGTTCAACTCATGGTCAATGTCTATACTTTCGTGCAACTTC	TGCAGCATAAGAAAAAAAAACTAATGAAAGTTCAACTCATGGTCAATGTCTATACTTTCGTGCAACTTC	NC_040279.1_chromosome_1	23917060	1	4.62e-29	0.893617	0.547619	0.495465	22.3816	10.8361	2.07342	1	0	1	1	1	1	1	1	1	1	0	1	0	1	1	1	1	1	1	1	1	1	1	0	1	0	1	1	0	1	1	1	1	1	1	1	1
25359921	TGCAGTCGCCTGCATATATAGCATAAATTACAGATCGGAAGAGCGGTTCAGCAGGAATGCCGAGACCGA	TGCAGTCGCCTGCATATATAGCATAAATTAC	NC_040279.1_chromosome_1	23982227	1	4.02e-08	0.893617	0.97619	0.046485	44.5175	21.417	2.20685	1	-	1	1	1	1	1	1	-	1	1	1	1	1	1	1	1	1	1	1	1	1	1	1	1	-	1	1	1	1	1	1	1	1	1	-	1
25359554	TGCAGGTCTAAGGCTTTTGGATGGGGATGCTTCTGAAAGAATATTACAAGCGGTAATTACAGATCGGAA	TGCAGGTCTAAGGCTTTTGGATGGGGATGCTTCTGAAAGAATATTACAAGCGGTAATTAC	NC_040279.1_chromosome_1	23982255	1	1.37e-23	0.882979	0.975904	0.047031	33.0439	10.1042	3.18693	1	1	1	1	1	1	1	1	1	1	1	1	1	1	1	1	1	1	1	-	1	1	1	1	1	1	1	1	1	1	1	-	1	1	1	-	1
14058318	TGCAGGTTTATTTTAGTGATTCCTGAGGTTATTCAAATGGCTAATATCTGAAGTGACCAAGAATAGGGT	TGCAGGTTTATTTTAGTGATTCCTGAGGTTATTCAAATGGCTAATATCTGAAGTGACCAAGAATAGGGT	NC_040279.1_chromosome_1	24001171	3	4.62e-29	0.978723	0.423913	0.488422	33.1482	10.9128	3.06345	1	0	0	1	1	1	1	0	0	1	0	0	0	1	1	0	1	1	1	1	0	1	1	0	1	0	1	1	0	1	1	1	1	-	1	1	1
100013105	TGCAGGGTTGGAATGATTCTCTGATAAGAAACTGCTTAGTACAGAGTAGTCCATGGCATCCAACAGGTT	TGCAGGGTTGGAATGATTCTCTGATAAGAAACTGCTTAGTACAGAGTAGTCCATGGCATCCAACAGGTT	NC_040279.1_chromosome_1	24041019	1	1.68e-18	1	0.021277	0.041648	16	7.58288	2.14051	1	0	0	0	0	0	0	0	0	0	0	0	0	0	0	0	0	0	0	0	0	0	0	0	0	0	0	0	0	0	0	0	0	0	0	0	0
35154806	TGCAGTGGGATGACTACTGAAGAAGTAGAAGAAGAAGAAAACAAGAGACGATTACATAAAAATCAAGTT	TGCAGTGGGATGACTACTGAAGAAGTAGAAGAAGAAGAAAACAAGAGACGATTACATAAAAATCAAGTT	NC_040279.1_chromosome_1	24104602	1	4.62e-29	0.925532	0.333333	0.444444	20.6875	8.25166	2.41882	1	0	0	0	1	1	1	1	0	1	0	0	0	1	1	0	1	1	1	0	1	1	1	0	1	0	1	-	0	0	-	1	1	-	1	1	1
14074895	TGCAGCAACACAATGGCAGATGTCAGAATATCTTGACCAAGAATGAACCAATTATAAGAGTACTCTGAT	TGCAGCAACACAATGGCAGATGTCAGAATATCTTGACCAAGAATGAACCAATTATAAGAGTACTCTGAT	NC_040279.1_chromosome_1	24106504	1	4.62e-29	0.851064	0.9625	0.072187	38.1339	10.6196	3.78649	1	1	1	0	1	1	1	1	1	1	1	1	1	1	1	1	1	1	1	1	1	1	1	1	1	1	1	1	-	1	1	1	1	1	1	-	1
62957986	TGCAGCAACACAATGGCAGATATCAGAATATCTTGACCAAGAATGAACCAATTATAAGTGTACTCTGAT	TGCAGCAACACAATGGCAGATATCAGAATATCTTGACCAAGAATGAACCAATTATAAGTGTACTCTGAT	NC_040279.1_chromosome_1	24106504	1	1e-25	1	0.010638	0.02105	39	1	158.233	1	0	0	1	0	0	0	0	0	0	0	0	0	0	0	0	0	0	0	0	0	0	0	0	0	0	0	0	0	0	0	0	0	0	0	0	0
14061180	TGCAGGCCCATGGGCTGGCCTGCATAATTGAGGGCATCTTACAGATCGGAAGAGCGGTTCAGCAGGAAT	TGCAGGCCCATGGGCTGGCCTGCATAATTGAGGGCATCTTAC	NC_040279.1_chromosome_1	24125518	1	7.33e-14	0.893617	0.964286	0.068878	18.6106	10.3457	1.84045	1	1	1	1	-	1	1	1	1	1	1	1	1	1	1	1	1	1	1	1	1	1	-	1	1	1	-	1	1	1	1	1	-	1	1	-	1
28497018	TGCAGATCTGTCCAGTGGTGAATCAGAGATGGAATCTTCCGATGAGGTAACACCTTCACTGCTTTCAGT	TGCAGATCTGTCCAGTGGTGAATCAGAGATGGAATCTTCCGATGAGGTAACACCTTCACTGCTTTCAGT	NC_040279.1_chromosome_1	24128677	1	4.62e-29	0.861702	0.975309	0.048163	14.2193	4.90034	2.85735	1	1	1	1	1	1	1	1	1	1	1	1	1	1	1	1	1	1	1	1	1	1	-	1	1	1	1	1	1	1	1	1	1	1	1	1	1
62449667	TGCAGAGGGATTCCGACCAAACTGTATAATCATTGCCTTTCCTTTTACAGATCGGAAGAGCGGTTCAGC	TGCAGAGGGATTCCGACCAAACTGTATAATCATTGCCTTTCCTTTTAC	NC_040279.1_chromosome_1	24132152	1	1.54e-16	1	0.010638	0.02105	64	0	100	1	0	0	0	0	0	0	0	0	0	0	0	0	0	0	0	0	0	0	0	0	0	1	0	0	0	0	0	0	0	0	0	0	0	0	0	0
62465370	TGCAGTTCCTAGCTTTGCTGCCAAAACTTAGGCGTAATGTAAGGGTCATTGCTGAATGTGGAAACTGGT	TGCAGTTCCTAGCTTTGCTGCCAAAACTTAGGCGTAATGTAAGGGTCATTGCTGAATGTGGAAACTGGT	NC_040279.1_chromosome_1	24151638	2	4.62e-29	0.904255	0.976471	0.045952	83.5263	20.3557	4.11235	1	1	1	1	1	1	1	1	1	1	1	1	1	1	1	1	1	1	1	1	1	1	1	1	1	1	1	1	-	1	1	1	1	1	1	1	1
14077388	TGCAGTTCTGCCTTATAGAGGAAGACGATACATATTTTACACCAGTACTTTAGTTCAGGGAACACATAA	TGCAGTTCTGCCTTATAGAGGAAGACGATACATATTTTACACCAGTACTTTAGTTCAGGGAACACATAA	NC_040279.1_chromosome_1	24157829	1	4.62e-29	0.914894	0.953488	0.088697	37.964	11.2889	3.36247	1	1	1	0	1	1	1	1	1	1	-	1	1	1	1	1	1	1	1	1	1	1	-	1	1	1	1	1	1	1	1	1	1	1	1	1	1
14076933	TGCAGTCGAAGCTCTCACCCGCGAACTAACCCTGTTGGGTATTCCTCGATTTACGTGAAAGATAAGCTT	TGCAGTCGAAGCTCTCACCCGCGAACTAACCCTGTTGGGTATTCCTCGATTTACGTGAAAGATAAGCTT	NC_040279.1_chromosome_1	24191689	1	4.62e-29	0.914894	0.976744	0.04543	38.0526	10.7735	3.61847	1	1	1	1	1	1	1	1	1	1	1	1	1	1	1	1	1	1	1	1	1	1	1	1	1	-	1	1	1	1	1	1	1	1	1	1	1
14061843	TGCAGTTCAGGTTTGTTATATGACTACCCCTTGTGGGTTTTACTATACCCTTACAGATCGGAAGAGCGG	TGCAGTTCAGGTTTGTTATATGACTACCCCTTGTGGGTTTTACTATACCCTTAC	NC_040279.1_chromosome_1	24191755	1	2.47e-20	0.829787	0.974359	0.049967	14.7895	7.06297	2.0871	1	1	1	1	1	1	1	1	1	1	1	1	1	1	1	1	1	1	1	-	1	-	1	1	1	1	-	1	1	1	-	1	-	1	1	1	1
25353788	TGCAGAGCCCTTCACCCTAAGGTATTCTTTTTCCCCTTGATCCATTCAAAGATCAACTCACATGACAAT	TGCAGAGCCCTTCACCCTAAGGTATTCTTTTTCCCCTTGATCCATTCAAAGATCAACTCACATGACAAT	NC_040279.1_chromosome_1	24192287	1	4.62e-29	0.861702	0.975309	0.048163	17.0177	7.1445	2.49818	1	1	1	1	1	1	1	1	1	1	1	1	1	1	1	1	1	1	1	1	1	1	-	-	-	1	1	1	1	1	1	1	-	1	1	1	1
25356706	TGCAGTGATGGAGAGAGCAGCATGCCTCTAATTTCATCTCTCCATGTTGAGACAAAAATGCAAGAGAAG	TGCAGTGATGGAGAGAGCAGCATGCCTCTAATTTCATCTCTCCATGTTGAGACAAAAATGCAAGAGAAG	NC_040279.1_chromosome_1	24206458	1	4.62e-29	0.904255	0.941176	0.110727	17.9364	5.68775	3.28118	1	1	1	0	1	1	1	1	1	1	1	1	1	1	1	1	1	1	1	-	1	1	1	1	1	1	1	1	1	1	1	1	1	1	1	1	1
35151551	TGCAGTTCTGAACAAGGGACAATTTCTAAGGAAGTTTATTTCTCTCTCACCCAGATCTTTCCTTTCAAA	TGCAGTTCTGAACAAGGGACAATTTCTAAGGAAGTTTATTTCTCTCTCACCCAGATCTTTCCTTTCAAA	NC_040279.1_chromosome_1	24206524	1	3.6e-25	0.893617	0.547619	0.495465	5.78125	3.42084	1.66442	0.956522	1	1	0	0	0	0	0	1	0	1	1	1	0	0	1	0	0	0	1	0	0	-	1	0	1	0	0	1	1	0	0	0	1	0	0	0
35152373	TGCAGTTCTGAACAAGGGACAATTTCTAAGGAAGTTTATTTCTCTCACCCAGATCTTTCCTTTCAAAAT	TGCAGTTCTGAACAAGGGACAATTTCTAAGGAAGTTTATTTCTCTCACCCAGATCTTTCCTTTCAAAAT	NC_040279.1_chromosome_1	24206524	1	4.62e-29	0.957447	0.355556	0.458272	5.82979	3.12382	1.92322	0.952381	0	0	0	1	1	1	1	0	1	0	0	0	1	1	0	1	1	1	0	1	1	0	0	1	0	1	1	0	0	1	1	-	1	1	1	1
25355575	TGCAGGAGGATTTTGATGAGTTTAGTGATGTCGATGAACTGTACAGTTCATTACCTTTAGACAAGGTGG	TGCAGGAGGATTTTGATGAGTTTAGTGATGTCGATGAACTGTACAGTTCATTACCTTTAGACAAGGTGG	NC_040279.1_chromosome_1	24206907	1	4.62e-29	0.819149	0.974026	0.050599	17.9561	6.66543	2.56734	1	1	1	1	1	1	1	1	1	1	1	1	1	1	1	1	1	1	1	1	1	1	-	-	1	1	1	1	1	1	1	1	1	1	-	1	1
100031545	TGCAGGAGGATTTTGATGAATTTAGTGATGTTGATGAACTGTACAGTTCATTACCTTTAGACAAGGTGG	TGCAGGAGGATTTTGATGAATTTAGTGATGTTGATGAACTGTACAGTTCATTACCTTTAGACAAGGTGG	NC_040279.1_chromosome_1	24206907	1	1e-25	1	0.021277	0.041648	10.75	1.29904	9.04845	1	0	0	0	0	0	0	0	0	0	0	0	0	0	0	0	0	0	0	0	0	0	0	0	0	0	0	0	0	0	0	0	0	0	0	0	0
14062258	TGCAGGGCTCTTGCTTTTATTTAGTTTATTTTCTCTGCTTGGATGGTCCTGTTAGATATTTTTTTTGTG	TGCAGGGCTCTTGCTTTTATTTAGTTTATTTTCTCTGCTTGGATGGTCCTGTTAGATATTTTTTTTGTG	NC_040279.1_chromosome_1	24207581	1	4.62e-29	0.957447	0.388889	0.475309	11.2075	5.20652	2.07088	1	0	0	1	1	1	1	1	0	1	0	0	0	1	1	0	1	1	1	0	1	1	-	0	1	0	1	1	0	0	1	1	1	1	1	1	1
35155164	TGCAGGGCTCTTGCTTTTATTTAGTTTATTTTCTCTGCTTGGATGGTCCTGTTAGATATTTTTTTGTGT	TGCAGGGCTCTTGCTTTTATTTAGTTTATTTTCTCTGCTTGGATGGTCCTGTTAGATATTTTTTTGTGT	NC_040279.1_chromosome_1	24207581	1	2.15e-27	0.914894	0.651163	0.4543	10.3816	5.67999	1.79156	1	1	1	0	0	0	0	-	1	0	1	1	1	0	0	1	0	0	0	1	0	0	1	1	0	1	-	0	1	1	0	-	0	1	0	-	-
100013258	TGCAGGTAGGAGTGTCTGCCTCTCTTCCAGAATCTGCTCAAACTTCCAGAGATATTGATTTGTCTCCTG	TGCAGGTAGGAGTGTCTGCCTCTCTTCCAGAATCTGCTCAAACTTCCAGAGATATTGATTTGTCTCCTG	NC_040279.1_chromosome_1	24212701	1	2.78e-26	1	0.021277	0.041648	37	11.068	2.98916	1	0	0	0	0	0	0	0	0	0	0	0	0	0	0	0	0	0	0	0	0	0	0	0	0	0	0	0	0	0	0	0	0	0	0	0	0
14059328	TGCAGAAAAAATACATATAAGCCCACATGGCAAAAAGACCCAATACTTACAGATCGGAAGAGCGGTTCA	TGCAGAAAAAATACATATAAGCCCACATGGCAAAAAGACCCAATACTTAC	NC_040279.1_chromosome_1	24213223	1	3.58e-18	0.914894	0.965116	0.067334	15.8584	6.03657	2.5263	1	1	1	1	1	1	1	1	1	1	1	1	1	1	1	1	1	1	1	1	1	1	1	1	-	1	1	1	1	1	1	-	1	1	1	1	1
25353780	TGCAGAGCAGGAAAGGTGATGTTCAAGAATGAATTGTTGTAGGATTTCAGAAATGGCTCGTTCCCAACT	TGCAGAGCAGGAAAGGTGATGTTCAAGAATGAATTGTTGTAGGATTTCAGAAATGGCTCGTTCCCAACT	NC_040279.1_chromosome_1	24237686	2	4.62e-29	0.87234	0.97561	0.047591	28.9825	8.53577	3.46803	1	1	1	1	1	1	1	1	1	1	1	1	1	1	1	1	1	1	1	1	1	1	1	1	1	1	-	1	1	1	1	1	1	1	1	1	1
14074661	TGCAGATGGAACAGGATTGTTATCTGGAGACTGATACACATCTGCATTCAAGGGTACTGTTGCCTTCAC	TGCAGATGGAACAGGATTGTTATCTGGAGACTGATACACATCTGCATTCAAGGGTACTGTTGCCTTCAC	NC_040279.1_chromosome_1	24237798	1	4.62e-29	0.87234	0.97561	0.047591	30.5439	12.4183	2.46892	1	-	1	1	1	1	1	1	1	1	1	1	1	1	1	1	1	1	1	1	1	1	1	1	1	1	1	1	1	1	1	1	1	1	1	-	1
100042934	TGCAGATGGAACAGGATTGTTCTCTGGAGACTGATACACATCTGCATTCAAGGGTACTGTAGCCTTTAT	TGCAGATGGAACAGGATTGTTCTCTGGAGACTGATACACATCTGCATTCAAGGGTACTGTAGCCTTTAT	NC_040279.1_chromosome_1	24237798	1	4.65e-24	1	0.021277	0.041648	21.25	7.98044	2.47068	1	0	0	0	0	0	0	0	0	0	0	0	0	0	0	0	0	0	0	0	0	0	0	0	0	0	0	0	0	0	0	0	0	0	0	0	0
14057575	TGCAGGAATATTCAGGCCTGATATCAGTGGTCTCATGACCCAGATAGTGCAGTTTCTCAGCAAGAATGA	TGCAGGAATATTCAGGCCTGATATCAGTGGTCTCATGACCCAGATAGTGCAGTTTCTCAGCAAGAATGA	NC_040279.1_chromosome_1	24237864	1	4.62e-29	0.840426	0.974684	0.049351	18.6754	8.59773	2.152	1	-	1	1	1	1	1	1	1	1	1	1	1	1	1	1	1	1	1	1	1	1	1	1	1	1	1	1	1	1	1	-	1	1	1	-	1
25365179	TGCAGTAGATATTCTGTGAACTCTGCATTTGTGTTATGTTATCTGTGTTACAGATCGGAAGAGCGGTTC	TGCAGTAGATATTCTGTGAACTCTGCATTTGTGTTATGTTATCTGTGTTAC	NC_040279.1_chromosome_1	24249444	1	1.03e-18	0.829787	0.974359	0.049967	33.8421	11.4812	3.05652	1	1	1	1	1	1	1	1	1	1	1	1	1	1	1	1	1	1	1	1	1	1	1	1	1	-	1	1	1	1	1	-	1	1	1	-	1
28497927	TGCAGTTGTGGGGTCGGTGGATCCAACGCTGGTTGCACACGAGGAAGCCATTTCTTTTTACAGATCGGA	TGCAGTTGTGGGGTCGGTGGATCCAACGCTGGTTGCACACGAGGAAGCCATTTCTTTTTAC	NC_040279.1_chromosome_1	24281032	1	1.41e-23	0.925532	0.586207	0.485137	87.7571	34.7351	2.62094	1	1	0	1	0	0	0	1	0	0	1	1	1	0	0	1	0	-	-	0	1	-	1	1	0	1	0	0	1	0	0	0	0	-	0	0	0
14060939	TGCAGCTTCATTCTACGACTGAATGAGGACAACTAAAGGGCTTACAGATCGGAAGAGCGGTTCAGCAGG	TGCAGCTTCATTCTACGACTGAATGAGGACAACTAAAGGGCTTAC	NC_040279.1_chromosome_1	24281128	1	1.74e-15	0.87234	0.963415	0.070494	23.0973	9.42503	2.39492	1	1	1	1	1	1	1	1	1	1	1	1	1	1	1	1	1	1	1	1	1	1	1	1	1	1	1	1	1	1	-	1	-	1	-	-	1
100075298	TGCAGAATATAACTGTTGGTGAAATGTGTTTGGGTTCTGGTTTGGCAATTTCTTGCATGTAGAAGGTGA	TGCAGAATATAACTGTTGGTGAAATGTGTTTGGGTTCTGGTTTGGCAATTTCTTGCATGTAGAAGGTGA	NC_040279.1_chromosome_1	24288397	5	4.62e-29	0.978723	0.119565	0.210539	9.2	6.19892	1.4786	0.954545	0	0	0	0	1	0	0	0	0	0	0	0	0	1	0	0	0	0	0	0	0	0	0	1	0	0	1	0	0	1	0	1	0	1	1	1
25356644	TGCAGTGAAGCTATCTGGTGTTGCTCTCTCGTTTTCAACAATTTGGATATGAATTTTGTAAACATTACC	TGCAGTGAAGCTATCTGGTGTTGCTCTCTCGTTTTCAACAATTTGGATATGAATTTTGTAAACATTACC	NC_040279.1_chromosome_1	24329785	1	4.62e-29	0.861702	0.975309	0.048163	25.7632	8.30166	3.01389	1	1	1	1	1	1	1	1	1	1	1	1	1	1	1	1	1	1	1	1	1	1	1	-	1	1	-	1	1	1	1	1	1	1	1	1	1
25353943	TGCAGAGTTGGAAATTCATGTCTAAAACGCATTTGCAACTATGCTGACACGGATTCCATCCATGTGGAG	TGCAGAGTTGGAAATTCATGTCTAAAACGCATTTGCAACTATGCTGACACGGATTCCATCCATGTGGAG	NC_040279.1_chromosome_1	24329851	1	4.62e-29	0.882979	0.975904	0.047031	19.4211	6.14859	3.19101	1	-	1	1	1	1	1	1	1	1	1	1	1	1	1	1	1	1	1	1	1	1	1	1	1	1	1	1	1	1	-	1	1	1	1	1	1
62448339	TGCAGAAGAGACATACATAAGAATTTAGTTGAAAGGGAGGGGGGGTTCGTGGGATATCATAAAACCAAC	TGCAGAAGAGACATACATAAGAATTTAGTTGAAAGGGAGGGGGGGTTCGTGGGATATCATAAAACCAAC	NC_040279.1_chromosome_1	24374910	1	4.62e-29	0.914894	0.976744	0.04543	11.3509	4.68851	2.3095	1	1	1	1	1	1	1	1	1	1	1	1	1	1	1	1	1	1	1	1	1	1	-	-	1	1	1	1	1	1	1	1	1	1	1	1	1
25360254	TGCAGTTGATGCTGATCATGTTGCTTCATTACAGATCGGAAGAGCGGTTCAGCAGGAATGCCGAGACCG	TGCAGTTGATGCTGATCATGTTGCTTCATTAC	NC_040279.1_chromosome_1	24376666	1	1.26e-08	0.93617	0.977273	0.044421	48.6403	19.8495	2.55891	1	1	1	1	1	1	1	1	1	1	1	1	-	1	1	1	1	1	1	1	1	1	1	1	1	1	1	-	1	1	1	1	1	1	1	-	1
62466555	TGCAGTTTCTACGCATTATGGTAAAGGAAAACCATTTACTTCTAATCTAGCTTCATTATTCACAAGCAC	TGCAGTTTCTACGCATTATGGTAAAGGAAAACCATTTACTTCTAATCTAGCTTCATTATTCACAAGCAC	NC_040279.1_chromosome_1	24377865	1	4.62e-29	0.893617	0.97619	0.046485	57.4211	17.5888	3.2928	1	1	1	1	1	1	1	1	1	1	1	1	1	1	1	1	1	1	1	1	1	1	1	1	1	1	1	1	1	1	1	1	1	1	-	-	1
14059039	TGCAGTTACAAAGTCTGATAATTGGCCGATTCACATGTATGCATGAATGTATAAAGATAGAAAACGGTA	TGCAGTTACAAAGTCTGATAATTGGCCGATTCACATGTATGCATGAATGTATAAAGATAGAAAACGGTA	NC_040279.1_chromosome_1	24403628	1	4.62e-29	0.893617	0.97619	0.046485	15.2895	5.80944	2.61944	1	1	1	1	1	1	1	1	1	1	1	1	1	1	-	1	1	1	1	1	1	1	1	1	1	1	1	1	1	1	1	1	1	1	-	1	1
25365160	TGCAGTACAATGAAAAGTCAAAGAAAATATTTTACAGATCGGAAGAGCGGTTCAGCAGGAATGCCGAGA	TGCAGTACAATGAAAAGTCAAAGAAAATATTTTAC	NC_040279.1_chromosome_1	24403694	1	3.6e-10	0.851064	0.975	0.04875	63.5877	26.6764	2.51237	1	1	1	1	1	1	1	1	-	1	1	1	1	1	-	1	1	1	1	1	1	1	1	-	1	-	1	1	1	1	1	1	1	1	1	-	1
25353853	TGCAGAGGCCACACAGCTTATATACAACCCATCCTCAATACCCTTGTCGACATGTTGTCGGAGCCTAGT	TGCAGAGGCCACACAGCTTATATACAACCCATCCTCAATACCCTTGTCGACATGTTGTCGGAGCCTAGT	NC_040279.1_chromosome_1	24408803	1	4.62e-29	0.893617	0.97619	0.046485	24.307	8.28667	2.94743	1	1	1	1	1	1	1	1	1	1	1	1	1	1	1	1	1	1	1	-	1	1	1	1	1	1	1	1	1	1	1	1	1	1	1	1	1
42215747	TGCAGTTTTGTTTTGGAGATAACATAGATGTTCATTTACAGATCGGAAGAGCGGTTCAGCAGGAATGCC	TGCAGTTTTGTTTTGGAGATAACATAGATGTTCATTTAC	NC_040279.1_chromosome_1	24436332	1	2.87e-12	0.925532	0.977011	0.04492	33.5351	13.347	2.61015	1	1	1	1	1	1	1	1	1	1	1	1	1	1	1	1	1	1	1	1	1	1	1	1	1	1	1	1	1	1	1	1	1	1	1	-	1
100013073	TGCAGGGTTACACCCTATCCCTCCTTTGGCACCACCATATGGTATATTTGCCACAGCTGTTTTCCATGT	TGCAGGGTTACACCCTATCCCTCCTTTGGCACCACCATATGGTATATTTGCCACAGCTGTTTTCCATGT	NC_040279.1_chromosome_1	24459950	1	1e-25	1	0.021277	0.041648	26.75	2.48747	8.5427	1	0	0	0	0	0	0	0	0	0	0	0	0	0	0	0	0	0	0	0	0	0	0	0	0	0	0	0	0	0	0	0	0	0	0	0	0
25355888	TGCAGGGTCTATTTTCCACATCTCAGATATCTGTGGCTAAAAGATTGAATATTGTTTTGGTCTTTCCTG	TGCAGGGTCTATTTTCCACATCTCAGATATCTGTGGCTAAAAGATTGAATATTGTTTTGGTCTTTCCTG	NC_040279.1_chromosome_1	24460719	1	4.62e-29	0.87234	0.97561	0.047591	29.0526	9.67166	3.09809	1	1	1	1	1	1	1	1	1	1	-	1	1	1	1	1	1	1	1	1	1	1	1	1	1	1	1	1	1	1	1	1	1	1	1	1	1
100012222	TGCAGGATCTATTTTCCACATCTCAGATATCTGTGGCTAAAAGATTGAATACTGTGTTAGTCTTTCCTG	TGCAGGATCTATTTTCCACATCTCAGATATCTGTGGCTAAAAGATTGAATACTGTGTTAGTCTTTCCTG	NC_040279.1_chromosome_1	24460719	1	2.16e-22	1	0.021277	0.041648	46.5	9.55249	4.82943	1	0	0	0	0	0	0	0	0	0	0	0	0	0	0	0	0	0	0	0	0	0	0	0	0	0	0	0	0	0	0	0	0	0	0	0	0
14074135	TGCAGACCGAATTCAGACTGGGAAATGAAAAACAAAAATGTAGAAGGTAGGTTGGAATTCGGCTTACAG	TGCAGACCGAATTCAGACTGGGAAATGAAAAACAAAAATGTAGAAGGTAGGTTGGAATTCGGCTTACAG	NC_040279.1_chromosome_1	24498370	1	4.62e-29	0.87234	0.926829	0.135634	17.6636	7.65853	2.3124	1	1	1	0	1	1	1	0	1	1	1	1	1	1	1	1	1	1	1	1	0	-	1	-	1	1	-	1	1	1	1	1	1	1	-	1	1
25353447	TGCAGAATTATTCAAGAGCATCCGTCATGCATATGAAGTGAGCAATTGCTATTCAACTTTTCTTGATAT	TGCAGAATTATTCAAGAGCATCCGTCATGCATATGAAGTGAGCAATTGCTATTCAACTTTTCTTGATAT	NC_040279.1_chromosome_1	24520919	1	4.62e-29	0.87234	0.97561	0.047591	25.0877	7.83779	3.14399	1	-	1	1	1	1	1	1	1	1	1	1	1	1	1	-	1	1	1	1	1	1	1	1	1	1	1	1	1	1	-	1	1	1	1	1	1
100006075	TGCAGAATTATTCAAGAGCATCCGTCATGCATATGAAGTGAGCAATTGTTATTTCTTGATATATGGAAA	TGCAGAATTATTCAAGAGCATCCGTCATGCATATGAAGTGAGCAATTGTTATTTCTTGATATATGGAAA	NC_040279.1_chromosome_1	24520919	1	4.68e-19	1	0.021277	0.041648	22.25	4.81534	5.16935	1	0	0	0	0	0	0	0	0	0	0	0	0	0	0	0	0	0	0	0	0	0	0	0	0	0	0	0	0	0	0	0	0	0	0	0	0
25360014	TGCAGTGCAATGTGATTTCCCCACTTTACAGATCGGAAGAGCGGTTCAGCAGGAATGCCGAGACCGATC	TGCAGTGCAATGTGATTTCCCCACTTTAC	NC_040279.1_chromosome_1	24523144	1	4.55e-07	0.925532	0.977011	0.04492	37.7368	17.1557	2.36395	1	1	1	1	1	1	1	1	1	1	1	1	1	1	1	1	1	1	1	1	1	1	1	1	1	1	1	1	1	1	1	1	1	1	1	1	1
14084335	TGCAGATCCACAGCCTCTCTGTTCCAGTCAAGCTGTTGCTGCTATTGAGTTACAGATCGGAAGAGCGGT	TGCAGATCCACAGCCTCTCTGTTCCAGTCAAGCTGTTGCTGCTATTGAGTTAC	NC_040279.1_chromosome_1	24523170	1	8.58e-20	0.957447	0.455556	0.496049	53.0167	28.4121	1.95992	1	0	1	1	0	0	1	1	1	1	0	0	0	0	1	0	1	1	1	1	1	1	1	0	1	-	1	1	0	1	1	1	1	1	1	1	1
28497751	TGCAGATCCACAGCCTCTCTGTTCCAGTCAAGCTGTTTCTGCTTTTGAGTTACAGATCGGAAGAGCGGT	TGCAGATCCACAGCCTCTCTGTTCCAGTCAAGCTGTTTCTGCTTTTGAGTTAC	NC_040279.1_chromosome_1	24523170	1	1.86e-16	0.93617	0.545455	0.495868	32.3636	13.8833	2.47575	1	1	0	0	1	1	0	0	0	1	1	1	1	1	0	1	1	0	0	0	0	0	0	1	0	-	-	0	1	0	0	0	0	1	0	0	0
14061394	TGCAGGTGGACTTTGCATACCTTTTAGATATGGATAGTCTTGGTTTCAATGTTACAGATCGGAAGAGCG	TGCAGGTGGACTTTGCATACCTTTTAGATATGGATAGTCTTGGTTTCAATGTTAC	NC_040279.1_chromosome_1	24574006	1	7.09e-21	0.87234	0.97561	0.047591	22.9737	9.25891	2.5648	1	1	1	1	1	1	1	1	1	1	1	1	1	1	1	1	1	1	1	1	1	-	1	1	1	1	1	1	1	1	1	-	1	1	-	1	1
14078696	TGCAGAAAGGTTTTTTTATTTCCTGATTTCTTATCAGAAACCCATATCGACATGATTACAGATCGGAAG	TGCAGAAAGGTTTTTTTATTTCCTGATTTCTTATCAGAAACCCATATCGACATGATTAC	NC_040279.1_chromosome_1	24574589	1	4.79e-23	0.840426	0.974684	0.049351	26.1316	9.16756	2.86177	1	-	1	1	-	1	1	1	1	1	1	1	1	1	1	1	1	1	1	1	1	1	-	-	1	1	1	1	1	1	1	-	1	1	-	-	1
25353689	TGCAGAGAAATGATTACTATATTGTTTTTTTCTTTTAGGGATGTGAAGACTCTCATTGTTGAGATGCTT	TGCAGAGAAATGATTACTATATTGTTTTTTTCTTTTAGGGATGTGAAGACTCTCATTGTTGAGATGCTT	NC_040279.1_chromosome_1	24574645	1	4.62e-29	0.87234	0.963415	0.070494	18.6106	6.37533	2.93507	1	1	1	1	1	1	1	1	1	1	1	1	1	1	1	1	1	1	1	1	1	1	1	1	1	1	1	1	1	1	1	1	1	1	1	1	1
62470419	TGCAGCATTTCAAACAGAAAGGGATGAGAACAGAAAGCACCTTTCATAATACCCCATTTTTTACAGATC	TGCAGCATTTCAAACAGAAAGGGATGAGAACAGAAAGCACCTTTCATAATACCCCATTTTTTAC	NC_040279.1_chromosome_1	24575057	1	9.09e-26	0.87234	0.97561	0.047591	49.0088	12.6397	4.04353	1	-	1	1	1	1	1	1	1	1	1	1	1	1	1	1	1	1	1	1	1	1	1	1	1	1	1	1	1	1	1	1	1	-	1	1	1
100056887	TGCAGTAGGCCCTATTAGATTTTGTGTATTGAAATGAGATTTACAGATCGGAAGAGCGGTTCAGCAGGA	TGCAGTAGGCCCTATTAGATTTTGTGTATTGAAATGAGATTTAC	NC_040279.1_chromosome_1	24577020	1	2.16e-09	1	0.021277	0.041648	17	5.83095	3.07272	1	0	0	0	0	0	0	0	0	0	0	0	0	0	0	0	0	0	0	0	0	0	0	0	0	0	0	0	0	0	0	0	0	0	0	0	0
14055319	TGCAGACACGCCCTAATAATGTCTCAAATTAGTTTCTCCTGTTGTTGAGCTTTTTGTTTCATAATCTGA	TGCAGACACGCCCTAATAATGTCTCAAATTAGTTTCTCCTGTTGTTGAGCTTTTTGTTTCATAATCTGA	NC_040279.1_chromosome_1	24633296	1	4.62e-29	0.882979	0.939759	0.113224	13.2546	6.35243	2.08509	1	1	-	0	1	1	1	1	1	1	1	1	1	1	1	1	1	1	1	1	1	1	1	1	1	1	1	1	1	1	1	1	-	1	1	1	1
14077434	TGCAGTTGCAGTGTAAATGACTTGTTTGAAATAATCAAAATGTCATCTATTTCACAAGGAAAGCAATTA	TGCAGTTGCAGTGTAAATGACTTGTTTGAAATAATCAAAATGTCATCTATTTCACAAGGAAAGCAATTA	NC_040279.1_chromosome_1	24633362	1	4.62e-29	0.851064	0.9375	0.117188	15.0455	5.69112	2.63486	1	1	1	0	1	1	1	1	1	1	1	1	1	1	1	1	1	1	1	1	1	-	1	1	1	1	1	1	-	1	1	1	1	1	1	1	1
14080061	TGCAGTAGGTTTTTAGTGATGCCTGATTTACAGATCGGAAGAGCGGTTCAGCAGGAATGCCGAGACCGA	TGCAGTAGGTTTTTAGTGATGCCTGATTTAC	NC_040279.1_chromosome_1	24649627	1	4.02e-08	0.946809	0.325843	0.439338	21.95	13.4387	1.63858	0.95	0	0	1	0	0	1	0	0	1	0	0	0	0	1	0	0	1	1	0	0	1	1	0	1	-	1	1	0	0	1	0	-	1	1	1	1
100002153	TGCAGTTGGAAGAGAAATTGTTGAACTGTGCCTTGATCGTATCAGAAAATTAGCAGACAATTGCACTGG	TGCAGTTGGAAGAGAAATTGTTGAACTGTGCCTTGATCGTATCAGAAAATTAGCAGACAATTGCACTGG	NC_040279.1_chromosome_1	24651242	1	4.62e-29	0.989362	0.021505	0.042086	34.4	17.7944	1.92551	1	0	0	0	0	0	0	0	0	0	0	0	0	0	0	0	0	0	0	0	0	0	0	0	0	0	0	0	0	0	0	0	0	0	0	0	0
14085113	TGCAGTAGAAACCTGTATGGTAAACAGTACTATCATATGGGCATTCCACATGGATAATCAACAATAATA	TGCAGTAGAAACCTGTATGGTAAACAGTACTATCATATGGGCATTCCACATGGATAATCAACAATAATA	NC_040279.1_chromosome_1	24651627	1	1e-25	0.946809	0.820225	0.294912	52.3299	16.8405	3.14497	1	1	1	0	1	1	1	1	1	1	1	1	1	1	0	1	1	1	-	1	1	-	-	1	0	1	1	1	1	1	0	1	0	1	0	0	0
14085112	TGCAGTAGAAACCTGTATGGTAAACAGTACTATCATGAGGGCATTCCACATGGATAATCAACAATAATA	TGCAGTAGAAACCTGTATGGTAAACAGTACTATCATGAGGGCATTCCACATGGATAATCAACAATAATA	NC_040279.1_chromosome_1	24651627	1	4.62e-29	0.957447	0.177778	0.292346	48.2917	20.4154	2.41785	1	0	0	1	0	0	0	0	0	0	0	0	0	0	1	0	0	0	1	0	0	1	1	0	1	-	0	0	0	0	1	0	1	0	1	1	1
14054576	TGCAGAAAATCGTTAGATATAGAAAGGCCAACTTACACTAACCTGAACCGTTTGATATCTCAAATTATC	TGCAGAAAATCGTTAGATATAGAAAGGCCAACTTACACTAACCTGAACCGTTTGATATCTCAAATTATC	NC_040279.1_chromosome_1	24651793	1	4.62e-29	0.87234	0.97561	0.047591	16.0439	5.83455	2.806	1	-	1	1	1	1	1	1	1	1	1	1	1	1	1	1	1	1	1	1	1	1	1	1	1	1	1	1	1	1	1	1	1	1	1	1	-
100028233	TGCAGAAAATCATTAGATATAGAAAGGCCAACTTACACTAACTTGAACCGTCTGATATCTCAAATTATC	TGCAGAAAATCATTAGATATAGAAAGGCCAACTTACACTAACTTGAACCGTCTGATATCTCAAATTATC	NC_040279.1_chromosome_1	24651793	1	4.65e-24	1	0.021277	0.041648	18	8.30662	2.21799	1	0	0	0	0	0	0	0	0	0	0	0	0	0	0	0	0	0	0	0	0	0	0	0	0	0	0	0	0	0	0	0	0	0	0	0	0
25354062	TGCAGATATTACAGGGGCATAAGATGAAAGCATGAAATGGATACGGGGATATGGCACAAGATTAGTCTG	TGCAGATATTACAGGGGCATAAGATGAAAGCATGAAATGGATACGGGGATATGGCACAAGATTAGTCTG	NC_040279.1_chromosome_1	24651921	1	4.62e-29	0.904255	0.976471	0.045952	22.807	8.0806	2.89523	1	1	1	1	1	1	1	1	1	1	1	1	1	1	1	1	1	1	1	1	1	-	1	1	1	1	1	1	-	1	1	1	1	1	1	1	-
100007204	TGCAGAGGCACTCTCGAGGTTAGATGCTGTGATAAGGCATCCAAATGCACAACTTTCTGATAACGTAAT	TGCAGAGGCACTCTCGAGGTTAGATGCTGTGATAAGGCATCCAAATGCACAACTTTCTGATAACGTAAT	NC_040279.1_chromosome_1	24662966	1	2.16e-22	1	0.021277	0.041648	24.5	9.06918	2.45376	1	0	0	0	0	0	0	0	0	0	0	0	0	0	0	0	0	0	0	0	0	0	0	0	0	0	0	0	0	0	0	0	0	0	0	0	0
14077655	TGCAGTTTTTTGGTGTGCTTGTATCAATATATATTTTGTCTTCCAGGAGCCAGAAGTAGAAATTTGTGC	TGCAGTTTTTTGGTGTGCTTGTATCAATATATATTTTGTCTTCCAGGAGCCAGAAGTAGAAATTTGTGC	NC_040279.1_chromosome_1	24665514	1	4.62e-29	0.87234	0.963415	0.070494	18.5841	6.20409	2.97942	1	1	1	1	1	1	1	1	1	1	1	1	1	1	1	1	1	1	1	1	1	1	1	1	1	1	1	1	1	1	1	1	1	1	1	1	1
14086945	TGCAGTGTGGATTCCAAATTACCAGAATAATAGATGGGCAGGATTTTACAGATCGGAAGAGCGGTTCAG	TGCAGTGTGGATTCCAAATTACCAGAATAATAGATGGGCAGGATTTTAC	NC_040279.1_chromosome_1	24665580	1	5.76e-16	0.904255	0.976471	0.045952	91.5088	29.3267	3.36961	1	1	1	1	1	1	1	1	1	1	1	1	1	1	-	1	1	1	1	1	1	1	1	1	1	1	1	1	-	1	1	1	1	1	1	-	-
62455943	TGCAGTTCATGACCTCCATTTTGCTGCTGTCAACCTTCCATTTCTTATGTTACAGATCGGAAGAGCGGT	TGCAGTTCATGACCTCCATTTTGCTGCTGTCAACCTTCCATTTCTTATGTTAC	NC_040279.1_chromosome_1	24667018	1	8.58e-20	0.893617	0.97619	0.046485	45.693	18.0385	2.70591	1	1	1	1	1	1	1	1	1	1	1	1	1	1	1	1	1	1	1	1	1	-	1	1	1	1	1	1	1	1	1	1	1	1	1	-	1
100007416	TGCAGAGTGATCATGGCAGACACGCGGCGAATGGCTGCGGTTGCGTAGATAAACGCGATTGGATAAGGG	TGCAGAGTGATCATGGCAGACACGCGGCGAATGGCTGCGGTTGCGTAGATAAACGCGATTGGATAAGGG	NC_040279.1_chromosome_1	24702149	2	1.31e-14	1	0.021277	0.041648	28.75	7.36122	3.55853	1	0	0	0	0	0	0	0	0	0	0	0	0	0	0	0	0	0	0	0	0	0	0	0	0	0	0	0	0	0	0	0	0	0	0	0	0
14058392	TGCAGTAACACATAATCAACCAAATAGAAGATTGTATATTTTATTTATCAATCTAGCACATTTTTTACA	TGCAGTAACACATAATCAACCAAATAGAAGATTGTATATTTTATTTATCAATCTAGCACATTTTTTACA	NC_040279.1_chromosome_1	24723734	1	5.97e-28	0.957447	0.611111	0.475309	29.7125	10.752	2.87034	1	0	1	-	1	1	1	1	1	1	1	1	1	1	1	1	1	1	1	1	1	1	1	1	1	1	1	1	1	1	1	1	1	1	1	1	1
14063502	TGCAGAAGTCTCTGATCAAAATTTTCATCTTATGATGAAGGATTATCTTATTCTTTTTTACAGATCGGA	TGCAGAAGTCTCTGATCAAAATTTTCATCTTATGATGAAGGATTATCTTATTCTTTTTTAC	NC_040279.1_chromosome_1	24757413	1	3.05e-20	0.946809	0.303371	0.422674	34.7941	13.3786	2.77226	1	-	0	0	0	0	0	0	0	0	0	0	0	0	0	0	0	0	0	0	0	0	0	0	0	0	0	0	0	0	0	0	0	0	0	0	0
14078407	TGCAGAGAAAGTTCAACCAAACTCTATTTTGCCCTTTACAAAAGAAGAACACATACACAATCTTCTTAC	TGCAGAGAAAGTTCAACCAAACTCTATTTTGCCCTTTACAAAAGAAGAACACATACACAATCTTCTTAC	NC_040279.1_chromosome_1	24757472	1	7.73e-27	0.957447	0.344444	0.451605	33.9744	11.3375	3.02622	1	1	0	0	0	0	0	0	0	0	0	0	0	0	0	0	0	0	-	0	0	0	0	0	0	0	0	0	0	0	0	0	0	0	0	0	0
28497474	TGCAGAACCAAGCATAGTGTGCAACAATATTACAGATCGGAAGAGCGGTTCAGCAGGAATGCCGAGACC	TGCAGAACCAAGCATAGTGTGCAACAATATTAC	NC_040279.1_chromosome_1	24773164	1	3.88e-09	0.87234	0.97561	0.047591	100.228	32.398	3.31283	1	1	1	1	1	1	1	-	1	1	1	1	1	1	1	1	1	1	1	-	-	1	1	1	1	1	1	1	1	1	1	1	1	1	1	1	1
14058768	TGCAGTGACAAACATCATCTGAGAGAATCCTCCGTAAACACAAAGAGGTACGACACAGCTAAAGAATGT	TGCAGTGACAAACATCATCTGAGAGAATCCTCCGTAAACACAAAGAGGTACGACACAGCTAAAGAATGT	NC_040279.1_chromosome_1	24775074	1	4.62e-29	0.893617	0.940476	0.111961	18.1081	6.59013	2.69464	1	1	1	1	1	1	1	1	1	1	1	1	1	1	1	1	1	1	1	1	1	1	1	1	1	1	1	1	1	1	1	-	-	1	1	1	1
14073477	TGCAGAAAACGAAGCATAATCCGTAACTGTGAATGGTGGCATATATTGTGAAAACAGGGAAAAGGGTGT	TGCAGAAAACGAAGCATAATCCGTAACTGTGAATGGTGGCATATATTGTGAAAACAGGGAAAAGGGTGT	NC_040279.1_chromosome_1	24775140	1	4.62e-29	0.87234	0.97561	0.047591	34.3158	10.8193	3.26025	1	-	1	1	1	1	1	1	1	1	1	1	1	1	1	1	1	1	-	1	1	-	1	1	1	1	1	-	1	1	1	1	-	1	1	1	1
35151897	TGCAGTCAGCTCAGGTTAGCAAAACTAACATTATAGTTTTAGTTATTTATTTTACTGTTATTTATGCTA	TGCAGTCAGCTCAGGTTAGCAAAACTAACATTATAGTTTTAGTTATTTATTTTACTGTTATTTATGCTA	NC_040279.1_chromosome_1	24808891	1	2.82e-16	1	0.010638	0.02105	10	5	1.87801	1	0	0	0	0	0	0	0	0	0	1	0	0	0	0	0	0	0	0	0	0	0	0	0	0	0	0	0	0	0	0	0	0	0	0	0	0
42215578	TGCAGTATCAGTTACTTGTGAACCTTACAGTAGTTGATGTTCTTGGCCTTCCCAAGAAGAGTAACTCTT	TGCAGTATCAGTTACTTGTGAACCTTACAGTAGTTGATGTTCTTGGCCTTCCCAAGAAGAGTAACTCTT	NC_040279.1_chromosome_1	24851080	1	4.62e-29	0.882979	0.951807	0.09174	31.1607	10.48	3.00875	1	1	1	1	1	1	1	1	1	1	1	-	1	1	1	1	1	1	1	1	1	1	-	1	1	-	1	1	1	1	1	1	-	1	1	1	1
25364048	TGCAGTGAAAGAACGAGGAAACCAAAAGGAGTTACCCTTTATTATTAGTACATATAGGTAAAAGTTATA	TGCAGTGAAAGAACGAGGAAACCAAAAGGAGTTACCCTTTATTATTAGTACATATAGGTAAAAGTTATA	NC_040279.1_chromosome_1	24873103	1	4.62e-29	0.925532	0.977011	0.04492	19.2632	7.11935	2.49922	1	1	1	1	1	1	1	1	1	1	1	1	1	1	1	1	1	1	1	1	1	1	1	1	1	1	1	1	1	1	1	1	1	1	1	1	1
62460229	TGCAGTTATTATAAGAAATAATCTTCAAATATATATCACCACTGATTACATTTCTTACAGATCGGAAGA	TGCAGTTATTATAAGAAATAATCTTCAAATATATATCACCACTGATTACATTTCTTAC	NC_040279.1_chromosome_1	24873169	1	1.67e-22	0.893617	0.97619	0.046485	13.5439	6.17599	2.1909	1	1	1	1	1	1	1	1	1	1	1	1	1	1	-	1	1	1	1	1	1	1	1	1	1	1	1	1	1	1	-	1	1	1	1	-	1
25365227	TGCAGTCCAGTACTTTCCAGCTGATATATTACAGATCGGAAGAGCGGTTCAGCAGGAATGCCGAGACCG	TGCAGTCCAGTACTTTCCAGCTGATATATTAC	NC_040279.1_chromosome_1	24905760	1	1.26e-08	0.946809	0.977528	0.043934	56.8772	24.3923	2.50166	1	1	1	1	1	1	1	1	1	1	1	1	1	1	1	1	1	1	1	1	1	1	1	1	1	1	1	1	1	1	1	1	1	1	1	1	1
28497844	TGCAGCTAAGCATCATACGGTCATTGCTACTCAGGGTGGGGAAGTGTTCACTTGGGGATCCAATAGAGG	TGCAGCTAAGCATCATACGGTCATTGCTACTCAGGGTGGGGAAGTGTTCACTTGGGGATCCAATAGAGG	NC_040279.1_chromosome_1	24907167	1	4.62e-29	0.87234	0.97561	0.047591	26.6228	9.32492	2.95723	1	1	1	1	-	1	1	1	1	1	1	1	1	1	1	1	1	1	1	1	1	1	-	1	1	-	1	1	-	1	-	1	1	1	1	1	1
100075997	TGCAGCTAAGCATCATACGGTTATTGCTACTCAGGGCGGGGAAGTGTTCACTTGGGGATCCAATAGAGG	TGCAGCTAAGCATCATACGGTTATTGCTACTCAGGGCGGGGAAGTGTTCACTTGGGGATCCAATAGAGG	NC_040279.1_chromosome_1	24907167	1	1e-25	1	0.021277	0.041648	27.75	4.76314	6.10159	1	0	0	0	0	0	0	0	0	0	0	0	0	0	0	0	0	0	0	0	0	0	0	0	0	0	0	0	0	0	0	0	0	0	0	0	0
100005021	TGCAGAAATGAGCTTTATGAATGAACCACCAAGTGAATCAACTTTGCATGGTAACTTCTGAATATGCGC	TGCAGAAATGAGCTTTATGAATGAACCACCAAGTGAATCAACTTTGCATGGTAACTTCTGAATATGCGC	NC_040279.1_chromosome_1	24908254	1	7.73e-27	1	0.021277	0.041648	14.5	1.65831	10.0005	1	0	0	0	0	0	0	0	0	0	0	0	0	0	0	0	0	0	0	0	0	0	0	0	0	0	0	0	0	0	0	0	0	0	0	0	0
100008884	TGCAGCAAGATGACCAAAATGCAGAGCCCTGTGAAGGCTACTCCATCCTGATTCTCCATCCTAAAAACA	TGCAGCAAGATGACCAAAATGCAGAGCCCTGTGAAGGCTACTCCATCCTGATTCTCCATCCTAAAAACA	NC_040279.1_chromosome_1	24908591	1	7.73e-27	1	0.021277	0.041648	38.25	4.65698	9.1794	1	0	0	0	0	0	0	0	0	0	0	0	0	0	0	0	0	0	0	0	0	0	0	0	0	0	0	0	0	0	0	0	0	0	0	0	0
100005253	TGCAGAACCTTCATCTACTTCGGTGGCCGTCGCAGATGGACAATCCAAGAGTGCCAAGAAACCCAAATG	TGCAGAACCTTCATCTACTTCGGTGGCCGTCGCAGATGGACAATCCAAGAGTGCCAAGAAACCCAAATG	NC_040279.1_chromosome_1	24977728	1	1.01e-20	1	0.021277	0.041648	14.25	5.93191	2.48704	1	0	0	0	0	0	0	0	0	0	0	0	0	0	0	0	0	0	0	0	0	0	0	0	0	0	0	0	0	0	0	0	0	0	0	0	0
14055351	TGCAGACATAGCCACGAAACTCACCGTGACTAAAAAAGACACATCAATTCAGGGAAATGAGATTGAAAA	TGCAGACATAGCCACGAAACTCACCGTGACTAAAAAAGACACATCAATTCAGGGAAATGAGATTGAAAA	NC_040279.1_chromosome_1	24977794	1	4.62e-29	0.893617	0.559524	0.492914	36.6579	11.9567	3.08872	1	0	1	1	1	1	1	1	1	1	0	1	1	1	1	1	1	1	1	1	1	1	-	1	1	1	1	1	1	1	1	1	1	1	1	1	1
14078406	TGCAGACATAGCCACGAAACTCACCGTGACTAAAAAAGACATCAATTCAGGGAAATGAGATTGAAAACA	TGCAGACATAGCCACGAAACTCACCGTGACTAAAAAAGACATCAATTCAGGGAAATGAGATTGAAAACA	NC_040279.1_chromosome_1	24977794	1	2.78e-26	0.925532	0.310345	0.428062	65.2632	24.575	2.6598	1	1	0	0	0	0	0	0	0	0	-	0	0	0	0	0	0	0	0	0	0	0	0	0	0	0	0	0	0	0	0	0	0	0	0	0	0
14060640	TGCAGCCAGGTTCTGTATTCATCATTTACAGATCGGAAGAGCGGTTCAGCAGGAATGCCGAGACCGATC	TGCAGCCAGGTTCTGTATTCATCATTTAC	NC_040279.1_chromosome_1	25017152	1	4.55e-07	0.914894	0.965116	0.067334	35.4554	17.2533	2.19962	1	1	1	1	-	1	1	1	-	1	0	1	1	1	1	1	1	1	1	1	1	1	1	-	1	1	1	1	1	1	1	1	1	1	1	-	1
14081596	TGCAGAAAATGAAGCGTAATCCGGAACTGTGAATGGTGACATATGTTGTGAAAACTGGGAAGAGGAGTC	TGCAGAAAATGAAGCGTAATCCGGAACTGTGAATGGTGACATATGTTGTGAAAACTGGGAAGAGGAGTC	NC_040279.1_chromosome_1	25019094	1	4.62e-29	0.893617	0.928571	0.132653	49.9439	15.0096	3.43643	1	-	1	1	1	1	1	0	1	1	0	1	1	1	1	1	1	1	1	0	0	1	1	1	1	1	1	1	1	1	1	1	1	1	1	1	1
100004631	TGCAGAAAATGAAGCATCATCCGGAACTGTGAATGGTGACATATGTGAAAACAGGGAAAAAGGAGTCAC	TGCAGAAAATGAAGCATCATCCGGAACTGTGAATGGTGACATATGTGAAAACAGGGAAAAAGGAGTCAC	NC_040279.1_chromosome_1	25019094	1	2.82e-16	1	0.021277	0.041648	14.75	2.86138	5.67383	1	0	0	0	0	0	0	0	0	0	0	0	0	0	0	0	0	0	0	0	0	0	0	0	0	0	0	0	0	0	0	0	0	0	0	0	0
14061671	TGCAGTGACAAACATCAGCTGGTATAATAATCCTCCATAAACACAAAGAGGTACAATTACAGATCGGAA	TGCAGTGACAAACATCAGCTGGTATAATAATCCTCCATAAACACAAAGAGGTACAATTAC	NC_040279.1_chromosome_1	25019160	1	1.37e-23	0.93617	0.522727	0.498967	26.8235	12.4557	2.19843	1	0	1	1	1	1	1	0	1	1	0	0	1	1	1	0	1	1	1	0	0	1	0	1	1	1	1	1	1	1	1	-	1	1	1	1	-
14063534	TGCAGTGACAAACATCAGCTGGTATAATCCTCCATAAACACAAAGAGGTACAATTACAGATCGGAAGAG	TGCAGTGACAAACATCAGCTGGTATAATCCTCCATAAACACAAAGAGGTACAATTAC	NC_040279.1_chromosome_1	25019160	1	1.63e-17	0.957447	0.366667	0.464444	32.3902	11.6155	2.88491	1	1	0	0	0	0	0	0	0	0	0	1	0	0	0	1	0	0	0	0	0	0	1	0	0	0	0	0	0	0	0	0	0	0	0	0	0
25364210	TGCAGTTCATGTATCCAAAGCTTTACACAGAATTCATAGATGGTCTATCCATGTTGGTGAAAAGTGAGC	TGCAGTTCATGTATCCAAAGCTTTACACAGAATTCATAGATGGTCTATCCATGTTGGTGAAAAGTGAGC	NC_040279.1_chromosome_1	25021145	2	4.62e-29	0.946809	0.977528	0.043934	34.9649	12.1806	2.90781	1	1	1	1	1	1	1	1	1	1	1	1	1	1	1	1	1	1	1	1	-	1	1	1	1	1	1	1	1	1	1	1	1	1	1	1	1
28498016	TGCAGTTCATGTATCCAAAGCTTTACACAGAATTCATAGATGGTCTATCTATGTTGGTGAAAAATGAGC	TGCAGTTCATGTATCCAAAGCTTTACACAGAATTCATAGATGGTCTATCTATGTTGGTGAAAAATGAGC	NC_040279.1_chromosome_1	25021145	2	1e-25	1	0.010638	0.02105	14	5	3.1456	1	0	0	0	0	0	0	0	0	0	1	0	0	0	0	0	0	0	0	0	0	0	0	0	0	0	0	0	0	0	0	0	0	0	0	0	0
100017322	TGCAGTTTTCATTCAAAAATACTTTACAACAACTAATCAAGGCAAGACAATACAAATTTTCCTCCTGTA	TGCAGTTTTCATTCAAAAATACTTTACAACAACTAATCAAGGCAAGACAATACAAATTTTCCTCCTGTA	NC_040279.1_chromosome_1	25057809	1	1.31e-14	1	0.021277	0.041648	23.75	6.05702	4.13101	1	0	0	0	0	0	0	0	0	0	0	0	0	0	0	0	0	0	0	0	0	0	0	0	0	0	0	0	0	0	0	0	0	0	0	0	0
100018629	TGCAGAGCATGCTAAAGCTTGCCCAGTATACTTACTTTACAGATCGGAAGAGCGGTTCAGCAGGAATGC	TGCAGAGCATGCTAAAGCTTGCCCAGTATACTTACTTTAC	NC_040279.1_chromosome_1	25057875	1	1.84e-09	1	0.021277	0.041648	34.25	10.2072	3.57324	1	0	0	0	0	0	0	0	0	0	0	0	0	0	0	0	0	0	0	0	0	0	0	0	0	0	0	0	0	0	0	0	0	0	0	0	0
25355173	TGCAGCTCAGGCTTCAAGAAAGTCCTCTCCAAGAGTGACTAATGAGGCTGTTCAGAAGGCTGTGAGTGA	TGCAGCTCAGGCTTCAAGAAAGTCCTCTCCAAGAGTGACTAATGAGGCTGTTCAGAAGGCTGTGAGTGA	NC_040279.1_chromosome_1	25061910	2	4.62e-29	0.946809	0.977528	0.043934	44.9298	15.8876	2.70827	1	1	1	1	1	1	1	1	1	1	1	1	1	1	1	1	1	1	1	1	1	1	1	1	1	-	1	-	1	1	1	1	1	1	1	1	1
100060275	TGCAGCTCAGGCTTCAAGAAAGTCCTCTCCAAGAGTGAATAACGAGGCTGTTCAGAAGGCTGTGAGTGC	TGCAGCTCAGGCTTCAAGAAAGTCCTCTCCAAGAGTGAATAACGAGGCTGTTCAGAAGGCTGTGAGTGC	NC_040279.1_chromosome_1	25061910	2	3.6e-25	1	0.021277	0.041648	29.75	4.02337	5.98498	1	0	0	0	0	0	0	0	0	0	0	0	0	0	0	0	0	0	0	0	0	0	0	0	0	0	0	0	0	0	0	0	0	0	0	0	0
25352767	TGCAGCATTAGCAGAGAAGAAAGCCTGAAAATGAAACCATGAGATATTTGATATTAGTGAATTGTGTGA	TGCAGCATTAGCAGAGAAGAAAGCCTGAAAATGAAACCATGAGATATTTGATATTAGTGAATTGTGTGA	NC_040279.1_chromosome_1	25061976	1	4.62e-29	0.893617	0.964286	0.068878	14.3274	5.56767	2.68354	1	-	1	1	1	1	1	1	1	1	1	1	1	1	1	1	1	1	1	1	1	1	1	1	1	1	1	-	1	1	1	1	1	1	1	1	1
14054538	TGCAGAAAACAGTGTTGTGAAATATATACTAAAGTAAGCACTGATCTGCATGTGTTCTATCAAAATTGA	TGCAGAAAACAGTGTTGTGAAATATATACTAAAGTAAGCACTGATCTGCATGTGTTCTATCAAAATTGA	NC_040279.1_chromosome_1	25093045	1	4.62e-29	0.904255	0.976471	0.045952	23.1739	8.56511	2.60643	1	1	1	1	1	1	1	1	1	1	1	1	1	1	1	1	1	1	1	1	1	1	1	1	1	1	1	1	1	1	1	1	-	1	1	1	1
25355711	TGCAGGCATCAACACACACTTTGGTTGGTATATTATCCTACAAAACAATGTTTTCCCCTTCATCTTTTT	TGCAGGCATCAACACACACTTTGGTTGGTATATTATCCTACAAAACAATGTTTTCCCCTTCATCTTTTT	NC_040279.1_chromosome_1	25093111	1	4.62e-29	0.882979	0.975904	0.047031	25.1228	9.17676	2.76555	1	1	1	1	1	1	1	1	1	1	1	1	1	1	1	1	1	1	1	1	1	1	-	1	1	1	1	-	1	1	1	1	1	1	1	-	1
14076190	TGCAGGCCTTGTCCTCTGAATGCATGAAACTGAAATTTGTCTATAAATAATGTACATGAAAAAGGATGT	TGCAGGCCTTGTCCTCTGAATGCATGAAACTGAAATTTGTCTATAAATAATGTACATGAAAAAGGATGT	NC_040279.1_chromosome_1	25124571	1	4.62e-29	0.946809	0.617978	0.472163	27.4074	9.11758	3.12472	1	0	1	1	1	1	1	1	1	1	1	-	1	1	1	1	1	1	1	1	1	1	-	1	1	1	1	1	1	1	1	1	1	1	1	1	1
14076189	TGCAGGTCTTGTCCTCTGAATGCATGAAACTGAAAATTGTCTATGAATAATGTACATGAAAAAGGATGT	TGCAGGTCTTGTCCTCTGAATGCATGAAACTGAAAATTGTCTATGAATAATGTACATGAAAAAGGATGT	NC_040279.1_chromosome_1	25124571	1	4.65e-24	0.978723	0.336957	0.446834	45.0571	14.0995	3.19957	1	1	0	0	0	0	0	0	0	0	0	0	0	0	0	0	0	0	0	0	0	0	1	0	0	0	0	0	0	0	0	0	0	0	0	0	0
28201717	TGCAGACAGCGTAGCAGCCAACTCCTTCAATCCTTTGACTTCCTCTACAAGCTTGAAAGGGGTGCATTC	TGCAGACAGCGTAGCAGCCAACTCCTTCAATCCTTTGACTTCCTCTACAAGCTTGAAAGGGGTGCATTC	NC_040279.1_chromosome_1	25152883	1	4.62e-29	0.882979	0.963855	0.069676	16.5841	6.0729	2.74281	1	1	1	1	1	1	1	1	1	1	1	1	1	1	1	1	1	1	1	1	1	1	-	1	1	1	-	1	1	1	-	1	1	1	1	1	1
14055603	TGCAGAGATATTGAGAATATTTTTATTGCAATAAGTTACTGTTTACCGCAATGTATCAGTTGCTTGTTT	TGCAGAGATATTGAGAATATTTTTATTGCAATAAGTTACTGTTTACCGCAATGTATCAGTTGCTTGTTT	NC_040279.1_chromosome_1	25158485	1	4.62e-29	0.851064	0.975	0.04875	13.6814	5.21276	2.66968	1	1	1	1	-	1	1	1	1	1	1	1	1	1	1	1	1	1	1	1	1	1	1	1	-	1	1	1	1	1	1	1	1	1	1	-	1
14074827	TGCAGCAAAAAAGGTAACCATGGAGAAAAGTTATGTTACTAGCATAATATAGGGTAACTAAATGTTCTA	TGCAGCAAAAAAGGTAACCATGGAGAAAAGTTATGTTACTAGCATAATATAGGGTAACTAAATGTTCTA	NC_040279.1_chromosome_1	25162687	1	4.62e-29	0.914894	0.976744	0.04543	16.7982	5.40497	3.11586	1	1	1	1	1	1	1	1	1	1	1	1	1	1	1	1	1	1	1	1	1	1	-	1	1	-	1	1	1	1	1	1	1	1	1	1	1
25365900	TGCAGGTTTTCCTCCTGTGGTTGATCCCTTGATGATCCCTTTTGTTGTTGTCATGACAGATTGTGTTGG	TGCAGGTTTTCCTCCTGTGGTTGATCCCTTGATGATCCCTTTTGTTGTTGTCATGACAGATTGTGTTGG	NC_040279.1_chromosome_1	25162753	1	4.62e-29	0.882979	0.975904	0.047031	24.0263	8.07363	3.0476	1	1	1	1	1	1	1	1	1	1	1	1	1	1	1	1	1	1	1	1	1	1	1	1	1	-	1	1	1	1	1	1	1	1	1	1	1
14057083	TGCAGCTAAAGAACTCCAACAACCACCCAGGAAAAAATTCTCTTGTGCCCAGGAAAAGAAGATAAAAGA	TGCAGCTAAAGAACTCCAACAACCACCCAGGAAAAAATTCTCTTGTGCCCAGGAAAAGAAGATAAAAGA	NC_040279.1_chromosome_1	25173352	1	4.62e-29	0.882979	0.975904	0.047031	21.2368	7.00664	3.09363	1	1	1	1	1	1	1	1	1	1	1	1	1	1	1	1	1	1	1	1	1	-	1	1	1	1	1	1	1	1	1	1	1	1	1	1	1
100060193	TGCAGCTAAAGAACTCCAACAACCACCCAGGGGAAAATTCTCTTGTGCCCAGGAAAAGAACATAAAAGA	TGCAGCTAAAGAACTCCAACAACCACCCAGGGGAAAATTCTCTTGTGCCCAGGAAAAGAACATAAAAGA	NC_040279.1_chromosome_1	25173352	1	4.65e-24	1	0.021277	0.041648	23.75	0.43301	22.2423	1	0	0	0	0	0	0	0	0	0	0	0	0	0	0	0	0	0	0	0	0	0	0	0	0	0	0	0	0	0	0	0	0	0	0	0	0
14079376	TGCAGCATGACCAAAGGTGGAGACACCTTTTCGGTAGCAGCTGCGTTGATTACAGATCGGAAGAGCGGT	TGCAGCATGACCAAAGGTGGAGACACCTTTTCGGTAGCAGCTGCGTTGATTAC	NC_040279.1_chromosome_1	25200835	1	8.58e-20	0.893617	0.97619	0.046485	39.5088	16.9485	2.41563	1	1	1	1	1	1	1	1	1	1	1	1	1	1	1	1	1	1	1	1	1	1	1	1	1	1	-	1	1	1	1	1	1	1	-	1	1
100019018	TGCAGATCTCTATTCAGTCCAACATCTTCTGCCTTCATGTTATCTGAAAGATATTACAGATCGGAAGAG	TGCAGATCTCTATTCAGTCCAACATCTTCTGCCTTCATGTTATCTGAAAGATATTAC	NC_040279.1_chromosome_1	25222614	1	9.84e-15	1	0.021277	0.041648	59	7.38241	8.01486	1	0	0	0	0	0	0	0	0	0	0	0	0	0	0	0	0	0	0	0	0	0	0	0	0	0	0	0	0	0	0	0	0	0	0	0	0
62470130	TGCAGTAACTGAGGGTATCTTCTTTTTCACCTCACGTAATAAAATGAACAGGTCTTCGACTTCATCACC	TGCAGTAACTGAGGGTATCTTCTTTTTCACCTCACGTAATAAAATGAACAGGTCTTCGACTTCATCACC	NC_040279.1_chromosome_1	25243404	1	4.62e-29	0.861702	0.975309	0.048163	16.1667	6.71594	2.4981	1	1	1	1	1	1	1	1	1	1	1	1	1	1	1	1	1	1	1	1	1	1	1	-	1	1	1	1	1	1	-	1	-	1	1	1	1
25355430	TGCAGGAAACAGACACCTACAAAGGGTTGGATCCCTTGTTCCTTTATGTTCTTGTTCCTGATCTACCTA	TGCAGGAAACAGACACCTACAAAGGGTTGGATCCCTTGTTCCTTTATGTTCTTGTTCCTGATCTACCTA	NC_040279.1_chromosome_1	25246674	1	4.62e-29	0.851064	0.975	0.04875	20.2895	7.71729	2.58037	1	1	1	1	1	1	1	1	1	1	1	1	1	1	1	1	1	1	1	1	1	1	-	1	1	1	1	1	1	1	1	1	1	1	1	1	1
62455907	TGCAGTCTGTAAGAAACCCATTTCTTGTTTTCTTTACAATTTTACAGATCGGAAGAGCGGTTCAGCAGG	TGCAGTCTGTAAGAAACCCATTTCTTGTTTTCTTTACAATTTTAC	NC_040279.1_chromosome_1	25247953	1	1.74e-15	0.893617	0.97619	0.046485	58.8333	18.0472	3.5545	1	1	1	1	1	1	1	1	1	1	1	1	1	1	-	1	1	1	1	1	1	1	1	1	1	-	1	1	1	1	1	1	1	1	1	1	1
28203134	TGCAGTCATTTTTACTAGTATGTGTAATTTATTTTTACATTGTATTTGAATGTGCGAATTTACTGTTAC	TGCAGTCATTTTTACTAGTATGTGTAATTTATTTTTACATTGTATTTGAATGTGCGAATTTACTGTTAC	NC_040279.1_chromosome_1	25257891	1	4.62e-29	0.829787	0.858974	0.242275	13.4902	7.63602	1.79596	1	1	1	1	1	1	1	1	1	1	1	0	1	1	-	1	1	1	1	0	-	1	-	0	1	-	1	-	0	1	-	-	1	-	0	1	1
25364696	TGCAGAGGAGTTGGCTGCAAGGGTTCTCAATGAGGTAATGACAGACTATATATTTTACAGATCGGAAGA	TGCAGAGGAGTTGGCTGCAAGGGTTCTCAATGAGGTAATGACAGACTATATATTTTAC	NC_040279.1_chromosome_1	25278688	1	1.67e-22	0.87234	0.97561	0.047591	54.5088	16.8019	3.34157	1	1	1	1	1	1	1	1	-	1	1	1	1	1	1	1	1	1	1	1	1	1	1	1	1	1	1	1	1	1	1	1	1	1	1	1	1
44876187	TGCAGTACTACTACTACTCTTGCTACACCATATTCTCCAAGAACTAGAACAAACTTCTTTGTGCACAAA	TGCAGTACTACTACTACTCTTGCTACACCATATTCTCCAAGAACTAGAACAAACTTCTTTGTGCACAAA	NC_040279.1_chromosome_1	25279880	1	4.62e-29	0.87234	0.963415	0.070494	12.6195	4.99614	2.45554	1	1	1	1	1	1	1	1	1	1	1	1	1	1	1	1	1	1	1	1	1	1	1	1	1	1	1	1	-	1	1	1	-	1	1	1	1
14055694	TGCAGAGGAGTGACGCTTGTGAACGCGTTATTGAACGAGTGACGAAGAAAGGAACAGCGAAAGAAAGAT	TGCAGAGGAGTGACGCTTGTGAACGCGTTATTGAACGAGTGACGAAGAAAGGAACAGCGAAAGAAAGAT	NC_040279.1_chromosome_1	25280680	1	4.62e-29	0.87234	0.97561	0.047591	21.1491	7.95186	2.66393	1	-	1	1	1	1	1	1	1	1	1	1	1	1	1	1	1	1	1	1	1	1	-	1	1	1	1	1	1	1	1	1	1	-	1	1	1
25365391	TGCAGTTTGATGTGCCTAATCTATCAAACTATGTTTACAGATCGGAAGAGCGGTTCAGCAGGAATGCCG	TGCAGTTTGATGTGCCTAATCTATCAAACTATGTTTAC	NC_040279.1_chromosome_1	25287754	1	9.68e-12	0.904255	0.976471	0.045952	29.4649	12.402	2.32046	1	1	1	1	1	1	1	1	1	1	1	1	1	1	-	1	1	1	1	1	1	1	1	1	1	1	1	1	1	1	1	1	1	1	1	1	1
25358316	TGCAGATGACGAGTTAGATATTTTTTGTAAATATTTTTTACAGATCGGAAGAGCGGTTCAGCAGGAATG	TGCAGATGACGAGTTAGATATTTTTTGTAAATATTTTTTAC	NC_040279.1_chromosome_1	25287789	1	2.5e-13	0.925532	0.977011	0.04492	53.6579	20.6575	2.78222	1	1	1	1	1	1	1	1	-	1	1	1	1	1	1	1	1	1	1	1	1	1	1	1	1	1	1	1	1	1	1	1	1	1	1	1	1
100006598	TGCAGACTAACTCAAACTTCTGACTGCTGTCATACATTGCCAATAGTGAGTCAGTCAACATATTGACAA	TGCAGACTAACTCAAACTTCTGACTGCTGTCATACATTGCCAATAGTGAGTCAGTCAACATATTGACAA	NC_040279.1_chromosome_1	25302075	1	6.06e-18	1	0.021277	0.041648	13	1.58114	7.15949	1	0	0	0	0	0	0	0	0	0	0	0	0	0	0	0	0	0	0	0	0	0	0	0	0	0	0	0	0	0	0	0	0	0	0	0	0
14060061	TGCAGAGGGACTAAAACTATATCACTCACTCAAGGCAAAATATATAGAGTTACAGATCGGAAGAGCGGT	TGCAGAGGGACTAAAACTATATCACTCACTCAAGGCAAAATATATAGAGTTAC	NC_040279.1_chromosome_1	25372149	1	8.58e-20	0.861702	0.975309	0.048163	23.9646	10.7002	2.37223	1	1	1	1	1	1	1	1	1	1	1	1	-	1	1	1	1	1	1	1	1	1	1	-	1	1	1	1	-	1	1	1	-	1	-	1	1
25359945	TGCAGTCTGGTGGATGAAACTTGGCCCTGTGATCAGAGCGTGATTACAGATCGGAAGAGCGGTTCAGCA	TGCAGTCTGGTGGATGAAACTTGGCCCTGTGATCAGAGCGTGATTAC	NC_040279.1_chromosome_1	25378887	1	1.47e-16	0.851064	0.975	0.04875	29.2035	13.0426	2.36296	1	1	1	1	1	1	1	1	1	1	1	1	1	1	1	1	1	1	1	1	1	1	1	-	1	-	1	1	1	1	1	-	-	1	1	1	1
28497388	TGCAGGCAGTGCTTATCATTATACATACATATGCATTGGAGAAGGGTAAGTTACAGCTTTGTTCATTTT	TGCAGGCAGTGCTTATCATTATACATACATATGCATTGGAGAAGGGTAAGTTACAGCTTTGTTCATTTT	NC_040279.1_chromosome_1	25412297	1	4.62e-29	0.87234	0.97561	0.047591	19.1316	6.84607	2.81855	1	1	1	1	1	1	1	1	1	1	1	1	1	1	1	1	1	1	1	1	1	-	1	1	1	1	-	1	1	1	1	1	1	1	1	1	1
100060777	TGCAGGCAGTGCTTATCATTATACATACATATGCATCGGAGAAGGGTAAGTTACAGCTTTGCCCATTTT	TGCAGGCAGTGCTTATCATTATACATACATATGCATCGGAGAAGGGTAAGTTACAGCTTTGCCCATTTT	NC_040279.1_chromosome_1	25412297	1	4.65e-24	1	0.021277	0.041648	18.75	8.07388	2.40029	1	0	0	0	0	0	0	0	0	0	0	0	0	0	0	0	0	0	0	0	0	0	0	0	0	0	0	0	0	0	0	0	0	0	0	0	0
100035156	TGCAGTTATTGTTGGTTTAGTACCATATTATGACTTGAACCCTGATACCCCAATTTCTTCAGCATTTTC	TGCAGTTATTGTTGGTTTAGTACCATATTATGACTTGAACCCTGATACCCCAATTTCTTCAGCATTTTC	NC_040279.1_chromosome_1	25414799	1	1e-25	1	0.021277	0.041648	16.75	3.69966	4.53646	1	0	0	0	0	0	0	0	0	0	0	0	0	0	0	0	0	0	0	0	0	0	0	0	0	0	0	0	0	0	0	0	0	0	0	0	0
44876042	TGCAGAAGGGCATCGACTAGCCAACTCTGCATAGCAAAAGGCAGAAAGACCAGCTGCTAATCCAGCAAT	TGCAGAAGGGCATCGACTAGCCAACTCTGCATAGCAAAAGGCAGAAAGACCAGCTGCTAATCCAGCAAT	NC_040279.1_chromosome_1	25422460	1	4.62e-29	0.861702	0.962963	0.071331	11.6814	4.60524	2.5024	1	1	1	1	1	1	1	1	1	1	1	1	1	1	1	1	1	1	1	1	1	1	1	1	1	1	-	-	-	1	1	-	1	1	1	1	1
14057954	TGCAGGGAGTGCATATCACTATTCATACATATGTATTGGAGAAGGGTACTCTTTTTTCTTTTATGTTTT	TGCAGGGAGTGCATATCACTATTCATACATATGTATTGGAGAAGGGTACTCTTTTTTCTTTTATGTTTT	NC_040279.1_chromosome_1	25422526	1	4.62e-29	0.893617	0.97619	0.046485	47.9737	12.9014	3.84167	1	1	1	-	1	1	1	1	1	1	1	1	1	1	1	1	1	1	1	1	1	1	1	1	1	1	1	1	1	1	1	1	1	1	-	1	1
100013611	TGCAGGTTAGTGTGGGTACACTTTTAGCATTTACCATGGTGGCAATGTCTGTGTTGATCCTAAGATATA	TGCAGGTTAGTGTGGGTACACTTTTAGCATTTACCATGGTGGCAATGTCTGTGTTGATCCTAAGATATA	NC_040279.1_chromosome_1	25426559	1	3.6e-25	1	0.021277	0.041648	12	2.73861	3.83094	1	0	0	0	0	0	0	0	0	0	0	0	0	0	0	0	0	0	0	0	0	0	0	0	0	0	0	0	0	0	0	0	0	0	0	0	0
14060068	TGCAGAGGGTGGAACCATATGTGACTTATGGGTATGATATTACAGATCGGAAGAGCGGTTCAGCAGGAA	TGCAGAGGGTGGAACCATATGTGACTTATGGGTATGATATTAC	NC_040279.1_chromosome_1	25431199	1	2.04e-14	0.882979	0.975904	0.047031	47.0789	19.8123	2.48846	1	-	1	1	1	1	1	1	-	1	1	1	1	1	1	1	1	1	1	1	1	1	1	1	-	1	1	1	-	1	1	1	1	1	1	-	1
14086693	TGCAGCCATGTATCTCCTTCTTCAAAGACCAACAACGCTCCTTCAACAGCTCAACAATGCCAAACCGCA	TGCAGCCATGTATCTCCTTCTTCAAAGACCAACAACGCTCCTTCAACAGCTCAACAATGCCAAACCGCA	NC_040279.1_chromosome_1	25443693	4	4.62e-29	0.882979	0.975904	0.047031	24.9035	9.16895	2.68493	1	-	1	1	1	1	1	1	1	1	1	1	1	1	1	1	1	1	1	1	1	1	1	-	1	1	-	1	-	1	1	1	1	1	1	1	1
25366541	TGCAGAGAATTGATATAGGTTGTTCATACCATTCACCTGTTAGTTTTACAGATCGGAAGAGCGGTTCAG	TGCAGAGAATTGATATAGGTTGTTCATACCATTCACCTGTTAGTTTTAC	NC_040279.1_chromosome_1	25445993	1	1.24e-17	0.904255	0.976471	0.045952	55.614	18.4674	3.24943	1	1	1	1	-	1	1	1	1	1	1	1	1	1	1	1	1	1	1	1	1	1	1	-	1	1	1	1	1	1	-	1	1	1	1	1	1
25366419	TGCAGATCAATGAAAAGGGCCAGCTGCGCCTGAGTCACCGAGCACTGCTTCCTGATACAAATCCAGATA	TGCAGATCAATGAAAAGGGCCAGCTGCGCCTGAGTCACCGAGCACTGCTTCCTGATACAAATCCAGATA	NC_040279.1_chromosome_1	25446430	1	4.62e-29	0.829787	0.974359	0.049967	39.5526	12.0227	3.31284	1	1	1	1	1	1	1	1	1	1	1	1	1	1	1	1	1	1	1	1	1	1	1	1	1	1	1	1	1	1	-	1	1	1	1	1	1
100007565	TGCAGATAAATGAAAAGGGCCAGCTGCGCCTGAGTCACCGGGCACTGCTTCCTGATACGAATCCAGACA	TGCAGATAAATGAAAAGGGCCAGCTGCGCCTGAGTCACCGGGCACTGCTTCCTGATACGAATCCAGACA	NC_040279.1_chromosome_1	25446430	1	6.02e-23	1	0.021277	0.041648	44.25	7.15454	7.13799	1	0	0	0	0	0	0	0	0	0	0	0	0	0	0	0	0	0	0	0	0	0	0	0	0	0	0	0	0	0	0	0	0	0	0	0	0
42215498	TGCAGCTTTCCGCAGAAAACAGATTCAAAATATTTCCTGCTCTTGTAATATGTCAGTATTTGAAAAGCC	TGCAGCTTTCCGCAGAAAACAGATTCAAAATATTTCCTGCTCTTGTAATATGTCAGTATTTGAAAAGCC	NC_040279.1_chromosome_1	25477680	1	4.62e-29	0.893617	0.964286	0.068878	13.5044	5.55444	2.39775	1	1	1	1	1	1	1	1	1	1	1	1	1	1	1	1	1	1	1	1	1	1	1	1	1	1	1	-	1	1	1	1	1	1	1	1	1
25362797	TGCAGGTGAAGTAAAAATAATTGTTGAGATTGCTAGTACATGATTTGGATAAGGATTACAAATATGTTA	TGCAGGTGAAGTAAAAATAATTGTTGAGATTGCTAGTACATGATTTGGATAAGGATTACAAATATGTTA	NC_040279.1_chromosome_1	25477746	1	4.62e-29	0.957447	0.977778	0.043457	59.5088	19.0711	3.46852	1	1	-	1	1	1	1	1	1	1	1	1	1	1	1	1	1	1	1	1	1	1	1	1	1	1	1	1	1	1	1	1	1	1	1	1	1
14057309	TGCAGCTGGTATAGCAGTGTAAGTTGGTCATTCTGTTTTCTGGCAACTGAAGGACTTGAGACCCCATGC	TGCAGCTGGTATAGCAGTGTAAGTTGGTCATTCTGTTTTCTGGCAACTGAAGGACTTGAGACCCCATGC	NC_040279.1_chromosome_1	25479169	1	4.62e-29	0.829787	0.974359	0.049967	26.1404	7.82806	3.3974	1	1	1	1	-	1	1	1	1	1	1	1	1	1	1	1	1	1	1	1	1	1	1	1	1	1	1	1	-	-	1	-	1	1	1	1	1
14077006	TGCAGTGACAGCCAAAGAATCAGGGGAGTGCAGTCCGTCATAGCTCAAAACCTAAAATCATCAATTTAT	TGCAGTGACAGCCAAAGAATCAGGGGAGTGCAGTCCGTCATAGCTCAAAACCTAAAATCATCAATTTAT	NC_040279.1_chromosome_1	25479235	1	4.62e-29	0.87234	0.97561	0.047591	31.9912	8.35243	3.72305	1	1	1	1	1	1	1	1	1	1	1	1	1	1	1	1	1	1	1	1	1	1	1	1	1	1	1	1	1	-	-	1	1	-	1	1	1
25354725	TGCAGCAGTACGTTAGCAAGTAACTGTTCTATTAGACAGTAACAGCTAACTTGTAACTAAGCTCTGTAT	TGCAGCAGTACGTTAGCAAGTAACTGTTCTATTAGACAGTAACAGCTAACTTGTAACTAAGCTCTGTAT	NC_040279.1_chromosome_1	25483136	1	4.62e-29	0.861702	0.975309	0.048163	21.8158	9.71214	2.30023	1	-	1	1	1	1	1	1	1	1	1	1	1	1	1	1	1	1	1	1	1	1	1	1	1	1	1	1	1	1	1	1	-	1	1	1	1
100030725	TGCAGCCGTATTCCGTGAAGATTCCCGTTGGTGATAGACATGTGAGCTTGGTTGCGTGAATTTGTTTCT	TGCAGCCGTATTCCGTGAAGATTCCCGTTGGTGATAGACATGTGAGCTTGGTTGCGTGAATTTGTTTCT	NC_040279.1_chromosome_1	25494401	1	4.62e-29	0.840426	0.949367	0.096138	8.29464	3.74556	2.23521	1	1	1	1	1	1	-	0	1	1	1	1	1	1	1	1	1	1	1	1	1	-	1	-	1	1	1	1	1	1	1	1	1	1	1	1	1
14075680	TGCAGCTGAACTTTCCTTTCGTGGTAATTCGAAGTTTGGTCACATGTCAAGTTCATCTCAGTCGATTTA	TGCAGCTGAACTTTCCTTTCGTGGTAATTCGAAGTTTGGTCACATGTCAAGTTCATCTCAGTCGATTTA	NC_040279.1_chromosome_1	25522976	1	4.62e-29	0.882979	0.975904	0.047031	18.8947	6.916	2.70211	1	1	1	1	1	1	1	1	1	1	1	1	1	1	1	1	1	1	1	1	1	-	-	1	1	1	1	1	1	1	1	1	1	1	1	1	1
25363898	TGCAGTAACACTGTAAGGATTCAACAATTACACCCTCAAACACAATTTCGTGTGCTAGTTTGGGATTGC	TGCAGTAACACTGTAAGGATTCAACAATTACACCCTCAAACACAATTTCGTGTGCTAGTTTGGGATTGC	NC_040279.1_chromosome_1	25597168	1	2.15e-27	0.882979	0.963855	0.069676	12.9469	5.53323	2.27783	1	1	1	1	1	1	1	1	1	1	1	1	1	1	1	1	1	1	1	1	1	1	1	1	1	-	1	1	1	1	1	1	1	1	-	1	1
14082123	TGCAGCAAGCACGAACTAAAGAAGGTTGCTAGAACAGGAAGAGGAATATACCTAAGCAACGAACTTTAC	TGCAGCAAGCACGAACTAAAGAAGGTTGCTAGAACAGGAAGAGGAATATACCTAAGCAACGAACTTTAC	NC_040279.1_chromosome_1	25598479	1	1.66e-28	0.893617	0.97619	0.046485	49.5	18.0653	2.96335	1	-	1	1	1	1	1	1	1	1	1	1	1	1	1	1	1	1	1	1	1	1	1	1	1	1	1	1	-	1	1	1	1	1	1	1	1
14079718	TGCAGGACCTCCTACACCTCACTCACGTTTACAGATCGGAAGAGCGGTTCAGCAGGAATGCCGAGACCG	TGCAGGACCTCCTACACCTCACTCACGTTTAC	NC_040279.1_chromosome_1	25598545	1	1.26e-08	0.87234	0.97561	0.047591	20.5487	9.74906	2.23216	1	-	1	1	1	1	1	1	1	1	1	1	1	1	1	1	1	1	1	1	1	1	1	1	1	-	1	1	1	1	1	1	1	1	-	1	1
14056476	TGCAGCAGAAAATGTTTGCACCAATAGAGATGCTATGCATCTTACATTTAGATTATTATGATTGGGATT	TGCAGCAGAAAATGTTTGCACCAATAGAGATGCTATGCATCTTACATTTAGATTATTATGATTGGGATT	NC_040279.1_chromosome_1	25598899	1	4.62e-29	0.925532	0.609195	0.476153	12.6456	5.8829	2.03981	1	0	1	1	1	1	1	1	1	1	0	1	1	1	1	1	1	1	1	1	1	1	-	1	1	1	1	1	1	1	1	1	1	1	1	1	1
14063452	TGCAGCAGAAAATGTTTGCACCAATAAAGATGCTATCATACATTTAGATTATTATGATTGGGATTTGAG	TGCAGCAGAAAATGTTTGCACCAATAAAGATGCTATCATACATTTAGATTATTATGATTGGGATTTGAG	NC_040279.1_chromosome_1	25598899	1	7.78e-22	0.957447	0.322222	0.43679	9.72973	5.62162	1.78202	1	1	0	0	0	0	0	0	0	0	1	0	0	0	0	0	0	0	0	0	0	0	0	0	0	0	0	0	0	0	0	0	0	0	0	0	0
25354320	TGCAGATTGGGGAATCATGTTCTTATTATTTTACATGAAAAAGTGTATTTTCTTATGCAGTTGTATTAC	TGCAGATTGGGGAATCATGTTCTTATTATTTTACATGAAAAAGTGTATTTTCTTATGCAGTTGTATTAC	NC_040279.1_chromosome_1	25599007	1	4.62e-29	0.861702	0.975309	0.048163	28.4211	7.81125	3.66778	1	1	1	1	1	1	1	1	1	-	1	1	1	1	1	1	1	1	-	1	1	1	1	1	1	1	1	1	1	1	-	1	1	1	1	1	-
100022176	TGCAGTGAGTCTGGCAGTTGGTGTAATTGCTTTGGTTTCTGCATTACAGATCGGAAGAGCGGTTCAGCA	TGCAGTGAGTCTGGCAGTTGGTGTAATTGCTTTGGTTTCTGCATTAC	NC_040279.1_chromosome_1	25601127	1	1.15e-12	1	0.021277	0.041648	34.75	3.63146	8.70634	1	0	0	0	0	0	0	0	0	0	0	0	0	0	0	0	0	0	0	0	0	0	0	0	0	0	0	0	0	0	0	0	0	0	0	0	0
25352752	TGCAGTACACCATTGTGGTTGATACAAATCTGCAAAGTCAGTGAGATGAAGGCATTGAAAATGATAGCA	TGCAGTACACCATTGTGGTTGATACAAATCTGCAAAGTCAGTGAGATGAAGGCATTGAAAATGATAGCA	NC_040279.1_chromosome_1	25630229	1	4.62e-29	0.882979	0.975904	0.047031	27.7982	8.95425	2.94028	1	-	1	1	1	1	1	1	1	1	1	1	1	1	1	1	1	1	1	1	1	1	1	1	1	1	1	-	1	1	1	1	1	1	1	1	1
62472015	TGCAGTCACTGTGCCAAAAATGTAGCTGGGGAGCGACTGGATGACGGTTTCTTGTGAGTATCTTTGGTG	TGCAGTCACTGTGCCAAAAATGTAGCTGGGGAGCGACTGGATGACGGTTTCTTGTGAGTATCTTTGGTG	NC_040279.1_chromosome_1	25630295	1	4.62e-29	0.904255	0.964706	0.068097	13.8673	5.37859	2.40788	1	1	1	1	1	1	1	1	1	1	1	1	1	1	1	1	1	1	1	1	1	1	1	1	1	1	1	1	1	-	1	1	1	1	-	1	1
100071132	TGCAGTCACTGTGCCAAAAATGTAGCTGGGGAGCGACTAGATGACGGTTTCTTGTGAGTATCTTTAGTG	TGCAGTCACTGTGCCAAAAATGTAGCTGGGGAGCGACTAGATGACGGTTTCTTGTGAGTATCTTTAGTG	NC_040279.1_chromosome_1	25630295	1	1e-25	1	0.021277	0.041648	69.75	10.0094	5.84562	1	0	0	0	0	0	0	0	0	0	0	0	0	0	0	0	0	0	0	0	0	0	0	0	0	0	0	0	0	0	0	0	0	0	0	0	0
25353043	TGCAGAAATGACAACCTCTCACTAAACAAGCACAGAAATTGCAAACAACAAATAAATGCACACCAACAT	TGCAGAAATGACAACCTCTCACTAAACAAGCACAGAAATTGCAAACAACAAATAAATGCACACCAACAT	NC_040279.1_chromosome_1	25641437	1	4.62e-29	0.861702	0.975309	0.048163	27.5351	8.65334	3.15622	1	1	1	1	1	1	1	1	1	1	1	1	1	1	1	1	1	1	1	1	1	1	1	1	1	1	-	1	1	1	1	-	1	-	1	1	1
14075719	TGCAGCTGCGGCAAAATCCAGAAAGGTACTTTCTGAACTTTTTTGAGGTTCTTCTTTTGAAAGTACACC	TGCAGCTGCGGCAAAATCCAGAAAGGTACTTTCTGAACTTTTTTGAGGTTCTTCTTTTGAAAGTACACC	NC_040279.1_chromosome_1	25647851	1	4.62e-29	0.861702	0.962963	0.071331	22.2301	8.80568	2.55438	1	1	1	1	-	1	1	1	1	1	1	1	1	1	1	1	1	1	1	1	1	1	-	1	1	1	1	1	1	1	1	1	1	1	-	1	-
14056511	TGCAGCAGATTGAGTTGGCGCAATGCTTTTTGCTTCATGGGCTCGTTTCTGCTTCATTCCCTAGAATAG	TGCAGCAGATTGAGTTGGCGCAATGCTTTTTGCTTCATGGGCTCGTTTCTGCTTCATTCCCTAGAATAG	NC_040279.1_chromosome_1	25648851	1	4.62e-29	0.87234	0.97561	0.047591	34.469	9.94771	3.53844	1	1	1	1	1	1	1	1	1	1	1	1	1	1	1	1	1	1	1	1	1	1	1	1	-	1	1	1	1	1	1	1	1	1	1	1	-
14055713	TGCAGAGGCCTTCGGCCAAATGTCTAACGAAAAAAAGGTAATTTATTCAATAACAAAAGTGCATTTTCT	TGCAGAGGCCTTCGGCCAAATGTCTAACGAAAAAAAGGTAATTTATTCAATAACAAAAGTGCATTTTCT	NC_040279.1_chromosome_1	25648917	1	4.62e-29	0.840426	0.974684	0.049351	40.8772	14.446	2.97685	1	1	1	1	1	1	1	1	1	1	1	1	1	1	1	1	1	1	1	1	1	1	1	-	-	1	1	1	1	1	1	-	1	1	1	1	1
25365332	TGCAGTTCCTGCAACAAGTAAGTTTCAAGGGTTTGATTTATTCGTTGCCTTACAGATCGGAAGAGCGGT	TGCAGTTCCTGCAACAAGTAAGTTTCAAGGGTTTGATTTATTCGTTGCCTTAC	NC_040279.1_chromosome_1	25670479	1	8.58e-20	0.861702	0.975309	0.048163	24.5044	10.8865	2.33564	1	1	1	1	1	1	1	1	1	1	1	1	1	1	1	1	1	1	1	1	1	1	1	1	1	1	1	1	1	1	1	-	1	1	1	1	1
14058266	TGCAGGTTCAAAACTATCACTACTATATTACCATATCACATTCACAACCATATAATTTGGGTTATAATC	TGCAGGTTCAAAACTATCACTACTATATTACCATATCACATTCACAACCATATAATTTGGGTTATAATC	NC_040279.1_chromosome_1	25670933	1	4.62e-29	0.893617	0.97619	0.046485	32.9912	10.6849	3.20509	1	1	1	1	1	1	1	1	1	1	1	1	1	1	1	1	1	1	1	1	1	-	1	1	1	1	1	1	1	1	1	1	1	1	1	1	1
14075865	TGCAGCTTTGCTTCGCTTGCATTTCCATGACTGTGCTGTCAGAGTAAGATTTTGTGCAGAATCGATTCA	TGCAGCTTTGCTTCGCTTGCATTTCCATGACTGTGCTGTCAGAGTAAGATTTTGTGCAGAATCGATTCA	NC_040279.1_chromosome_1	25721838	1	4.62e-29	0.851064	0.975	0.04875	30.7895	9.3766	3.34588	1	1	1	1	1	1	1	1	1	1	1	1	1	1	1	1	1	1	1	1	1	1	1	1	1	1	-	1	-	1	1	1	-	1	1	1	1
[truncated: 59,947 more rows]
[truncated: 58 more columns]
