# Supplementary material for: Genetic Diversity and Population Structure of Cowpea (Vigna unguiculata (L.) Walp.) Landraces from Portugal and Mozambique
Source: Plants (Basel). 2023 Feb 13;12(4):846. doi: 10.3390/plants12040846 (PMC9963184; doi:10.3390/plants12040846)
Supplement: Supplementary file 1 [file plants-12-00846-s001.zip › Table S3 - PIC value for SilicoDArT and SNP markers.xlsx]

## Sheet: Sheet1
Table S3. PIC value for SilicoDArT and SNP markers
Authors:
Joana B Guimarães et al
Correspondence:
catia.soares@iniav.pt
	PIC SNP markers				AvgPIC	SNP markers				AvgPIC	SNP	silicoDArT
	Mean	0.231152			0.00 to <0.05	2862				0.00 to <0.05	0.142081	0.0675684
	Standard Error	0			0.05 to <0.10	1570				0.05 to <0.10	0.0646154	0.619128
	Median	0.191327			0.10 to <0.15	714				0.10 to <0.15	0.0628054	0.0492043
	Mode	0.021503			0.15 to <0.20	694				0.15 to <0.20	0.0611765	0.0269255
	Standard Deviation	0.182426			0.20 to <0.25	676				0.20 to <0.25	0.0461538	0.0246658
	Sample Variance	0.0332791			0.25 to <0.30	510				0.25 to <0.30	0.0439819	0.0221833
	Kurtosis	-2.46822			0.30 to <0.35	486				0.30 to <0.35	0.0443439	0.0243475
	Skewness	0.262142			0.35 to <0.40	490				0.35 to <0.40	0.0573756	0.0255888
	Range	0.49			0.40 to <0.45	634				0.40 to <0.45	0.218462	0.0348504
	Minimum	0.01			0.45 to 0.50	2414				0.45 to 0.50	1	0.105538
	Maximum	0.5				11050
	PIC silicoDArT markers				AvgPIC	silicoDArT markers
	Mean	0.139998			0.00 to <0.05	2123
	Standard Error	0			0.05 to <0.10	19453
	Median	0.04875			0.10 to <0.15	1546
	Mode	0.047031			0.15 to <0.20	846
	Standard Deviation	0.153121			0.20 to <0.25	775
	Sample Variance	0.0234459			0.25 to <0.30	697
	Kurtosis	0.357203			0.30 to <0.35	765
	Skewness	1.41417			0.35 to <0.40	804
	Range	0.48			0.40 to <0.45	1095
	Minimum	0.02			0.45 to 0.50	3316
	Maximum	0.5				31420
