# Supplementary material for: Genetic Diversity and Population Structure of Cowpea (Vigna unguiculata (L.) Walp.) Landraces from Portugal and Mozambique
Source: Plants (Basel). 2023 Feb 13;12(4):846. doi: 10.3390/plants12040846 (PMC9963184; doi:10.3390/plants12040846)
Supplement: Supplementary file 1 [file plants-12-00846-s001.zip › Table S4 - SNP markers.xlsx]

## Sheet: SNP_2_original
Table S4. SNP markers
Authors:
Joana B Guimarães et al
Correspondence:
catia.soares@iniav.pt
AlleleID	CloneID	AlleleSequence	TrimmedSequence	Chrom_Cowpea_ASM411807v1	ChromPos_Cowpea_ASM411807v1	AlnCnt_Cowpea_ASM411807v1	AlnEvalue_Cowpea_ASM411807v1	SNP	SnpPosition	CallRate	OneRatioRef	OneRatioSnp	One ratio AVG	FreqHomRef	FreqHomSnp	FreqHets	PICRef	PICSnp	AvgPIC	AvgCountRef	AvgCountSnp	RepAvg	5V	A1	A10	A100	A101	A102	A106	A108	A113	A14	A16	A17	A24	A30	A33	A35	A36	A37	A39	A40	A44	A46	A49	A5	A52	A56	A57
14084624|F|0--24:G>T	14084624	TGCAGGAAAAATAATAAGGAAAAAGAAATATGAATCAATGAATAAATTTGAATGCATTTATCAATTACA	TGCAGGAAAAATAATAAGGAAAAAGAAATATGAATCAATGAATAAATTTGAATGCATTTATCAATTACA	NC_040282.1_chromosome_4	3767177	1	2.78e-26		24	0.202128	0.368421	0.631579	0.5	0.368421	0.631579	0	0.465374	0.465374	0.465374	18.4167	10.2667	1	-	1	-	-	-	0	1	1	0	-	-	-	-	-	1	-	0	0	-	-	0	0	-	-	-	-	0
14084624|F|0-24:G>T-24:G>T	14084624	TGCAGAAAAAATAATAAGGAAAAATAAATATGAATCAATGAATAAATTTGAATGCATTTATCAATTACA	TGCAGAAAAAATAATAAGGAAAAATAAATATGAATCAATGAATAAATTTGAATGCATTTATCAATTACA	NC_040282.1_chromosome_4	3767177	1	2.78e-26	24:G>T	24	0.202128	0.368421	0.631579	0.5	0.368421	0.631579	0	0.465374	0.465374	0.465374	18.4167	10.2667	1	-	0	-	-	-	1	0	0	1	-	-	-	-	-	0	-	1	1	-	-	1	1	-	-	-	-	1
35154913|F|0--52:C>G	35154913	TGCAGTATTATAGATCCGAGTTTCTCGGTTTCTTCCGGTTCTGCAATGAATTCTTTATCTTCTCTTCTC	TGCAGTATTATAGATCCGAGTTTCTCGGTTTCTTCCGGTTCTGCAATGAATTCTTTATCTTCTCTTCTC	NC_040282.1_chromosome_4	34511105	1	4.62e-29		52	0.202128	0.947368	0.052632	0.5	0.947368	0.052632	0	0.099723	0.099723	0.099723	27	30	1	-	-	1	-	-	-	-	1	-	-	-	-	-	1	-	-	1	1	-	-	1	1	-	1	1	1	-
35154913|F|0-52:C>G-52:C>G	35154913	TGCAGTATTATAGATCCGAGTTTCTCGGTTTCTTCCAGTTCTGCAATGAATTGTTTATCTTCTCTTCTC	TGCAGTATTATAGATCCGAGTTTCTCGGTTTCTTCCAGTTCTGCAATGAATTGTTTATCTTCTCTTCTC	NC_040282.1_chromosome_4	34511105	1	4.62e-29	52:C>G	52	0.202128	0.947368	0.052632	0.5	0.947368	0.052632	0	0.099723	0.099723	0.099723	27	30	1	-	-	0	-	-	-	-	0	-	-	-	-	-	0	-	-	0	0	-	-	0	0	-	0	0	0	-
14081841|F|0--66:T>G	14081841	TGCAGACTACATGATGTCCATTTGCGGAGACAGTGGTCTAAGGGACTTATCTTCACCTGGAAAAAGTGG	TGCAGACTACATGATGTCCATTTGCGGAGACAGTGGTCTAAGGGACTTATCTTCACCTGGAAAAAGTGG	NC_040284.1_chromosome_6	33863287	1	2.15e-27		66	0.202128	0.947368	0.052632	0.5	0.947368	0.052632	0	0.099723	0.099723	0.099723	13.0385	4	1	-	-	1	1	1	1	1	-	1	-	-	-	-	-	-	1	1	1	-	-	-	-	-	-	1	1	1
14081841|F|0-66:T>G-66:T>G	14081841	TGCAGACTACATGATGTCCATTTGCGGAGACAGTGGTCTAAGGGACTTATCTTCACCTGGAAAGAGGGG	TGCAGACTACATGATGTCCATTTGCGGAGACAGTGGTCTAAGGGACTTATCTTCACCTGGAAAGAGGGG	NC_040284.1_chromosome_6	33863287	1	2.15e-27	66:T>G	66	0.202128	0.947368	0.052632	0.5	0.947368	0.052632	0	0.099723	0.099723	0.099723	13.0385	4	1	-	-	0	0	0	0	0	-	0	-	-	-	-	-	-	0	0	0	-	-	-	-	-	-	0	0	0
14082627|F|0--66:T>A	14082627	TGCAGGCTACTTATTATTGTGGGTGTGATTCTACTTGTTGGTTCAACACGGCTAGTGAGATTTCTTTCA	TGCAGGCTACTTATTATTGTGGGTGTGATTCTACTTGTTGGTTCAACACGGCTAGTGAGATTTCTTTCA	NC_040286.1_chromosome_8	3896868	1	2.15e-27		66	0.202128	0.789474	0.210526	0.5	0.789474	0.210526	0	0.33241	0.33241	0.33241	7.95455	6	1	-	1	-	-	-	-	-	1	-	-	1	1	-	-	1	-	1	-	-	1	1	-	1	1	-	1	-
14082627|F|0-66:T>A-66:T>A	14082627	TGCAGGCTACTTATTATTGTGGGTGTGATTTTACTTGTTGGTTCAACACGGCTAGTGAGATTTCTTACA	TGCAGGCTACTTATTATTGTGGGTGTGATTTTACTTGTTGGTTCAACACGGCTAGTGAGATTTCTTACA	NC_040286.1_chromosome_8	3896868	1	2.15e-27	66:T>A	66	0.202128	0.789474	0.210526	0.5	0.789474	0.210526	0	0.33241	0.33241	0.33241	7.95455	6	1	-	0	-	-	-	-	-	0	-	-	0	0	-	-	0	-	0	-	-	0	0	-	0	0	-	0	-
14085051|F|0--47:C>T	14085051	TGCAGGGAAGTTTGTAACGTGGGTTATGAGTACCGTCCCCTGCCTCCCCGATTGCTTGAGACTGTATTT	TGCAGGGAAGTTTGTAACGTGGGTTATGAGTACCGTCCCCTGCCTCCCCGATTGCTTGAGACTGTATTT	NC_040287.1_chromosome_9	27845591	1	2.15e-27		47	0.202128	0.947368	0.052632	0.5	0.947368	0.052632	0	0.099723	0.099723	0.099723	5.30769	4	1	-	1	-	-	1	-	-	-	1	-	1	1	-	-	-	1	1	0	-	1	1	-	-	-	-	1	-
14085051|F|0-47:C>T-47:C>T	14085051	TGCAGGGAAGTTCGTAACGTGGGTTATGAGTACCGTCCCCTGCCTCCTCGATTGCTTGAGACTGTATTT	TGCAGGGAAGTTCGTAACGTGGGTTATGAGTACCGTCCCCTGCCTCCTCGATTGCTTGAGACTGTATTT	NC_040287.1_chromosome_9	27845591	1	2.15e-27	47:C>T	47	0.202128	0.947368	0.052632	0.5	0.947368	0.052632	0	0.099723	0.099723	0.099723	5.30769	4	1	-	0	-	-	0	-	-	-	0	-	0	0	-	-	-	0	0	1	-	0	0	-	-	-	-	0	-
35155273|F|0--25:T>C	35155273	TGCAGTATTGATATTGAAGATGATGTTGGTTCTCAAATTGTCCTTCACATTGAGTCCCTTGGTCAAGCT	TGCAGTATTGATATTGAAGATGATGTTGGTTCTCAAATTGTCCTTCACATTGAGTCCCTTGGTCAAGCT	NC_040288.1_chromosome_10	17023555	1	1e-25		25	0.202128	0.894737	0.105263	0.5	0.894737	0.105263	0	0.188366	0.188366	0.188366	11.4545	42.75	1	-	1	-	1	1	-	-	-	-	-	1	-	-	-	1	1	-	1	-	-	1	1	-	-	-	-	-
35155273|F|0-25:T>C-25:T>C	35155273	TGCAGTATTGATCTTGAAGATGATGCTGATTCTCAAACTGTCCTTCACATTGAGTCCCTTGGTCATGCC	TGCAGTATTGATCTTGAAGATGATGCTGATTCTCAAACTGTCCTTCACATTGAGTCCCTTGGTCATGCC	NC_040288.1_chromosome_10	17023555	1	1e-25	25:T>C	25	0.202128	0.894737	0.105263	0.5	0.894737	0.105263	0	0.188366	0.188366	0.188366	11.4545	42.75	1	-	0	-	0	0	-	-	-	-	-	0	-	-	-	0	0	-	0	-	-	0	0	-	-	-	-	-
35154252|F|0--30:A>G	35154252	TGCAGCTGCTTCGCGGACAGGTGCGGGATGACGCGAGAACGAACGTTGTTGTTGGTTCGCTCATGACGG	TGCAGCTGCTTCGCGGACAGGTGCGGGATGACGCGAGAACGAACGTTGTTGTTGGTTCGCTCATGACGG	NC_040288.1_chromosome_10	17925879	1	2.15e-27		30	0.202128	0.052632	0.947368	0.5	0.052632	0.947368	0	0.099723	0.099723	0.099723	9	8.53846	1	-	-	0	-	-	-	0	0	-	-	-	-	0	-	0	-	0	0	0	-	-	-	-	-	0	-	-
35154252|F|0-30:A>G-30:A>G	35154252	TGCAGCTGCTTCGCGGACAGGTGCGGGATGGCGCGAGAACGAACGTTGTTGTTGGTTCGCTCATGACGG	TGCAGCTGCTTCGCGGACAGGTGCGGGATGGCGCGAGAACGAACGTTGTTGTTGGTTCGCTCATGACGG	NC_040288.1_chromosome_10	17925879	1	2.15e-27	30:A>G	30	0.202128	0.052632	0.947368	0.5	0.052632	0.947368	0	0.099723	0.099723	0.099723	9	8.53846	1	-	-	1	-	-	-	1	1	-	-	-	-	1	-	1	-	1	1	1	-	-	-	-	-	1	-	-
14082774|F|0--43:T>A	14082774	TGCAGTAAGTAAGTGAAATAATAAAATAGGGTAAAAATGACAGTGAATTGTAAAAAATCAGAAGAGGTT	TGCAGTAAGTAAGTGAAATAATAAAATAGGGTAAAAATGACAGTGAATTGTAAAAAATCAGAAGAGGTT	NC_040289.1_chromosome_11	30542297	4	4.65e-24		43	0.202128	0.578947	0.421053	0.5	0.578947	0.421053	0	0.487535	0.487535	0.487535	16.3571	5.09091	1	-	-	1	-	0	0	-	1	0	-	-	-	-	-	-	-	0	0	-	-	-	-	-	-	-	-	-
14082774|F|0-43:T>A-43:T>A	14082774	TGCAGTAAGTAAGTGAAATAATAAAATAGGGTAAAAATGAGAGAGAATTGTAAGAAATCAGAAGAGGTT	TGCAGTAAGTAAGTGAAATAATAAAATAGGGTAAAAATGAGAGAGAATTGTAAGAAATCAGAAGAGGTT	NC_040289.1_chromosome_11	30542297	4	4.65e-24	43:T>A	43	0.202128	0.578947	0.421053	0.5	0.578947	0.421053	0	0.487535	0.487535	0.487535	16.3571	5.09091	1	-	-	0	-	1	1	-	0	1	-	-	-	-	-	-	-	1	1	-	-	-	-	-	-	-	-	-
14084083|F|0--24:A>G	14084083	TGCAGGTTGATGGGAACAAAGTTGATGAGGAGGTGAAGGTTGAGTTGTTGCTTACAGATCGGAAGAGCG	TGCAGGTTGATGGGAACAAAGTTGATGAGGAGGTGAAGGTTGAGTTGTTGCTTAC		0	0	999		24	0.202128	0.684211	0.315789	0.5	0.684211	0.315789	0	0.432133	0.432133	0.432133	13.55	12.8571	1	-	-	0	-	-	-	1	1	-	-	-	1	-	-	1	-	-	1	1	-	-	-	-	1	0	1	-
14084083|F|0-24:A>G-24:A>G	14084083	TGCAGGTTGATGGGAACAAAGTTGGTGAGGTGGTGAAGGTTGAGTTGTTGCTTACAGATCGGAAGAGCG	TGCAGGTTGATGGGAACAAAGTTGGTGAGGTGGTGAAGGTTGAGTTGTTGCTTAC		0	0	999	24:A>G	24	0.202128	0.684211	0.315789	0.5	0.684211	0.315789	0	0.432133	0.432133	0.432133	13.55	12.8571	1	-	-	1	-	-	-	0	0	-	-	-	0	-	-	0	-	-	0	0	-	-	-	-	0	1	0	-
100067525|F|0--20:A>G	100067525	TGCAGACAAATAAAAATAACAAGAGGATCCTTACAGATCGGAAGAGCGGTTCAGCAGGAATGCCGAGAC	TGCAGACAAATAAAAATAACAAGAGGATCCTTAC		0	0	999		20	0.202128	0.052632	0.947368	0.5	0.052632	0.947368	0	0.099723	0.099723	0.099723	27	9.43478	1	-	0	-	-	-	0	-	0	0	-	-	-	0	-	-	-	0	-	-	-	-	-	-	-	-	-	-
100067525|F|0-20:A>G-20:A>G	100067525	TGCAGACAAATAAAAATAACGAGAGGATCCTTACAGATCGGAAGAGCGGTTCAGCAGGAATGCCGAGAC	TGCAGACAAATAAAAATAACGAGAGGATCCTTAC		0	0	999	20:A>G	20	0.202128	0.052632	0.947368	0.5	0.052632	0.947368	0	0.099723	0.099723	0.099723	27	9.43478	1	-	1	-	-	-	1	-	1	1	-	-	-	1	-	-	-	1	-	-	-	-	-	-	-	-	-	-
14063176|F|0--54:G>C	14063176	TGCAGCGGTCACAATGGAAGCAAGGAAGGGAGAATGGTTACATATATAATTTTCGCTTTTTACAGATCG	TGCAGCGGTCACAATGGAAGCAAGGAAGGGAGAATGGTTACATATATAATTTTCGCTTTTTAC		0	0	999		54	0.202128	0.947368	0.052632	0.5	0.947368	0.052632	0	0.099723	0.099723	0.099723	23.3913	15	1	-	-	1	-	-	-	1	1	-	-	1	1	-	-	-	-	-	-	1	-	-	-	0	-	1	1	-
14063176|F|0-54:G>C-54:G>C	14063176	TGCAGCGGTCACAATGGAAGCAAGGAAGGGAGAATGGTTACATATATAATTTTCCCTTTTTACAGATCG	TGCAGCGGTCACAATGGAAGCAAGGAAGGGAGAATGGTTACATATATAATTTTCCCTTTTTAC		0	0	999	54:G>C	54	0.202128	0.947368	0.052632	0.5	0.947368	0.052632	0	0.099723	0.099723	0.099723	23.3913	15	1	-	-	0	-	-	-	0	0	-	-	0	0	-	-	-	-	-	-	0	-	-	-	1	-	0	0	-
14078220|F|0--26:T>C	14078220	TGCAGAAGAGGGAGAGAAAACTTTGCTATCTCCACCACCACACCCGTTCTGCAACTTAGGGCAGCAGTT	TGCAGAAGAGGGAGAGAAAACTTTGCTATCTCCACCACCACACCCGTTCTGCAACTTAGGGCAGCAGTT		0	0	999		26	0.202128	0.947368	0.052632	0.5	0.947368	0.052632	0	0.099723	0.099723	0.099723	9.12	6	1	-	-	-	-	-	-	1	1	-	-	-	1	-	1	1	-	-	1	-	1	-	1	-	-	1	1	-
14078220|F|0-26:T>C-26:T>C	14078220	TGCAGAAGAGGGAGAGAAAACTTTGCCATCTCCACCACCACACCCGTTCTGCAACTTAGGGCAGTAGTT	TGCAGAAGAGGGAGAGAAAACTTTGCCATCTCCACCACCACACCCGTTCTGCAACTTAGGGCAGTAGTT		0	0	999	26:T>C	26	0.202128	0.947368	0.052632	0.5	0.947368	0.052632	0	0.099723	0.099723	0.099723	9.12	6	1	-	-	-	-	-	-	0	0	-	-	-	0	-	0	0	-	-	0	-	0	-	0	-	-	0	0	-
14079480|F|0--7:T>C	14079480	TGCAGCGTAAGGTTACTATGACAACAATTACAGATCGGAAGAGCGGTTCAGCAGGAATGCCGAGACCGA	TGCAGCGTAAGGTTACTATGACAACAATTAC		0	0	999		7	0.202128	0.947368	0.052632	0.5	0.947368	0.052632	0	0.099723	0.099723	0.099723	22.6667	26	1	-	-	1	-	-	1	1	-	-	-	-	-	1	-	-	1	-	1	-	1	-	-	-	-	1	-	-
14079480|F|0-7:T>C-7:T>C	14079480	TGCAGCGCAAGGTTACTATGACAACGATTACAGATCGGAAGAGCGGTTCAGCAGGAATGCCGAGACCGA	TGCAGCGCAAGGTTACTATGACAACGATTAC		0	0	999	7:T>C	7	0.202128	0.947368	0.052632	0.5	0.947368	0.052632	0	0.099723	0.099723	0.099723	22.6667	26	1	-	-	0	-	-	0	0	-	-	-	-	-	0	-	-	0	-	0	-	0	-	-	-	-	0	-	-
65543080|F|0--60:A>G	65543080	TGCAGTGCAACATGAAACTTGAACCCAGAGAAGAAAAGAAACCAAAAAGGCTTTATGTGGAGCCCGTGG	TGCAGTGCAACATGAAACTTGAACCCAGAGAAGAAAAGAAACCAAAAAGGCTTTATGTGGAGCCCGTGG	NC_040279.1_chromosome_1	8764072	2	1.01e-20		60	0.212766	0.95	0.05	0.5	0.95	0.05	0	0.095	0.095	0.095	14.4615	12	1	-	-	-	-	1	-	1	-	1	-	-	1	-	-	1	1	1	-	-	-	-	1	-	-	-	1	1
65543080|F|0-60:A>G-60:A>G	65543080	TGCAGTGCAACATGAAACTTGAACCCAGAGAAGAAAAGAAACCAAAAAGGCTTTATGTGGGACCCGTGG	TGCAGTGCAACATGAAACTTGAACCCAGAGAAGAAAAGAAACCAAAAAGGCTTTATGTGGGACCCGTGG	NC_040279.1_chromosome_1	8764072	2	1.01e-20	60:A>G	60	0.212766	0.95	0.05	0.5	0.95	0.05	0	0.095	0.095	0.095	14.4615	12	1	-	-	-	-	0	-	0	-	0	-	-	0	-	-	0	0	0	-	-	-	-	0	-	-	-	0	0
100076896|F|0--67:C>T	100076896	TGCAGTTTCTATTTTTCTATTTTCTACTCTATTCTAATACCTTTTTAGGTTCCTTTTGTTATGCTTCCT	TGCAGTTTCTATTTTTCTATTTTCTACTCTATTCTAATACCTTTTTAGGTTCCTTTTGTTATGCTTCCT	NC_040280.1_chromosome_2	17586894	1	1e-25		67	0.212766	0.95	0.05	0.5	0.95	0.05	0	0.095	0.095	0.095	3.70833	3.5	1	-	0	-	1	1	1	-	-	1	-	1	-	-	-	-	1	1	-	-	-	1	-	-	-	-	1	1
100076896|F|0-67:C>T-67:C>T	100076896	TGCAGTTTCTGTTTTTCTATTTTCTACTCTATTCTAATACCTTTTTAGGTTCCTTTTGTTGTGCTTCTG	TGCAGTTTCTGTTTTTCTATTTTCTACTCTATTCTAATACCTTTTTAGGTTCCTTTTGTTGTGCTTCTG	NC_040280.1_chromosome_2	17586894	1	1e-25	67:C>T	67	0.212766	0.95	0.05	0.5	0.95	0.05	0	0.095	0.095	0.095	3.70833	3.5	1	-	1	-	0	0	0	-	-	0	-	0	-	-	-	-	0	0	-	-	-	0	-	-	-	-	0	0
14063890|F|0--11:G>T	14063890	TGCAGTTTTTTGAGTTGGGTTTAGTTTTACAGATCGGAAGAGCGGTTCAGCAGGAATGCCGAGACCGAT	TGCAGTTTTTTGAGTTGGGTTTAGTTTTAC	NC_040281.1_chromosome_3	33142268	1	1.45e-07		11	0.212766	0.05	0.95	0.5	0.05	0.95	0	0.095	0.095	0.095	56	23.36	1	-	-	-	-	0	-	0	-	0	-	-	0	-	-	0	0	0	-	-	-	1	0	-	-	-	0	0
14063890|F|0-11:G>T-11:G>T	14063890	TGCAGTTTTTTTAGTTGGGTTTAGTTTTACAGATCGGAAGAGCGGTTCAGCAGGAATGCCGAGACCGAT	TGCAGTTTTTTTAGTTGGGTTTAGTTTTAC	NC_040281.1_chromosome_3	33142268	1	1.45e-07	11:G>T	11	0.212766	0.05	0.95	0.5	0.05	0.95	0	0.095	0.095	0.095	56	23.36	1	-	-	-	-	1	-	1	-	1	-	-	1	-	-	1	1	1	-	-	-	0	1	-	-	-	1	1
25364382|F|0--24:C>T	25364382	TGCAGACAAGGTGAAAGAAGCACACAGAAGAGTAATGGTTGCAAATCATCCTGATGCGGGTGGAAGTCA	TGCAGACAAGGTGAAAGAAGCACACAGAAGAGTAATGGTTGCAAATCATCCTGATGCGGGTGGAAGTCA	NC_040282.1_chromosome_4	20387051	1	2.15e-27		24	0.212766	0.9	0.1	0.5	0.9	0.1	0	0.18	0.18	0.18	21.6522	51.5	1	-	-	-	1	1	1	-	-	1	-	-	-	1	-	-	-	1	-	-	-	-	1	-	-	-	-	-
25364382|F|0-24:C>T-24:C>T	25364382	TGCAGACAAGGTGAAAGAAGCACATAGAAGAGTAATGGTTGCAAACCATCCTGATGCGGGTGGAAGTCA	TGCAGACAAGGTGAAAGAAGCACATAGAAGAGTAATGGTTGCAAACCATCCTGATGCGGGTGGAAGTCA	NC_040282.1_chromosome_4	20387051	1	2.15e-27	24:C>T	24	0.212766	0.9	0.1	0.5	0.9	0.1	0	0.18	0.18	0.18	21.6522	51.5	1	-	-	-	0	0	0	-	-	0	-	-	-	0	-	-	-	0	-	-	-	-	0	-	-	-	-	-
28498044|F|0--16:T>A	28498044	TGCAGAGGTATTTTTCTTTTTTCAAATCTTATTTCATCGTTACATTTTATAAAGACTCTTACAGATCGG	TGCAGAGGTATTTTTCTTTTTTCAAATCTTATTTCATCGTTACATTTTATAAAGACTCTTAC	NC_040282.1_chromosome_4	23085258	1	5.2e-23		16	0.212766	0.4	0.6	0.5	0.4	0.6	0	0.48	0.48	0.48	34.6154	31.1429	1	-	1	-	-	-	-	-	-	-	1	-	-	1	-	1	-	0	0	1	-	-	0	-	-	-	-	-
28498044|F|0-16:T>A-16:T>A	28498044	TGCAGAGGTATTTTTCATTTTTCAACTCTTATTTCATCGTTACATTTTATAAAGACTCTTACAGATCGG	TGCAGAGGTATTTTTCATTTTTCAACTCTTATTTCATCGTTACATTTTATAAAGACTCTTAC	NC_040282.1_chromosome_4	23085258	1	5.2e-23	16:T>A	16	0.212766	0.4	0.6	0.5	0.4	0.6	0	0.48	0.48	0.48	34.6154	31.1429	1	-	0	-	-	-	-	-	-	-	0	-	-	0	-	0	-	1	1	0	-	-	1	-	-	-	-	-
14084472|F|0--37:A>C	14084472	TGCAGTTATACAGATAAAGTACTCGTAGTTTAGAGCCAAAATTACAGATCGGAAGAGCGGTTCAGCAGG	TGCAGTTATACAGATAAAGTACTCGTAGTTTAGAGCCAAAATTAC	NC_040282.1_chromosome_4	33593506	2	1.74e-15		37	0.212766	0.5	0.5	0.5	0.5	0.5	0	0.5	0.5	0.5	24.875	31.7692	1	-	-	-	-	-	0	1	1	0	-	-	-	1	-	1	-	0	-	1	-	-	-	-	-	-	-	-
14084472|F|0-37:A>C-37:A>C	14084472	TGCAGTTATACAGATAAAGTACTCGTAGTTTAGAGCCCAAATTACAGATCGGAAGAGCGGTTCAGCAGG	TGCAGTTATACAGATAAAGTACTCGTAGTTTAGAGCCCAAATTAC	NC_040282.1_chromosome_4	33593506	2	1.74e-15	37:A>C	37	0.212766	0.5	0.5	0.5	0.5	0.5	0	0.5	0.5	0.5	24.875	31.7692	1	-	-	-	-	-	1	0	0	1	-	-	-	0	-	0	-	1	-	0	-	-	-	-	-	-	-	-
14082659|F|0--5:C>G	14082659	TGCAGCAGAAATCTTTAGAGGGTGATGTAACTGAATCTCATCTTTCTAATTTTTCGAAGCTAATTTTCT	TGCAGCAGAAATCTTTAGAGGGTGATGTAACTGAATCTCATCTTTCTAATTTTTCGAAGCTAATTTTCT	NC_040282.1_chromosome_4	33724520	1	4.65e-24		5	0.212766	0.25	0.75	0.5	0.25	0.75	0	0.375	0.375	0.375	17.4286	12.45	1	-	1	-	-	0	-	-	-	-	-	0	1	-	-	-	0	0	0	-	-	-	0	-	-	-	-	0
14082659|F|0-5:C>G-5:C>G	14082659	TGCAGGGGAATTCTTTAGAGGGTGATGTAACTGAATCTCATCTTTCTAATTTTTCGAAGCTAATTTTCT	TGCAGGGGAATTCTTTAGAGGGTGATGTAACTGAATCTCATCTTTCTAATTTTTCGAAGCTAATTTTCT	NC_040282.1_chromosome_4	33724520	1	4.65e-24	5:C>G	5	0.212766	0.25	0.75	0.5	0.25	0.75	0	0.375	0.375	0.375	17.4286	12.45	1	-	0	-	-	1	-	-	-	-	-	1	0	-	-	-	1	1	1	-	-	-	1	-	-	-	-	1
14084788|F|0--10:T>C	14084788	TGCAGATAAATTTTTACTATATAATATGTATAAGACAGTAAAATACGAAACCATAAATAAAAGGTTACA	TGCAGATAAATTTTTACTATATAATATGTATAAGACAGTAAAATACGAAACCATAAATAAAAGGTTACA	NC_040282.1_chromosome_4	33944491	1	1.67e-23		10	0.212766	0.7	0.3	0.5	0.7	0.3	0	0.42	0.42	0.42	7.55	8.42857	1	-	1	-	1	1	0	-	-	-	-	-	1	-	-	-	-	1	1	-	-	-	-	-	-	-	-	0
14084788|F|0-10:T>C-10:T>C	14084788	TGCAGATAAACTTTTACTATATAATATGTATAAGACAGTAAAATACGAAACCATAAATAAAAAGTTACA	TGCAGATAAACTTTTACTATATAATATGTATAAGACAGTAAAATACGAAACCATAAATAAAAAGTTACA	NC_040282.1_chromosome_4	33944491	1	1.67e-23	10:T>C	10	0.212766	0.7	0.3	0.5	0.7	0.3	0	0.42	0.42	0.42	7.55	8.42857	1	-	0	-	0	0	1	-	-	-	-	-	0	-	-	-	-	0	0	-	-	-	-	-	-	-	-	1
14087973|F|0--59:G>C	14087973	TGCAGAATCCATTCTCGGATTGAACAATAGCGCAGAAATAAAGTGCATTGAGAGGGAGAGACAGGCACT	TGCAGAATCCATTCTCGGATTGAACAATAGCGCAGAAATAAAGTGCATTGAGAGGGAGAGACAGGCACT	NC_040282.1_chromosome_4	34431293	12	4.62e-29		59	0.212766	0.95	0.05	0.5	0.95	0.05	0	0.095	0.095	0.095	6.75	4	1	-	-	1	-	1	1	-	1	-	1	-	-	-	-	-	1	1	1	-	-	-	-	-	-	1	-	1
14087973|F|0-59:G>C-59:G>C	14087973	TGCAGAATCCATTCTCGGATTGAACAATAGCACAGAAATAAAGTGCATTGAGAGGGAGACACAGGCACT	TGCAGAATCCATTCTCGGATTGAACAATAGCACAGAAATAAAGTGCATTGAGAGGGAGACACAGGCACT	NC_040282.1_chromosome_4	34431293	12	4.62e-29	59:G>C	59	0.212766	0.95	0.05	0.5	0.95	0.05	0	0.095	0.095	0.095	6.75	4	1	-	-	0	-	0	0	-	0	-	0	-	-	-	-	-	0	0	0	-	-	-	-	-	-	0	-	0
14078712|F|0--9:T>G	14078712	TGCAGAAATTTCCTTAGCAATGATATTTTGTTCTGTTTATCTAAATTTGAAGAAGGGTTACAGATCGGA	TGCAGAAATTTCCTTAGCAATGATATTTTGTTCTGTTTATCTAAATTTGAAGAAGGGTTAC	NC_040282.1_chromosome_4	34893130	2	3.94e-19		9	0.212766	0.2	0.8	0.5	0.2	0.8	0	0.32	0.32	0.32	27.75	17.1304	1	-	-	0	-	0	0	0	0	-	-	-	-	-	-	-	0	-	0	-	-	-	0	-	-	0	-	-
14078712|F|0-9:T>G-9:T>G	14078712	TGCAGAAATGTCCTCAGTAATGATATTTTGTTCTGTTTATCTAAATTTGAAGAAGGGTTACAGATCGGA	TGCAGAAATGTCCTCAGTAATGATATTTTGTTCTGTTTATCTAAATTTGAAGAAGGGTTAC	NC_040282.1_chromosome_4	34893130	2	3.94e-19	9:T>G	9	0.212766	0.2	0.8	0.5	0.2	0.8	0	0.32	0.32	0.32	27.75	17.1304	1	-	-	1	-	1	1	1	1	-	-	-	-	-	-	-	1	-	1	-	-	-	1	-	-	1	-	-
100076813|F|0--24:C>T	100076813	TGCAGTTGCATTATGATTGTCCACCGTTTTCTGGTTTCTCTTTGGCTGTGTTCGCTCATCTCTGAAGAA	TGCAGTTGCATTATGATTGTCCACCGTTTTCTGGTTTCTCTTTGGCTGTGTTCGCTCATCTCTGAAGAA	NC_040282.1_chromosome_4	37598941	3	1e-25		24	0.212766	0.85	0.15	0.5	0.85	0.15	0	0.255	0.255	0.255	5.22727	5	1	-	-	-	1	-	1	-	-	1	-	-	-	-	0	-	1	1	0	-	-	1	0	-	-	-	1	1
100076813|F|0-24:C>T-24:C>T	100076813	TGCAGTTGCACTGTGATTGTCCACTGTTTTCTGGTTTCTCTTTGGCTGTGTTCGCTCATCTCTGAAGAA	TGCAGTTGCACTGTGATTGTCCACTGTTTTCTGGTTTCTCTTTGGCTGTGTTCGCTCATCTCTGAAGAA	NC_040282.1_chromosome_4	37598941	3	1e-25	24:C>T	24	0.212766	0.85	0.15	0.5	0.85	0.15	0	0.255	0.255	0.255	5.22727	5	1	-	-	-	0	-	0	-	-	0	-	-	-	-	1	-	0	0	1	-	-	0	1	-	-	-	0	0
14087269|F|0--29:C>T	14087269	TGCAGAGGCAGAGGGAATGAAAACATCACCGTTTCATTTTCATGGGAAACTAATAAGGTTTATATAAAA	TGCAGAGGCAGAGGGAATGAAAACATCACCGTTTCATTTTCATGGGAAACTAATAAGGTTTATATAAAA	NC_040282.1_chromosome_4	41370795	3	1e-25		29	0.212766	0.4	0.6	0.5	0.4	0.6	0	0.48	0.48	0.48	4.5	8.42857	1	0	-	-	-	-	-	-	-	-	1	-	-	1	-	-	-	-	-	-	-	-	-	-	-	-	1	-
14087269|F|0-29:C>T-29:C>T	14087269	TGCAGAGGCAGAGGGAATGAAAACATCACTGTTTCATTTTCATGGGAAACTAATAAGGTTTATATAAAA	TGCAGAGGCAGAGGGAATGAAAACATCACTGTTTCATTTTCATGGGAAACTAATAAGGTTTATATAAAA	NC_040282.1_chromosome_4	41370795	3	1e-25	29:C>T	29	0.212766	0.4	0.6	0.5	0.4	0.6	0	0.48	0.48	0.48	4.5	8.42857	1	1	-	-	-	-	-	-	-	-	0	-	-	0	-	-	-	-	-	-	-	-	-	-	-	-	0	-
35154725|F|0--12:T>C	35154725	TGCAGGGTCAAATCGTTTTGGGGTTTATGGGAATGATTTTGGTTGGGGAAAGCCTTCAAAGGTGGAGAT	TGCAGGGTCAAATCGTTTTGGGGTTTATGGGAATGATTTTGGTTGGGGAAAGCCTTCAAAGGTGGAGAT	NC_040283.1_chromosome_5	2642588	3	2.15e-27		12	0.212766	0.25	0.75	0.5	0.25	0.75	0	0.375	0.375	0.375	6.85714	7.11111	1	-	-	0	1	1	-	-	-	-	0	-	-	-	-	-	-	-	0	-	-	-	-	-	-	-	1	-
35154725|F|0-12:T>C-12:T>C	35154725	TGCAGGGTCAAACCGTTTTGGGGTTTATGGGAATGATTTTGGTTGGGGAAAGCCTTCAAAGGTGGAGAT	TGCAGGGTCAAACCGTTTTGGGGTTTATGGGAATGATTTTGGTTGGGGAAAGCCTTCAAAGGTGGAGAT	NC_040283.1_chromosome_5	2642588	3	2.15e-27	12:T>C	12	0.212766	0.25	0.75	0.5	0.25	0.75	0	0.375	0.375	0.375	6.85714	7.11111	1	-	-	1	0	0	-	-	-	-	1	-	-	-	-	-	-	-	1	-	-	-	-	-	-	-	0	-
14085960|F|0--11:C>T	14085960	TGCAGAAACTTCATTGGAGAAAAAATGTGCAGGTGATGATTAGTAGTAGATAACTTCAACAATATTTAG	TGCAGAAACTTCATTGGAGAAAAAATGTGCAGGTGATGATTAGTAGTAGATAACTTCAACAATATTTAG	NC_040283.1_chromosome_5	4067411	1	2.15e-27		11	0.212766	0.95	0.05	0.5	0.95	0.05	0	0.095	0.095	0.095	14.88	9.5	1	-	1	-	-	-	-	-	-	-	1	-	1	-	-	0	-	-	1	-	1	1	1	-	-	1	1	-
14085960|F|0-11:C>T-11:C>T	14085960	TGCAGAAACTTTATTGGAGAAAAAATGTGCAGGTGATGATTAGTAGTAGATAACTTCAGCAATATTTAG	TGCAGAAACTTTATTGGAGAAAAAATGTGCAGGTGATGATTAGTAGTAGATAACTTCAGCAATATTTAG	NC_040283.1_chromosome_5	4067411	1	2.15e-27	11:C>T	11	0.212766	0.95	0.05	0.5	0.95	0.05	0	0.095	0.095	0.095	14.88	9.5	1	-	0	-	-	-	-	-	-	-	0	-	0	-	-	1	-	-	0	-	0	0	0	-	-	0	0	-
14082846|F|0--51:C>T	14082846	TGCAGTATTGTATGTACAGAAATTTATGTGACTGGTGAAGTGTATGGGAAGCACGGGCTAATGGAGATG	TGCAGTATTGTATGTACAGAAATTTATGTGACTGGTGAAGTGTATGGGAAGCACGGGCTAATGGAGATG	NC_040283.1_chromosome_5	46858726	1	4.62e-29		51	0.212766	0.95	0.05	0.5	0.95	0.05	0	0.095	0.095	0.095	12.087	8	1	-	1	-	-	-	-	1	-	-	0	1	-	-	-	-	-	-	-	1	-	1	-	-	1	-	-	-
14082846|F|0-51:C>T-51:C>T	14082846	TGCAGTATTGTATGTACAGAAATTTATGTGACTGGTGAAGTGTATGGGAAGTACGGGCGAATGGAGATG	TGCAGTATTGTATGTACAGAAATTTATGTGACTGGTGAAGTGTATGGGAAGTACGGGCGAATGGAGATG	NC_040283.1_chromosome_5	46858726	1	4.62e-29	51:C>T	51	0.212766	0.95	0.05	0.5	0.95	0.05	0	0.095	0.095	0.095	12.087	8	1	-	0	-	-	-	-	0	-	-	1	0	-	-	-	-	-	-	-	0	-	0	-	-	0	-	-	-
14085070|F|0--37:A>T	14085070	TGCAGGTAGGTGAGGTTCCATCCATTTTGGCCTCTTCAAGTGCATCAAATTATTTTGATTTGGACAATC	TGCAGGTAGGTGAGGTTCCATCCATTTTGGCCTCTTCAAGTGCATCAAATTATTTTGATTTGGACAATC	NC_040285.1_chromosome_7	21124526	1	1e-25		37	0.212766	0.85	0.15	0.5	0.85	0.15	0	0.255	0.255	0.255	38.1071	31	1	-	1	-	-	-	-	1	1	-	-	1	1	1	-	1	-	1	0	1	1	-	1	-	-	-	1	-
14085070|F|0-37:A>T-37:A>T	14085070	TGCAGGTATGTGAGGTTCCATCCATTTTGGCCTCTTCTAGTGCATCAAATTATTTTGATTTGGACAATC	TGCAGGTATGTGAGGTTCCATCCATTTTGGCCTCTTCTAGTGCATCAAATTATTTTGATTTGGACAATC	NC_040285.1_chromosome_7	21124526	1	1e-25	37:A>T	37	0.212766	0.85	0.15	0.5	0.85	0.15	0	0.255	0.255	0.255	38.1071	31	1	-	0	-	-	-	-	0	0	-	-	0	0	0	-	0	-	0	1	0	0	-	0	-	-	-	0	-
35154438|F|0--63:T>G	35154438	TGCAGAAACAAGGAGTGGATTATTCAAAGGTGTTTACTCTAGTGGCAAGAACTGAAACCATCATATTGG	TGCAGAAACAAGGAGTGGATTATTCAAAGGTGTTTACTCTAGTGGCAAGAACTGAAACCATCATATTGG	NC_040286.1_chromosome_8	6076721	1	2.15e-27		63	0.212766	0.05	0.95	0.5	0.05	0.95	0	0.095	0.095	0.095	10	11.24	1	-	-	0	-	-	-	0	-	-	-	-	0	-	0	-	-	-	0	-	0	-	-	-	-	-	0	-
35154438|F|0-63:T>G-63:T>G	35154438	TGCAGAAACAAGGAGTGGATTATTCAAAGGTGTTTACTCTAGTGGCAAGAACTGAAACCATCAGATTGG	TGCAGAAACAAGGAGTGGATTATTCAAAGGTGTTTACTCTAGTGGCAAGAACTGAAACCATCAGATTGG	NC_040286.1_chromosome_8	6076721	1	2.15e-27	63:T>G	63	0.212766	0.05	0.95	0.5	0.05	0.95	0	0.095	0.095	0.095	10	11.24	1	-	-	1	-	-	-	1	-	-	-	-	1	-	1	-	-	-	1	-	1	-	-	-	-	-	1	-
14085056|F|0--14:A>G	14085056	TGCAGGGTTGAAAAAGTGGATGGACCAACACAACTGGAAACAAAGGGAAATGAATATCTACTGTTTCTA	TGCAGGGTTGAAAAAGTGGATGGACCAACACAACTGGAAACAAAGGGAAATGAATATCTACTGTTTCTA	NC_040286.1_chromosome_8	37035827	1	2.15e-27		14	0.212766	0.05	0.95	0.5	0.05	0.95	0	0.095	0.095	0.095	4.5	9.56	1	-	-	-	-	-	0	-	-	0	-	1	-	-	-	-	0	0	0	-	0	-	0	-	-	-	0	0
14085056|F|0-14:A>G-14:A>G	14085056	TGCAGGGTTGAAAAGGTGGATGGACCGACACAACTGGAAACAAAGGGAAATGAATATCTACTGTTTCTA	TGCAGGGTTGAAAAGGTGGATGGACCGACACAACTGGAAACAAAGGGAAATGAATATCTACTGTTTCTA	NC_040286.1_chromosome_8	37035827	1	2.15e-27	14:A>G	14	0.212766	0.05	0.95	0.5	0.05	0.95	0	0.095	0.095	0.095	4.5	9.56	1	-	-	-	-	-	1	-	-	1	-	0	-	-	-	-	1	1	1	-	1	-	1	-	-	-	1	1
14084646|F|0--62:G>C	14084646	TGCAGAAAGGAACACTACCTAACTACCAAAGTCAAAATGAAATAAAATGCTTACGAGAACGAGTAAGGT	TGCAGAAAGGAACACTACCTAACTACCAAAGTCAAAATGAAATAAAATGCTTACGAGAACGAGTAAGGT	NC_040288.1_chromosome_10	18338504	1	4.62e-29		62	0.212766	0.95	0.05	0.5	0.95	0.05	0	0.095	0.095	0.095	6.10714	4	1	-	-	1	-	-	-	1	1	-	-	-	-	1	-	1	-	1	1	1	-	-	-	-	-	1	1	-
14084646|F|0-62:G>C-62:G>C	14084646	TGCAGAAAGGAACACTACCTAACTACCTAAGTCAAAATGAAATAAAATGCTTACGAGAACGACTAAGGT	TGCAGAAAGGAACACTACCTAACTACCTAAGTCAAAATGAAATAAAATGCTTACGAGAACGACTAAGGT	NC_040288.1_chromosome_10	18338504	1	4.62e-29	62:G>C	62	0.212766	0.95	0.05	0.5	0.95	0.05	0	0.095	0.095	0.095	6.10714	4	1	-	-	0	-	-	-	0	0	-	-	-	-	0	-	0	-	0	0	0	-	-	-	-	-	0	0	-
14086520|F|0--18:T>C	14086520	TGCAGTACTGCACTCTATTATATGCAATTCCCTCTTCTATTCTTGCTCTTTTACAGATCGGAAGAGCGG	TGCAGTACTGCACTCTATTATATGCAATTCCCTCTTCTATTCTTGCTCTTTTAC	NC_040288.1_chromosome_10	32737627	1	1.15e-18		18	0.212766	0.95	0.05	0.5	0.95	0.05	0	0.095	0.095	0.095	36.4583	18.5	1	-	-	1	-	-	1	-	-	-	-	-	-	-	-	-	1	1	1	-	-	1	1	-	-	-	-	1
14086520|F|0-18:T>C-18:T>C	14086520	TGCAGAACTGCACTCTATCATATGCAATTCCGTCTTCTATTCTTGCTCTTTTACAGATCGGAAGAGCGG	TGCAGAACTGCACTCTATCATATGCAATTCCGTCTTCTATTCTTGCTCTTTTAC	NC_040288.1_chromosome_10	32737627	1	1.15e-18	18:T>C	18	0.212766	0.95	0.05	0.5	0.95	0.05	0	0.095	0.095	0.095	36.4583	18.5	1	-	-	0	-	-	0	-	-	-	-	-	-	-	-	-	0	0	0	-	-	0	0	-	-	-	-	0
14081827|F|0--32:A>G	14081827	TGCAGACACTATCAGAACACACCCACTTCATTATTGTCTATTTTTCTAATTTATTATTTTTATTACATG	TGCAGACACTATCAGAACACACCCACTTCATTATTGTCTATTTTTCTAATTTATTATTTTTATTACATG	NC_040289.1_chromosome_11	1547975	3	2.15e-27		32	0.212766	0.75	0.25	0.5	0.75	0.25	0	0.375	0.375	0.375	7.33333	4.2	1	-	-	1	-	0	1	1	-	-	-	1	-	1	-	1	1	1	1	1	-	1	-	-	-	0	0	-
14081827|F|0-32:A>G-32:A>G	14081827	TGCAGACATTATCAGAACACACCCACTTCATTGGTGTTTATTTTTCTAATTTATTATTTTTATTACATG	TGCAGACATTATCAGAACACACCCACTTCATTGGTGTTTATTTTTCTAATTTATTATTTTTATTACATG	NC_040289.1_chromosome_11	1547975	3	2.15e-27	32:A>G	32	0.212766	0.75	0.25	0.5	0.75	0.25	0	0.375	0.375	0.375	7.33333	4.2	1	-	-	0	-	1	0	0	-	-	-	0	-	0	-	0	0	0	0	0	-	0	-	-	-	1	1	-
14080505|F|0--14:G>A	14080505	TGCAGAGGTAAAAAGATCACATCAAAAGTTACAGATCGGAAGAGCGGTTCAGCAGGAATGCCGAGACCG	TGCAGAGGTAAAAAGATCACATCAAAAGTTAC	NC_040289.1_chromosome_11	1613592	1	1.26e-08		14	0.212766	0.3	0.7	0.5	0.3	0.7	0	0.42	0.42	0.42	27.625	24.56	1	-	-	-	0	0	0	0	-	-	-	0	0	0	1	0	-	0	1	0	-	-	-	-	-	-	-	-
14080505|F|0-14:G>A-14:G>A	14080505	TGCAGAGGTAAAAAAATCACATCAAAAGTTACAGATCGGAAGAGCGGTTCAGCAGGAATGCCGAGACCG	TGCAGAGGTAAAAAAATCACATCAAAAGTTAC	NC_040289.1_chromosome_11	1613592	1	1.26e-08	14:G>A	14	0.212766	0.3	0.7	0.5	0.3	0.7	0	0.42	0.42	0.42	27.625	24.56	1	-	-	-	1	1	1	1	-	-	-	1	1	1	0	1	-	1	0	1	-	-	-	-	-	-	-	-
14087862|F|0--52:T>G	14087862	TGCAGCCCCTGAATTGATAGGCTTTCATGAAGGTTGTTGAGCTTTCCTAGCCTTTGAATACCCGACTCC	TGCAGCCCCTGAATTGATAGGCTTTCATGAAGGTTGTTGAGCTTTCCTAGCCTTTGAATACCCGACTCC	NC_040289.1_chromosome_11	1682934	5	2.15e-27		52	0.212766	0.15	0.85	0.5	0.15	0.85	0	0.255	0.255	0.255	39	21.9565	1	-	-	-	-	-	-	0	-	-	-	0	-	0	0	0	-	-	0	0	-	-	0	0	-	1	-	-
14087862|F|0-52:T>G-52:T>G	14087862	TGCAGCCCCTGAATTGATAGCCTTTCATGAAGGTTGTTGAGCTTTCCTAGCCGTTGAATACCCGACTCC	TGCAGCCCCTGAATTGATAGCCTTTCATGAAGGTTGTTGAGCTTTCCTAGCCGTTGAATACCCGACTCC	NC_040289.1_chromosome_11	1682934	5	2.15e-27	52:T>G	52	0.212766	0.15	0.85	0.5	0.15	0.85	0	0.255	0.255	0.255	39	21.9565	1	-	-	-	-	-	-	1	-	-	-	1	-	1	1	1	-	-	1	1	-	-	1	1	-	0	-	-
28497015|F|0--17:T>A	28497015	TGCAGATATAAACTATCTTACAGTCGGATTTGATAATATGATCCACAGCTGCGCCATAGATGAGGGACC	TGCAGATATAAACTATCTTACAGTCGGATTTGATAATATGATCCACAGCTGCGCCATAGATGAGGGACC	NC_040289.1_chromosome_11	2036451	1	4.62e-29		17	0.212766	0.95	0.05	0.5	0.95	0.05	0	0.095	0.095	0.095	15.32	15	1	-	-	-	-	-	-	1	1	-	-	1	-	1	-	1	-	-	1	1	1	1	-	-	-	-	1	-
28497015|F|0-17:T>A-17:T>A	28497015	TGCAGATATAAACTATCATACAGTCGGATTTGATAATATGATCCACAGCTGCGCCATAGATGAGGGACC	TGCAGATATAAACTATCATACAGTCGGATTTGATAATATGATCCACAGCTGCGCCATAGATGAGGGACC	NC_040289.1_chromosome_11	2036451	1	4.62e-29	17:T>A	17	0.212766	0.95	0.05	0.5	0.95	0.05	0	0.095	0.095	0.095	15.32	15	1	-	-	-	-	-	-	0	0	-	-	0	-	0	-	0	-	-	0	0	0	0	-	-	-	-	0	-
14088411|F|0--54:A>T	14088411	TGCAGAAGGAAGGGAAATTGAAGAAAAAGAAAATGATTATGGCAAAGGTAGTAGAGAAACAAGGTGTTT	TGCAGAAGGAAGGGAAATTGAAGAAAAAGAAAATGATTATGGCAAAGGTAGTAGAGAAACAAGGTGTTT	NW_021010806.1_contig_100	16018	8	7.78e-22		54	0.212766	0.95	0.05	0.5	0.95	0.05	0	0.095	0.095	0.095	4.30769	4	1	-	-	1	-	-	-	1	1	-	-	-	-	1	-	1	-	1	1	1	-	-	-	-	-	1	1	-
14088411|F|0-54:A>T-54:A>T	14088411	TGCAGAAGGAAGGGAAATTGAAGAAAAAGAAAAAGATGATGGAAAAGGTAGTAGTAAAGCAAGGTGTTT	TGCAGAAGGAAGGGAAATTGAAGAAAAAGAAAAAGATGATGGAAAAGGTAGTAGTAAAGCAAGGTGTTT	NW_021010806.1_contig_100	16018	8	7.78e-22	54:A>T	54	0.212766	0.95	0.05	0.5	0.95	0.05	0	0.095	0.095	0.095	4.30769	4	1	-	-	0	-	-	-	0	0	-	-	-	-	0	-	0	-	0	0	0	-	-	-	-	-	0	0	-
14087653|F|0--8:T>G	14087653	TGCAGACATTTGCTAATGATCTATTAGCCAACTCAGAACTCTAGAACACTTACAATAACAGAAACTAAG	TGCAGACATTTGCTAATGATCTATTAGCCAACTCAGAACTCTAGAACACTTACAATAACAGAAACTAAG	NW_021011217.1_contig_502	37737	11	4.62e-29		8	0.212766	0.15	0.85	0.5	0.15	0.85	0	0.255	0.255	0.255	37.3333	19.7727	1	-	-	-	0	0	0	0	-	0	-	-	-	0	-	-	-	0	-	-	-	-	-	-	-	0	-	-
14087653|F|0-8:T>G-8:T>G	14087653	TGCAGATAGTTGCTAATGATCTATTAGCCAACTCAAAACTCTAGAACACTTACAATAACAGAAACTAAG	TGCAGATAGTTGCTAATGATCTATTAGCCAACTCAAAACTCTAGAACACTTACAATAACAGAAACTAAG	NW_021011217.1_contig_502	37737	11	4.62e-29	8:T>G	8	0.212766	0.15	0.85	0.5	0.15	0.85	0	0.255	0.255	0.255	37.3333	19.7727	1	-	-	-	1	1	1	1	-	1	-	-	-	1	-	-	-	1	-	-	-	-	-	-	-	1	-	-
25366960|F|0--12:T>C	25366960	TGCAGCTGTTTTTCCCATCAAGTTCAATGTCTTAGAAGTGGGGGTAAAAAGTTTTACAGATCGGAAGAG	TGCAGCTGTTTTTCCCATCAAGTTCAATGTCTTAGAAGTGGGGGTAAAAAGTTTTAC	NW_021011263.1_contig_545	116195	551	3.51e-19		12	0.212766	0.95	0.05	0.5	0.95	0.05	0	0.095	0.095	0.095	7.77778	9	1	-	-	1	-	-	-	1	1	-	-	0	-	1	-	1	-	1	1	1	-	-	-	1	-	1	-	-
25366960|F|0-12:T>C-12:T>C	25366960	TGCAGCTATTTTCTCCATCAAGTTCAATGTCTTAGAAGTGGGGGTAAAAAGTTTTACAGATCGGAAGAG	TGCAGCTATTTTCTCCATCAAGTTCAATGTCTTAGAAGTGGGGGTAAAAAGTTTTAC	NW_021011263.1_contig_545	116195	551	3.51e-19	12:T>C	12	0.212766	0.95	0.05	0.5	0.95	0.05	0	0.095	0.095	0.095	7.77778	9	1	-	-	0	-	-	-	0	0	-	-	1	-	0	-	0	-	0	0	0	-	-	-	0	-	0	-	-
14085869|F|0--27:C>A	14085869	TGCAGGAGACACTAATAACAGCATACACATATTACAGATCGGAAGAGCGGTTCAGCAGGAATGCCGAGA	TGCAGGAGACACTAATAACAGCATACACATATTAC		0	0	999		27	0.212766	0.6	0.4	0.5	0.6	0.4	0	0.48	0.48	0.48	48.3529	32.4	1	-	1	-	-	-	-	1	-	-	-	1	-	-	1	0	-	-	-	-	0	1	1	-	-	-	1	-
14085869|F|0-27:C>A-27:C>A	14085869	TGCAGGAGACACTAATAACAGCATACAAATATTACAGATCGGAAGAGCGGTTCAGCAGGAATGCCGAGA	TGCAGGAGACACTAATAACAGCATACAAATATTAC		0	0	999	27:C>A	27	0.212766	0.6	0.4	0.5	0.6	0.4	0	0.48	0.48	0.48	48.3529	32.4	1	-	0	-	-	-	-	0	-	-	-	0	-	-	0	1	-	-	-	-	1	0	0	-	-	-	0	-
28202880|F|0--26:T>C	28202880	TGCAGAAAATTGGTATATTAGTCCTTTTCCATTTGGGTCGTGATGCAATTCACAACCTTGGTATTTTCT	TGCAGAAAATTGGTATATTAGTCCTTTTCCATTTGGGTCGTGATGCAATTCACAACCTTGGTATTTTCT		0	0	999		26	0.212766	0.2	0.8	0.5	0.2	0.8	0	0.32	0.32	0.32	4.4	4	1	-	-	-	-	-	-	-	-	0	-	0	-	-	-	-	-	-	0	-	-	-	1	-	0	-	0	0
28202880|F|0-26:T>C-26:T>C	28202880	TGCAGAAAATTGGTATATTAGTCCTTCTCCATTTGGGTCGTGATGCAATTCACAACCTTGGTCTTTTCT	TGCAGAAAATTGGTATATTAGTCCTTCTCCATTTGGGTCGTGATGCAATTCACAACCTTGGTCTTTTCT		0	0	999	26:T>C	26	0.212766	0.2	0.8	0.5	0.2	0.8	0	0.32	0.32	0.32	4.4	4	1	-	-	-	-	-	-	-	-	1	-	1	-	-	-	-	-	-	1	-	-	-	0	-	1	-	1	1
47857486|F|0--60:A>G	47857486	TGCAGGGACAAACAGAAAACAACAGAAACCCACGATGACCTGTTGACTCCGTCAAATTATAGCTGCACA	TGCAGGGACAAACAGAAAACAACAGAAACCCACGATGACCTGTTGACTCCGTCAAATTATAGCTGCACA		0	0	999		60	0.212766	0.2	0.8	0.5	0.2	0.8	0	0.32	0.32	0.32	34.2	30.7917	1	-	-	1	-	-	-	0	0	0	-	-	0	-	0	0	-	-	0	-	0	-	0	-	-	1	0	-
47857486|F|0-60:A>G-60:A>G	47857486	TGCAGGGACAAACAGAAAACAACAGAAACCCACGATGACCTGTTGACTCCGTCAAATTATGGTTGCACA	TGCAGGGACAAACAGAAAACAACAGAAACCCACGATGACCTGTTGACTCCGTCAAATTATGGTTGCACA		0	0	999	60:A>G	60	0.212766	0.2	0.8	0.5	0.2	0.8	0	0.32	0.32	0.32	34.2	30.7917	1	-	-	0	-	-	-	1	1	1	-	-	1	-	1	1	-	-	1	-	1	-	1	-	-	0	1	-
14062839|F|0--15:G>T	14062839	TGCAGTGCAAAATATGATATTTAGTTCGGACTCATGGAGTGAATGTTTTATCTTCAATTATATATGGTA	TGCAGTGCAAAATATGATATTTAGTTCGGACTCATGGAGTGAATGTTTTATCTTCAATTATATATGGTA		0	0	999		15	0.212766	0.85	0.15	0.5	0.85	0.15	0	0.255	0.255	0.255	11.3182	7.25	1	-	-	0	-	-	1	-	-	1	-	-	-	1	-	-	-	1	1	-	-	1	1	-	-	-	1	1
14062839|F|0-15:G>T-15:G>T	14062839	TGCAGTGCAAAATATTATATTTAGTTCCGACTCATGGAGTGAATGTTTTATCTTCAATTATATATGGTA	TGCAGTGCAAAATATTATATTTAGTTCCGACTCATGGAGTGAATGTTTTATCTTCAATTATATATGGTA		0	0	999	15:G>T	15	0.212766	0.85	0.15	0.5	0.85	0.15	0	0.255	0.255	0.255	11.3182	7.25	1	-	-	1	-	-	0	-	-	0	-	-	-	0	-	-	-	0	0	-	-	0	0	-	-	-	0	0
100067536|F|0--10:A>G	100067536	TGCAGCCATCATTTGACACCTCAAAAGAAGGTAGGAGTATTTACAGATCGGAAGAGCGGTTCAGCAGGA	TGCAGCCATCATTTGACACCTCAAAAGAAGGTAGGAGTATTTAC		0	0	999		10	0.212766	0.9	0.1	0.5	0.9	0.1	0	0.18	0.18	0.18	6	6	1	-	-	-	1	1	1	1	1	1	-	-	0	-	1	-	1	-	1	-	-	-	-	1	-	-	-	1
100067536|F|0-10:A>G-10:A>G	100067536	TGCAGCCATCGTTTGGCACCTCAAAAGGAGGTAGGAGTATTTACAGATCGGAAGAGCGGTTCAGCAGGA	TGCAGCCATCGTTTGGCACCTCAAAAGGAGGTAGGAGTATTTAC		0	0	999	10:A>G	10	0.212766	0.9	0.1	0.5	0.9	0.1	0	0.18	0.18	0.18	6	6	1	-	-	-	0	0	0	0	0	0	-	-	1	-	0	-	0	-	0	-	-	-	-	0	-	-	-	0
100072039|F|0--49:C>T	100072039	TGCAGCCAGTAACATGCACATAGTATCAATCTCCTTTTACAGAAAAAGACAAAGCTTATTACAGATCGG	TGCAGCCAGTAACATGCACATAGTATCAATCTCCTTTTACAGAAAAAGACAAAGCTTATTAC		0	0	999		49	0.212766	0.1	0.9	0.5	0.1	0.9	0	0.18	0.18	0.18	41	39.6452	1	-	0	-	-	-	0	0	0	0	-	0	1	0	-	0	0	0	0	0	-	-	-	-	-	-	-	-
100072039|F|0-49:C>T-49:C>T	100072039	TGCAGCCAGTAACATGCACATAGTATCAATCTCCTTTTACAGAAAAAGATAAAGCTTATTACAGATCGG	TGCAGCCAGTAACATGCACATAGTATCAATCTCCTTTTACAGAAAAAGATAAAGCTTATTAC		0	0	999	49:C>T	49	0.212766	0.1	0.9	0.5	0.1	0.9	0	0.18	0.18	0.18	41	39.6452	1	-	1	-	-	-	1	1	1	1	-	1	0	1	-	1	1	1	1	1	-	-	-	-	-	-	-	-
14059536|F|0--12:A>G	14059536	TGCAGAACAAACAAAAGGGTGAAGTTACAGATCGGAAGAGCGGTTCAGCAGGAATGCCGAGACCGATCT	TGCAGAACAAACAAAAGGGTGAAGTTAC		0	0	999		12	0.212766	0.95	0.05	0.5	0.95	0.05	0	0.095	0.095	0.095	23.16	5	1	-	-	-	-	-	1	1	1	-	-	-	-	-	1	-	-	1	-	-	1	1	-	-	-	-	1	1
14059536|F|0-12:A>G-12:A>G	14059536	TGCAGAACAAACGGAAGGGTCAAGTTACAGATCGGAAGAGCGGTTCAGCAGGAATGCCGAGACCGATCT	TGCAGAACAAACGGAAGGGTCAAGTTAC		0	0	999	12:A>G	12	0.212766	0.95	0.05	0.5	0.95	0.05	0	0.095	0.095	0.095	23.16	5	1	-	-	-	-	-	0	0	0	-	-	-	-	-	0	-	-	0	-	-	0	0	-	-	-	-	0	0
14063822|F|0--33:C>T	14063822	TGCAGCCTGTGAAGAGGGGCCATATTTATAGGACGATAACTCCTCATCAGCTGCTTGTTGATTGGGGAG	TGCAGCCTGTGAAGAGGGGCCATATTTATAGGACGATAACTCCTCATCAGCTGCTTGTTGATTGGGGAG	NC_040279.1_chromosome_1	23155723	1	1.66e-28		33	0.223404	0.904762	0.095238	0.5	0.904762	0.095238	0	0.172336	0.172336	0.172336	30.8966	44	1	-	-	1	1	1	1	-	-	1	-	-	-	-	-	1	1	1	1	-	-	1	1	-	-	-	1	1
14063822|F|0-33:C>T-33:C>T	14063822	TGCAGCCTGTGAAGAGGGGCCATATTTATAGGATGATAACTCCTCATCAGCTGCTTGTTGATTGGGGAG	TGCAGCCTGTGAAGAGGGGCCATATTTATAGGATGATAACTCCTCATCAGCTGCTTGTTGATTGGGGAG	NC_040279.1_chromosome_1	23155723	1	1.66e-28	33:C>T	33	0.223404	0.904762	0.095238	0.5	0.904762	0.095238	0	0.172336	0.172336	0.172336	30.8966	44	1	-	-	0	0	0	0	-	-	0	-	-	-	-	-	0	0	0	0	-	-	0	0	-	-	-	0	0
14087899|F|0--29:C>G	14087899	TGCAGTTGTTGGTAGTCAAGCCATTATCACTGGAACATTCTCAACCATCAAGCAGTGCTCTCCATTACA	TGCAGTTGTTGGTAGTCAAGCCATTATCACTGGAACATTCTCAACCATCAAGCAGTGCTCTCCATTACA	NC_040280.1_chromosome_2	8352919	2	1.29e-24		29	0.223404	0.904762	0.095238	0.5	0.904762	0.095238	0	0.172336	0.172336	0.172336	28	20.5	1	-	1	-	-	1	1	-	-	-	-	-	1	-	-	-	1	-	1	-	-	-	-	0	-	-	-	1
14087899|F|0-29:C>G-29:C>G	14087899	TGCAGTTGTTGGTAGTCAAGCCATTATCAGTGGAACATTCTCAACCATCAAGCAGTGCTCTCCATTACA	TGCAGTTGTTGGTAGTCAAGCCATTATCAGTGGAACATTCTCAACCATCAAGCAGTGCTCTCCATTACA	NC_040280.1_chromosome_2	8352919	2	1.29e-24	29:C>G	29	0.223404	0.904762	0.095238	0.5	0.904762	0.095238	0	0.172336	0.172336	0.172336	28	20.5	1	-	0	-	-	0	0	-	-	-	-	-	0	-	-	-	0	-	0	-	-	-	-	1	-	-	-	0
14062362|F|0--22:T>C	14062362	TGCAGTTGAGTTTGCTCAATGTTAGATGTCATCTTTCCGTGAGAATCATGCAAAGACTTCTATTTACAG	TGCAGTTGAGTTTGCTCAATGTTAGATGTCATCTTTCCGTGAGAATCATGCAAAGACTTCTATTTACAG	NC_040280.1_chromosome_2	16666919	1	1e-25		22	0.223404	0.904762	0.095238	0.5	0.904762	0.095238	0	0.172336	0.172336	0.172336	22.3333	22.5	1	-	-	-	1	1	1	-	-	1	-	1	-	1	-	-	1	1	-	-	-	-	-	-	-	-	1	1
14062362|F|0-22:T>C-22:T>C	14062362	TGCAGTTGAGTTTGCTCAATGTCAGATGTCATCTTTCCGTTAGAATCATGCAAAGACTTCTATTTACAG	TGCAGTTGAGTTTGCTCAATGTCAGATGTCATCTTTCCGTTAGAATCATGCAAAGACTTCTATTTACAG	NC_040280.1_chromosome_2	16666919	1	1e-25	22:T>C	22	0.223404	0.904762	0.095238	0.5	0.904762	0.095238	0	0.172336	0.172336	0.172336	22.3333	22.5	1	-	-	-	0	0	0	-	-	0	-	0	-	0	-	-	0	0	-	-	-	-	-	-	-	-	0	0
62046832|F|0--22:G>T	62046832	TGCAGACAGTGGTGATATTTGAGGATGTTATTGAGAATCCATGATATTATTACAGATCGGAAGAGCGGT	TGCAGACAGTGGTGATATTTGAGGATGTTATTGAGAATCCATGATATTATTAC	NC_040280.1_chromosome_2	18786249	3	8.58e-20		22	0.223404	0.809524	0.190476	0.5	0.809524	0.190476	0	0.30839	0.30839	0.30839	17.4737	4.16667	1	-	0	-	-	1	-	-	0	-	0	1	1	1	-	1	1	-	-	-	-	1	1	-	-	-	-	1
62046832|F|0-22:G>T-22:G>T	62046832	TGCAGACAATGGTGATATTTGATGATGTTATTGAGAATCCATGATATTATTACAGATCGGAAGAGCGGT	TGCAGACAATGGTGATATTTGATGATGTTATTGAGAATCCATGATATTATTAC	NC_040280.1_chromosome_2	18786249	3	8.58e-20	22:G>T	22	0.223404	0.809524	0.190476	0.5	0.809524	0.190476	0	0.30839	0.30839	0.30839	17.4737	4.16667	1	-	1	-	-	0	-	-	1	-	1	0	0	0	-	0	0	-	-	-	-	0	0	-	-	-	-	0
14083149|F|0--44:A>G	14083149	TGCAGAAAAAACTCAATCCCTCACAAAGTCCCCACGCTTAGTTCATTCACCATCTATTTTGTTTTGTTC	TGCAGAAAAAACTCAATCCCTCACAAAGTCCCCACGCTTAGTTCATTCACCATCTATTTTGTTTTGTTC	NC_040280.1_chromosome_2	25521688	1	1e-25		44	0.223404	0.333333	0.666667	0.5	0.333333	0.666667	0	0.444444	0.444444	0.444444	15.7143	19.6818	1	-	0	-	-	-	1	0	0	-	-	0	-	0	-	0	-	-	0	0	-	-	0	1	-	-	0	-
14083149|F|0-44:A>G-44:A>G	14083149	TGCAGAAAAAACTCAATCCCTCACAAAGTCCCCACGCTTAGTTCGTTCACCATCTATTTTGTTTTGTTC	TGCAGAAAAAACTCAATCCCTCACAAAGTCCCCACGCTTAGTTCGTTCACCATCTATTTTGTTTTGTTC	NC_040280.1_chromosome_2	25521688	1	1e-25	44:A>G	44	0.223404	0.333333	0.666667	0.5	0.333333	0.666667	0	0.444444	0.444444	0.444444	15.7143	19.6818	1	-	1	-	-	-	0	1	1	-	-	1	-	1	-	1	-	-	1	1	-	-	1	0	-	-	1	-
100092004|F|0--26:T>C	100092004	TGCAGTCAAAGGAGCAAGCGGAAACCTTAATTTGGGAGAGAGAAGGAGCTGCCACGTGTCATCCTCTCA	TGCAGTCAAAGGAGCAAGCGGAAACCTTAATTTGGGAGAGAGAAGGAGCTGCCACGTGTCATCCTCTCA	NC_040281.1_chromosome_3	19033094	21	2.15e-27		26	0.223404	0.047619	0.952381	0.5	0.047619	0.952381	0	0.090703	0.090703	0.090703	4	3.65217	1	-	0	-	1	0	0	-	0	-	-	-	0	0	0	-	-	-	-	-	-	-	-	-	-	-	0	-
100092004|F|0-26:T>C-26:T>C	100092004	TGCAGCCAAAGGAGAAAGCGGAAACCCTAATTTGGGAGAGAGAAGGAGCTGCCACGTGTCATCCTCTCA	TGCAGCCAAAGGAGAAAGCGGAAACCCTAATTTGGGAGAGAGAAGGAGCTGCCACGTGTCATCCTCTCA	NC_040281.1_chromosome_3	19033094	21	2.15e-27	26:T>C	26	0.223404	0.047619	0.952381	0.5	0.047619	0.952381	0	0.090703	0.090703	0.090703	4	3.65217	1	-	1	-	0	1	1	-	1	-	-	-	1	1	1	-	-	-	-	-	-	-	-	-	-	-	1	-
100089503|F|0--22:G>T	100089503	TGCAGCTAATCAAACTACTGCAGAAAAGAATCATTGAATAGTTTACAGATCGGAAGAGCGGTTCAGCAG	TGCAGCTAATCAAACTACTGCAGAAAAGAATCATTGAATAGTTTAC	NC_040282.1_chromosome_4	22241393	4	2.36e-14		22	0.223404	0.714286	0.285714	0.5	0.714286	0.285714	0	0.408163	0.408163	0.408163	5.93333	5.11111	1	-	-	-	-	-	-	-	0	-	-	-	0	-	-	0	-	-	0	-	-	-	-	-	-	-	-	-
100089503|F|0-22:G>T-22:G>T	100089503	TGCAGCTAATCAAACTACTGCATAAAAGAATCATTGAAGAGTTTACAGATCGGAAGAGCGGTTCAGCAG	TGCAGCTAATCAAACTACTGCATAAAAGAATCATTGAAGAGTTTAC	NC_040282.1_chromosome_4	22241393	4	2.36e-14	22:G>T	22	0.223404	0.714286	0.285714	0.5	0.714286	0.285714	0	0.408163	0.408163	0.408163	5.93333	5.11111	1	-	-	-	-	-	-	-	1	-	-	-	1	-	-	1	-	-	1	-	-	-	-	-	-	-	-	-
14083022|F|0--8:C>T	14083022	TGCAGTTACACAGACGAAGCTTTCGTAGTTTAGAGCCAAAACTAAAATTGCCTTGAAATACTGATGCTG	TGCAGTTACACAGACGAAGCTTTCGTAGTTTAGAGCCAAAACTAAAATTGCCTTGAAATACTGATGCTG	NC_040282.1_chromosome_4	33326169	1	4.62e-29		8	0.223404	0.285714	0.714286	0.5	0.285714	0.714286	0	0.408163	0.408163	0.408163	7	4.11765	1	-	-	1	-	0	-	-	1	-	-	0	-	-	-	-	0	0	0	-	-	-	0	-	-	-	-	0
14083022|F|0-8:C>T-8:C>T	14083022	TGCAGTTATACAGACGAAGCTTTCGTAGTTTAGAGCCAAAACTAAAATTGGCTTGAAATACTGATGCTG	TGCAGTTATACAGACGAAGCTTTCGTAGTTTAGAGCCAAAACTAAAATTGGCTTGAAATACTGATGCTG	NC_040282.1_chromosome_4	33326169	1	4.62e-29	8:C>T	8	0.223404	0.285714	0.714286	0.5	0.285714	0.714286	0	0.408163	0.408163	0.408163	7	4.11765	1	-	-	0	-	1	-	-	0	-	-	1	-	-	-	-	1	1	1	-	-	-	1	-	-	-	-	1
14086232|F|0--39:T>C	14086232	TGCAGTTGCACTGTGATTGTCCACCGTTTTCTGGTTTCTTTTTGGCTGTGTTCGCTCATCTCTGAAGAA	TGCAGTTGCACTGTGATTGTCCACCGTTTTCTGGTTTCTTTTTGGCTGTGTTCGCTCATCTCTGAAGAA	NC_040282.1_chromosome_4	37598941	2	2.15e-27		39	0.223404	0.190476	0.809524	0.5	0.190476	0.809524	0	0.30839	0.30839	0.30839	5.4	5.22727	1	-	-	-	0	-	0	-	-	0	-	-	-	-	-	-	0	0	-	-	-	0	1	-	-	-	0	0
14086232|F|0-39:T>C-39:T>C	14086232	TGCAGTTGCATTATGATTGTCCACCGTTTTCTGGTTTCTCTTTGGCTGTGTTCGCTCATCTCTGAAGAA	TGCAGTTGCATTATGATTGTCCACCGTTTTCTGGTTTCTCTTTGGCTGTGTTCGCTCATCTCTGAAGAA	NC_040282.1_chromosome_4	37598941	2	2.15e-27	39:T>C	39	0.223404	0.190476	0.809524	0.5	0.190476	0.809524	0	0.30839	0.30839	0.30839	5.4	5.22727	1	-	-	-	1	-	1	-	-	1	-	-	-	-	-	-	1	1	-	-	-	1	0	-	-	-	1	1
14061925|F|0--34:A>G	14061925	TGCAGTTTAGTTTTCACAACAAAAATATTTTCCTATCTTTGCGTTCTCAAAATTACAGATCGGAAGAGC	TGCAGTTTAGTTTTCACAACAAAAATATTTTCCTATCTTTGCGTTCTCAAAATTAC	NC_040282.1_chromosome_4	38257539	1	3.41e-19		34	0.223404	0.904762	0.095238	0.5	0.904762	0.095238	0	0.172336	0.172336	0.172336	21.2917	25.3333	1	-	-	-	-	-	-	-	-	-	-	1	0	1	1	-	-	-	-	-	1	1	1	-	-	-	1	-
14061925|F|0-34:A>G-34:A>G	14061925	TGCAGTTTAGTTTTCACAACAAAAATATTTTCCTGTCTTTGCATTCTCAAAATTACAGATCGGAAGAGC	TGCAGTTTAGTTTTCACAACAAAAATATTTTCCTGTCTTTGCATTCTCAAAATTAC	NC_040282.1_chromosome_4	38257539	1	3.41e-19	34:A>G	34	0.223404	0.904762	0.095238	0.5	0.904762	0.095238	0	0.172336	0.172336	0.172336	21.2917	25.3333	1	-	-	-	-	-	-	-	-	-	-	0	1	0	0	-	-	-	-	-	0	0	0	-	-	-	0	-
14062708|F|0--10:A>T	14062708	TGCAGCAACAATGGATATAAATCACCTACAATAACTGCGTTGTAAGTTCTGTTTTCCAAAATAACAAAA	TGCAGCAACAATGGATATAAATCACCTACAATAACTGCGTTGTAAGTTCTGTTTTCCAAAATAACAAAA	NC_040283.1_chromosome_5	46844943	1	1.68e-18		10	0.223404	0.904762	0.095238	0.5	0.904762	0.095238	0	0.172336	0.172336	0.172336	19.5556	19.5	1	-	-	-	-	-	-	1	1	-	-	-	1	-	1	1	-	1	1	-	1	-	1	-	-	-	1	1
14062708|F|0-10:A>T-10:A>T	14062708	TGCAGCAACATGGGATATAAATCACCTACAATAACTGCGTTGTAAGTTCTGTTTTCCAAAATAACAAAA	TGCAGCAACATGGGATATAAATCACCTACAATAACTGCGTTGTAAGTTCTGTTTTCCAAAATAACAAAA	NC_040283.1_chromosome_5	46844943	1	1.68e-18	10:A>T	10	0.223404	0.904762	0.095238	0.5	0.904762	0.095238	0	0.172336	0.172336	0.172336	19.5556	19.5	1	-	-	-	-	-	-	0	0	-	-	-	0	-	0	0	-	0	0	-	0	-	0	-	-	-	0	0
62469403|F|0--42:T>C	62469403	TGCAGTAGATACCACAAGATCATACTTTAGCTCATATGTAGATAGACCCAACTCTTTACAGATCGGAAG	TGCAGTAGATACCACAAGATCATACTTTAGCTCATATGTAGATAGACCCAACTCTTTAC	NC_040285.1_chromosome_7	40828131	1	4.82e-18		42	0.223404	0.47619	0.52381	0.5	0.47619	0.52381	0	0.498866	0.498866	0.498866	9.14286	5.46154	1	-	-	-	-	1	-	-	0	1	-	-	0	-	-	0	-	1	1	0	0	-	1	0	-	-	1	1
62469403|F|0-42:T>C-42:T>C	62469403	TGCAGTAGATATCACAAGATCATACTTTAGCTCATATGTAGACAGACCTAACTCTTTACAGATCGGAAG	TGCAGTAGATATCACAAGATCATACTTTAGCTCATATGTAGACAGACCTAACTCTTTAC	NC_040285.1_chromosome_7	40828131	1	4.82e-18	42:T>C	42	0.223404	0.47619	0.52381	0.5	0.47619	0.52381	0	0.498866	0.498866	0.498866	9.14286	5.46154	1	-	-	-	-	0	-	-	1	0	-	-	1	-	-	1	-	0	0	1	1	-	0	1	-	-	0	0
14063022|F|0--41:A>C	14063022	TGCAGCTGATAGTGTGATGGAAGGACATGTTTCTGCTCATAAAACATTGATTACAGATCGGAAGAGCGG	TGCAGCTGATAGTGTGATGGAAGGACATGTTTCTGCTCATAAAACATTGATTAC	NC_040287.1_chromosome_9	4862266	1	2.47e-20		41	0.223404	0.904762	0.095238	0.5	0.904762	0.095238	0	0.172336	0.172336	0.172336	56.6191	50.5	1	-	-	-	-	-	-	-	-	1	-	-	-	-	-	-	-	-	1	-	-	1	1	-	-	-	1	-
14063022|F|0-41:A>C-41:A>C	14063022	TGCAGCTGATAGTGTGATGGAAGGACATGTTTCTGCTCATACAACATTTATTACAGATCGGAAGAGCGG	TGCAGCTGATAGTGTGATGGAAGGACATGTTTCTGCTCATACAACATTTATTAC	NC_040287.1_chromosome_9	4862266	1	2.47e-20	41:A>C	41	0.223404	0.904762	0.095238	0.5	0.904762	0.095238	0	0.172336	0.172336	0.172336	56.6191	50.5	1	-	-	-	-	-	-	-	-	0	-	-	-	-	-	-	-	-	0	-	-	0	0	-	-	-	0	-
14088158|F|0--18:A>G	14088158	TGCAGTTTTTGTAAAACTATGTTTCCCGATTCGTTACAGATCGGAAGAGCGGTTCAGCAGGAATGCCGA	TGCAGTTTTTGTAAAACTATGTTTCCCGATTCGTTAC	NC_040287.1_chromosome_9	25079402	2	3.25e-11		18	0.223404	0.952381	0.047619	0.5	0.952381	0.047619	0	0.090703	0.090703	0.090703	3.75	4	1	-	1	1	-	-	-	1	-	1	-	1	1	-	1	1	-	1	-	1	1	-	-	-	-	-	-	-
14088158|F|0-18:A>G-18:A>G	14088158	TGCAGTTTTTGTAAAACTGCAATTCTCAGTTCGTTACAGATCGGAAGAGCGGTTCAGCAGGAATGCCGA	TGCAGTTTTTGTAAAACTGCAATTCTCAGTTCGTTAC	NC_040287.1_chromosome_9	25079402	2	3.25e-11	18:A>G	18	0.223404	0.952381	0.047619	0.5	0.952381	0.047619	0	0.090703	0.090703	0.090703	3.75	4	1	-	0	0	-	-	-	0	-	0	-	0	0	-	0	0	-	0	-	0	0	-	-	-	-	-	-	-
14088158|F|0--9:T>C	14088158	TGCAGTTTTTGTAAAACTATGTTTCCCGATTCGTTACAGATCGGAAGAGCGGTTCAGCAGGAATGCCGA	TGCAGTTTTTGTAAAACTATGTTTCCCGATTCGTTAC	NC_040287.1_chromosome_9	25079402	2	3.25e-11		9	0.223404	0.952381	0.047619	0.5	0.952381	0.047619	0	0.090703	0.090703	0.090703	3.75	4	1	-	1	1	-	-	-	1	-	1	-	1	1	-	1	1	-	1	-	1	1	-	-	-	-	-	-	-
14088158|F|0-9:T>C-9:T>C	14088158	TGCAGTTTTCGTAAAACTGCATTTTCTGATTTGTTACAGATCGGAAGAGCGGTTCAGCAGGAATGCCGA	TGCAGTTTTCGTAAAACTGCATTTTCTGATTTGTTAC	NC_040287.1_chromosome_9	25079402	2	3.25e-11	9:T>C	9	0.223404	0.952381	0.047619	0.5	0.952381	0.047619	0	0.090703	0.090703	0.090703	3.75	4	1	-	0	0	-	-	-	0	-	0	-	0	0	-	0	0	-	0	-	0	0	-	-	-	-	-	-	-
25363511|F|0--16:C>T	25363511	TGCAGCCGAAGGTATCCATGCCTCTATCCCTTCTCTCTCGTTCACGTCTTACTGAAAAAACCTTAGCTA	TGCAGCCGAAGGTATCCATGCCTCTATCCCTTCTCTCTCGTTCACGTCTTACTGAAAAAACCTTAGCTA	NC_040287.1_chromosome_9	30875720	1	1e-25		16	0.223404	0.095238	0.904762	0.5	0.095238	0.904762	0	0.172336	0.172336	0.172336	3.5	11.7391	1	-	-	0	-	-	0	-	-	-	-	-	0	0	-	-	-	-	0	0	-	-	-	-	0	-	-	-
25363511|F|0-16:C>T-16:C>T	25363511	TGCAGCCGAAGGTATCTATGCCTCTATCCCTTCTCTCTCGTTCACGTCTTACTGAAAAAACCTTAGCTA	TGCAGCCGAAGGTATCTATGCCTCTATCCCTTCTCTCTCGTTCACGTCTTACTGAAAAAACCTTAGCTA	NC_040287.1_chromosome_9	30875720	1	1e-25	16:C>T	16	0.223404	0.095238	0.904762	0.5	0.095238	0.904762	0	0.172336	0.172336	0.172336	3.5	11.7391	1	-	-	1	-	-	1	-	-	-	-	-	1	1	-	-	-	-	1	1	-	-	-	-	1	-	-	-
14081858|F|0--35:A>G	14081858	TGCAGAGAACTCCGATGGAGTGTGAAGGTTTTCTTATACAGAGATGCTTGGTAGCCATAAGAGTTACAT	TGCAGAGAACTCCGATGGAGTGTGAAGGTTTTCTTATACAGAGATGCTTGGTAGCCATAAGAGTTACAT	NC_040288.1_chromosome_10	1256880	1	4.62e-29		35	0.223404	0.52381	0.47619	0.5	0.52381	0.47619	0	0.498866	0.498866	0.498866	19.9286	13	1	-	-	-	-	-	-	-	-	-	-	-	-	-	0	-	-	1	1	-	0	1	1	-	-	-	-	-
14081858|F|0-35:A>G-35:A>G	14081858	TGCAGAGAACTCCGATGGAGTGTGAAGGTTTTCTTGTACAGAGATGCTTGGTAGCCATAAGAGTTACAT	TGCAGAGAACTCCGATGGAGTGTGAAGGTTTTCTTGTACAGAGATGCTTGGTAGCCATAAGAGTTACAT	NC_040288.1_chromosome_10	1256880	1	4.62e-29	35:A>G	35	0.223404	0.52381	0.47619	0.5	0.52381	0.47619	0	0.498866	0.498866	0.498866	19.9286	13	1	-	-	-	-	-	-	-	-	-	-	-	-	-	1	-	-	0	0	-	1	0	0	-	-	-	-	-
14087875|F|0--41:T>G	14087875	TGCAGAATTTTTTGGATGGGATGAGAGCAATTACAGGTAAATTACAATCTCAATCATCCACATTTTACA	TGCAGAATTTTTTGGATGGGATGAGAGCAATTACAGGTAAATTACAATCTCAATCATCCACATTTTACA	NC_040288.1_chromosome_10	4262166	9	6.02e-23		41	0.223404	0.952381	0.047619	0.5	0.952381	0.047619	0	0.090703	0.090703	0.090703	54.1	53	1	-	-	1	1	1	1	1	-	1	-	1	-	-	1	-	1	1	1	-	1	-	-	-	-	0	-	1
14087875|F|0-41:T>G-41:T>G	14087875	TGCAGAATTTTTTGGATGGGATGAGAGCAATTACAGGTAAAGTACAATCTCAATCATCCACATTTTACA	TGCAGAATTTTTTGGATGGGATGAGAGCAATTACAGGTAAAGTACAATCTCAATCATCCACATTTTACA	NC_040288.1_chromosome_10	4262166	9	6.02e-23	41:T>G	41	0.223404	0.952381	0.047619	0.5	0.952381	0.047619	0	0.090703	0.090703	0.090703	54.1	53	1	-	-	0	0	0	0	0	-	0	-	0	-	-	0	-	0	0	0	-	0	-	-	-	-	1	-	0
14075842|F|0--37:G>A	14075842	TGCAGCTTGCTTTTGGAGGGAACTAACATGAGCTTCAGCAGTCTCAATTCTTTTCTCCTTCTCTTCACA	TGCAGCTTGCTTTTGGAGGGAACTAACATGAGCTTCAGCAGTCTCAATTCTTTTCTCCTTCTCTTCACA	NC_040288.1_chromosome_10	6851623	1	2.15e-27		37	0.223404	0.952381	0.047619	0.5	0.952381	0.047619	0	0.090703	0.090703	0.090703	12.6	4	1	-	-	1	1	1	1	-	-	-	-	1	-	-	1	-	1	1	1	-	1	1	1	-	-	1	-	-
14075842|F|0-37:G>A-37:G>A	14075842	TGCAGCTTGCTTTTGGAGGGAACTAACATGAGCTTCAACAGTCTCAATTCTTTTCTCCTTCTCCTCACA	TGCAGCTTGCTTTTGGAGGGAACTAACATGAGCTTCAACAGTCTCAATTCTTTTCTCCTTCTCCTCACA	NC_040288.1_chromosome_10	6851623	1	2.15e-27	37:G>A	37	0.223404	0.952381	0.047619	0.5	0.952381	0.047619	0	0.090703	0.090703	0.090703	12.6	4	1	-	-	0	0	0	0	-	-	-	-	0	-	-	0	-	0	0	0	-	0	0	0	-	-	0	-	-
35155112|F|0--18:C>G	35155112	TGCAGACTTTGATATTGTCTTCTTGCTTTCATTTGACTAAGTTGCCTAGTGCCATGCAAAATCTTGTCA	TGCAGACTTTGATATTGTCTTCTTGCTTTCATTTGACTAAGTTGCCTAGTGCCATGCAAAATCTTGTCA	NC_040288.1_chromosome_10	26401603	1	6.1e-13		18	0.223404	0.714286	0.285714	0.5	0.714286	0.285714	0	0.408163	0.408163	0.408163	4.38095	10.375	1	-	-	-	-	-	-	1	1	0	-	1	-	1	1	1	0	-	-	1	1	-	-	0	-	-	1	0
35155112|F|0-18:C>G-18:C>G	35155112	TGCAGACTTTGATATTGTGTTCTTGCTTTCATCTGACTAAGTTGCCTAGTGCCATGCAAAATCTTGTCA	TGCAGACTTTGATATTGTGTTCTTGCTTTCATCTGACTAAGTTGCCTAGTGCCATGCAAAATCTTGTCA	NC_040288.1_chromosome_10	26401603	1	6.1e-13	18:C>G	18	0.223404	0.714286	0.285714	0.5	0.714286	0.285714	0	0.408163	0.408163	0.408163	4.38095	10.375	1	-	-	-	-	-	-	0	0	1	-	0	-	0	0	0	1	-	-	0	0	-	-	1	-	-	0	1
14062383|F|0--20:A>C	14062383	TGCAGTTTTGACACACTATCAAGTTTCAATGTTTTCAAGTATGTAAGCACCTTTTTCTCAACAATTTCT	TGCAGTTTTGACACACTATCAAGTTTCAATGTTTTCAAGTATGTAAGCACCTTTTTCTCAACAATTTCT	NC_040288.1_chromosome_10	32738730	1	2.15e-27		20	0.223404	0.904762	0.095238	0.5	0.904762	0.095238	0	0.172336	0.172336	0.172336	15.9583	18.5	1	-	-	-	1	1	-	1	-	1	-	-	-	1	-	-	-	-	-	-	-	-	-	-	-	1	1	-
14062383|F|0-20:A>C-20:A>C	14062383	TGCAGTTTTGACACACTATCCAGTTTCAATGTTTTCAAGTATGTAAGCACCTTTTTCTCAACAATTTCT	TGCAGTTTTGACACACTATCCAGTTTCAATGTTTTCAAGTATGTAAGCACCTTTTTCTCAACAATTTCT	NC_040288.1_chromosome_10	32738730	1	2.15e-27	20:A>C	20	0.223404	0.904762	0.095238	0.5	0.904762	0.095238	0	0.172336	0.172336	0.172336	15.9583	18.5	1	-	-	-	0	0	-	0	-	0	-	-	-	0	-	-	-	-	-	-	-	-	-	-	-	0	0	-
35154891|F|0--8:G>C	35154891	TGCAGTGCGAGAGACCACATCTCTTGTAGGTCTGCCCTATCTCTGAATTCAAGACTCTTATACCATGAT	TGCAGTGCGAGAGACCACATCTCTTGTAGGTCTGCCCTATCTCTGAATTCAAGACTCTTATACCATGAT	NC_040288.1_chromosome_10	34723968	3	4.62e-29		8	0.223404	0.714286	0.285714	0.5	0.714286	0.285714	0	0.408163	0.408163	0.408163	5.47619	4.66667	1	-	1	1	-	-	-	1	1	-	-	1	-	-	-	1	-	-	1	-	-	-	1	-	-	-	-	-
35154891|F|0-8:G>C-8:G>C	35154891	TGCAGTGCCAGACACCATATCTCTTGTAGGTCTGCCCTATCTCTGAATTCAAGACTCTTATACCATGAT	TGCAGTGCCAGACACCATATCTCTTGTAGGTCTGCCCTATCTCTGAATTCAAGACTCTTATACCATGAT	NC_040288.1_chromosome_10	34723968	3	4.62e-29	8:G>C	8	0.223404	0.714286	0.285714	0.5	0.714286	0.285714	0	0.408163	0.408163	0.408163	5.47619	4.66667	1	-	0	0	-	-	-	0	0	-	-	0	-	-	-	0	-	-	0	-	-	-	0	-	-	-	-	-
25360422|F|0--7:C>T	25360422	TGCAGAGCTCGCAGATTGGATAAACTCAATTTCTTCAGACCAAAAGTTATTGCGTCTTGTGTTGTACAT	TGCAGAGCTCGCAGATTGGATAAACTCAATTTCTTCAGACCAAAAGTTATTGCGTCTTGTGTTGTACAT	NC_040288.1_chromosome_10	35457464	1	4.65e-24		7	0.223404	0.047619	0.952381	0.5	0.047619	0.952381	0	0.090703	0.090703	0.090703	4	17	1	0	0	-	-	-	-	-	-	-	0	-	-	-	-	0	-	-	-	-	-	-	-	-	-	1	-	-
25360422|F|0-7:C>T-7:C>T	25360422	TGCAGAGTTCGCAGATTGGATAAACTCAATTTCTTCAGACCAAAAGTTATTGTGTCTTGTGTTGTACAT	TGCAGAGTTCGCAGATTGGATAAACTCAATTTCTTCAGACCAAAAGTTATTGTGTCTTGTGTTGTACAT	NC_040288.1_chromosome_10	35457464	1	4.65e-24	7:C>T	7	0.223404	0.047619	0.952381	0.5	0.047619	0.952381	0	0.090703	0.090703	0.090703	4	17	1	1	1	-	-	-	-	-	-	-	1	-	-	-	-	1	-	-	-	-	-	-	-	-	-	0	-	-
14086823|F|0--41:A>G	14086823	TGCAGAAGCCACTAATGTTTGGAGTCCAAGGGAGTAAGATTATTGTGACCACACGTAGCAAGGAAGTTG	TGCAGAAGCCACTAATGTTTGGAGTCCAAGGGAGTAAGATTATTGTGACCACACGTAGCAAGGAAGTTG	NC_040289.1_chromosome_11	1315561	1	4.62e-29		41	0.223404	0.285714	0.714286	0.5	0.285714	0.714286	0	0.408163	0.408163	0.408163	21.125	19.9474	1	-	0	-	-	-	-	-	0	1	-	-	-	-	-	0	1	-	-	-	0	-	-	-	1	0	0	-
14086823|F|0-41:A>G-41:A>G	14086823	TGCAGAAGCCTCTAATGTTTGGAGTCCAAGGGAGTAAGATTGTTGTGACCACACGTAGCAAGGATGTTG	TGCAGAAGCCTCTAATGTTTGGAGTCCAAGGGAGTAAGATTGTTGTGACCACACGTAGCAAGGATGTTG	NC_040289.1_chromosome_11	1315561	1	4.62e-29	41:A>G	41	0.223404	0.285714	0.714286	0.5	0.285714	0.714286	0	0.408163	0.408163	0.408163	21.125	19.9474	1	-	1	-	-	-	-	-	1	0	-	-	-	-	-	1	0	-	-	-	1	-	-	-	0	1	1	-
14080807|F|0--26:C>T	14080807	TGCAGTTTGTTTTACTATCGGAATTTCCGTCATGATATTACAGATCGGAAGAGCGGTTCAGCAGGAATG	TGCAGTTTGTTTTACTATCGGAATTTCCGTCATGATATTAC	NC_040289.1_chromosome_11	1613621	1	2.5e-13		26	0.223404	0.238095	0.761905	0.5	0.238095	0.761905	0	0.362812	0.362812	0.362812	41.7143	35	1	-	-	-	0	0	0	0	-	-	-	0	0	0	1	0	-	0	1	0	-	-	-	-	-	-	-	-
14080807|F|0-26:C>T-26:C>T	14080807	TGCAGTTTGTTTTACTATCGGAATTTTCGTCATGATATTACAGATCGGAAGAGCGGTTCAGCAGGAATG	TGCAGTTTGTTTTACTATCGGAATTTTCGTCATGATATTAC	NC_040289.1_chromosome_11	1613621	1	2.5e-13	26:C>T	26	0.223404	0.238095	0.761905	0.5	0.238095	0.761905	0	0.362812	0.362812	0.362812	41.7143	35	1	-	-	-	1	1	1	1	-	-	-	1	1	1	0	1	-	1	0	1	-	-	-	-	-	-	-	-
14064029|F|0--41:A>G	14064029	TGCAGCTCGTGTAAAACTCCAAAAATCATGTATTTATATTCAAATTACAGATCGGAAGAGCGGTTCAGC	TGCAGCTCGTGTAAAACTCCAAAAATCATGTATTTATATTCAAATTAC	NC_040289.1_chromosome_11	15883759	1	2.57e-14		41	0.223404	0.190476	0.809524	0.5	0.190476	0.809524	0	0.30839	0.30839	0.30839	7.6	8.79167	1	-	-	0	-	-	-	-	0	-	0	-	0	-	-	1	-	0	0	-	-	0	0	0	1	0	-	-
14064029|F|0-41:A>G-41:A>G	14064029	TGCAGCTTGTGTAAAACTCCAAAAATCATGTATTTATATTCGAATTACAGATCGGAAGAGCGGTTCAGC	TGCAGCTTGTGTAAAACTCCAAAAATCATGTATTTATATTCGAATTAC	NC_040289.1_chromosome_11	15883759	1	2.57e-14	41:A>G	41	0.223404	0.190476	0.809524	0.5	0.190476	0.809524	0	0.30839	0.30839	0.30839	7.6	8.79167	1	-	-	1	-	-	-	-	1	-	1	-	1	-	-	0	-	1	1	-	-	1	1	1	0	1	-	-
14084578|F|0--21:T>C	14084578	TGCAGTTTTATTTCTAAAATCTCGAATCGTGTGGATACTGTGTTGTTACAGATCGGAAGAGCGGTTCAG	TGCAGTTTTATTTCTAAAATCTCGAATCGTGTGGATACTGTGTTGTTAC		0	0	999		21	0.223404	0.380952	0.619048	0.5	0.380952	0.619048	0	0.471655	0.471655	0.471655	7.76923	5.94737	1	-	1	-	0	0	0	-	-	0	1	-	-	1	-	1	-	0	-	1	-	-	-	0	-	0	-	-
14084578|F|0-21:T>C-21:T>C	14084578	TGCAGTTTTATTTCTAAAATCCCGAATCGTGTGAATAATGTGTTGTTACAGATCGGAAGAGCGGTTCAG	TGCAGTTTTATTTCTAAAATCCCGAATCGTGTGAATAATGTGTTGTTAC		0	0	999	21:T>C	21	0.223404	0.380952	0.619048	0.5	0.380952	0.619048	0	0.471655	0.471655	0.471655	7.76923	5.94737	1	-	0	-	1	1	1	-	-	1	0	-	-	0	-	0	-	1	-	0	-	-	-	1	-	1	-	-
14084432|F|0--23:C>A	14084432	TGCAGCACATGTAAATGAGTTATCACCTAAAATTTACAGATCGGAAGAGCGGTTCAGCAGGAATGCCGA	TGCAGCACATGTAAATGAGTTATCACCTAAAATTTAC		0	0	999		23	0.223404	0.714286	0.285714	0.5	0.714286	0.285714	0	0.408163	0.408163	0.408163	25.3333	15.8182	1	-	-	0	1	1	1	-	0	1	-	0	0	-	-	0	-	1	1	-	-	-	-	-	-	-	-	-
14084432|F|0-23:C>A-23:C>A	14084432	TGCAGCACATGTAAATGAGTTATAACCTAAAATTTACAGATCGGAAGAGCGGTTCAGCAGGAATGCCGA	TGCAGCACATGTAAATGAGTTATAACCTAAAATTTAC		0	0	999	23:C>A	23	0.223404	0.714286	0.285714	0.5	0.714286	0.285714	0	0.408163	0.408163	0.408163	25.3333	15.8182	1	-	-	1	0	0	0	-	1	0	-	1	1	-	-	1	-	0	0	-	-	-	-	-	-	-	-	-
14078465|F|0--9:T>C	14078465	TGCAGAATGTTGTACAGAACCCACTGGAAATGGAAATATGGCATGATTTAGCCAAAGTGTACACGGCCT	TGCAGAATGTTGTACAGAACCCACTGGAAATGGAAATATGGCATGATTTAGCCAAAGTGTACACGGCCT		0	0	999		9	0.223404	0.809524	0.190476	0.5	0.809524	0.190476	0	0.30839	0.30839	0.30839	24.3684	18.4	1	1	-	-	-	-	-	-	-	-	1	-	-	-	0	-	-	-	0	-	-	0	0	-	-	-	-	-
14078465|F|0-9:T>C-9:T>C	14078465	TGCAGAATGCTGTACAGAACCCACTGGAAATGGAAATATGGCATGATTTAGCCAAAGTGTACACGGCCT	TGCAGAATGCTGTACAGAACCCACTGGAAATGGAAATATGGCATGATTTAGCCAAAGTGTACACGGCCT		0	0	999	9:T>C	9	0.223404	0.809524	0.190476	0.5	0.809524	0.190476	0	0.30839	0.30839	0.30839	24.3684	18.4	1	0	-	-	-	-	-	-	-	-	0	-	-	-	1	-	-	-	1	-	-	1	1	-	-	-	-	-
14062128|F|0--20:T>C	14062128	TGCAGATTGAAAATTATATTTTGTTTTTATGTACTGAAATTTAGGGTTAGTGTGATTATGTAGAATAGT	TGCAGATTGAAAATTATATTTTGTTTTTATGTACTGAAATTTAGGGTTAGTGTGATTATGTAGAATAGT		0	0	999		20	0.223404	0.857143	0.142857	0.5	0.857143	0.142857	0	0.244898	0.244898	0.244898	17.3462	13	1	-	-	1	-	0	-	1	1	-	-	-	-	1	-	1	-	-	1	1	-	-	-	0	-	1	1	-
14062128|F|0-20:T>C-20:T>C	14062128	TGCAGATTGAAAATTATATTCCGTTTTTATGTACTGAAATTTAGGGTTAGTGTGATTATGTAGAATAGT	TGCAGATTGAAAATTATATTCCGTTTTTATGTACTGAAATTTAGGGTTAGTGTGATTATGTAGAATAGT		0	0	999	20:T>C	20	0.223404	0.857143	0.142857	0.5	0.857143	0.142857	0	0.244898	0.244898	0.244898	17.3462	13	1	-	-	0	-	1	-	0	0	-	-	-	-	0	-	0	-	-	0	0	-	-	-	1	-	0	0	-
14087623|F|0--44:T>A	14087623	TGCAGCTCCAGAATTGATAAGCTTTCATCAAGGTTGTTGAGCTCTGCTAGCCATTTACAGATCGGAAGA	TGCAGCTCCAGAATTGATAAGCTTTCATCAAGGTTGTTGAGCTCTGCTAGCCATTTAC		0	0	999		44	0.223404	0.857143	0.142857	0.5	0.857143	0.142857	0	0.244898	0.244898	0.244898	32.56	24.6667	1	-	1	-	-	1	-	1	-	1	-	1	-	1	-	1	-	-	1	1	-	-	1	-	-	-	-	1
14087623|F|0-44:T>A-44:T>A	14087623	TGCAGCTCCAGAATTGATAAGCTTTCATCAAGGTTGTTGAGCTCACCTAGCCATTTACAGATCGGAAGA	TGCAGCTCCAGAATTGATAAGCTTTCATCAAGGTTGTTGAGCTCACCTAGCCATTTAC		0	0	999	44:T>A	44	0.223404	0.857143	0.142857	0.5	0.857143	0.142857	0	0.244898	0.244898	0.244898	32.56	24.6667	1	-	0	-	-	0	-	0	-	0	-	0	-	0	-	0	-	-	0	0	-	-	0	-	-	-	-	0
35154403|F|0--11:A>T	35154403	TGCAGAAAAAAATTATTTATATTCTCATTTTTGTTTTACAGATCGGAAGAGCGGTTCAGCAGGAATGCC	TGCAGAAAAAAATTATTTATATTCTCATTTTTGTTTTAC		0	0	999		11	0.223404	0.095238	0.904762	0.5	0.095238	0.904762	0	0.172336	0.172336	0.172336	45.3333	14.2083	1	0	-	-	-	-	-	-	0	-	1	0	0	-	1	0	-	-	-	0	-	-	-	-	-	-	0	-
35154403|F|0-11:A>T-11:A>T	35154403	TGCAGAAAAAATTTATTTATATTCTCATTTTTGTTTTACAGATCGGAAGAGCGGTTCAGCAGGAATGCC	TGCAGAAAAAATTTATTTATATTCTCATTTTTGTTTTAC		0	0	999	11:A>T	11	0.223404	0.095238	0.904762	0.5	0.095238	0.904762	0	0.172336	0.172336	0.172336	45.3333	14.2083	1	1	-	-	-	-	-	-	1	-	0	1	1	-	0	1	-	-	-	1	-	-	-	-	-	-	1	-
14078609|F|0--15:T>G	14078609	TGCAGAAAAAAAATGTTGTGTCAGTGAAAATTACAGATCGGAAGAGCGGTTCAGCAGGAATGCCGAGAC	TGCAGAAAAAAAATGTTGTGTCAGTGAAAATTAC		0	0	999		15	0.223404	0.952381	0.047619	0.5	0.952381	0.047619	0	0.090703	0.090703	0.090703	31.6333	18.5	1	-	-	-	1	1	-	-	1	-	-	1	1	-	1	1	1	0	1	-	-	1	1	-	-	-	-	-
14078609|F|0-15:T>G-15:T>G	14078609	TGCAGAAAAAAAATGGTGTGTCAGTGAAAATTACAGATCGGAAGAGCGGTTCAGCAGGAATGCCGAGAC	TGCAGAAAAAAAATGGTGTGTCAGTGAAAATTAC		0	0	999	15:T>G	15	0.223404	0.952381	0.047619	0.5	0.952381	0.047619	0	0.090703	0.090703	0.090703	31.6333	18.5	1	-	-	-	0	0	-	-	0	-	-	0	0	-	0	0	0	1	0	-	-	0	0	-	-	-	-	-
14084140|F|0--12:C>T	14084140	TGCAGTCAAAGTCAGCGTAAGTCTACGTTTTACAGATCGGAAGAGCGGTTCAGCAGGAATGCCGAGACC	TGCAGTCAAAGTCAGCGTAAGTCTACGTTTTAC		0	0	999		12	0.223404	0.952381	0.047619	0.5	0.952381	0.047619	0	0.090703	0.090703	0.090703	53.2857	37.5	1	-	-	-	-	-	-	-	-	-	-	-	-	1	1	1	1	1	1	1	1	1	1	-	1	-	1	-
14084140|F|0-12:C>T-12:C>T	14084140	TGCAGTGAAAGTTAGCGTAAGTCCGCGTTTTACAGATCGGAAGAGCGGTTCAGCAGGAATGCCGAGACC	TGCAGTGAAAGTTAGCGTAAGTCCGCGTTTTAC		0	0	999	12:C>T	12	0.223404	0.952381	0.047619	0.5	0.952381	0.047619	0	0.090703	0.090703	0.090703	53.2857	37.5	1	-	-	-	-	-	-	-	-	-	-	-	-	0	0	0	0	0	0	0	0	0	0	-	0	-	0	-
14084140|F|0--6:C>G	14084140	TGCAGTCAAAGTCAGCGTAAGTCTACGTTTTACAGATCGGAAGAGCGGTTCAGCAGGAATGCCGAGACC	TGCAGTCAAAGTCAGCGTAAGTCTACGTTTTAC		0	0	999		6	0.223404	0.952381	0.047619	0.5	0.952381	0.047619	0	0.090703	0.090703	0.090703	53.2857	61	1	-	-	-	-	-	-	-	-	-	-	-	-	1	1	1	1	1	1	1	1	1	1	-	1	-	1	-
14084140|F|0-6:C>G-6:C>G	14084140	TGCAGTGAAAGTCAGCGTAAGTCCGCGTTTTACAGATCGGAAGAGCGGTTCAGCAGGAATGCCGAGACC	TGCAGTGAAAGTCAGCGTAAGTCCGCGTTTTAC		0	0	999	6:C>G	6	0.223404	0.952381	0.047619	0.5	0.952381	0.047619	0	0.090703	0.090703	0.090703	53.2857	61	1	-	-	-	-	-	-	-	-	-	-	-	-	0	0	0	0	0	0	0	0	0	0	-	0	-	0	-
42774901|F|0--12:T>G	42774901	TGCAGAAGGAAGTGAAATTGAAAAAAAGAAAAGGAAGAAAAGTTACAGATCGGAAGAGCGGTTCAGCAG	TGCAGAAGGAAGTGAAATTGAAAAAAAGAAAAGGAAGAAAAGTTAC		0	0	999		12	0.223404	0.047619	0.952381	0.5	0.047619	0.952381	0	0.090703	0.090703	0.090703	14	5.13043	1	-	-	0	-	0	0	-	-	0	-	-	-	-	-	-	0	0	0	-	-	0	-	-	-	0	-	0
42774901|F|0-12:T>G-12:T>G	42774901	TGCAGAAGGAAGGGAAATTGAAGAAAAAAAAAGGAAGAAAAGTTACAGATCGGAAGAGCGGTTCAGCAG	TGCAGAAGGAAGGGAAATTGAAGAAAAAAAAAGGAAGAAAAGTTAC		0	0	999	12:T>G	12	0.223404	0.047619	0.952381	0.5	0.047619	0.952381	0	0.090703	0.090703	0.090703	14	5.13043	1	-	-	1	-	1	1	-	-	1	-	-	-	-	-	-	1	1	1	-	-	1	-	-	-	1	-	1
14074179|F|0--60:G>A	14074179	TGCAGACTGACCAAACCTTTTCTCAAGGCTCATTTGTGACATAAGTAGTGATTTCTCATCGTCAAATCC	TGCAGACTGACCAAACCTTTTCTCAAGGCTCATTTGTGACATAAGTAGTGATTTCTCATCGTCAAATCC	NC_040279.1_chromosome_1	2540593	2	4.62e-29		60	0.234043	0.727273	0.272727	0.5	0.727273	0.272727	0	0.396694	0.396694	0.396694	13.8333	11.5	1	-	-	-	-	-	-	-	-	-	-	0	-	-	1	0	-	1	-	0	-	-	-	1	-	-	0	-
14074179|F|0-60:G>A-60:G>A	14074179	TGCAGACTGACCAAACCTTTTCTCAAGGCTCATTTGAGACATAAGTAGTGATTTCTCATCATCAAATCC	TGCAGACTGACCAAACCTTTTCTCAAGGCTCATTTGAGACATAAGTAGTGATTTCTCATCATCAAATCC	NC_040279.1_chromosome_1	2540593	2	4.62e-29	60:G>A	60	0.234043	0.727273	0.272727	0.5	0.727273	0.272727	0	0.396694	0.396694	0.396694	13.8333	11.5	1	-	-	-	-	-	-	-	-	-	-	1	-	-	0	1	-	0	-	1	-	-	-	0	-	-	1	-
14079573|F|0--5:C>T	14079573	TGCAGCTGCAGGTATCCACAAGTACCAACGAGTTTCTTACAGATCGGAAGAGCGGTTCAGCAGGAATGC	TGCAGCTGCAGGTATCCACAAGTACCAACGAGTTTCTTAC	NC_040279.1_chromosome_1	29385143	1	8.48e-13		5	0.234043	0.954545	0.045455	0.5	0.954545	0.045455	0	0.086777	0.086777	0.086777	4.03846	4.5	1	-	1	-	1	1	-	-	1	1	0	1	1	1	-	1	1	1	1	-	-	1	1	-	-	-	1	1
14079573|F|0-5:C>T-5:C>T	14079573	TGCAGTTGCAGGTATCCACAAGTACCAACGAGTTTCTTACAGATCGGAAGAGCGGTTCAGCAGGAATGC	TGCAGTTGCAGGTATCCACAAGTACCAACGAGTTTCTTAC	NC_040279.1_chromosome_1	29385143	1	8.48e-13	5:C>T	5	0.234043	0.954545	0.045455	0.5	0.954545	0.045455	0	0.086777	0.086777	0.086777	4.03846	4.5	1	-	0	-	0	0	-	-	0	0	1	0	0	0	-	0	0	0	0	-	-	0	0	-	-	-	0	0
100090665|F|0--12:G>A	100090665	TGCAGAAGATTGGTTTTCCCACTGTTTTGATTTCTTGATGCTAGATTGGTTGCTTTACAGATCGGAAGA	TGCAGAAGATTGGTTTTCCCACTGTTTTGATTTCTTGATGCTAGATTGGTTGCTTTAC	NC_040279.1_chromosome_1	32936506	19	1.67e-22		12	0.234043	0.954545	0.045455	0.5	0.954545	0.045455	0	0.086777	0.086777	0.086777	4.25926	4	1	-	1	-	-	-	1	-	1	1	1	-	1	-	-	-	-	-	1	0	1	-	-	-	-	1	1	-
100090665|F|0-12:G>A-12:G>A	100090665	TGCAGAAGATTGATTTTCCCACTGTTTTGATTTCTTGATGCTAGAGTGGTTGCTTTACAGATCGGAAGA	TGCAGAAGATTGATTTTCCCACTGTTTTGATTTCTTGATGCTAGAGTGGTTGCTTTAC	NC_040279.1_chromosome_1	32936506	19	1.67e-22	12:G>A	12	0.234043	0.954545	0.045455	0.5	0.954545	0.045455	0	0.086777	0.086777	0.086777	4.25926	4	1	-	0	-	-	-	0	-	0	0	0	-	0	-	-	-	-	-	0	1	0	-	-	-	-	0	0	-
14076365|F|0--31:A>T	14076365	TGCAGGTAACCATGGATAAATACCGTTACAAACACAAACAAAAACACAGCTTTCATCACACTTGATCTT	TGCAGGTAACCATGGATAAATACCGTTACAAACACAAACAAAAACACAGCTTTCATCACACTTGATCTT	NC_040281.1_chromosome_3	4785639	1	2.15e-27		31	0.234043	0.045455	0.954545	0.5	0.045455	0.954545	0	0.086777	0.086777	0.086777	4	3.86667	1	-	0	0	-	-	-	0	0	-	-	0	0	0	0	0	-	-	0	0	-	-	0	-	-	0	0	-
14076365|F|0-31:A>T-31:A>T	14076365	TGCAGGTAACCATGGATAAATACCATTACAATCACAAACAAAAACACAGCTTTCATCACACTTGATCTT	TGCAGGTAACCATGGATAAATACCATTACAATCACAAACAAAAACACAGCTTTCATCACACTTGATCTT	NC_040281.1_chromosome_3	4785639	1	2.15e-27	31:A>T	31	0.234043	0.045455	0.954545	0.5	0.045455	0.954545	0	0.086777	0.086777	0.086777	4	3.86667	1	-	1	1	-	-	-	1	1	-	-	1	1	1	1	1	-	-	1	1	-	-	1	-	-	1	1	-
14059187|F|0--11:G>A	14059187	TGCAGTTGTAAGGGGATATGGCTATTTTTGGCTTCTATTGGTCGTAAGATAGATTCGATTTACAGATCG	TGCAGTTGTAAGGGGATATGGCTATTTTTGGCTTCTATTGGTCGTAAGATAGATTCGATTTAC	NC_040281.1_chromosome_3	46739398	1	3.19e-25		11	0.234043	0.954545	0.045455	0.5	0.954545	0.045455	0	0.086777	0.086777	0.086777	32.2308	47	1	-	-	1	-	-	1	1	-	-	1	-	-	1	-	-	-	-	-	1	-	-	1	-	-	-	-	-
14059187|F|0-11:G>A-11:G>A	14059187	TGCAGTTGTAAAGGGATATGGCTATTTTTGGCTTCTATTGGTCGTAAGATAGATTCGATTTACAGATCG	TGCAGTTGTAAAGGGATATGGCTATTTTTGGCTTCTATTGGTCGTAAGATAGATTCGATTTAC	NC_040281.1_chromosome_3	46739398	1	3.19e-25	11:G>A	11	0.234043	0.954545	0.045455	0.5	0.954545	0.045455	0	0.086777	0.086777	0.086777	32.2308	47	1	-	-	0	-	-	0	0	-	-	0	-	-	0	-	-	-	-	-	0	-	-	0	-	-	-	-	-
100035734|F|0--33:T>C	100035734	TGCAGGTCTCGCCTCACCAGCGACCAGATGGCTTGGCCAACAAATAAATCATTGGAACTCACAAAGGTT	TGCAGGTCTCGCCTCACCAGCGACCAGATGGCTTGGCCAACAAATAAATCATTGGAACTCACAAAGGTT	NC_040281.1_chromosome_3	58290188	1	1e-25		33	0.234043	0.5	0.5	0.5	0.5	0.5	0	0.5	0.5	0.5	6	4.38462	1	-	1	-	-	-	0	-	-	-	1	-	1	1	0	-	-	0	0	1	-	-	0	0	-	-	-	-
100035734|F|0-33:T>C-33:T>C	100035734	TGCAGGTCTCGCCTCACCAGCGACCAGATGGCTCGGCCAACAAATAAATCATTGGAACTCACAAAGGTT	TGCAGGTCTCGCCTCACCAGCGACCAGATGGCTCGGCCAACAAATAAATCATTGGAACTCACAAAGGTT	NC_040281.1_chromosome_3	58290188	1	1e-25	33:T>C	33	0.234043	0.5	0.5	0.5	0.5	0.5	0	0.5	0.5	0.5	6	4.38462	1	-	0	-	-	-	1	-	-	-	0	-	0	0	1	-	-	1	1	0	-	-	1	1	-	-	-	-
35155235|F|0--57:C>T	35155235	TGCAGTGTCTGACAAGGCAGCACCTCCAACAATGTTGTAGCTGTATCCCAAGTTTGCCTCATCTATTGC	TGCAGTGTCTGACAAGGCAGCACCTCCAACAATGTTGTAGCTGTATCCCAAGTTTGCCTCATCTATTGC	NC_040281.1_chromosome_3	62478166	5	1e-25		57	0.234043	0.954545	0.045455	0.5	0.954545	0.045455	0	0.086777	0.086777	0.086777	16.8261	6	1	1	-	-	-	-	-	1	-	-	-	-	-	-	-	-	-	-	-	-	-	-	-	0	-	-	-	-
35155235|F|0-57:C>T-57:C>T	35155235	TGCAGTGTCTGGCAAGGCAGCACCTCCAACAATGCTGTAGCTGTATCCCAAGTTTGCTTCATCTATTGC	TGCAGTGTCTGGCAAGGCAGCACCTCCAACAATGCTGTAGCTGTATCCCAAGTTTGCTTCATCTATTGC	NC_040281.1_chromosome_3	62478166	5	1e-25	57:C>T	57	0.234043	0.954545	0.045455	0.5	0.954545	0.045455	0	0.086777	0.086777	0.086777	16.8261	6	1	0	-	-	-	-	-	0	-	-	-	-	-	-	-	-	-	-	-	-	-	-	-	1	-	-	-	-
14084853|F|0--12:C>A	14084853	TGCAGCAACCATCAGGAACACCATAGGAGACCTCAAAAGCATGACTGAGAGCTTGTTCCAGAACTCTAG	TGCAGCAACCATCAGGAACACCATAGGAGACCTCAAAAGCATGACTGAGAGCTTGTTCCAGAACTCTAG	NC_040282.1_chromosome_4	1941621	2	2.15e-27		12	0.234043	0.818182	0.181818	0.5	0.818182	0.181818	0	0.297521	0.297521	0.297521	9.69565	8	1	-	-	1	1	1	-	-	-	-	-	-	-	0	-	-	-	-	1	-	0	-	1	-	1	-	0	-
14084853|F|0-12:C>A-12:C>A	14084853	TGCAGCAACCATAAGGAACACCATAGGAGACCTCAAAAGCATGACTGAGAGCTTGTTCCAGAACAGCAG	TGCAGCAACCATAAGGAACACCATAGGAGACCTCAAAAGCATGACTGAGAGCTTGTTCCAGAACAGCAG	NC_040282.1_chromosome_4	1941621	2	2.15e-27	12:C>A	12	0.234043	0.818182	0.181818	0.5	0.818182	0.181818	0	0.297521	0.297521	0.297521	9.69565	8	1	-	-	0	0	0	-	-	-	-	-	-	-	1	-	-	-	-	0	-	1	-	0	-	0	-	1	-
42216058|F|0--7:G>A	42216058	TGCAGACGTTTTCCAGGTGTCAAAGCTCATCCTCACACAACACTACAAAACTCGAAATCAGGAAACTCG	TGCAGACGTTTTCCAGGTGTCAAAGCTCATCCTCACACAACACTACAAAACTCGAAATCAGGAAACTCG	NC_040282.1_chromosome_4	3874692	6	2.15e-27		7	0.234043	0.818182	0.181818	0.5	0.818182	0.181818	0	0.297521	0.297521	0.297521	25.8333	15.75	1	-	-	1	-	0	1	0	1	1	-	-	-	-	-	1	-	1	1	-	0	-	-	-	-	1	-	1
42216058|F|0-7:G>A-7:G>A	42216058	TGCAGACATTTTCCTGGTGTCAAAGCTCATCCTCACACAACACTACAAAACTCGAAATCAGGAAACTCG	TGCAGACATTTTCCTGGTGTCAAAGCTCATCCTCACACAACACTACAAAACTCGAAATCAGGAAACTCG	NC_040282.1_chromosome_4	3874692	6	2.15e-27	7:G>A	7	0.234043	0.818182	0.181818	0.5	0.818182	0.181818	0	0.297521	0.297521	0.297521	25.8333	15.75	1	-	-	0	-	1	0	1	0	0	-	-	-	-	-	0	-	0	0	-	1	-	-	-	-	0	-	0
14087778|F|0--10:G>A	14087778	TGCAGTTTAGGTCCTTGATAAGGGACTAAACAAAAATCAAATTACAGATCGGAAGAGCGGTTCAGCAGG	TGCAGTTTAGGTCCTTGATAAGGGACTAAACAAAAATCAAATTAC	NC_040282.1_chromosome_4	8983626	1	1.74e-15		10	0.234043	0.954545	0.045455	0.5	0.954545	0.045455	0	0.086777	0.086777	0.086777	3.95652	4	1	1	-	-	-	-	-	-	-	-	1	-	-	-	-	-	-	-	-	-	-	-	-	1	-	-	-	-
14087778|F|0-10:G>A-10:G>A	14087778	TGCAGTTTAGATCCTTGATAAGGGACTGTACAGAAATCAAATTACAGATCGGAAGAGCGGTTCAGCAGG	TGCAGTTTAGATCCTTGATAAGGGACTGTACAGAAATCAAATTAC	NC_040282.1_chromosome_4	8983626	1	1.74e-15	10:G>A	10	0.234043	0.954545	0.045455	0.5	0.954545	0.045455	0	0.086777	0.086777	0.086777	3.95652	4	1	0	-	-	-	-	-	-	-	-	0	-	-	-	-	-	-	-	-	-	-	-	-	0	-	-	-	-
14087944|F|0--5:C>T	14087944	TGCAGCGTCATTATGCATAAATATGGAATCTATGTAAATGAAAAAATTGTTACAGATCGGAAGAGCGGT	TGCAGCGTCATTATGCATAAATATGGAATCTATGTAAATGAAAAAATTGTTAC	NC_040282.1_chromosome_4	22309341	1	3.99e-18		5	0.234043	0.181818	0.818182	0.5	0.181818	0.818182	0	0.297521	0.297521	0.297521	33.4	28.1429	1	-	-	-	-	-	-	-	-	-	0	1	-	-	-	-	-	0	0	0	-	-	0	-	0	-	1	-
14087944|F|0-5:C>T-5:C>T	14087944	TGCAGTGTCATTATGCATAAATATGGAATCTATGTAAATGACAAAATTGTTACAGATCGGAAGAGCGGT	TGCAGTGTCATTATGCATAAATATGGAATCTATGTAAATGACAAAATTGTTAC	NC_040282.1_chromosome_4	22309341	1	3.99e-18	5:C>T	5	0.234043	0.181818	0.818182	0.5	0.181818	0.818182	0	0.297521	0.297521	0.297521	33.4	28.1429	1	-	-	-	-	-	-	-	-	-	1	0	-	-	-	-	-	1	1	1	-	-	1	-	1	-	0	-
14087315|F|0--56:G>C	14087315	TGCAGGATAACCATGTCCTCTAGGGAGATACTTGAATCTGACGAGTCCTGAGTCGTGAAGTACTTCATA	TGCAGGATAACCATGTCCTCTAGGGAGATACTTGAATCTGACGAGTCCTGAGTCGTGAAGTACTTCATA	NC_040283.1_chromosome_5	1897922	2	2.15e-27		56	0.234043	0.909091	0.090909	0.5	0.909091	0.090909	0	0.165289	0.165289	0.165289	26.2069	21.5	1	-	-	1	-	-	1	1	1	-	-	1	1	-	-	1	1	1	1	-	-	-	-	1	1	1	-	-
14087315|F|0-56:G>C-56:G>C	14087315	TGCAGGATAACCATGTCCTCTAGGGAGAGACTTGAATCTGACGAGTCCTGAGTCGTCAAGTACTTCATA	TGCAGGATAACCATGTCCTCTAGGGAGAGACTTGAATCTGACGAGTCCTGAGTCGTCAAGTACTTCATA	NC_040283.1_chromosome_5	1897922	2	2.15e-27	56:G>C	56	0.234043	0.909091	0.090909	0.5	0.909091	0.090909	0	0.165289	0.165289	0.165289	26.2069	21.5	1	-	-	0	-	-	0	0	0	-	-	0	0	-	-	0	0	0	0	-	-	-	-	0	0	0	-	-
28203145|F|0--7:A>G	28203145	TGCAGTGACAGAGCAAGCTCAAGTTGAATCTCCACTTCACCCATTGATGGTCGCTCATTTGGATCAAAG	TGCAGTGACAGAGCAAGCTCAAGTTGAATCTCCACTTCACCCATTGATGGTCGCTCATTTGGATCAAAG	NC_040283.1_chromosome_5	2523390	1	4.65e-24		7	0.234043	0.954545	0.045455	0.5	0.954545	0.045455	0	0.086777	0.086777	0.086777	6.53846	6	1	-	-	-	1	-	-	1	-	-	1	-	-	-	1	1	-	-	1	-	-	1	1	-	-	-	1	-
28203145|F|0-7:A>G-7:A>G	28203145	TGCAGTGGCAGAGCAAGCTCAAGTTGAATCTCCACTTCACCCGTTGATGGTCGCTCATTAGGATCAAAG	TGCAGTGGCAGAGCAAGCTCAAGTTGAATCTCCACTTCACCCGTTGATGGTCGCTCATTAGGATCAAAG	NC_040283.1_chromosome_5	2523390	1	4.65e-24	7:A>G	7	0.234043	0.954545	0.045455	0.5	0.954545	0.045455	0	0.086777	0.086777	0.086777	6.53846	6	1	-	-	-	0	-	-	0	-	-	0	-	-	-	0	0	-	-	0	-	-	0	0	-	-	-	0	-
25366671|F|0--44:A>C	25366671	TGCAGCGTCTGCAACAGCACCGAAGGGAGGTGCGGTTTCGATTCAGATATGTACACTTTCAGGTGTTAT	TGCAGCGTCTGCAACAGCACCGAAGGGAGGTGCGGTTTCGATTCAGATATGTACACTTTCAGGTGTTAT	NC_040285.1_chromosome_7	38221159	1	2.16e-22		44	0.234043	0.954545	0.045455	0.5	0.954545	0.045455	0	0.086777	0.086777	0.086777	11.4545	23	1	-	-	-	-	-	-	-	-	-	-	-	-	-	-	-	-	-	-	-	-	-	-	-	-	-	-	-
25366671|F|0-44:A>C-44:A>C	25366671	TGCAGCGTCTGCAACAGCACCGGAGGGAGGTGCGGTTTCGATTCCGCTATGTTCACTTTCAGGTGTTAT	TGCAGCGTCTGCAACAGCACCGGAGGGAGGTGCGGTTTCGATTCCGCTATGTTCACTTTCAGGTGTTAT	NC_040285.1_chromosome_7	38221159	1	2.16e-22	44:A>C	44	0.234043	0.954545	0.045455	0.5	0.954545	0.045455	0	0.086777	0.086777	0.086777	11.4545	23	1	-	-	-	-	-	-	-	-	-	-	-	-	-	-	-	-	-	-	-	-	-	-	-	-	-	-	-
14076771|F|0--41:T>C	14076771	TGCAGTAGTAGCACCGACTACTCATTGTAGTATTGTCCCGATGACAATGGCAAATCACGATGCGTGACA	TGCAGTAGTAGCACCGACTACTCATTGTAGTATTGTCCCGATGACAATGGCAAATCACGATGCGTGACA	NC_040286.1_chromosome_8	25327285	1	4.62e-29		41	0.234043	0.090909	0.909091	0.5	0.090909	0.909091	0	0.165289	0.165289	0.165289	19.3333	18.5	1	-	-	-	-	-	-	-	-	-	1	-	-	0	0	0	0	0	0	0	0	0	0	-	0	-	0	-
14076771|F|0-41:T>C-41:T>C	14076771	TGCAGTAGTAGCACCGACTACTCATTGTAGTATTGTCCCGACGACAATGGCAAATCACGATGCGTGACA	TGCAGTAGTAGCACCGACTACTCATTGTAGTATTGTCCCGACGACAATGGCAAATCACGATGCGTGACA	NC_040286.1_chromosome_8	25327285	1	4.62e-29	41:T>C	41	0.234043	0.090909	0.909091	0.5	0.090909	0.909091	0	0.165289	0.165289	0.165289	19.3333	18.5	1	-	-	-	-	-	-	-	-	-	0	-	-	1	1	1	1	1	1	1	1	1	1	-	1	-	1	-
25362825|F|0--66:G>A	25362825	TGCAGAAGATTAGATGGGCTAGAAGCAGCCGCACTGACAAAGGAGTAATTTGTGAACTGTCATTTTGAT	TGCAGAAGATTAGATGGGCTAGAAGCAGCCGCACTGACAAAGGAGTAATTTGTGAACTGTCATTTTGAT	NC_040286.1_chromosome_8	30313608	1	4.62e-29		66	0.234043	0.954545	0.045455	0.5	0.954545	0.045455	0	0.086777	0.086777	0.086777	10.5217	6	1	1	-	-	-	-	-	-	-	-	-	-	-	-	-	-	-	-	-	-	-	-	-	-	-	-	-	-
25362825|F|0-66:G>A-66:G>A	25362825	TGCAGAAGATTAGATGGGCTAGAAGCAGCCGCACTGACAAAGGAGTAATTTCTGAACCATCATTTTACA	TGCAGAAGATTAGATGGGCTAGAAGCAGCCGCACTGACAAAGGAGTAATTTCTGAACCATCATTTTACA	NC_040286.1_chromosome_8	30313608	1	4.62e-29	66:G>A	66	0.234043	0.954545	0.045455	0.5	0.954545	0.045455	0	0.086777	0.086777	0.086777	10.5217	6	1	0	-	-	-	-	-	-	-	-	-	-	-	-	-	-	-	-	-	-	-	-	-	-	-	-	-	-
14078230|F|0--5:A>T	14078230	TGCAGAGCCTTGTCATCCTCCATTTTGGAGCTTGAGGCCCCCATTATGCCAAATCTAGCTGAATTTGGC	TGCAGAGCCTTGTCATCCTCCATTTTGGAGCTTGAGGCCCCCATTATGCCAAATCTAGCTGAATTTGGC	NC_040286.1_chromosome_8	34799320	1	2.78e-26		5	0.234043	0.909091	0.090909	0.5	0.909091	0.090909	0	0.165289	0.165289	0.165289	14.9286	22.25	1	-	1	-	-	-	-	-	-	-	-	1	-	-	-	1	1	1	1	1	1	1	1	1	-	-	1	-
14078230|F|0-5:A>T-5:A>T	14078230	TGCAGTGCCTTGTCATCCTCCATTTTGGAGCTTGAGGCCCCCATTATGCCAAATCTAGCTGAATTTAGC	TGCAGTGCCTTGTCATCCTCCATTTTGGAGCTTGAGGCCCCCATTATGCCAAATCTAGCTGAATTTAGC	NC_040286.1_chromosome_8	34799320	1	2.78e-26	5:A>T	5	0.234043	0.909091	0.090909	0.5	0.909091	0.090909	0	0.165289	0.165289	0.165289	14.9286	22.25	1	-	0	-	-	-	-	-	-	-	-	0	-	-	-	0	0	0	0	0	0	0	0	0	-	-	0	-
14074026|F|0--12:A>G	14074026	TGCAGAATTGAAAATCACATTAGCATGTTCCTATTGTAAATAACAGTTTTTGTTTGGATAGAGCAGCCT	TGCAGAATTGAAAATCACATTAGCATGTTCCTATTGTAAATAACAGTTTTTGTTTGGATAGAGCAGCCT	NC_040286.1_chromosome_8	36178981	1	7.78e-22		12	0.234043	0.136364	0.863636	0.5	0.136364	0.863636	0	0.235537	0.235537	0.235537	8.6	11.9615	1	-	0	1	-	-	-	-	-	-	-	0	0	-	1	0	-	-	0	0	0	-	0	-	-	-	1	-
14074026|F|0-12:A>G-12:A>G	14074026	TGCAGAATTGAAGATCACATTAGCATGTTCCTATTGTAAATAACAGTTTTTGTTTGGATAGAGCAGCCT	TGCAGAATTGAAGATCACATTAGCATGTTCCTATTGTAAATAACAGTTTTTGTTTGGATAGAGCAGCCT	NC_040286.1_chromosome_8	36178981	1	7.78e-22	12:A>G	12	0.234043	0.136364	0.863636	0.5	0.136364	0.863636	0	0.235537	0.235537	0.235537	8.6	11.9615	1	-	1	0	-	-	-	-	-	-	-	1	1	-	0	1	-	-	1	1	1	-	1	-	-	-	0	-
14081879|F|0--23:T>C	14081879	TGCAGAGATAAACGAATAAGTTATGTTGCAGACAGTGTTCCTGATAATGCATTATAAAAGCTTTCTGCC	TGCAGAGATAAACGAATAAGTTATGTTGCAGACAGTGTTCCTGATAATGCATTATAAAAGCTTTCTGCC	NC_040287.1_chromosome_9	15868533	2	4.65e-24		23	0.234043	0.272727	0.727273	0.5	0.272727	0.727273	0	0.396694	0.396694	0.396694	15.4286	9.75	1	-	-	-	0	0	-	-	1	0	-	-	-	-	-	-	-	-	-	-	-	-	-	-	0	1	-	1
14081879|F|0-23:T>C-23:T>C	14081879	TGCAGAGATAAACGAATAAGTTACGTTGCAGACAGTGTTCCTGATAATACATTATAAAAGCTTTCTGCC	TGCAGAGATAAACGAATAAGTTACGTTGCAGACAGTGTTCCTGATAATACATTATAAAAGCTTTCTGCC	NC_040287.1_chromosome_9	15868533	2	4.65e-24	23:T>C	23	0.234043	0.272727	0.727273	0.5	0.272727	0.727273	0	0.396694	0.396694	0.396694	15.4286	9.75	1	-	-	-	1	1	-	-	0	1	-	-	-	-	-	-	-	-	-	-	-	-	-	-	1	0	-	0
100051709|F|0--8:A>G	100051709	TGCAGTGCATCTCATGATTGATTAGATAAGTTGCTAATCCATTACAGATCGGAAGAGCGGTTCAGCAGG	TGCAGTGCATCTCATGATTGATTAGATAAGTTGCTAATCCATTAC	NC_040288.1_chromosome_10	353597	1	2.27e-09		8	0.234043	0.136364	0.863636	0.5	0.136364	0.863636	0	0.235537	0.235537	0.235537	42.6	12.2273	1	-	0	-	-	-	-	1	-	0	0	-	-	1	0	-	-	-	0	-	0	-	0	0	-	-	-	-
100051709|F|0-8:A>G-8:A>G	100051709	TGCAGTGCGTCTCATGACTGATTAGATAAGTTGCTAATCCATTACAGATCGGAAGAGCGGTTCAGCAGG	TGCAGTGCGTCTCATGACTGATTAGATAAGTTGCTAATCCATTAC	NC_040288.1_chromosome_10	353597	1	2.27e-09	8:A>G	8	0.234043	0.136364	0.863636	0.5	0.136364	0.863636	0	0.235537	0.235537	0.235537	42.6	12.2273	1	-	1	-	-	-	-	0	-	1	1	-	-	0	1	-	-	-	1	-	1	-	1	1	-	-	-	-
14087686|F|0--42:C>A	14087686	TGCAGTTTTGCTGAGTGCGTGGCTCCACATGGACATCCCATGCTCCAGTTGTTGTGCTGAAAATGTTTG	TGCAGTTTTGCTGAGTGCGTGGCTCCACATGGACATCCCATGCTCCAGTTGTTGTGCTGAAAATGTTTG	NC_040288.1_chromosome_10	4262232	8	2.15e-27		42	0.234043	0.818182	0.181818	0.5	0.818182	0.181818	0	0.297521	0.297521	0.297521	9.92593	9.83333	1	-	-	1	1	1	1	-	0	-	-	1	-	-	1	-	1	1	1	-	1	-	-	-	-	0	-	1
14087686|F|0-42:C>A-42:C>A	14087686	TGCAGTTTTGCTGAGTGCGTGGTTCCACCTGGACATGCCATGATCCAGTTGTTGTGCTGAAAATGATTG	TGCAGTTTTGCTGAGTGCGTGGTTCCACCTGGACATGCCATGATCCAGTTGTTGTGCTGAAAATGATTG	NC_040288.1_chromosome_10	4262232	8	2.15e-27	42:C>A	42	0.234043	0.818182	0.181818	0.5	0.818182	0.181818	0	0.297521	0.297521	0.297521	9.92593	9.83333	1	-	-	0	0	0	0	-	1	-	-	0	-	-	0	-	0	0	0	-	0	-	-	-	-	1	-	0
100063056|F|0--13:T>G	100063056	TGCAGCTTCTCCCTTATCTTTTCCACCCTTGCCTTCTAACATCTCTTTGCTATTTATAATGGTAGAGTA	TGCAGCTTCTCCCTTATCTTTTCCACCCTTGCCTTCTAACATCTCTTTGCTATTTATAATGGTAGAGTA	NC_040288.1_chromosome_10	6999433	6	6.02e-23		13	0.234043	0.318182	0.681818	0.5	0.318182	0.681818	0	0.433884	0.433884	0.433884	5.57143	4.38889	1	1	0	-	-	-	-	-	-	-	-	-	0	-	-	0	-	-	-	-	-	0	-	-	0	-	-	-
100063056|F|0-13:T>G-13:T>G	100063056	TGCAGCTTCTCCCGTATCTTTTCCACCCTTGCCTTCTAACATCTCTTTGCTATTTATAATGGTAGAGTA	TGCAGCTTCTCCCGTATCTTTTCCACCCTTGCCTTCTAACATCTCTTTGCTATTTATAATGGTAGAGTA	NC_040288.1_chromosome_10	6999433	6	6.02e-23	13:T>G	13	0.234043	0.318182	0.681818	0.5	0.318182	0.681818	0	0.433884	0.433884	0.433884	5.57143	4.38889	1	0	1	-	-	-	-	-	-	-	-	-	1	-	-	1	-	-	-	-	-	1	-	-	1	-	-	-
14086520|F|0--31:C>A	14086520	TGCAGAACTGCACTCTATTATATGCAATTCCCTCTTCTATTCTTGCTCTTTTACAGATCGGAAGAGCGG	TGCAGAACTGCACTCTATTATATGCAATTCCCTCTTCTATTCTTGCTCTTTTAC	NC_040288.1_chromosome_10	32737627	1	2.47e-20		31	0.234043	0.909091	0.090909	0.5	0.909091	0.090909	0	0.165289	0.165289	0.165289	41.2	90.5	1	-	-	-	1	1	-	1	-	1	-	-	-	1	-	-	-	-	-	-	-	-	-	-	-	1	1	-
14086520|F|0-31:C>A-31:C>A	14086520	TGCAGAACTGCACTCTATCATATGCAATTCCATCTTCTATTCTTGCTCTTTTACAGATCGGAAGAGCGG	TGCAGAACTGCACTCTATCATATGCAATTCCATCTTCTATTCTTGCTCTTTTAC	NC_040288.1_chromosome_10	32737627	1	2.47e-20	31:C>A	31	0.234043	0.909091	0.090909	0.5	0.909091	0.090909	0	0.165289	0.165289	0.165289	41.2	90.5	1	-	-	-	0	0	-	0	-	0	-	-	-	0	-	-	-	-	-	-	-	-	-	-	-	0	0	-
14080897|F|0--23:A>T	14080897	TGCAGTTTATTCATTTGATTACTATGCAAAAACGTAACTTTTTTTTTACTAACCGATTACAGATCGGAA	TGCAGTTTATTCATTTGATTACTATGCAAAAACGTAACTTTTTTTTTACTAACCGATTAC	NC_040288.1_chromosome_10	34234468	1	2.96e-20		23	0.234043	0.909091	0.090909	0.5	0.909091	0.090909	0	0.165289	0.165289	0.165289	27.7407	45.5	1	-	-	-	1	1	1	-	-	1	-	-	-	-	-	-	1	1	1	-	-	1	1	-	-	-	1	1
14080897|F|0-23:A>T-23:A>T	14080897	TGCAGTTTATTCATTTGATTACTTAGCAAAAACGTAACTTTTTTTTTACTAACTGATTACAGATCGGAA	TGCAGTTTATTCATTTGATTACTTAGCAAAAACGTAACTTTTTTTTTACTAACTGATTAC	NC_040288.1_chromosome_10	34234468	1	2.96e-20	23:A>T	23	0.234043	0.909091	0.090909	0.5	0.909091	0.090909	0	0.165289	0.165289	0.165289	27.7407	45.5	1	-	-	-	0	0	0	-	-	0	-	-	-	-	-	-	0	0	0	-	-	0	0	-	-	-	0	0
35151164|F|0--12:G>T	35151164	TGCAGCATTGCAGCATCATTCTGTCGCAAACCCTCAGCAGAATGCAACAAACGATGCTGAAACTGAAAT	TGCAGCATTGCAGCATCATTCTGTCGCAAACCCTCAGCAGAATGCAACAAACGATGCTGAAACTGAAAT	NC_040289.1_chromosome_11	6020268	1	4.65e-24		12	0.234043	0.818182	0.181818	0.5	0.818182	0.181818	0	0.297521	0.297521	0.297521	7.625	8.33333	1	-	-	-	-	-	1	-	-	1	-	1	-	-	-	0	1	1	-	-	0	1	-	-	-	-	-	1
35151164|F|0-12:G>T-12:G>T	35151164	TGCAGCATTGCATCATCATTCTGTCGCAAACCCTCAGCAGAATGCAACAAACGATCCTGAAACTGAAAT	TGCAGCATTGCATCATCATTCTGTCGCAAACCCTCAGCAGAATGCAACAAACGATCCTGAAACTGAAAT	NC_040289.1_chromosome_11	6020268	1	4.65e-24	12:G>T	12	0.234043	0.818182	0.181818	0.5	0.818182	0.181818	0	0.297521	0.297521	0.297521	7.625	8.33333	1	-	-	-	-	-	0	-	-	0	-	0	-	-	-	1	0	0	-	-	1	0	-	-	-	-	-	0
35152444|F|0--17:C>T	35152444	TGCAGACATACACACTACTTTTGGATTAGGATCTAGAATTTTATGTATGAATGATTGTCTCAGCATAAA	TGCAGACATACACACTACTTTTGGATTAGGATCTAGAATTTTATGTATGAATGATTGTCTCAGCATAAA		0	0	999		17	0.234043	0.409091	0.590909	0.5	0.409091	0.590909	0	0.483471	0.483471	0.483471	15.5	9.11111	1	-	-	1	0	0	0	0	-	0	-	-	-	0	-	-	-	0	-	-	-	0	-	-	-	1	-	-
35152444|F|0-17:C>T-17:C>T	35152444	TGCAGACATACACACTATTTTTGTATTAGGATCTAGAATTTTATGTATGAATGATTGTCTCAGCAGAAA	TGCAGACATACACACTATTTTTGTATTAGGATCTAGAATTTTATGTATGAATGATTGTCTCAGCAGAAA		0	0	999	17:C>T	17	0.234043	0.409091	0.590909	0.5	0.409091	0.590909	0	0.483471	0.483471	0.483471	15.5	9.11111	1	-	-	0	1	1	1	1	-	1	-	-	-	1	-	-	-	1	-	-	-	1	-	-	-	0	-	-
14077780|F|0--58:A>G	14077780	TGCAGAGAAGGAGGAGGAGAGTGTATATATCTGAGGCAAAGGCAATTTCACGTGAATAATTTTGTGATT	TGCAGAGAAGGAGGAGGAGAGTGTATATATCTGAGGCAAAGGCAATTTCACGTGAATAATTTTGTGATT		0	0	999		58	0.234043	0.318182	0.681818	0.5	0.318182	0.681818	0	0.433884	0.433884	0.433884	12.6667	10.1905	1	-	0	-	-	-	-	0	-	-	0	1	-	0	-	0	-	-	1	0	-	1	1	1	-	0	0	-
14077780|F|0-58:A>G-58:A>G	14077780	TGCAGAGAAGGAGGAGGAGAGTGTATATATCTGAGGCAAAGGCAATTTCACGTGAATAGTTTTGTGATT	TGCAGAGAAGGAGGAGGAGAGTGTATATATCTGAGGCAAAGGCAATTTCACGTGAATAGTTTTGTGATT		0	0	999	58:A>G	58	0.234043	0.318182	0.681818	0.5	0.318182	0.681818	0	0.433884	0.433884	0.433884	12.6667	10.1905	1	-	1	-	-	-	-	1	-	-	1	0	-	1	-	1	-	-	0	1	-	0	0	0	-	1	1	-
14085772|F|0--25:A>G	14085772	TGCAGTGGCTGAAGGCAATATGTGAAACAGCTGAAGGTGGTGTTACAGATCGGAAGAGCGGTTCAGCAG	TGCAGTGGCTGAAGGCAATATGTGAAACAGCTGAAGGTGGTGTTAC		0	0	999		25	0.234043	0.681818	0.318182	0.5	0.681818	0.318182	0	0.433884	0.433884	0.433884	15.1739	8	1	-	1	-	0	0	-	-	1	-	0	1	-	1	-	1	-	-	-	1	1	-	-	-	-	-	-	-
14085772|F|0-25:A>G-25:A>G	14085772	TGCAGTGGCTGAAGGCAGTATGTGAGACAGCTGAAGGTGGTGTTACAGATCGGAAGAGCGGTTCAGCAG	TGCAGTGGCTGAAGGCAGTATGTGAGACAGCTGAAGGTGGTGTTAC		0	0	999	25:A>G	25	0.234043	0.681818	0.318182	0.5	0.681818	0.318182	0	0.433884	0.433884	0.433884	15.1739	8	1	-	0	-	1	1	-	-	0	-	1	0	-	0	-	0	-	-	-	0	0	-	-	-	-	-	-	-
14086460|F|0--16:T>G	14086460	TGCAGGTTCAAAAGAGTTTTTTTGAACGGTAGCCTTTATTTTGTTTTCTTACAGATCGGAAGAGCGGTT	TGCAGGTTCAAAAGAGTTTTTTTGAACGGTAGCCTTTATTTTGTTTTCTTAC		0	0	999		16	0.234043	0.136364	0.863636	0.5	0.136364	0.863636	0	0.235537	0.235537	0.235537	10.6667	11	1	-	-	0	-	-	0	-	-	0	-	-	-	-	0	-	-	0	0	-	-	0	-	-	-	0	-	1
14086460|F|0-16:T>G-16:T>G	14086460	TGCAGGTTCAAAAGAGGTTTTTTCAACTGTAGCCTTTATTTTGTTTTCTTACAGATCGGAAGAGCGGTT	TGCAGGTTCAAAAGAGGTTTTTTCAACTGTAGCCTTTATTTTGTTTTCTTAC		0	0	999	16:T>G	16	0.234043	0.136364	0.863636	0.5	0.136364	0.863636	0	0.235537	0.235537	0.235537	10.6667	11	1	-	-	1	-	-	1	-	-	1	-	-	-	-	1	-	-	1	1	-	-	1	-	-	-	1	-	0
14062200|F|0--55:G>A	14062200	TGCAGCTCCGTCATAACTATCATCATAACCATCCAGAGGAGCGGCAGCAGCCAAGGACAAATATTCCTT	TGCAGCTCCGTCATAACTATCATCATAACCATCCAGAGGAGCGGCAGCAGCCAAGGACAAATATTCCTT		0	0	999		55	0.234043	0.954545	0.045455	0.5	0.954545	0.045455	0	0.086777	0.086777	0.086777	26.8621	30	1	-	1	-	-	-	-	1	-	-	-	1	1	-	1	1	-	-	-	1	1	-	-	-	-	-	-	-
14062200|F|0-55:G>A-55:G>A	14062200	TGCAGCTCCGTCATAACTATCATCATAACCATCCAGAGGAGCGGCAGCAGCCAAGAACAAATATTCCTT	TGCAGCTCCGTCATAACTATCATCATAACCATCCAGAGGAGCGGCAGCAGCCAAGAACAAATATTCCTT		0	0	999	55:G>A	55	0.234043	0.954545	0.045455	0.5	0.954545	0.045455	0	0.086777	0.086777	0.086777	26.8621	30	1	-	0	-	-	-	-	0	-	-	-	0	0	-	0	0	-	-	-	0	0	-	-	-	-	-	-	-
28202484|F|0--8:C>G	28202484	TGCAGCTTCATTTTACTGTGCAGTTTCTGAGTGGGCTTTTACAGATCGGAAGAGCGGTTCAGCAGGAAT	TGCAGCTTCATTTTACTGTGCAGTTTCTGAGTGGGCTTTTAC		0	0	999		8	0.234043	0.954545	0.045455	0.5	0.954545	0.045455	0	0.086777	0.086777	0.086777	5	13	1	-	1	-	-	-	-	1	-	1	-	-	-	1	1	-	-	-	1	-	-	-	-	1	1	-	1	1
28202484|F|0-8:C>G-8:C>G	28202484	TGCAGCTTGATTTTACTGTGCAGTTTCTGAGTGGGCTTTTACAGATCGGAAGAGCGGTTCAGCAGGAAT	TGCAGCTTGATTTTACTGTGCAGTTTCTGAGTGGGCTTTTAC		0	0	999	8:C>G	8	0.234043	0.954545	0.045455	0.5	0.954545	0.045455	0	0.086777	0.086777	0.086777	5	13	1	-	0	-	-	-	-	0	-	0	-	-	-	0	0	-	-	-	0	-	-	-	-	0	0	-	0	0
100051454|F|0--48:C>A	100051454	TGCAGTATTACGCGGTAGTGATTCTAATTTTCCATGAATTTCCCATTTCTCACTTACAGATCGGAAGAG	TGCAGTATTACGCGGTAGTGATTCTAATTTTCCATGAATTTCCCATTTCTCACTTAC	NC_018051.1_chloroplast	26567	9	2.72e-20		48	0.244681	0.956522	0.043478	0.5	0.956522	0.043478	0	0.083176	0.083176	0.083176	6.82609	4	1	-	-	1	1	1	1	-	-	-	1	-	-	1	-	1	-	-	-	1	1	-	-	-	-	-	1	-
100051454|F|0-48:C>A-48:C>A	100051454	TGCAGTATTACGCGGTAGTGATTCTAATTTTCCATGAATTTCCCATTTATCACTTACAGATCGGAAGAG	TGCAGTATTACGCGGTAGTGATTCTAATTTTCCATGAATTTCCCATTTATCACTTAC	NC_018051.1_chloroplast	26567	9	2.72e-20	48:C>A	48	0.244681	0.956522	0.043478	0.5	0.956522	0.043478	0	0.083176	0.083176	0.083176	6.82609	4	1	-	-	0	0	0	0	-	-	-	0	-	-	0	-	0	-	-	-	0	0	-	-	-	-	-	0	-
100036704|F|0--9:A>T	100036704	TGCAGTTGCACCTCCTGGAAATGCTGCAAAAGAAAATCGTCGTCAGTGTCTTAAGGCAAGTTACAGATC	TGCAGTTGCACCTCCTGGAAATGCTGCAAAAGAAAATCGTCGTCAGTGTCTTAAGGCAAGTTAC	NC_040279.1_chromosome_1	30947031	1	4.23e-24		9	0.244681	0.086957	0.913043	0.5	0.086957	0.913043	0	0.15879	0.15879	0.15879	6	3.81818	1	-	-	-	0	0	-	0	0	-	-	0	-	-	-	0	0	0	0	0	0	-	0	-	-	-	0	0
100036704|F|0-9:A>T-9:A>T	100036704	TGCAGTTGCTCCTCCTGGAAATGCTGCAAAAGAAAATCGTCGTCAGTGTCTTAAGGCAAGTTACAGATC	TGCAGTTGCTCCTCCTGGAAATGCTGCAAAAGAAAATCGTCGTCAGTGTCTTAAGGCAAGTTAC	NC_040279.1_chromosome_1	30947031	1	4.23e-24	9:A>T	9	0.244681	0.086957	0.913043	0.5	0.086957	0.913043	0	0.15879	0.15879	0.15879	6	3.81818	1	-	-	-	1	1	-	1	1	-	-	1	-	-	-	1	1	1	1	1	1	-	1	-	-	-	1	1
14075125|F|0--68:T>A	14075125	TGCAGCAGCTGCCTTGGACTTCATGAATGGTCTGGTAAGAACATTTTCGGTACATCAATTTTGCAATTT	TGCAGCAGCTGCCTTGGACTTCATGAATGGTCTGGTAAGAACATTTTCGGTACATCAATTTTGCAATTT	NC_040279.1_chromosome_1	36201464	1	4.62e-29		68	0.244681	0.956522	0.043478	0.5	0.956522	0.043478	0	0.083176	0.083176	0.083176	3.84615	4	1	-	-	-	-	-	-	1	-	-	1	1	-	-	-	1	-	-	-	-	1	-	-	-	-	-	1	-
14075125|F|0-68:T>A-68:T>A	14075125	TGCAGCAGCTGCCTTGGACTTCATGAATGGTGTGGTAAGAACATTTTCGGTACATCAATTTTGCAATTA	TGCAGCAGCTGCCTTGGACTTCATGAATGGTGTGGTAAGAACATTTTCGGTACATCAATTTTGCAATTA	NC_040279.1_chromosome_1	36201464	1	4.62e-29	68:T>A	68	0.244681	0.956522	0.043478	0.5	0.956522	0.043478	0	0.083176	0.083176	0.083176	3.84615	4	1	-	-	-	-	-	-	0	-	-	0	0	-	-	-	0	-	-	-	-	0	-	-	-	-	-	0	-
100074352|F|0--27:G>A	100074352	TGCAGAATCTGAGATGGAGGTGAGTATGCTCCAAGTCATTACAGATCGGAAGAGCGGTTCAGCAGGAAT	TGCAGAATCTGAGATGGAGGTGAGTATGCTCCAAGTCATTAC	NC_040281.1_chromosome_3	8882515	1	2.64e-13		27	0.244681	0.869565	0.130435	0.5	0.869565	0.130435	0	0.226843	0.226843	0.226843	4.86364	4.66667	1	-	-	-	0	-	-	1	1	-	1	-	1	1	-	-	-	-	-	-	1	-	-	-	-	-	0	-
100074352|F|0-27:G>A-27:G>A	100074352	TGCAGAATCTGAGATGGAGGTGAGTATACTCCAAGTCATTACAGATCGGAAGAGCGGTTCAGCAGGAAT	TGCAGAATCTGAGATGGAGGTGAGTATACTCCAAGTCATTAC	NC_040281.1_chromosome_3	8882515	1	2.64e-13	27:G>A	27	0.244681	0.869565	0.130435	0.5	0.869565	0.130435	0	0.226843	0.226843	0.226843	4.86364	4.66667	1	-	-	-	1	-	-	0	0	-	0	-	0	0	-	-	-	-	-	-	0	-	-	-	-	-	1	-
14086163|F|0--48:G>A	14086163	TGCAGGTTCGAATGAATTGGAGGCTAGTGTGGGCGTATGAATGGAAGGGAGCTGTGGCTGCGGGGTTCG	TGCAGGTTCGAATGAATTGGAGGCTAGTGTGGGCGTATGAATGGAAGGGAGCTGTGGCTGCGGGGTTCG	NC_040281.1_chromosome_3	57619010	1	2.15e-27		48	0.244681	0.956522	0.043478	0.5	0.956522	0.043478	0	0.083176	0.083176	0.083176	19.875	21	1	-	-	-	-	-	1	-	-	1	-	-	1	-	-	-	-	-	1	-	-	0	-	-	1	-	-	-
14086163|F|0-48:G>A-48:G>A	14086163	TGCAGGTTCGAATGAATTGGAGGCTAGTGTGGGCGTATGAATGGAAGGAAGCTGTGGCTGCGGGGTTCG	TGCAGGTTCGAATGAATTGGAGGCTAGTGTGGGCGTATGAATGGAAGGAAGCTGTGGCTGCGGGGTTCG	NC_040281.1_chromosome_3	57619010	1	2.15e-27	48:G>A	48	0.244681	0.956522	0.043478	0.5	0.956522	0.043478	0	0.083176	0.083176	0.083176	19.875	21	1	-	-	-	-	-	0	-	-	0	-	-	0	-	-	-	-	-	0	-	-	1	-	-	0	-	-	-
14080002|F|0--26:C>A	14080002	TGCAGTAATAGCATAACATATTTGTCCTTTCATTTATATCGAGATGTGCTCTACCCTTACAGATCGGAA	TGCAGTAATAGCATAACATATTTGTCCTTTCATTTATATCGAGATGTGCTCTACCCTTAC	NC_040282.1_chromosome_4	8791581	1	4.92e-23		26	0.244681	0.652174	0.347826	0.5	0.652174	0.347826	0	0.453686	0.453686	0.453686	5.8125	3.88889	1	-	0	-	1	1	-	0	-	-	1	-	0	-	1	-	-	-	1	0	-	-	1	-	1	-	-	-
14080002|F|0-26:C>A-26:C>A	14080002	TGCAGTAATAGCATAACATATTTGTCATTTCATTTATATCAAGATGTGCTCTACCCTTACAGATCGGAA	TGCAGTAATAGCATAACATATTTGTCATTTCATTTATATCAAGATGTGCTCTACCCTTAC	NC_040282.1_chromosome_4	8791581	1	4.92e-23	26:C>A	26	0.244681	0.652174	0.347826	0.5	0.652174	0.347826	0	0.453686	0.453686	0.453686	5.8125	3.88889	1	-	1	-	0	0	-	1	-	-	0	-	1	-	0	-	-	-	0	1	-	-	0	-	0	-	-	-
100050258|F|0--21:C>T	100050258	TGCAGGACCAATTTGACACTACTGGTCAAATACAAGGATCAACAGAGTAATTTACAGATCGGAAGAGCG	TGCAGGACCAATTTGACACTACTGGTCAAATACAAGGATCAACAGAGTAATTTAC	NC_040282.1_chromosome_4	23428040	1	1.99e-16		21	0.244681	0.956522	0.043478	0.5	0.956522	0.043478	0	0.083176	0.083176	0.083176	7.55556	4	1	-	-	1	1	1	1	1	-	1	-	-	-	-	-	-	1	1	1	-	-	1	-	-	-	1	-	1
100050258|F|0-21:C>T-21:C>T	100050258	TGCAGGACCAATTTGACACTATTGGTCAAATACAAGGATCAACAGAGTAATTTACAGATCGGAAGAGCG	TGCAGGACCAATTTGACACTATTGGTCAAATACAAGGATCAACAGAGTAATTTAC	NC_040282.1_chromosome_4	23428040	1	1.99e-16	21:C>T	21	0.244681	0.956522	0.043478	0.5	0.956522	0.043478	0	0.083176	0.083176	0.083176	7.55556	4	1	-	-	0	0	0	0	0	-	0	-	-	-	-	-	-	0	0	0	-	-	0	-	-	-	0	-	0
14073714|F|0--37:G>T	14073714	TGCAGAACATGAATCTCTAAGGAATGTCTTTTACTTAGATTGTCATTGGTCACATTATTTAGAGTTCCT	TGCAGAACATGAATCTCTAAGGAATGTCTTTTACTTAGATTGTCATTGGTCACATTATTTAGAGTTCCT	NC_040282.1_chromosome_4	31045798	1	4.65e-24		37	0.244681	0.434783	0.565217	0.5	0.434783	0.565217	0	0.491493	0.491493	0.491493	8.53846	8.82353	1	1	-	0	0	0	-	-	1	0	1	-	-	-	-	-	-	-	-	-	-	-	-	-	-	-	-	-
14073714|F|0-37:G>T-37:G>T	14073714	TGCAGAACATGAATCTCTAAGGAATGTCTTTTACTTATATTGTCATTGGTCACATTATTTAGAGTTCCT	TGCAGAACATGAATCTCTAAGGAATGTCTTTTACTTATATTGTCATTGGTCACATTATTTAGAGTTCCT	NC_040282.1_chromosome_4	31045798	1	4.65e-24	37:G>T	37	0.244681	0.434783	0.565217	0.5	0.434783	0.565217	0	0.491493	0.491493	0.491493	8.53846	8.82353	1	0	-	1	1	1	-	-	0	1	0	-	-	-	-	-	-	-	-	-	-	-	-	-	-	-	-	-
14086283|F|0--15:T>G	14086283	TGCAGCTAAAATAATTAGTGCAGAAAAAATGTATTCATGGATGCATCGAAATCGAAGAATATTGAAACT	TGCAGCTAAAATAATTAGTGCAGAAAAAATGTATTCATGGATGCATCGAAATCGAAGAATATTGAAACT	NC_040282.1_chromosome_4	31555720	1	2.16e-22		15	0.244681	0.086957	0.913043	0.5	0.086957	0.913043	0	0.15879	0.15879	0.15879	15.5	15.1818	1	0	-	-	-	-	-	-	-	-	0	-	-	-	-	-	-	-	-	-	-	-	0	0	-	-	0	-
14086283|F|0-15:T>G-15:T>G	14086283	TGCAGCTAAAATAATGAGTGCAGAAAAAATGTATTCATGGATGCATCAAAATCGAAGAATATTAGAACT	TGCAGCTAAAATAATGAGTGCAGAAAAAATGTATTCATGGATGCATCAAAATCGAAGAATATTAGAACT	NC_040282.1_chromosome_4	31555720	1	2.16e-22	15:T>G	15	0.244681	0.086957	0.913043	0.5	0.086957	0.913043	0	0.15879	0.15879	0.15879	15.5	15.1818	1	1	-	-	-	-	-	-	-	-	1	-	-	-	-	-	-	-	-	-	-	-	1	1	-	-	1	-
14085965|F|0--33:A>G	14085965	TGCAGAACTCATGGATGGCTGCTAATGTGGACAATAACCAAGTTAGCACATTGCGGCTGATTGTTGTTT	TGCAGAACTCATGGATGGCTGCTAATGTGGACAATAACCAAGTTAGCACATTGCGGCTGATTGTTGTTT	NC_040282.1_chromosome_4	34813818	2	2.15e-27		33	0.244681	0.565217	0.434783	0.5	0.565217	0.434783	0	0.491493	0.491493	0.491493	5	4	1	-	1	-	-	-	-	-	-	-	-	1	1	-	-	-	-	1	-	-	-	-	0	-	-	-	-	1
14085965|F|0-33:A>G-33:A>G	14085965	TGCAGAACTCATGGATGGCTGCTAATGTTGACAGTAACCAAGTTAGCACATTGCGGTTGATTGTTGTTA	TGCAGAACTCATGGATGGCTGCTAATGTTGACAGTAACCAAGTTAGCACATTGCGGTTGATTGTTGTTA	NC_040282.1_chromosome_4	34813818	2	2.15e-27	33:A>G	33	0.244681	0.565217	0.434783	0.5	0.565217	0.434783	0	0.491493	0.491493	0.491493	5	4	1	-	0	-	-	-	-	-	-	-	-	0	0	-	-	-	-	0	-	-	-	-	1	-	-	-	-	0
14087266|F|0--8:A>C	14087266	TGCAGAGGAAAAGGGAATGAAAACATCACTGTTTCATTTTCATGGCAAACTAATAAGGTTTATATAAAA	TGCAGAGGAAAAGGGAATGAAAACATCACTGTTTCATTTTCATGGCAAACTAATAAGGTTTATATAAAA	NC_040282.1_chromosome_4	41660756	7	4.62e-29		8	0.244681	0.434783	0.565217	0.5	0.434783	0.565217	0	0.491493	0.491493	0.491493	14.6429	9.07143	1	-	-	-	-	-	-	1	-	-	1	-	1	0	-	1	-	-	-	-	-	-	-	0	-	-	-	-
14087266|F|0-8:A>C-8:A>C	14087266	TGCAGAGGCAAAGGGAATGAAAACATCACTGTTTCATTTTCATGGCAAACTAATAAGGTTTATATAAAA	TGCAGAGGCAAAGGGAATGAAAACATCACTGTTTCATTTTCATGGCAAACTAATAAGGTTTATATAAAA	NC_040282.1_chromosome_4	41660756	7	4.62e-29	8:A>C	8	0.244681	0.434783	0.565217	0.5	0.434783	0.565217	0	0.491493	0.491493	0.491493	14.6429	9.07143	1	-	-	-	-	-	-	0	-	-	0	-	0	1	-	0	-	-	-	-	-	-	-	1	-	-	-	-
14074816|F|0--58:G>A	14074816	TGCAGATTTTTACAACCAAATTTGTATCTCAAAGAACAAAAACATCACATTCGTTCTCGTGAAAAACTA	TGCAGATTTTTACAACCAAATTTGTATCTCAAAGAACAAAAACATCACATTCGTTCTCGTGAAAAACTA	NC_040283.1_chromosome_5	2928205	1	1e-25		58	0.244681	0.826087	0.173913	0.5	0.826087	0.173913	0	0.287335	0.287335	0.287335	7.78571	3.5	1	-	-	1	-	-	1	1	1	-	-	-	-	-	-	1	1	1	1	0	1	-	-	1	-	1	-	1
14074816|F|0-58:G>A-58:G>A	14074816	TGCAGATTTTTACAACCAAATTTGTATCTCAAAGAACTAAAACATCACATTCGTTGTCATGAAAAACTA	TGCAGATTTTTACAACCAAATTTGTATCTCAAAGAACTAAAACATCACATTCGTTGTCATGAAAAACTA	NC_040283.1_chromosome_5	2928205	1	1e-25	58:G>A	58	0.244681	0.826087	0.173913	0.5	0.826087	0.173913	0	0.287335	0.287335	0.287335	7.78571	3.5	1	-	-	0	-	-	0	0	0	-	-	-	-	-	-	0	0	0	0	1	0	-	-	0	-	0	-	0
14082923|F|0--56:C>A	14082923	TGCAGTGAGCTTCAGAGTTGAAGGTCGACGTGAGCATTTCACTAATGGTCGCATTTCCAGTGAAGGGAG	TGCAGTGAGCTTCAGAGTTGAAGGTCGACGTGAGCATTTCACTAATGGTCGCATTTCCAGTGAAGGGAG	NC_040283.1_chromosome_5	12053025	1	1e-25		56	0.244681	0.956522	0.043478	0.5	0.956522	0.043478	0	0.083176	0.083176	0.083176	13.5	4	1	-	-	-	0	-	-	-	-	1	-	-	1	1	-	-	-	-	-	1	-	1	1	-	-	1	-	-
14082923|F|0-56:C>A-56:C>A	14082923	TGCAGTGAGCTTCGGAGTTGAAGGTCGACGTGAGCATTTCACTAATGGTCACATTTACAGTGAAGGGAG	TGCAGTGAGCTTCGGAGTTGAAGGTCGACGTGAGCATTTCACTAATGGTCACATTTACAGTGAAGGGAG	NC_040283.1_chromosome_5	12053025	1	1e-25	56:C>A	56	0.244681	0.956522	0.043478	0.5	0.956522	0.043478	0	0.083176	0.083176	0.083176	13.5	4	1	-	-	-	1	-	-	-	-	0	-	-	0	0	-	-	-	-	-	0	-	0	0	-	-	0	-	-
28203442|F|0--25:G>A	28203442	TGCAGTACCGTGGTGAAAGAATAACGTGCTTTGCTCGTTTGGGTTACAGATCGGAAGAGCGGTTCAGCA	TGCAGTACCGTGGTGAAAGAATAACGTGCTTTGCTCGTTTGGGTTAC	NC_040285.1_chromosome_7	7050268	2	6.86e-15		25	0.244681	0.043478	0.956522	0.5	0.043478	0.956522	0	0.083176	0.083176	0.083176	28	14.2083	1	0	-	-	-	-	-	-	-	-	-	-	-	0	-	-	-	-	-	-	-	0	-	-	-	-	-	-
28203442|F|0-25:G>A-25:G>A	28203442	TGCAGTACCGTGGTGAAAGAATAACATGCTTTGCTCTTTTGGGTTACAGATCGGAAGAGCGGTTCAGCA	TGCAGTACCGTGGTGAAAGAATAACATGCTTTGCTCTTTTGGGTTAC	NC_040285.1_chromosome_7	7050268	2	6.86e-15	25:G>A	25	0.244681	0.043478	0.956522	0.5	0.043478	0.956522	0	0.083176	0.083176	0.083176	28	14.2083	1	1	-	-	-	-	-	-	-	-	-	-	-	1	-	-	-	-	-	-	-	1	-	-	-	-	-	-
28201735|F|0--36:C>T	28201735	TGCAGAGAAGGTATGGAATGGTGGATATGGTATAAACTATTGAAGTGAATGGCTGTAATGTGGCCTACA	TGCAGAGAAGGTATGGAATGGTGGATATGGTATAAACTATTGAAGTGAATGGCTGTAATGTGGCCTACA	NC_040286.1_chromosome_8	26665168	1	2.15e-27		36	0.244681	0.913043	0.086957	0.5	0.913043	0.086957	0	0.15879	0.15879	0.15879	4.13636	5.75	1	1	-	-	-	-	-	1	-	-	-	-	-	-	-	-	-	-	-	-	-	-	-	-	-	-	-	-
28201735|F|0-36:C>T-36:C>T	28201735	TGCAGAGAAGGTATGGAATGGTGGATATGGTATAAATTATTGAAGTGCTTGGCTGTAATGTGGCCTACA	TGCAGAGAAGGTATGGAATGGTGGATATGGTATAAATTATTGAAGTGCTTGGCTGTAATGTGGCCTACA	NC_040286.1_chromosome_8	26665168	1	2.15e-27	36:C>T	36	0.244681	0.913043	0.086957	0.5	0.913043	0.086957	0	0.15879	0.15879	0.15879	4.13636	5.75	1	0	-	-	-	-	-	0	-	-	-	-	-	-	-	-	-	-	-	-	-	-	-	-	-	-	-	-
25365824|F|0--67:A>T	25365824	TGCAGCGATTTCAGATGAAATTGCATAAGTTGGACACGTGTAACGAGCCTCTAATTGTCCCTTAATTAC	TGCAGCGATTTCAGATGAAATTGCATAAGTTGGACACGTGTAACGAGCCTCTAATTGTCCCTTAATTAC	NC_040287.1_chromosome_9	35994757	1	7.73e-27		67	0.244681	0.956522	0.043478	0.5	0.956522	0.043478	0	0.083176	0.083176	0.083176	6.625	5	1	-	-	-	-	-	-	0	-	-	-	-	-	-	-	-	-	-	-	-	-	-	-	-	-	-	-	-
25365824|F|0-67:A>T-67:A>T	25365824	TGCAGCGATTTCAGATGAAATTGCATAAGTTGGACACCTGTAACGAGCCTCTAATTGTCCCTTAAGGTT	TGCAGCGATTTCAGATGAAATTGCATAAGTTGGACACCTGTAACGAGCCTCTAATTGTCCCTTAAGGTT	NC_040287.1_chromosome_9	35994757	1	7.73e-27	67:A>T	67	0.244681	0.956522	0.043478	0.5	0.956522	0.043478	0	0.083176	0.083176	0.083176	6.625	5	1	-	-	-	-	-	-	1	-	-	-	-	-	-	-	-	-	-	-	-	-	-	-	-	-	-	-	-
14084983|F|0--14:A>G	14084983	TGCAGCTTAGTAGTATGCGTTCCAGGGTGCCAAATAAGGAAAGAGCTAGGCAGCCAGTGTGCAGAAAAA	TGCAGCTTAGTAGTATGCGTTCCAGGGTGCCAAATAAGGAAAGAGCTAGGCAGCCAGTGTGCAGAAAAA	NC_040288.1_chromosome_10	18176264	2	6.02e-23		14	0.244681	0.73913	0.26087	0.5	0.73913	0.26087	0	0.385633	0.385633	0.385633	10.85	10.2727	1	-	0	-	-	-	-	-	-	-	1	0	1	-	0	1	-	-	0	-	0	1	0	-	1	-	-	-
14084983|F|0-14:A>G-14:A>G	14084983	TGCAGCTTAGCAGTGTGCGTTCCAGGGTGCGAAATAAGGAAAGAGCTAGGCAGCCAGTGTGCAAAAAAA	TGCAGCTTAGCAGTGTGCGTTCCAGGGTGCGAAATAAGGAAAGAGCTAGGCAGCCAGTGTGCAAAAAAA	NC_040288.1_chromosome_10	18176264	2	6.02e-23	14:A>G	14	0.244681	0.73913	0.26087	0.5	0.73913	0.26087	0	0.385633	0.385633	0.385633	10.85	10.2727	1	-	1	-	-	-	-	-	-	-	0	1	0	-	1	0	-	-	1	-	1	0	1	-	0	-	-	-
14083427|F|0--37:G>C	14083427	TGCAGCAAAACAAAATAAGTAAAGTAAAACTAAGTTTGTAGTTCTAGCTAGCTCTAAACTAAACTAAAC	TGCAGCAAAACAAAATAAGTAAAGTAAAACTAAGTTTGTAGTTCTAGCTAGCTCTAAACTAAACTAAAC	NC_040288.1_chromosome_10	23328873	1	4.62e-29		37	0.244681	0.652174	0.347826	0.5	0.652174	0.347826	0	0.453686	0.453686	0.453686	4.73684	4.5	1	-	-	1	-	0	-	1	1	-	-	0	-	0	-	1	-	-	-	1	0	1	-	-	-	-	-	-
14083427|F|0-37:G>C-37:G>C	14083427	TGCAGCAAAACAAAATAAGTAAAGTAAAACTAAGTTTCTAGTTCTAGCTAGCTCTAAACTAAACTAAAC	TGCAGCAAAACAAAATAAGTAAAGTAAAACTAAGTTTCTAGTTCTAGCTAGCTCTAAACTAAACTAAAC	NC_040288.1_chromosome_10	23328873	1	4.62e-29	37:G>C	37	0.244681	0.652174	0.347826	0.5	0.652174	0.347826	0	0.453686	0.453686	0.453686	4.73684	4.5	1	-	-	0	-	1	-	0	0	-	-	1	-	1	-	0	-	-	-	0	1	0	-	-	-	-	-	-
100063503|F|0--64:T>G	100063503	TGCAGTGAGCAGTAGTAAAAATATTTGAACATGGGCAGACCCTTTAGTTTCAATGATCTCACACTGGGA	TGCAGTGAGCAGTAGTAAAAATATTTGAACATGGGCAGACCCTTTAGTTTCAATGATCTCACACTGGGA	NC_040288.1_chromosome_10	35457176	1	2.16e-22		64	0.244681	0.130435	0.869565	0.5	0.130435	0.869565	0	0.226843	0.226843	0.226843	20	15.2083	1	-	-	-	-	-	-	-	-	-	-	-	0	0	1	-	0	0	0	-	1	1	-	-	0	-	-	-
100063503|F|0-64:T>G-64:T>G	100063503	TGCAGTGAGCAGTAGTAAAAATATTTGAACATGGGCAGACCCTTTAGTTTCAATGATCTCACACGGGGA	TGCAGTGAGCAGTAGTAAAAATATTTGAACATGGGCAGACCCTTTAGTTTCAATGATCTCACACGGGGA	NC_040288.1_chromosome_10	35457176	1	2.16e-22	64:T>G	64	0.244681	0.130435	0.869565	0.5	0.130435	0.869565	0	0.226843	0.226843	0.226843	20	15.2083	1	-	-	-	-	-	-	-	-	-	-	-	1	1	0	-	1	1	1	-	0	0	-	-	1	-	-	-
14086733|F|0--59:T>A	14086733	TGCAGGATAGGTGTTGATGGTGAAAAAAGAGTATCGAGGAAAACCCGTCACTTATCATATGTAAGCGGT	TGCAGGATAGGTGTTGATGGTGAAAAAAGAGTATCGAGGAAAACCCGTCACTTATCATATGTAAGCGGT	NC_040289.1_chromosome_11	2492222	1	2.15e-27		59	0.244681	0.73913	0.26087	0.5	0.73913	0.26087	0	0.385633	0.385633	0.385633	7.68	6.83333	1	-	-	-	1	1	1	-	-	1	-	-	1	-	-	-	1	1	1	-	-	-	-	-	-	-	-	0
14086733|F|0-59:T>A-59:T>A	14086733	TGCAGGATAGGTGTTGATGGTGCAAAAAGAGTATCAAGGAAAACCCGTCACTTATCATAAATAAGCGGT	TGCAGGATAGGTGTTGATGGTGCAAAAAGAGTATCAAGGAAAACCCGTCACTTATCATAAATAAGCGGT	NC_040289.1_chromosome_11	2492222	1	2.15e-27	59:T>A	59	0.244681	0.73913	0.26087	0.5	0.73913	0.26087	0	0.385633	0.385633	0.385633	7.68	6.83333	1	-	-	-	0	0	0	-	-	0	-	-	0	-	-	-	0	0	0	-	-	-	-	-	-	-	-	1
35155232|F|0--61:G>A	35155232	TGCAGTGACAGGGAGACAATCCCAAGAACTTGATTCTTACACACACTTTGCACCAAACTCTGAGAGATC	TGCAGTGACAGGGAGACAATCCCAAGAACTTGATTCTTACACACACTTTGCACCAAACTCTGAGAGATC	NC_040289.1_chromosome_11	30516318	10	1.29e-24		61	0.244681	0.956522	0.043478	0.5	0.956522	0.043478	0	0.083176	0.083176	0.083176	12.6552	4	1	-	-	0	-	-	-	-	-	-	-	-	1	1	1	-	-	1	1	-	1	-	-	1	1	-	1	1
35155232|F|0-61:G>A-61:G>A	35155232	TGCAGTGAAAGGGAGAAAATCCCAAAAACTTGATTCTTACACACACTTTGCACCAAACTCTAAGAGACC	TGCAGTGAAAGGGAGAAAATCCCAAAAACTTGATTCTTACACACACTTTGCACCAAACTCTAAGAGACC	NC_040289.1_chromosome_11	30516318	10	1.29e-24	61:G>A	61	0.244681	0.956522	0.043478	0.5	0.956522	0.043478	0	0.083176	0.083176	0.083176	12.6552	4	1	-	-	1	-	-	-	-	-	-	-	-	0	0	0	-	-	0	0	-	0	-	-	0	0	-	0	0
14062192|F|0--18:C>T	14062192	TGCAGCGTTTCAGCCACGCCGGCCACTACCAACCTGGAACAGCAACGCGCCGCTCCGTCGCGCGAACCT	TGCAGCGTTTCAGCCACGCCGGCCACTACCAACCTGGAACAGCAACGCGCCGCTCCGTCGCGCGAACCT	NW_021011244.1_contig_527	44761	8	4.62e-29		18	0.244681	0.913043	0.086957	0.5	0.913043	0.086957	0	0.15879	0.15879	0.15879	11.4	21.5	1	-	-	-	-	-	-	1	1	1	-	1	-	1	-	-	-	1	1	-	-	-	-	-	1	1	1	-
14062192|F|0-18:C>T-18:C>T	14062192	TGCAGCGTTTCAGCCACGTCGGCCACTACCAACCTGGAACAGCAACGCGCCGCTCCGTCGCGCGAACCT	TGCAGCGTTTCAGCCACGTCGGCCACTACCAACCTGGAACAGCAACGCGCCGCTCCGTCGCGCGAACCT	NW_021011244.1_contig_527	44761	8	4.62e-29	18:C>T	18	0.244681	0.913043	0.086957	0.5	0.913043	0.086957	0	0.15879	0.15879	0.15879	11.4	21.5	1	-	-	-	-	-	-	0	0	0	-	0	-	0	-	-	-	0	0	-	-	-	-	-	0	0	0	-
14086116|F|0--14:C>A	14086116	TGCAGCTCCGTCATCACTATCATCGTAACCATCCAGAGGAGCGGCAGCAGCCACATAGAAACTTCCCTC	TGCAGCTCCGTCATCACTATCATCGTAACCATCCAGAGGAGCGGCAGCAGCCACATAGAAACTTCCCTC		0	0	999		14	0.244681	0.347826	0.652174	0.5	0.347826	0.652174	0	0.453686	0.453686	0.453686	19.7778	14.4762	1	-	-	1	-	0	0	-	-	0	-	-	-	-	-	-	0	0	0	-	-	0	0	-	-	1	-	0
14086116|F|0-14:C>A-14:C>A	14086116	TGCAGCTCCGTCATAACTATCATCATAACCATCCAGAGGAGCGGCAGCAGCCACATAGAAACTTCCCTT	TGCAGCTCCGTCATAACTATCATCATAACCATCCAGAGGAGCGGCAGCAGCCACATAGAAACTTCCCTT		0	0	999	14:C>A	14	0.244681	0.347826	0.652174	0.5	0.347826	0.652174	0	0.453686	0.453686	0.453686	19.7778	14.4762	1	-	-	0	-	1	1	-	-	1	-	-	-	-	-	-	1	1	1	-	-	1	1	-	-	0	-	1
25365414|F|0--19:G>C	25365414	TGCAGCAAGGGACATCTGTGAATGCTTACAGATCGGAAGAGCGGTTCAGCAGGAATGCCGAGACCGATC	TGCAGCAAGGGACATCTGTGAATGCTTAC		0	0	999		19	0.244681	0.695652	0.304348	0.5	0.695652	0.304348	0	0.42344	0.42344	0.42344	40.2917	16.875	1	-	-	-	-	-	-	-	1	1	-	1	1	1	1	-	1	-	0	-	1	-	0	1	0	1	-	1
25365414|F|0-19:G>C-19:G>C	25365414	TGCAGCAAGGGACATCTGTCAATGCTTACAGATCGGAAGAGCGGTTCAGCAGGAATGCCGAGACCGATC	TGCAGCAAGGGACATCTGTCAATGCTTAC		0	0	999	19:G>C	19	0.244681	0.695652	0.304348	0.5	0.695652	0.304348	0	0.42344	0.42344	0.42344	40.2917	16.875	1	-	-	-	-	-	-	-	0	0	-	0	0	0	0	-	0	-	1	-	0	-	1	0	1	0	-	0
35152343|F|0--14:G>A	35152343	TGCAGCTTCTTTCCGATGACAGATTCAAAAGTGTGGAGCACCGTGTGATGGTAAACCAGAGAGAGGCCA	TGCAGCTTCTTTCCGATGACAGATTCAAAAGTGTGGAGCACCGTGTGATGGTAAACCAGAGAGAGGCCA		0	0	999		14	0.244681	0.695652	0.304348	0.5	0.695652	0.304348	0	0.42344	0.42344	0.42344	7.42857	6.25	1	-	-	0	-	-	-	-	-	-	-	1	-	1	1	-	-	-	-	-	1	1	1	-	-	0	-	-
35152343|F|0-14:G>A-14:G>A	35152343	TGCAGCTTCTTTCCAATGACAGATTCAAAAGTGTGGAGCACAGTGTGATGGTAAACCAGAGAGAGGCCA	TGCAGCTTCTTTCCAATGACAGATTCAAAAGTGTGGAGCACAGTGTGATGGTAAACCAGAGAGAGGCCA		0	0	999	14:G>A	14	0.244681	0.695652	0.304348	0.5	0.695652	0.304348	0	0.42344	0.42344	0.42344	7.42857	6.25	1	-	-	1	-	-	-	-	-	-	-	0	-	0	0	-	-	-	-	-	0	0	0	-	-	1	-	-
14085737|F|0--14:G>C	14085737	TGCAGTAAGTAACAGTTGCTTGATTTTTTACAGATCGGAAGAGCGGTTCAGCAGGAATGCCGAGACCGA	TGCAGTAAGTAACAGTTGCTTGATTTTTTAC		0	0	999		14	0.244681	0.782609	0.217391	0.5	0.782609	0.217391	0	0.340265	0.340265	0.340265	46.1154	40.6	1	-	-	-	1	1	1	-	-	1	-	-	1	1	-	-	1	-	1	-	-	-	-	-	1	-	-	0
14085737|F|0-14:G>C-14:G>C	14085737	TGCAGTAAGTAACACTTGCTTGATTTTTTACAGATCGGAAGAGCGGTTCAGCAGGAATGCCGAGACCGA	TGCAGTAAGTAACACTTGCTTGATTTTTTAC		0	0	999	14:G>C	14	0.244681	0.782609	0.217391	0.5	0.782609	0.217391	0	0.340265	0.340265	0.340265	46.1154	40.6	1	-	-	-	0	0	0	-	-	0	-	-	0	0	-	-	0	-	0	-	-	-	-	-	0	-	-	1
100087802|F|0--37:C>T	100087802	TGCAGAACAATGCTCGAAGGAACAATCTTCATCCACCCGTGTTTGCATGTAAAATTGAGGATCTGCCTC	TGCAGAACAATGCTCGAAGGAACAATCTTCATCCACCCGTGTTTGCATGTAAAATTGAGGATCTGCCTC		0	0	999		37	0.244681	0.173913	0.826087	0.5	0.173913	0.826087	0	0.287335	0.287335	0.287335	51.8	37.7917	1	-	-	-	0	0	0	1	-	0	-	-	-	0	-	-	-	0	-	-	-	0	0	-	-	-	0	0
100087802|F|0-37:C>T-37:C>T	100087802	TGCAGAACAATGCTCAAAGGAACAATCTTCATCCACCTGTGTTTGCATGTAAAATTGAGGATCTGCCTC	TGCAGAACAATGCTCAAAGGAACAATCTTCATCCACCTGTGTTTGCATGTAAAATTGAGGATCTGCCTC		0	0	999	37:C>T	37	0.244681	0.173913	0.826087	0.5	0.173913	0.826087	0	0.287335	0.287335	0.287335	51.8	37.7917	1	-	-	-	1	1	1	0	-	1	-	-	-	1	-	-	-	1	-	-	-	1	1	-	-	-	1	1
35154223|F|0--42:G>C	35154223	TGCAGTTTTTGGACTGTTTTCGTTTGCCAAAATACAAAGTTTGGTGCACACCGTGAGCTAGCTGAAGTT	TGCAGTTTTTGGACTGTTTTCGTTTGCCAAAATACAAAGTTTGGTGCACACCGTGAGCTAGCTGAAGTT		0	0	999		42	0.244681	0.130435	0.869565	0.5	0.130435	0.869565	0	0.226843	0.226843	0.226843	5.5	4.84	1	-	-	-	-	-	-	-	-	-	1	-	-	0	0	0	0	0	0	0	0	0	0	-	0	-	0	-
35154223|F|0-42:G>C-42:G>C	35154223	TGCAGTTTTTGGACTGTTTTCGTTTGCCAAAATACAAAGTTTCGTGCACACCGTGAGCTAGCTGAAGTT	TGCAGTTTTTGGACTGTTTTCGTTTGCCAAAATACAAAGTTTCGTGCACACCGTGAGCTAGCTGAAGTT		0	0	999	42:G>C	42	0.244681	0.130435	0.869565	0.5	0.130435	0.869565	0	0.226843	0.226843	0.226843	5.5	4.84	1	-	-	-	-	-	-	-	-	-	0	-	-	1	1	1	1	1	1	1	1	1	1	-	1	-	1	-
28203509|F|0--11:C>G	28203509	TGCAGTTCCTGCTTCCATTACAGATCGGAAGAGCGGTTCAGCAGGAATGCCGAGACCGATCTCGTATGC	TGCAGTTCCTGCTTCCATTAC		0	0	999		11	0.244681	0.086957	0.913043	0.5	0.086957	0.913043	0	0.15879	0.15879	0.15879	3.5	3.6087	1	-	0	-	-	-	0	0	-	0	1	-	-	0	-	-	-	-	0	-	0	0	0	-	-	-	-	0
28203509|F|0-11:C>G-11:C>G	28203509	TGCAGGCTCCGGTGGCATTACAGATCGGAAGAGCGGTTCAGCAGGAATGCCGAGACCGATCTCGTATGC	TGCAGGCTCCGGTGGCATTAC		0	0	999	11:C>G	11	0.244681	0.086957	0.913043	0.5	0.086957	0.913043	0	0.15879	0.15879	0.15879	3.5	3.6087	1	-	1	-	-	-	1	1	-	1	0	-	-	1	-	-	-	-	1	-	1	1	1	-	-	-	-	1
65543443|F|0--14:T>A	65543443	TGCAGAATGAATTTTCGAAGAACCAATCAAAAATGAAAAGGAAAAAAGAAAGAAGGAAAGAAGAAAAGA	TGCAGAATGAATTTTCGAAGAACCAATCAAAAATGAAAAGGAAAAAAGAAAGAAGGAAAGAAGAAAAGA		0	0	999		14	0.244681	0.086957	0.913043	0.5	0.086957	0.913043	0	0.15879	0.15879	0.15879	6.33333	5.04348	1	-	-	-	-	-	-	-	-	-	0	-	-	-	-	-	-	-	-	1	-	-	-	-	1	-	-	-
65543443|F|0-14:T>A-14:T>A	65543443	TGCAGAATGAATTTACGAAGAACCAATCAAAAATGAAAAGGAAAAAAGAAAGAAGGAAAGAAGAAAGGA	TGCAGAATGAATTTACGAAGAACCAATCAAAAATGAAAAGGAAAAAAGAAAGAAGGAAAGAAGAAAGGA		0	0	999	14:T>A	14	0.244681	0.086957	0.913043	0.5	0.086957	0.913043	0	0.15879	0.15879	0.15879	6.33333	5.04348	1	-	-	-	-	-	-	-	-	-	1	-	-	-	-	-	-	-	-	0	-	-	-	-	0	-	-	-
100036033|F|0--14:T>C	100036033	TGCAGAAGTTGTTGTTGCTACATGTGAGGAAGTTGCAGTTGTTGTTGCAAGATGTTGTTGTTATGATTG	TGCAGAAGTTGTTGTTGCTACATGTGAGGAAGTTGCAGTTGTTGTTGCAAGATGTTGTTGTTATGATTG		0	0	999		14	0.244681	0.956522	0.043478	0.5	0.956522	0.043478	0	0.083176	0.083176	0.083176	8.95833	4	1	1	1	-	-	-	-	-	-	-	-	-	-	-	-	1	-	0	-	-	-	-	-	-	-	-	-	-
100036033|F|0-14:T>C-14:T>C	100036033	TGCAGAAGTTGTTGCTGCTACATGTGAGGAAGTTGCAGTTGTTGTTGCAAGATGTTGCTGTTATGATTG	TGCAGAAGTTGTTGCTGCTACATGTGAGGAAGTTGCAGTTGTTGTTGCAAGATGTTGCTGTTATGATTG		0	0	999	14:T>C	14	0.244681	0.956522	0.043478	0.5	0.956522	0.043478	0	0.083176	0.083176	0.083176	8.95833	4	1	0	0	-	-	-	-	-	-	-	-	-	-	-	-	0	-	1	-	-	-	-	-	-	-	-	-	-
100094436|F|0--32:C>G	100094436	TGCAGTTTATATTTCTTCTTTTTCTATTCTTTCTTTTTCTATTACAGATCGGAAGAGCGGTTCAGCAGG	TGCAGTTTATATTTCTTCTTTTTCTATTCTTTCTTTTTCTATTAC		0	0	999		32	0.244681	0.956522	0.043478	0.5	0.956522	0.043478	0	0.083176	0.083176	0.083176	4	4	1	1	1	1	1	-	-	1	-	-	-	-	1	1	-	-	1	-	1	0	-	-	1	-	-	-	-	-
100094436|F|0-32:C>G-32:C>G	100094436	TGCAGTTTATATTTCTTCTTTTTCTATTCTTTGTTTTTCTATTACAGATCGGAAGAGCGGTTCAGCAGG	TGCAGTTTATATTTCTTCTTTTTCTATTCTTTGTTTTTCTATTAC		0	0	999	32:C>G	32	0.244681	0.956522	0.043478	0.5	0.956522	0.043478	0	0.083176	0.083176	0.083176	4	4	1	0	0	0	0	-	-	0	-	-	-	-	0	0	-	-	0	-	0	1	-	-	0	-	-	-	-	-
100094436|F|0--6:T>A	100094436	TGCAGTTTATATTTCTTCTTTTTCTATTCTTTCTTTTTCTATTACAGATCGGAAGAGCGGTTCAGCAGG	TGCAGTTTATATTTCTTCTTTTTCTATTCTTTCTTTTTCTATTAC		0	0	999		6	0.244681	0.956522	0.043478	0.5	0.956522	0.043478	0	0.083176	0.083176	0.083176	4	4	1	1	1	1	1	-	-	1	-	-	-	-	1	1	-	-	1	-	1	-	-	-	1	-	-	-	-	-
100094436|F|0-6:T>A-6:T>A	100094436	TGCAGTATATATTTCTTCTTTTTCTATTCTTTCTTTTTCTATTACAGATCGGAAGAGCGGTTCAGCAGG	TGCAGTATATATTTCTTCTTTTTCTATTCTTTCTTTTTCTATTAC		0	0	999	6:T>A	6	0.244681	0.956522	0.043478	0.5	0.956522	0.043478	0	0.083176	0.083176	0.083176	4	4	1	0	0	0	0	-	-	0	-	-	-	-	0	0	-	-	0	-	0	-	-	-	0	-	-	-	-	-
14063372|F|0--6:C>T	14063372	TGCAGTCCATACCACATCTGATGTACTCCATCACACCATGATGTACCTAATAAAGAGGTGCATCAACAT	TGCAGTCCATACCACATCTGATGTACTCCATCACACCATGATGTACCTAATAAAGAGGTGCATCAACAT		0	0	999		6	0.244681	0.956522	0.043478	0.5	0.956522	0.043478	0	0.083176	0.083176	0.083176	9.53125	5	1	-	-	-	1	1	-	1	1	1	-	-	-	1	1	1	-	-	-	1	1	-	1	-	1	-	1	-
14063372|F|0-6:C>T-6:C>T	14063372	TGCAGTTCATACCACATCTGATGTACTCCATCACACCATGATGTACCTAATAAAGAGGTGCATCAACAT	TGCAGTTCATACCACATCTGATGTACTCCATCACACCATGATGTACCTAATAAAGAGGTGCATCAACAT		0	0	999	6:C>T	6	0.244681	0.956522	0.043478	0.5	0.956522	0.043478	0	0.083176	0.083176	0.083176	9.53125	5	1	-	-	-	0	0	-	0	0	0	-	-	-	0	0	0	-	-	-	0	0	-	0	-	0	-	0	-
14079579|F|0--6:T>A	14079579	TGCAGCTGCCTTTTGTATACCTTTTTGGTTATGTCTTATTTCAATTTTACAGATCGGAAGAGCGGTTCA	TGCAGCTGCCTTTTGTATACCTTTTTGGTTATGTCTTATTTCAATTTTAC		0	0	999		6	0.244681	0.043478	0.956522	0.5	0.043478	0.956522	0	0.083176	0.083176	0.083176	30	28.1482	1	0	-	-	0	0	-	-	-	-	-	-	-	-	0	-	-	-	-	-	0	-	-	1	-	-	0	-
14079579|F|0-6:T>A-6:T>A	14079579	TGCAGCAGCCTTTTGTATACCTTTTTGGTTATGTCTTATTTCAATTTTACAGATCGGAAGAGCGGTTCA	TGCAGCAGCCTTTTGTATACCTTTTTGGTTATGTCTTATTTCAATTTTAC		0	0	999	6:T>A	6	0.244681	0.043478	0.956522	0.5	0.043478	0.956522	0	0.083176	0.083176	0.083176	30	28.1482	1	1	-	-	1	1	-	-	-	-	-	-	-	-	1	-	-	-	-	-	1	-	-	0	-	-	1	-
14080589|F|0--6:C>A	14080589	TGCAGCCTCAGCACGGCTTTACAGATCGGAAGAGCGGTTCAGCAGGAATGCCGAGACCGATCTCGTATG	TGCAGCCTCAGCACGGCTTTAC		0	0	999		6	0.244681	0.956522	0.043478	0.5	0.956522	0.043478	0	0.083176	0.083176	0.083176	17.7097	6	1	-	-	1	-	-	-	1	1	-	-	-	-	1	-	1	-	1	1	1	-	1	-	-	-	1	1	-
14080589|F|0-6:C>A-6:C>A	14080589	TGCAGCAGTAAATCGTCTTTACAGATCGGAAGAGCGGTTCAGCAGGAATGCCGAGACCGATCTCGTATG	TGCAGCAGTAAATCGTCTTTAC		0	0	999	6:C>A	6	0.244681	0.956522	0.043478	0.5	0.956522	0.043478	0	0.083176	0.083176	0.083176	17.7097	6	1	-	-	0	-	-	-	0	0	-	-	-	-	0	-	0	-	0	0	0	-	0	-	-	-	0	0	-
14086439|F|0--21:A>G	14086439	TGCAGGCTGGTTATGATAGTCAGTGTCAGACCTCAACCAATTACAGATCGGAAGAGCGGTTCAGCAGGA	TGCAGGCTGGTTATGATAGTCAGTGTCAGACCTCAACCAATTAC		0	0	999		21	0.244681	0.956522	0.043478	0.5	0.956522	0.043478	0	0.083176	0.083176	0.083176	58.6471	39	1	-	1	-	1	1	-	-	-	1	-	1	-	1	1	1	1	-	1	1	1	1	-	-	-	-	-	-
14086439|F|0-21:A>G-21:A>G	14086439	TGCAGGCTGGTTATGATAGTCGGTGTTAGAACTCAACCAATTACAGATCGGAAGAGCGGTTCAGCAGGA	TGCAGGCTGGTTATGATAGTCGGTGTTAGAACTCAACCAATTAC		0	0	999	21:A>G	21	0.244681	0.956522	0.043478	0.5	0.956522	0.043478	0	0.083176	0.083176	0.083176	58.6471	39	1	-	0	-	0	0	-	-	-	0	-	0	-	0	0	0	0	-	0	0	0	0	-	-	-	-	-	-
100051558|F|0--13:G>A	100051558	TGCAGAGTCTTCCGTCAATCCATGCATACAGCTGCTTACAGATCGGAAGAGCGGTTCAGCAGGAATGCC	TGCAGAGTCTTCCGTCAATCCATGCATACAGCTGCTTAC	NC_040280.1_chromosome_2	47848	2	1.03e-11		13	0.255319	0.625	0.375	0.5	0.625	0.375	0	0.46875	0.46875	0.46875	3.75	3.66667	1	-	0	-	-	-	-	-	-	-	1	-	-	0	-	-	-	-	-	-	-	-	-	-	-	-	0	-
100051558|F|0-13:G>A-13:G>A	100051558	TGCAGAGTCTTCCATCAATCCATGCATACAGCTGATTACAGATCGGAAGAGCGGTTCAGCAGGAATGCC	TGCAGAGTCTTCCATCAATCCATGCATACAGCTGATTAC	NC_040280.1_chromosome_2	47848	2	1.03e-11	13:G>A	13	0.255319	0.625	0.375	0.5	0.625	0.375	0	0.46875	0.46875	0.46875	3.75	3.66667	1	-	1	-	-	-	-	-	-	-	0	-	-	1	-	-	-	-	-	-	-	-	-	-	-	-	1	-
100093839|F|0--20:C>T	100093839	TGCAGATAAACTAATTCGCCCAACGAGTAGGCTCGCCCCGCGAGTCAGCAAATCTGCATAATTCTACAG	TGCAGATAAACTAATTCGCCCAACGAGTAGGCTCGCCCCGCGAGTCAGCAAATCTGCATAATTCTACAG	NC_040280.1_chromosome_2	15917684	2	4.62e-29		20	0.255319	0.75	0.25	0.5	0.75	0.25	0	0.375	0.375	0.375	5.66667	4	1	-	1	1	-	-	-	1	1	1	-	1	-	1	-	-	1	1	-	-	-	-	-	-	-	-	1	-
100093839|F|0-20:C>T-20:C>T	100093839	TGCAGATAAACTAATTCGCCTAGCGAGTAGGCTTGCCTAGCGAGTAAGCAAATCTGCATAATTCTACAG	TGCAGATAAACTAATTCGCCTAGCGAGTAGGCTTGCCTAGCGAGTAAGCAAATCTGCATAATTCTACAG	NC_040280.1_chromosome_2	15917684	2	4.62e-29	20:C>T	20	0.255319	0.75	0.25	0.5	0.75	0.25	0	0.375	0.375	0.375	5.66667	4	1	-	0	0	-	-	-	0	0	0	-	0	-	0	-	-	0	0	-	-	-	-	-	-	-	-	0	-
14084106|F|0--20:A>G	14084106	TGCAGTACGAATCTACTTATATAAAAGGACGAGTCACATAGCATATTACAGATCGGAAGAGCGGTTCAG	TGCAGTACGAATCTACTTATATAAAAGGACGAGTCACATAGCATATTAC	NC_040282.1_chromosome_4	8791639	1	5.76e-16		20	0.255319	0.791667	0.208333	0.5	0.791667	0.208333	0	0.329861	0.329861	0.329861	20.1739	9.16667	1	-	-	-	0	0	-	-	-	-	1	-	-	-	1	-	-	1	1	-	-	-	1	-	1	-	1	-
14084106|F|0-20:A>G-20:A>G	14084106	TGCAGTACGAATCTACTTATGTAAAAGGACGAGTCACATAGCATGTTACAGATCGGAAGAGCGGTTCAG	TGCAGTACGAATCTACTTATGTAAAAGGACGAGTCACATAGCATGTTAC	NC_040282.1_chromosome_4	8791639	1	5.76e-16	20:A>G	20	0.255319	0.791667	0.208333	0.5	0.791667	0.208333	0	0.329861	0.329861	0.329861	20.1739	9.16667	1	-	-	-	1	1	-	-	-	-	0	-	-	-	0	-	-	0	0	-	-	-	0	-	0	-	0	-
14085073|F|0--10:G>T	14085073	TGCAGGTCACGTACTATGTACAGTTGACCCTTAGGTAGTACATTAGGCCCCTAATCTTTTGCATGGTTT	TGCAGGTCACGTACTATGTACAGTTGACCCTTAGGTAGTACATTAGGCCCCTAATCTTTTGCATGGTTT	NC_040282.1_chromosome_4	27178640	1	1e-25		10	0.255319	0.25	0.75	0.5	0.25	0.75	0	0.375	0.375	0.375	29.1429	18.5789	1	0	1	-	-	-	-	-	-	-	0	-	-	-	-	-	-	-	-	-	-	-	-	-	-	-	-	-
14085073|F|0-10:G>T-10:G>T	14085073	TGCAGGTCACTTACTATGTACAGTTGACCCTTAGGTAGTACATTAGGCCCCTAGTCTTTTGCATGGTTT	TGCAGGTCACTTACTATGTACAGTTGACCCTTAGGTAGTACATTAGGCCCCTAGTCTTTTGCATGGTTT	NC_040282.1_chromosome_4	27178640	1	1e-25	10:G>T	10	0.255319	0.25	0.75	0.5	0.25	0.75	0	0.375	0.375	0.375	29.1429	18.5789	1	1	0	-	-	-	-	-	-	-	1	-	-	-	-	-	-	-	-	-	-	-	-	-	-	-	-	-
14082404|F|0--15:T>C	14082404	TGCAGCTAGCTTGGGTGGTGCAGTCAACACGGATGGCACTCATGAATTGAGCTTGAAAGAAGTTATTGA	TGCAGCTAGCTTGGGTGGTGCAGTCAACACGGATGGCACTCATGAATTGAGCTTGAAAGAAGTTATTGA	NC_040282.1_chromosome_4	28463756	1	4.65e-24		15	0.255319	0.041667	0.958333	0.5	0.041667	0.958333	0	0.079861	0.079861	0.079861	6.5	10.7576	1	-	-	0	0	0	-	-	0	-	-	0	0	-	0	0	0	1	0	-	-	0	0	-	-	-	0	-
14082404|F|0-15:T>C-15:T>C	14082404	TGCAGCTAGCTTGGGCGGTGCAGTCAACGCGGATGGCACTCATGAATTGAGCTTGAAAGAAGTTATTGA	TGCAGCTAGCTTGGGCGGTGCAGTCAACGCGGATGGCACTCATGAATTGAGCTTGAAAGAAGTTATTGA	NC_040282.1_chromosome_4	28463756	1	4.65e-24	15:T>C	15	0.255319	0.041667	0.958333	0.5	0.041667	0.958333	0	0.079861	0.079861	0.079861	6.5	10.7576	1	-	-	1	1	1	-	-	1	-	-	1	1	-	1	1	1	0	1	-	-	1	1	-	-	-	1	-
14085311|F|0--19:C>A	14085311	TGCAGATCTTTGTGTTGCACTCTTAGGAGTACTTGTTGTGGCAAGCCAGACTCGGACGGGGACCCTTTA	TGCAGATCTTTGTGTTGCACTCTTAGGAGTACTTGTTGTGGCAAGCCAGACTCGGACGGGGACCCTTTA	NC_040283.1_chromosome_5	924101	1	1.66e-28		19	0.255319	0.208333	0.791667	0.5	0.208333	0.791667	0	0.329861	0.329861	0.329861	20.7143	25.6071	1	-	-	0	-	-	-	0	0	-	1	0	0	0	-	0	-	0	1	-	0	1	1	1	-	0	-	-
14085311|F|0-19:C>A-19:C>A	14085311	TGCAGATCTTTGTGTTGCAATCTTAGGAGTACTTGTTGTGGCAAGCCAGACTCGGACGGGGACCCTTTA	TGCAGATCTTTGTGTTGCAATCTTAGGAGTACTTGTTGTGGCAAGCCAGACTCGGACGGGGACCCTTTA	NC_040283.1_chromosome_5	924101	1	1.66e-28	19:C>A	19	0.255319	0.208333	0.791667	0.5	0.208333	0.791667	0	0.329861	0.329861	0.329861	20.7143	25.6071	1	-	-	1	-	-	-	1	1	-	0	1	1	1	-	1	-	1	0	-	1	0	0	0	-	1	-	-
14080949|F|0--9:A>C	14080949	TGCAGGAAAAAATTCACAGTTCACCACGTATATCTGGTGATCAAGTCAATAGAAATTACAGATCGGAAG	TGCAGGAAAAAATTCACAGTTCACCACGTATATCTGGTGATCAAGTCAATAGAAATTAC	NC_040283.1_chromosome_5	46513418	2	1.72e-22		9	0.255319	0.541667	0.458333	0.5	0.541667	0.458333	0	0.496528	0.496528	0.496528	59.1875	46.7647	1	-	-	0	-	-	-	0	0	1	1	-	0	0	-	0	-	-	-	-	0	-	-	-	-	-	0	-
14080949|F|0-9:A>C-9:A>C	14080949	TGCAGGAAACAATTCACAATTCAACACGTATATCTGGTGATCAAGTCAATAGAAATTACAGATCGGAAG	TGCAGGAAACAATTCACAATTCAACACGTATATCTGGTGATCAAGTCAATAGAAATTAC	NC_040283.1_chromosome_5	46513418	2	1.72e-22	9:A>C	9	0.255319	0.541667	0.458333	0.5	0.541667	0.458333	0	0.496528	0.496528	0.496528	59.1875	46.7647	1	-	-	1	-	-	-	1	1	0	0	-	1	1	-	1	-	-	-	-	1	-	-	-	-	-	1	-
14056235|F|0--50:C>T	14056235	TGCAGCAAAGATTCCATAAGAAGTTGTTGTGTCAAATCCTCAAAGCTCGTCACATTATTGTTATCGTGT	TGCAGCAAAGATTCCATAAGAAGTTGTTGTGTCAAATCCTCAAAGCTCGTCACATTATTGTTATCGTGT	NC_040283.1_chromosome_5	46881921	1	4.62e-29		50	0.255319	0.958333	0.041667	0.5	0.958333	0.041667	0	0.079861	0.079861	0.079861	38.3214	43	1	-	1	1	-	-	-	-	-	-	0	1	-	-	-	-	-	-	-	1	-	1	-	-	1	1	-	-
14056235|F|0-50:C>T-50:C>T	14056235	TGCAGCAAAGATTCCATAAGAAGTTGTTGTGTCAAATCCTCAAAGCTCGTTACATTATTGTTATCGTGT	TGCAGCAAAGATTCCATAAGAAGTTGTTGTGTCAAATCCTCAAAGCTCGTTACATTATTGTTATCGTGT	NC_040283.1_chromosome_5	46881921	1	4.62e-29	50:C>T	50	0.255319	0.958333	0.041667	0.5	0.958333	0.041667	0	0.079861	0.079861	0.079861	38.3214	43	1	-	0	0	-	-	-	-	-	-	1	0	-	-	-	-	-	-	-	0	-	0	-	-	0	0	-	-
28497710|F|0--15:A>T	28497710	TGCAGTTCAAAAGACATCCTTCTGCGGGTCGTGGCTCAAAATCTTTCTCCTGAGGAGACTCCTGTGGAA	TGCAGTTCAAAAGACATCCTTCTGCGGGTCGTGGCTCAAAATCTTTCTCCTGAGGAGACTCCTGTGGAA	NC_040287.1_chromosome_9	26749222	1	2.15e-27		15	0.255319	0.958333	0.041667	0.5	0.958333	0.041667	0	0.079861	0.079861	0.079861	15.4138	4	1	-	1	-	1	1	1	-	1	-	-	1	-	1	1	1	1	1	-	-	-	1	-	-	-	-	-	1
28497710|F|0-15:A>T-15:A>T	28497710	TGCAGTTCAAAAGACTTCCTTCTGCGGGTTGTGGCTCAAAATCTTTCTCCTGAGGAGACTCCTGTGGAA	TGCAGTTCAAAAGACTTCCTTCTGCGGGTTGTGGCTCAAAATCTTTCTCCTGAGGAGACTCCTGTGGAA	NC_040287.1_chromosome_9	26749222	1	2.15e-27	15:A>T	15	0.255319	0.958333	0.041667	0.5	0.958333	0.041667	0	0.079861	0.079861	0.079861	15.4138	4	1	-	0	-	0	0	0	-	0	-	-	0	-	0	0	0	0	0	-	-	-	0	-	-	-	-	-	0
100093841|F|0--37:T>C	100093841	TGCAGATAAACTAATTCGCCCAGCGAGTATGCTCGCCTAGCGAGTAAGCAAATCTGCATAATTCTACAG	TGCAGATAAACTAATTCGCCCAGCGAGTATGCTCGCCTAGCGAGTAAGCAAATCTGCATAATTCTACAG	NC_040288.1_chromosome_10	9320790	10	4.65e-24		37	0.255319	0.25	0.75	0.5	0.25	0.75	0	0.375	0.375	0.375	15	14.0556	1	-	-	-	-	1	-	-	-	-	-	-	-	-	-	1	-	-	-	-	1	-	-	-	0	-	1	-
100093841|F|0-37:T>C-37:T>C	100093841	TGCAGATAAACTAATTCGCCCAGCGAGTAGGCTCGCCCAGCGAGTAAGCAAATCTGCATAATTCTACAG	TGCAGATAAACTAATTCGCCCAGCGAGTAGGCTCGCCCAGCGAGTAAGCAAATCTGCATAATTCTACAG	NC_040288.1_chromosome_10	9320790	10	4.65e-24	37:T>C	37	0.255319	0.25	0.75	0.5	0.25	0.75	0	0.375	0.375	0.375	15	14.0556	1	-	-	-	-	0	-	-	-	-	-	-	-	-	-	0	-	-	-	-	0	-	-	-	1	-	0	-
14080600|F|0--38:C>T	14080600	TGCAGCGTGGTTAAAATGAATTTGAGTAAAACTAGCATCTAAGTTTTACAGATCGGAAGAGCGGTTCAG	TGCAGCGTGGTTAAAATGAATTTGAGTAAAACTAGCATCTAAGTTTTAC	NC_040288.1_chromosome_10	25036069	1	5.76e-16		38	0.255319	0.375	0.625	0.5	0.375	0.625	0	0.46875	0.46875	0.46875	4.6	3.6	1	-	1	-	-	-	1	-	-	-	-	0	-	0	0	1	-	1	1	-	-	-	-	-	-	-	-	-
14080600|F|0-38:C>T-38:C>T	14080600	TGCAGCGTGGTTAAAATGAATTTGAGTAAAACTAGCATTTAAGTTTTACAGATCGGAAGAGCGGTTCAG	TGCAGCGTGGTTAAAATGAATTTGAGTAAAACTAGCATTTAAGTTTTAC	NC_040288.1_chromosome_10	25036069	1	5.76e-16	38:C>T	38	0.255319	0.375	0.625	0.5	0.375	0.625	0	0.46875	0.46875	0.46875	4.6	3.6	1	-	0	-	-	-	0	-	-	-	-	1	-	1	1	0	-	0	0	-	-	-	-	-	-	-	-	-
14087863|F|0--11:A>G	14087863	TGCAGCCTCTGAATTGATAGGCTTTCATGAAGGTTGTTGAGCTTTCCTAGTCGTTGAATACCCGACTCC	TGCAGCCTCTGAATTGATAGGCTTTCATGAAGGTTGTTGAGCTTTCCTAGTCGTTGAATACCCGACTCC	NC_040289.1_chromosome_11	1682934	5	1e-25		11	0.255319	0.25	0.75	0.5	0.25	0.75	0	0.375	0.375	0.375	21.8	19.3636	1	-	0	1	1	1	1	-	0	-	-	-	-	-	-	0	-	-	0	-	-	-	0	-	-	-	0	-
14087863|F|0-11:A>G-11:A>G	14087863	TGCAGCCCCTGGATTGATAGCCTTTCATGAAGGTTGTTGAGCTTTCCTAGCTGTTGAATACCCGACTCC	TGCAGCCCCTGGATTGATAGCCTTTCATGAAGGTTGTTGAGCTTTCCTAGCTGTTGAATACCCGACTCC	NC_040289.1_chromosome_11	1682934	5	1e-25	11:A>G	11	0.255319	0.25	0.75	0.5	0.25	0.75	0	0.375	0.375	0.375	21.8	19.3636	1	-	1	0	0	0	0	-	1	-	-	-	-	-	-	1	-	-	1	-	-	-	1	-	-	-	1	-
14088003|F|0--12:C>G	14088003	TGCAGACATAAACTATCTTACATTTGGATTCCTTACAGATCGGAAGAGCGGTTCAGCAGGAATGCCGAG	TGCAGACATAAACTATCTTACATTTGGATTCCTTAC	NC_040289.1_chromosome_11	2078361	2	5.05e-09		12	0.255319	0.833333	0.166667	0.5	0.833333	0.166667	0	0.277778	0.277778	0.277778	14.7241	4.75	1	-	-	1	1	1	1	-	-	1	-	-	1	-	1	-	-	-	1	-	-	-	1	-	-	0	1	-
14088003|F|0-12:C>G-12:C>G	14088003	TGCAGATATAAAGTATCTTACAGTTGGATTCCTTACAGATCGGAAGAGCGGTTCAGCAGGAATGCCGAG	TGCAGATATAAAGTATCTTACAGTTGGATTCCTTAC	NC_040289.1_chromosome_11	2078361	2	5.05e-09	12:C>G	12	0.255319	0.833333	0.166667	0.5	0.833333	0.166667	0	0.277778	0.277778	0.277778	14.7241	4.75	1	-	-	0	0	0	0	-	-	0	-	-	0	-	0	-	-	-	0	-	-	-	0	-	-	1	0	-
14080193|F|0--41:A>T	14080193	TGCAGTGCTGTGCAGTAAAGTGAAGAAATAAAATGGGCATCATTTACAGATCGGAAGAGCGGTTCAGCA	TGCAGTGCTGTGCAGTAAAGTGAAGAAATAAAATGGGCATCATTTAC	NC_040289.1_chromosome_11	7338389	1	3.19e-13		41	0.255319	0.416667	0.583333	0.5	0.416667	0.583333	0	0.486111	0.486111	0.486111	46.0909	62.4286	1	-	-	-	-	-	-	-	-	-	-	-	-	-	-	-	-	-	1	-	-	-	-	0	1	-	-	-
14080193|F|0-41:A>T-41:A>T	14080193	TGCAGTGCTGTGCAGTAAAGTGAAGAAATAAAATGGGCATCTTTTACAGATCGGAAGAGCGGTTCAGCA	TGCAGTGCTGTGCAGTAAAGTGAAGAAATAAAATGGGCATCTTTTAC	NC_040289.1_chromosome_11	7338389	1	3.19e-13	41:A>T	41	0.255319	0.416667	0.583333	0.5	0.416667	0.583333	0	0.486111	0.486111	0.486111	46.0909	62.4286	1	-	-	-	-	-	-	-	-	-	-	-	-	-	-	-	-	-	0	-	-	-	-	1	0	-	-	-
14087814|F|0--59:C>T	14087814	TGCAGTGGCCTTGATGGCCAAATCCATCCAAACAGTACTCTTTTCCATCTTTCTCATCTCCGATCACTT	TGCAGTGGCCTTGATGGCCAAATCCATCCAAACAGTACTCTTTTCCATCTTTCTCATCTCCGATCACTT	NC_040289.1_chromosome_11	12369315	5	2.15e-27		59	0.255319	0.708333	0.291667	0.5	0.708333	0.291667	0	0.413194	0.413194	0.413194	22.75	22.7143	1	-	1	-	1	1	-	-	-	-	-	-	1	-	-	-	-	1	1	-	1	-	-	-	-	-	-	-
14087814|F|0-59:C>T-59:C>T	14087814	TGCAGTGGCCTTTATGGCCAAATCCATCCAAACAGTACTCTTTTCCATCTTTCTCATCTTCGATCACTT	TGCAGTGGCCTTTATGGCCAAATCCATCCAAACAGTACTCTTTTCCATCTTTCTCATCTTCGATCACTT	NC_040289.1_chromosome_11	12369315	5	2.15e-27	59:C>T	59	0.255319	0.708333	0.291667	0.5	0.708333	0.291667	0	0.413194	0.413194	0.413194	22.75	22.7143	1	-	0	-	0	0	-	-	-	-	-	-	0	-	-	-	-	0	0	-	0	-	-	-	-	-	-	-
14063572|F|0--17:G>A	14063572	TGCAGAGGTTCGAAGACGAGCACTTTCACACCACAGGCAAGCACAACAACCACCAAACCACGTGCTTTC	TGCAGAGGTTCGAAGACGAGCACTTTCACACCACAGGCAAGCACAACAACCACCAAACCACGTGCTTTC	NC_040289.1_chromosome_11	16717850	1	4.62e-29		17	0.255319	0.75	0.25	0.5	0.75	0.25	0	0.375	0.375	0.375	7.15385	6.33333	1	-	-	1	-	1	1	-	1	1	-	1	-	1	-	-	-	-	1	-	-	1	-	-	1	-	-	-
14063572|F|0-17:G>A-17:G>A	14063572	TGCAGAGGTTCGAAGACAAGCACTTTCACACCACAGGCAAGCACAACAACCACCAAACCACGTGCTTTC	TGCAGAGGTTCGAAGACAAGCACTTTCACACCACAGGCAAGCACAACAACCACCAAACCACGTGCTTTC	NC_040289.1_chromosome_11	16717850	1	4.62e-29	17:G>A	17	0.255319	0.75	0.25	0.5	0.75	0.25	0	0.375	0.375	0.375	7.15385	6.33333	1	-	-	0	-	0	0	-	0	0	-	0	-	0	-	-	-	-	0	-	-	0	-	-	0	-	-	-
14083155|F|0--51:A>G	14083155	TGCAGAAACCCTAATTATGGAGAGAGAAAATGCACTGCCACGTGTCAGGCTACTATTGGACAGTCCAAT	TGCAGAAACCCTAATTATGGAGAGAGAAAATGCACTGCCACGTGTCAGGCTACTATTGGACAGTCCAAT	NW_021010971.1_contig_267	122710	16	4.62e-29		51	0.255319	0.958333	0.041667	0.5	0.958333	0.041667	0	0.079861	0.079861	0.079861	18.1562	7	1	-	1	1	-	-	-	1	1	-	-	-	-	1	-	1	1	1	1	1	-	-	-	-	-	1	1	-
14083155|F|0-51:A>G-51:A>G	14083155	TGCAGAAACCCTAATTCTGGAGAGAGAAAATGCACTGCCACGTGTCAGGCTGCTATTGGACAGTGAAAC	TGCAGAAACCCTAATTCTGGAGAGAGAAAATGCACTGCCACGTGTCAGGCTGCTATTGGACAGTGAAAC	NW_021010971.1_contig_267	122710	16	4.62e-29	51:A>G	51	0.255319	0.958333	0.041667	0.5	0.958333	0.041667	0	0.079861	0.079861	0.079861	18.1562	7	1	-	0	0	-	-	-	0	0	-	-	-	-	0	-	0	0	0	0	0	-	-	-	-	-	0	0	-
100088974|F|0--44:G>T	100088974	TGCAGCTATTTTTCCCATCAAGTTCAATGTCTTAGAAGTGGGGGGGAAAAAATTCAAGTCAAAACAAGC	TGCAGCTATTTTTCCCATCAAGTTCAATGTCTTAGAAGTGGGGGGGAAAAAATTCAAGTCAAAACAAGC	NW_021011030.1_contig_323	37155	566	1e-25		44	0.255319	0.041667	0.958333	0.5	0.041667	0.958333	0	0.079861	0.079861	0.079861	4	3.96774	1	-	0	-	-	-	-	0	-	-	-	-	-	0	0	0	-	-	0	0	0	-	0	0	0	-	0	-
100088974|F|0-44:G>T-44:G>T	100088974	TGCAGCTATTTTTCCCATCAAGTTCAATGTCTTAGAAGTGGGGGTAAAAAATTTCAAGTCAAAACAAGC	TGCAGCTATTTTTCCCATCAAGTTCAATGTCTTAGAAGTGGGGGTAAAAAATTTCAAGTCAAAACAAGC	NW_021011030.1_contig_323	37155	566	1e-25	44:G>T	44	0.255319	0.041667	0.958333	0.5	0.041667	0.958333	0	0.079861	0.079861	0.079861	4	3.96774	1	-	1	-	-	-	-	1	-	-	-	-	-	1	1	1	-	-	1	1	1	-	1	1	1	-	1	-
100088972|F|0--18:G>C	100088972	TGCAGCTATTTTTCCCATGAAGTTCAATGTCTTAGAAGTGGGGGTAAAAAGTTTTATGTCAAAACAAGC	TGCAGCTATTTTTCCCATGAAGTTCAATGTCTTAGAAGTGGGGGTAAAAAGTTTTATGTCAAAACAAGC	NW_021011041.1_contig_333	2175	165	2.78e-26		18	0.255319	0.041667	0.958333	0.5	0.041667	0.958333	0	0.079861	0.079861	0.079861	4	3.96774	1	-	0	-	-	-	-	0	-	-	-	-	-	0	0	0	-	-	0	0	0	-	0	0	0	-	0	-
100088972|F|0-18:G>C-18:G>C	100088972	TGCAGCTATTTTTCCCATCAAGTTCAATGTCTTAGAAGTGGGGGTAAAAAATTTCAAGTCAAAACAAGC	TGCAGCTATTTTTCCCATCAAGTTCAATGTCTTAGAAGTGGGGGTAAAAAATTTCAAGTCAAAACAAGC	NW_021011041.1_contig_333	2175	165	2.78e-26	18:G>C	18	0.255319	0.041667	0.958333	0.5	0.041667	0.958333	0	0.079861	0.079861	0.079861	4	3.96774	1	-	1	-	-	-	-	1	-	-	-	-	-	1	1	1	-	-	1	1	1	-	1	1	1	-	1	-
14087782|F|0--15:T>C	14087782	TGCAGAAAAATAGGCTACACAACTTAGTCACACTAATCGAATGAAAAAATAATGAAGTTAGATATTTAC	TGCAGAAAAATAGGCTACACAACTTAGTCACACTAATCGAATGAAAAAATAATGAAGTTAGATATTTAC	NW_021011244.1_contig_527	149460	3	1.67e-23		15	0.255319	0.958333	0.041667	0.5	0.958333	0.041667	0	0.079861	0.079861	0.079861	5	5	1	-	-	1	1	1	1	-	-	1	-	-	-	-	-	-	1	1	1	-	-	1	1	-	-	1	-	1
14087782|F|0-15:T>C-15:T>C	14087782	TGCAGAAAAATAGGCCACACAAGTTAGTCACACTAATTGAATGAAAAAATAATGAAGTTAGGTATTTCA	TGCAGAAAAATAGGCCACACAAGTTAGTCACACTAATTGAATGAAAAAATAATGAAGTTAGGTATTTCA	NW_021011244.1_contig_527	149460	3	1.67e-23	15:T>C	15	0.255319	0.958333	0.041667	0.5	0.958333	0.041667	0	0.079861	0.079861	0.079861	5	5	1	-	-	0	0	0	0	-	-	0	-	-	-	-	-	-	0	0	0	-	-	0	0	-	-	0	-	0
14087782|F|0--19:C>T	14087782	TGCAGAAAAATAGGCTACACAACTTAGTCACACTAATCGAATGAAAAAATAATGAAGTTAGATATTTAC	TGCAGAAAAATAGGCTACACAACTTAGTCACACTAATCGAATGAAAAAATAATGAAGTTAGATATTTAC	NW_021011244.1_contig_527	149460	3	1.67e-23		19	0.255319	0.958333	0.041667	0.5	0.958333	0.041667	0	0.079861	0.079861	0.079861	5	5	1	-	-	1	1	1	1	-	-	1	-	-	-	-	-	-	1	1	1	-	-	1	1	-	-	1	-	1
14087782|F|0-19:C>T-19:C>T	14087782	TGCAGAAAAATAGGCCACATAACTTAGTCACACTAATTGAATGAAAAAATAATGAAGTTAGGTGTTTAC	TGCAGAAAAATAGGCCACATAACTTAGTCACACTAATTGAATGAAAAAATAATGAAGTTAGGTGTTTAC	NW_021011244.1_contig_527	149460	3	1.67e-23	19:C>T	19	0.255319	0.958333	0.041667	0.5	0.958333	0.041667	0	0.079861	0.079861	0.079861	5	5	1	-	-	0	0	0	0	-	-	0	-	-	-	-	-	-	0	0	0	-	-	0	0	-	-	0	-	0
100088676|F|0--24:C>T	100088676	TGCAGTCGTTTACGAAAGCGACAACAATGTTTTACAGATCGGAAGAGCGGTTCAGCAGGAATGCCGAGA	TGCAGTCGTTTACGAAAGCGACAACAATGTTTTAC	NW_021011402.1_contig_677	31657	100	1.68e-08		24	0.255319	0.958333	0.041667	0.5	0.958333	0.041667	0	0.079861	0.079861	0.079861	4.24	4	1	-	-	-	-	-	-	1	1	-	1	1	-	1	-	-	-	-	-	-	1	-	-	-	-	-	-	-
100088676|F|0-24:C>T-24:C>T	100088676	TGCAGTCGTTGACGAAAGCGACAATAATGTTTTACAGATCGGAAGAGCGGTTCAGCAGGAATGCCGAGA	TGCAGTCGTTGACGAAAGCGACAATAATGTTTTAC	NW_021011402.1_contig_677	31657	100	1.68e-08	24:C>T	24	0.255319	0.958333	0.041667	0.5	0.958333	0.041667	0	0.079861	0.079861	0.079861	4.24	4	1	-	-	-	-	-	-	0	0	-	0	0	-	0	-	-	-	-	-	-	0	-	-	-	-	-	-	-
14086533|F|0--25:G>C	14086533	TGCAGGAATATGCATTCAGGAACTTGTTGTTCTGGACTCATTTCCAATAAGATTACAGATCGGAAGAGC	TGCAGGAATATGCATTCAGGAACTTGTTGTTCTGGACTCATTTCCAATAAGATTAC		0	0	999		25	0.255319	0.5	0.5	0.5	0.5	0.5	0	0.5	0.5	0.5	62.4667	49.7647	1	-	1	0	-	-	-	-	0	-	-	-	1	-	1	-	-	0	0	-	-	1	1	-	1	0	1	1
14086533|F|0-25:G>C-25:G>C	14086533	TGCAGGAATATGCATTCAGGAACTTCTTGTTCTGGACTCAGTTCCAATAAGATTACAGATCGGAAGAGC	TGCAGGAATATGCATTCAGGAACTTCTTGTTCTGGACTCAGTTCCAATAAGATTAC		0	0	999	25:G>C	25	0.255319	0.5	0.5	0.5	0.5	0.5	0	0.5	0.5	0.5	62.4667	49.7647	1	-	0	1	-	-	-	-	1	-	-	-	0	-	0	-	-	1	1	-	-	0	0	-	0	1	0	0
35152495|F|0--11:G>T	35152495	TGCAGAGTATGGCTGCCCATTCATTCATACTTTTACAGATCGGAAGAGCGGTTCAGCAGGAATGCCGAG	TGCAGAGTATGGCTGCCCATTCATTCATACTTTTAC		0	0	999		11	0.255319	0.375	0.625	0.5	0.375	0.625	0	0.46875	0.46875	0.46875	64	28.95	1	-	-	1	0	0	0	-	-	0	-	-	-	0	-	-	-	0	-	-	-	0	0	-	-	1	-	-
35152495|F|0-11:G>T-11:G>T	35152495	TGCAGAGTATGTCTGCCCATTCATTCATACTTTTACAGATCGGAAGAGCGGTTCAGCAGGAATGCCGAG	TGCAGAGTATGTCTGCCCATTCATTCATACTTTTAC		0	0	999	11:G>T	11	0.255319	0.375	0.625	0.5	0.375	0.625	0	0.46875	0.46875	0.46875	64	28.95	1	-	-	0	1	1	1	-	-	1	-	-	-	1	-	-	-	1	-	-	-	1	1	-	-	0	-	-
14062271|F|0--7:G>T	14062271	TGCAGGTGCAAAAAAGTAAATAAAAATATGAAACTAATTATTTGAAAGTGTCAATGATATAATTAGTAC	TGCAGGTGCAAAAAAGTAAATAAAAATATGAAACTAATTATTTGAAAGTGTCAATGATATAATTAGTAC		0	0	999		7	0.255319	0.75	0.25	0.5	0.75	0.25	0	0.375	0.375	0.375	10.2174	14.5	1	-	-	-	-	-	1	-	-	-	-	-	-	-	-	-	1	1	1	1	-	1	1	-	-	1	1	1
14062271|F|0-7:G>T-7:G>T	14062271	TGCAGGTTCAAAAAAATAAATAAAAATATGAAACTAATTATTTGAAAGTGTCAATGATATAATTAGTAC	TGCAGGTTCAAAAAAATAAATAAAAATATGAAACTAATTATTTGAAAGTGTCAATGATATAATTAGTAC		0	0	999	7:G>T	7	0.255319	0.75	0.25	0.5	0.75	0.25	0	0.375	0.375	0.375	10.2174	14.5	1	-	-	-	-	-	0	-	-	-	-	-	-	-	-	-	0	0	0	0	-	0	0	-	-	0	0	0
14084393|F|0--17:G>A	14084393	TGCAGGTTGTATTTTTCGCCAGACTTTTTTACAGATCGGAAGAGCGGTTCAGCAGGAATGCCGAGACCG	TGCAGGTTGTATTTTTCGCCAGACTTTTTTAC		0	0	999		17	0.255319	0.75	0.25	0.5	0.75	0.25	0	0.375	0.375	0.375	48.1818	40.1429	1	-	-	-	-	-	-	1	-	1	-	-	1	-	1	-	-	0	1	-	-	0	-	0	-	-	1	-
14084393|F|0-17:G>A-17:G>A	14084393	TGCAGGTTGTATTTTTCACCAGACTTTTTTACAGATCGGAAGAGCGGTTCAGCAGGAATGCCGAGACCG	TGCAGGTTGTATTTTTCACCAGACTTTTTTAC		0	0	999	17:G>A	17	0.255319	0.75	0.25	0.5	0.75	0.25	0	0.375	0.375	0.375	48.1818	40.1429	1	-	-	-	-	-	-	0	-	0	-	-	0	-	0	-	-	1	0	-	-	1	-	1	-	-	0	-
14087261|F|0--45:G>A	14087261	TGCAGAAGGGAAATTGAAGAAAAAGAAAAGGAAGAAAAGATAAAGGTGATGGAAAAGGAAGTAGAGAAA	TGCAGAAGGGAAATTGAAGAAAAAGAAAAGGAAGAAAAGATAAAGGTGATGGAAAAGGAAGTAGAGAAA		0	0	999		45	0.255319	0.25	0.75	0.5	0.25	0.75	0	0.375	0.375	0.375	4.3	3.9	1	-	1	-	-	-	-	-	-	-	-	1	-	-	1	-	-	-	1	-	1	-	1	0	-	-	-	-
14087261|F|0-45:G>A-45:G>A	14087261	TGCAGAAGGGAAATTGAAGAAAAAGAAAAGGAAGAAAAGATAAAGATGATGCAAAAGGAAGTAGAGAAT	TGCAGAAGGGAAATTGAAGAAAAAGAAAAGGAAGAAAAGATAAAGATGATGCAAAAGGAAGTAGAGAAT		0	0	999	45:G>A	45	0.255319	0.25	0.75	0.5	0.25	0.75	0	0.375	0.375	0.375	4.3	3.9	1	-	0	-	-	-	-	-	-	-	-	0	-	-	0	-	-	-	0	-	0	-	0	1	-	-	-	-
14084304|F|0--30:T>C	14084304	TGCAGAAAAAAAAAAAACAAAAAGGGAATTTCGTCAACGCAAGATCTTACAGATCGGAAGAGCGGTTCA	TGCAGAAAAAAAAAAAACAAAAAGGGAATTTCGTCAACGCAAGATCTTAC		0	0	999		30	0.255319	0.208333	0.791667	0.5	0.208333	0.791667	0	0.329861	0.329861	0.329861	16.8333	4.82143	1	-	-	0	-	-	-	0	0	-	1	0	0	0	-	0	-	0	1	-	0	1	1	1	-	0	-	-
14084304|F|0-30:T>C-30:T>C	14084304	TGCAGAAAAAAAAAAAACAAAAAGGGAATTCCGTCAACGCAAGATCTTACAGATCGGAAGAGCGGTTCA	TGCAGAAAAAAAAAAAACAAAAAGGGAATTCCGTCAACGCAAGATCTTAC		0	0	999	30:T>C	30	0.255319	0.208333	0.791667	0.5	0.208333	0.791667	0	0.329861	0.329861	0.329861	16.8333	4.82143	1	-	-	1	-	-	-	1	1	-	0	1	1	1	-	1	-	1	0	-	1	0	0	0	-	1	-	-
14077039|F|0--53:A>G	14077039	TGCAGTGATCTTAGAGGCGAGATACTAGGTTCCAATAGCTCCATTTTCAAGCTAAGGGACCTTCAACAA	TGCAGTGATCTTAGAGGCGAGATACTAGGTTCCAATAGCTCCATTTTCAAGCTAAGGGACCTTCAACAA		0	0	999		53	0.255319	0.833333	0.166667	0.5	0.833333	0.166667	0	0.277778	0.277778	0.277778	6.23077	8	1	-	-	-	-	-	1	-	0	-	-	-	1	1	-	1	-	1	1	-	-	0	-	-	1	-	0	1
14077039|F|0-53:A>G-53:A>G	14077039	TGCAGTGATCTTAGAGGCGAGATACTAGGTTCCAATAGCTCCATTTTCAAGCTGAGGGACCTTCAAAAA	TGCAGTGATCTTAGAGGCGAGATACTAGGTTCCAATAGCTCCATTTTCAAGCTGAGGGACCTTCAAAAA		0	0	999	53:A>G	53	0.255319	0.833333	0.166667	0.5	0.833333	0.166667	0	0.277778	0.277778	0.277778	6.23077	8	1	-	-	-	-	-	0	-	1	-	-	-	0	0	-	0	-	0	0	-	-	1	-	-	0	-	1	0
14079727|F|0--31:A>G	14079727	TGCAGGAGAAGATGGGTTCTATCAAGTGGGAAACCCTTATTCTTCAGGTAGGTGTATTTACAGATCGGA	TGCAGGAGAAGATGGGTTCTATCAAGTGGGAAACCCTTATTCTTCAGGTAGGTGTATTTAC		0	0	999		31	0.255319	0.125	0.875	0.5	0.125	0.875	0	0.21875	0.21875	0.21875	27.8	26.9655	1	-	-	0	0	0	0	0	1	0	-	-	-	-	1	-	0	-	0	-	-	0	-	-	-	0	-	-
14079727|F|0-31:A>G-31:A>G	14079727	TGCAGGAGAAGATGGGTTCTATCAAGTGGGAGACCCTTATTCTTCAGGTAGGTGAATTTACAGATCGGA	TGCAGGAGAAGATGGGTTCTATCAAGTGGGAGACCCTTATTCTTCAGGTAGGTGAATTTAC		0	0	999	31:A>G	31	0.255319	0.125	0.875	0.5	0.125	0.875	0	0.21875	0.21875	0.21875	27.8	26.9655	1	-	-	1	1	1	1	1	0	1	-	-	-	-	0	-	1	-	1	-	-	1	-	-	-	1	-	-
14081159|F|0--34:C>T	14081159	TGCAGTGACCTTGCGATAAAACCTGCTCTGACTACAGAGCTTCATTACAGATCGGAAGAGCGGTTCAGC	TGCAGTGACCTTGCGATAAAACCTGCTCTGACTACAGAGCTTCATTAC		0	0	999		34	0.255319	0.875	0.125	0.5	0.875	0.125	0	0.21875	0.21875	0.21875	13.75	6.2	1	-	-	1	1	1	1	-	0	1	-	-	0	1	-	0	-	1	-	-	-	-	-	-	1	1	-	-
14081159|F|0-34:C>T-34:C>T	14081159	TGCAGTGACCTTGCGATAAAACCTGCTCTGACTATAGAGCTTCATTACAGATCGGAAGAGCGGTTCAGC	TGCAGTGACCTTGCGATAAAACCTGCTCTGACTATAGAGCTTCATTAC		0	0	999	34:C>T	34	0.255319	0.875	0.125	0.5	0.875	0.125	0	0.21875	0.21875	0.21875	13.75	6.2	1	-	-	0	0	0	0	-	1	0	-	-	1	0	-	1	-	0	-	-	-	-	-	-	0	0	-	-
14085508|F|0--7:G>A	14085508	TGCAGAGGAAAAGACAAAGGTTACAGATCGGAAGAGCGGTTCAGCAGGAATGCCGAGACCGATCTCGTA	TGCAGAGGAAAAGACAAAGGTTAC		0	0	999		7	0.255319	0.916667	0.083333	0.5	0.916667	0.083333	0	0.152778	0.152778	0.152778	3.75	6.5	1	-	-	1	-	-	-	-	-	-	-	-	-	1	1	1	1	1	1	-	1	-	1	-	-	-	-	-
14085508|F|0-7:G>A-7:G>A	14085508	TGCAGAGAAAAAGACAAAGGTTACAGATCGGAAGAGCGGTTCAGCAGGAATGCCGAGACCGATCTCGTA	TGCAGAGAAAAAGACAAAGGTTAC		0	0	999	7:G>A	7	0.255319	0.916667	0.083333	0.5	0.916667	0.083333	0	0.152778	0.152778	0.152778	3.75	6.5	1	-	-	0	-	-	-	-	-	-	-	-	-	0	0	0	0	0	0	-	0	-	0	-	-	-	-	-
100089613|F|0--59:T>A	100089613	TGCAGAAGGGAAATTGAAGAAAAAGAAAAGGAACTAAAGAAAATGATTATGGAAAAGGTTGTAGAGAAA	TGCAGAAGGGAAATTGAAGAAAAAGAAAAGGAACTAAAGAAAATGATTATGGAAAAGGTTGTAGAGAAA		0	0	999		59	0.255319	0.958333	0.041667	0.5	0.958333	0.041667	0	0.079861	0.079861	0.079861	6.72414	4	1	-	-	-	1	1	1	-	-	1	-	-	-	-	-	-	1	1	1	-	-	-	1	1	-	-	1	1
100089613|F|0-59:T>A-59:T>A	100089613	TGCAGAAGGGAAATTGAAGAAAAACAAAAGGAAGTAAAGAAAATGATTATGGAAAAGGTAGTAGAGAAA	TGCAGAAGGGAAATTGAAGAAAAACAAAAGGAAGTAAAGAAAATGATTATGGAAAAGGTAGTAGAGAAA		0	0	999	59:T>A	59	0.255319	0.958333	0.041667	0.5	0.958333	0.041667	0	0.079861	0.079861	0.079861	6.72414	4	1	-	-	-	0	0	0	-	-	0	-	-	-	-	-	-	0	0	0	-	-	-	0	0	-	-	0	0
25366066|F|0--39:A>T	25366066	TGCAGAAATATATAGTAAAAAATCAATAAATGTCAAACTAAAGGAGATTACAGATCGGAAGAGCGGTTC	TGCAGAAATATATAGTAAAAAATCAATAAATGTCAAACTAAAGGAGATTAC		0	0	999		39	0.255319	0.041667	0.958333	0.5	0.041667	0.958333	0	0.079861	0.079861	0.079861	25.5	5.33333	1	-	-	-	0	0	0	0	0	0	1	-	-	-	-	0	0	0	-	-	-	-	-	-	-	0	0	-
25366066|F|0-39:A>T-39:A>T	25366066	TGCAGAAATATCTAGTAAAAAATCAATAAATGTCAAACTTAAGGAGATTACAGATCGGAAGAGCGGTTC	TGCAGAAATATCTAGTAAAAAATCAATAAATGTCAAACTTAAGGAGATTAC		0	0	999	39:A>T	39	0.255319	0.041667	0.958333	0.5	0.041667	0.958333	0	0.079861	0.079861	0.079861	25.5	5.33333	1	-	-	-	1	1	1	1	1	1	0	-	-	-	-	1	1	1	-	-	-	-	-	-	-	1	1	-
42215248|F|0--8:A>G	42215248	TGCAGAAAATTGTGGCAAACACCCACAGCAGCTGTAGATAACGCCCAGCAGAAAGTGCCCATAGCAAGA	TGCAGAAAATTGTGGCAAACACCCACAGCAGCTGTAGATAACGCCCAGCAGAAAGTGCCCATAGCAAGA	NC_040280.1_chromosome_2	28534633	1	2.15e-27		8	0.265957	0.92	0.08	0.5	0.92	0.08	0	0.1472	0.1472	0.1472	7.3	8	1	-	1	-	1	-	1	-	1	1	-	-	-	1	-	-	1	1	-	-	-	1	1	-	1	-	1	1
42215248|F|0-8:A>G-8:A>G	42215248	TGCAGAAAGTTGTGGCAAACCCCCACAGCAGCTGTAGATAACGCCCAGCACAAAGTGCCCATAGCAAGA	TGCAGAAAGTTGTGGCAAACCCCCACAGCAGCTGTAGATAACGCCCAGCACAAAGTGCCCATAGCAAGA	NC_040280.1_chromosome_2	28534633	1	2.15e-27	8:A>G	8	0.265957	0.92	0.08	0.5	0.92	0.08	0	0.1472	0.1472	0.1472	7.3	8	1	-	0	-	0	-	0	-	0	0	-	-	-	0	-	-	0	0	-	-	-	0	0	-	0	-	0	0
14062647|F|0--51:T>A	14062647	TGCAGAATTTTCAGTAGTCATCAATTTATTTGGAACTTGGGCTGAAACAACTTCATTTATTTGGAAATA	TGCAGAATTTTCAGTAGTCATCAATTTATTTGGAACTTGGGCTGAAACAACTTCATTTATTTGGAAATA	NC_040281.1_chromosome_3	638603	1	3.6e-25		51	0.265957	0.96	0.04	0.5	0.96	0.04	0	0.0768	0.0768	0.0768	24.7143	37	1	-	1	-	1	-	1	-	-	1	-	1	-	1	1	-	1	1	-	1	1	-	1	1	-	-	1	-
14062647|F|0-51:T>A-51:T>A	14062647	TGCAGAATTTTCAGTAGTCATCAATTTATTTGGAACTTGGGCTGAAACAACAACATTTATTTGGAACTA	TGCAGAATTTTCAGTAGTCATCAATTTATTTGGAACTTGGGCTGAAACAACAACATTTATTTGGAACTA	NC_040281.1_chromosome_3	638603	1	3.6e-25	51:T>A	51	0.265957	0.96	0.04	0.5	0.96	0.04	0	0.0768	0.0768	0.0768	24.7143	37	1	-	0	-	0	-	0	-	-	0	-	0	-	0	0	-	0	0	-	0	0	-	0	0	-	-	0	-
14087044|F|0--24:T>A	14087044	TGCAGAGAGGCTATGAGCATTCTCTTCAACGGAAATAGTTGAAAAATTTCAGCTAAATGGGTCAAGAAC	TGCAGAGAGGCTATGAGCATTCTCTTCAACGGAAATAGTTGAAAAATTTCAGCTAAATGGGTCAAGAAC	NC_040281.1_chromosome_3	11621015	5	4.62e-29		24	0.265957	0.96	0.04	0.5	0.96	0.04	0	0.0768	0.0768	0.0768	9.08	4	1	1	-	-	-	-	-	-	-	-	-	-	-	-	-	-	-	-	-	-	-	0	-	-	-	-	-	-
14087044|F|0-24:T>A-24:T>A	14087044	TGCAGAGAGGCTATGAGCATTCTCATCAACGGAAATAATTGAAGAATTTCAGCTAAATGGGTCAAGAAC	TGCAGAGAGGCTATGAGCATTCTCATCAACGGAAATAATTGAAGAATTTCAGCTAAATGGGTCAAGAAC	NC_040281.1_chromosome_3	11621015	5	4.62e-29	24:T>A	24	0.265957	0.96	0.04	0.5	0.96	0.04	0	0.0768	0.0768	0.0768	9.08	4	1	0	-	-	-	-	-	-	-	-	-	-	-	-	-	-	-	-	-	-	-	1	-	-	-	-	-	-
14078066|F|0--33:T>A	14078066	TGCAGTAGGATATCTTTGTTGAGTCAGCCTATCTACTTTCTCAATCTTGGAAAGGATTTTTGTTCCTTT	TGCAGTAGGATATCTTTGTTGAGTCAGCCTATCTACTTTCTCAATCTTGGAAAGGATTTTTGTTCCTTT	NC_040281.1_chromosome_3	36732678	1	2.15e-27		33	0.265957	0.92	0.08	0.5	0.92	0.08	0	0.1472	0.1472	0.1472	27.5625	6.75	1	-	-	-	-	-	-	1	1	1	-	1	-	1	1	-	1	-	-	1	1	1	1	1	1	-	1	-
14078066|F|0-33:T>A-33:T>A	14078066	TGCAGTAGGATATCTTTGTTGAGTCAGCTTATCAACTTTCTCAATCTTGGAAAGGATTTTTGTTCCTTT	TGCAGTAGGATATCTTTGTTGAGTCAGCTTATCAACTTTCTCAATCTTGGAAAGGATTTTTGTTCCTTT	NC_040281.1_chromosome_3	36732678	1	2.15e-27	33:T>A	33	0.265957	0.92	0.08	0.5	0.92	0.08	0	0.1472	0.1472	0.1472	27.5625	6.75	1	-	-	-	-	-	-	0	0	0	-	0	-	0	0	-	0	-	-	0	0	0	0	0	0	-	0	-
28203183|F|0--11:T>G	28203183	TGCAGTTTCAGTTGAGGAAACGACAATGGCTGGGATCTGTCCTAACTTTATGGACATTATGGGACCATG	TGCAGTTTCAGTTGAGGAAACGACAATGGCTGGGATCTGTCCTAACTTTATGGACATTATGGGACCATG	NC_040282.1_chromosome_4	1531087	1	1e-25		11	0.265957	0.04	0.96	0.5	0.04	0.96	0	0.0768	0.0768	0.0768	11	6.33333	1	-	-	-	-	0	-	-	-	0	-	-	-	-	-	-	0	0	-	-	-	-	-	-	-	-	-	-
28203183|F|0-11:T>G-11:T>G	28203183	TGCAGTTTCAGGGGAGGAAACGACAATGGCTGGGATCTGTCCTAACTTTATGGACATTATGGGACCATG	TGCAGTTTCAGGGGAGGAAACGACAATGGCTGGGATCTGTCCTAACTTTATGGACATTATGGGACCATG	NC_040282.1_chromosome_4	1531087	1	1e-25	11:T>G	11	0.265957	0.04	0.96	0.5	0.04	0.96	0	0.0768	0.0768	0.0768	11	6.33333	1	-	-	-	-	1	-	-	-	1	-	-	-	-	-	-	1	1	-	-	-	-	-	-	-	-	-	-
35155246|F|0--44:T>C	35155246	TGCAGCACGAAGTGGAACAACACACCTAACTATACAAAAACCTGTTCTTGAACCTGTGACCGTCAGTAT	TGCAGCACGAAGTGGAACAACACACCTAACTATACAAAAACCTGTTCTTGAACCTGTGACCGTCAGTAT	NC_040282.1_chromosome_4	3225868	5	2.15e-27		44	0.265957	0.36	0.64	0.5	0.36	0.64	0	0.4608	0.4608	0.4608	16.3	10.0476	1	1	0	-	0	-	-	-	-	0	-	0	0	-	-	-	-	0	0	0	-	-	-	-	-	0	0	-
35155246|F|0-44:T>C-44:T>C	35155246	TGCAGCACGAAGTGGAACAACACACCTAACTATACAAAAACCTGCTCTTGAACCTATGACCGTCAGTAT	TGCAGCACGAAGTGGAACAACACACCTAACTATACAAAAACCTGCTCTTGAACCTATGACCGTCAGTAT	NC_040282.1_chromosome_4	3225868	5	2.15e-27	44:T>C	44	0.265957	0.36	0.64	0.5	0.36	0.64	0	0.4608	0.4608	0.4608	16.3	10.0476	1	0	1	-	1	-	-	-	-	1	-	1	1	-	-	-	-	1	1	1	-	-	-	-	-	1	1	-
14082111|F|0--64:T>A	14082111	TGCAGCAACATTGAGTTCTCTCCCTTTGACAGTGCTCTGTTCTTTATCTGAGACTGAGATTCTTTTGGC	TGCAGCAACATTGAGTTCTCTCCCTTTGACAGTGCTCTGTTCTTTATCTGAGACTGAGATTCTTTTGGC	NC_040282.1_chromosome_4	14728304	1	1e-25		64	0.265957	0.96	0.04	0.5	0.96	0.04	0	0.0768	0.0768	0.0768	6.57576	4	1	-	-	1	1	1	1	1	-	1	-	-	-	-	-	-	1	1	1	-	-	1	-	-	-	1	-	-
14082111|F|0-64:T>A-64:T>A	14082111	TGCAGCAACATTTAGTTCTCTCCCTTTGACAGTGCTCTGTTCTTTATCTGAGACTGAGATTCTTACAGA	TGCAGCAACATTTAGTTCTCTCCCTTTGACAGTGCTCTGTTCTTTATCTGAGACTGAGATTCTTACAGA	NC_040282.1_chromosome_4	14728304	1	1e-25	64:T>A	64	0.265957	0.96	0.04	0.5	0.96	0.04	0	0.0768	0.0768	0.0768	6.57576	4	1	-	-	0	0	0	0	0	-	0	-	-	-	-	-	-	0	0	0	-	-	0	-	-	-	0	-	-
14068514|F|0--40:G>A	14068514	TGCAGTACTTTTTTTTTCAAAAATGCACACGTTGCTGCTAGCACTGTTTTTATGTGGACCATTCAAATA	TGCAGTACTTTTTTTTTCAAAAATGCACACGTTGCTGCTAGCACTGTTTTTATGTGGACCATTCAAATA	NC_040282.1_chromosome_4	15794867	51	4.62e-29		40	0.265957	0.8	0.2	0.5	0.8	0.2	0	0.32	0.32	0.32	13.6667	12.5	1	-	-	-	-	-	-	0	-	-	-	-	-	-	0	-	1	-	-	-	0	1	1	-	-	1	0	1
14068514|F|0-40:G>A-40:G>A	14068514	TGCAGTACTTTTTTTTTCAAAAATGCACACGTTGCTGCTAACACTGTTTTTATGTGGACCATTCAAATA	TGCAGTACTTTTTTTTTCAAAAATGCACACGTTGCTGCTAACACTGTTTTTATGTGGACCATTCAAATA	NC_040282.1_chromosome_4	15794867	51	4.62e-29	40:G>A	40	0.265957	0.8	0.2	0.5	0.8	0.2	0	0.32	0.32	0.32	13.6667	12.5	1	-	-	-	-	-	-	1	-	-	-	-	-	-	1	-	0	-	-	-	1	0	0	-	-	0	1	0
14084962|F|0--66:T>A	14084962	TGCAGCTCAAAATCTAGCTACCTAAGACCTAATATTAGCACTAAACTATCCTAAAACTCCAAAAATTTA	TGCAGCTCAAAATCTAGCTACCTAAGACCTAATATTAGCACTAAACTATCCTAAAACTCCAAAAATTTA	NC_040282.1_chromosome_4	25958547	250	2.15e-27		66	0.265957	0.96	0.04	0.5	0.96	0.04	0	0.0768	0.0768	0.0768	5.66667	5	1	-	-	1	-	1	1	-	-	1	-	-	-	-	-	-	1	1	-	-	-	1	1	-	-	1	-	1
14084962|F|0-66:T>A-66:T>A	14084962	TGCAGCTCAAAATCTAGCTACCTAAGACCTAATATTAGCACTAAACTATGCTAAAACTCCAAAAATATA	TGCAGCTCAAAATCTAGCTACCTAAGACCTAATATTAGCACTAAACTATGCTAAAACTCCAAAAATATA	NC_040282.1_chromosome_4	25958547	250	2.15e-27	66:T>A	66	0.265957	0.96	0.04	0.5	0.96	0.04	0	0.0768	0.0768	0.0768	5.66667	5	1	-	-	0	-	0	0	-	-	0	-	-	-	-	-	-	0	0	-	-	-	0	0	-	-	0	-	0
62049804|F|0--30:G>C	62049804	TGCAGTAACAGGAGGGAAAGCTTTGGACTTGTAAGCAGCACCCGAAAAATCAAAGAATGACAAAAAAAC	TGCAGTAACAGGAGGGAAAGCTTTGGACTTGTAAGCAGCACCCGAAAAATCAAAGAATGACAAAAAAAC	NC_040282.1_chromosome_4	30438371	1	4.65e-24		30	0.265957	0.08	0.92	0.5	0.08	0.92	0	0.1472	0.1472	0.1472	4.5	3.96429	1	-	-	-	0	0	0	-	-	0	-	-	-	-	-	-	0	0	-	-	-	0	-	-	-	-	0	0
62049804|F|0-30:G>C-30:G>C	62049804	TGCAGTAACAGGAGGGAAAGCTTTGGACTTCTAAGCAGAACCCGAAAAATCAAAGAATGACAAAAAAAC	TGCAGTAACAGGAGGGAAAGCTTTGGACTTCTAAGCAGAACCCGAAAAATCAAAGAATGACAAAAAAAC	NC_040282.1_chromosome_4	30438371	1	4.65e-24	30:G>C	30	0.265957	0.08	0.92	0.5	0.08	0.92	0	0.1472	0.1472	0.1472	4.5	3.96429	1	-	-	-	1	1	1	-	-	1	-	-	-	-	-	-	1	1	-	-	-	1	-	-	-	-	1	1
14063564|F|0--31:A>G	14063564	TGCAGACAAAGAAGCTGTTACAAAGGCTTTGACAGGTTTTTACTTTGTTGTGTTTAGTTGAATTTTAGA	TGCAGACAAAGAAGCTGTTACAAAGGCTTTGACAGGTTTTTACTTTGTTGTGTTTAGTTGAATTTTAGA	NC_040282.1_chromosome_4	31124203	1	7.73e-27		31	0.265957	0.96	0.04	0.5	0.96	0.04	0	0.0768	0.0768	0.0768	12.1333	52	1	1	-	1	1	1	1	-	-	1	1	-	-	1	-	1	-	-	-	-	-	-	-	-	-	-	-	-
14063564|F|0-31:A>G-31:A>G	14063564	TGCAGACAAAGAAGCTGTTACAAAGGCTTTGGTAGGTTTTTACTTTATTGTGTTTAGTTGAATTTTACA	TGCAGACAAAGAAGCTGTTACAAAGGCTTTGGTAGGTTTTTACTTTATTGTGTTTAGTTGAATTTTACA	NC_040282.1_chromosome_4	31124203	1	7.73e-27	31:A>G	31	0.265957	0.96	0.04	0.5	0.96	0.04	0	0.0768	0.0768	0.0768	12.1333	52	1	0	-	0	0	0	0	-	-	0	0	-	-	0	-	0	-	-	-	-	-	-	-	-	-	-	-	-
14087972|F|0--66:A>G	14087972	TGCAGGACCCATTCTCGGGTTGAACAATAGCGCAGAAATAAAGTGCATAGAGAGGGAGAGACAGGCACT	TGCAGGACCCATTCTCGGGTTGAACAATAGCGCAGAAATAAAGTGCATAGAGAGGGAGAGACAGGCACT	NC_040282.1_chromosome_4	34175039	7	4.62e-29		66	0.265957	0.8	0.2	0.5	0.8	0.2	0	0.32	0.32	0.32	29.1667	23.3333	1	-	-	1	-	1	0	1	-	-	-	-	-	1	-	1	1	1	1	-	1	-	-	-	-	1	1	0
14087972|F|0-66:A>G-66:A>G	14087972	TGCAGGACCCATTCTCGGGTTCAACAATAGTGCAGAAATAAAGTGCATAGAGAGGGAGAGACAGGCGCT	TGCAGGACCCATTCTCGGGTTCAACAATAGTGCAGAAATAAAGTGCATAGAGAGGGAGAGACAGGCGCT	NC_040282.1_chromosome_4	34175039	7	4.62e-29	66:A>G	66	0.265957	0.8	0.2	0.5	0.8	0.2	0	0.32	0.32	0.32	29.1667	23.3333	1	-	-	0	-	0	1	0	-	-	-	-	-	0	-	0	0	0	0	-	0	-	-	-	-	0	0	1
14087785|F|0--7:C>A	14087785	TGCAGATCAACTTATTCGCCCAGCGAGTAGGCTCGCCCAACGAGTAAGCAAATCTGCATAATTCTACAA	TGCAGATCAACTTATTCGCCCAGCGAGTAGGCTCGCCCAACGAGTAAGCAAATCTGCATAATTCTACAA	NC_040282.1_chromosome_4	36196878	18	4.62e-29		7	0.265957	0.28	0.72	0.5	0.28	0.72	0	0.4032	0.4032	0.4032	17.5454	14.0556	1	-	1	-	-	-	-	-	1	-	-	-	1	-	-	-	-	1	-	-	1	-	-	-	0	-	-	-
14087785|F|0-7:C>A-7:C>A	14087785	TGCAGATAAACTAATTCGCCCAGCGAGTAGGCTCGCCCAGCGAGTAAGCAAATCTGCATAATTCTACAG	TGCAGATAAACTAATTCGCCCAGCGAGTAGGCTCGCCCAGCGAGTAAGCAAATCTGCATAATTCTACAG	NC_040282.1_chromosome_4	36196878	18	4.62e-29	7:C>A	7	0.265957	0.28	0.72	0.5	0.28	0.72	0	0.4032	0.4032	0.4032	17.5454	14.0556	1	-	0	-	-	-	-	-	0	-	-	-	0	-	-	-	-	0	-	-	0	-	-	-	1	-	-	-
14087264|F|0--41:A>T	14087264	TGCAGAGGCAAAGGGAATGAAAACATCACTGTTTCATTTTCATGGGAAACTAATAAGGTTTATATAAAA	TGCAGAGGCAAAGGGAATGAAAACATCACTGTTTCATTTTCATGGGAAACTAATAAGGTTTATATAAAA	NC_040282.1_chromosome_4	41370795	7	4.62e-29		41	0.265957	0.68	0.32	0.5	0.68	0.32	0	0.4352	0.4352	0.4352	9	6.25	1	-	-	-	-	-	-	-	-	-	-	1	-	-	1	-	-	1	-	1	-	-	-	-	1	-	-	-
14087264|F|0-41:A>T-41:A>T	14087264	TGCAGAGGCAAAGGGAATGAAAACATCACTGTTTCATTTTCTTGGGAAACTAATAAGCTTTATATAAAA	TGCAGAGGCAAAGGGAATGAAAACATCACTGTTTCATTTTCTTGGGAAACTAATAAGCTTTATATAAAA	NC_040282.1_chromosome_4	41370795	7	4.62e-29	41:A>T	41	0.265957	0.68	0.32	0.5	0.68	0.32	0	0.4352	0.4352	0.4352	9	6.25	1	-	-	-	-	-	-	-	-	-	-	0	-	-	0	-	-	0	-	0	-	-	-	-	0	-	-	-
100094641|F|0--10:G>A	100094641	TGCAGGTTATGACGTGTGTGCGTTGCTTTTACAGATCGGAAGAGCGGTTCAGCAGGAATGCCGAGACCG	TGCAGGTTATGACGTGTGTGCGTTGCTTTTAC	NC_040286.1_chromosome_8	24183619	1	1.26e-08		10	0.265957	0.92	0.08	0.5	0.92	0.08	0	0.1472	0.1472	0.1472	3.53846	3.5	1	-	1	1	-	1	1	1	-	-	0	-	-	1	1	-	-	-	-	-	-	-	-	-	-	-	1	-
100094641|F|0-10:G>A-10:G>A	100094641	TGCAGATTATAACTTGTGTGCGTTGCTTTTACAGATCGGAAGAGCGGTTCAGCAGGAATGCCGAGACCG	TGCAGATTATAACTTGTGTGCGTTGCTTTTAC	NC_040286.1_chromosome_8	24183619	1	1.26e-08	10:G>A	10	0.265957	0.92	0.08	0.5	0.92	0.08	0	0.1472	0.1472	0.1472	3.53846	3.5	1	-	0	0	-	0	0	0	-	-	1	-	-	0	0	-	-	-	-	-	-	-	-	-	-	-	0	-
14086375|F|0--9:C>T	14086375	TGCAGCAAACCAAAGTATCAATCACTATTATCAGACTTTACAGATCGGAAGAGCGGTTCAGCAGGAATG	TGCAGCAAACCAAAGTATCAATCACTATTATCAGACTTTAC	NC_040286.1_chromosome_8	33274211	1	2.5e-13		9	0.265957	0.92	0.08	0.5	0.92	0.08	0	0.1472	0.1472	0.1472	29.6207	25.75	1	-	-	1	1	1	1	1	-	1	-	-	-	1	-	1	0	-	0	-	-	-	-	-	-	-	1	1
14086375|F|0-9:C>T-9:C>T	14086375	TGCAGCAAATCAAAGTATCAATCACTATTAGCAGACTTTACAGATCGGAAGAGCGGTTCAGCAGGAATG	TGCAGCAAATCAAAGTATCAATCACTATTAGCAGACTTTAC	NC_040286.1_chromosome_8	33274211	1	2.5e-13	9:C>T	9	0.265957	0.92	0.08	0.5	0.92	0.08	0	0.1472	0.1472	0.1472	29.6207	25.75	1	-	-	0	0	0	0	0	-	0	-	-	-	0	-	0	1	-	1	-	-	-	-	-	-	-	0	0
14076779|F|0--31:A>C	14076779	TGCAGTAGTGTCAACTGCTCTCATGCACTATACTATAGCTACTGCTACTTTTGTGCCTGTAAGGAAGAT	TGCAGTAGTGTCAACTGCTCTCATGCACTATACTATAGCTACTGCTACTTTTGTGCCTGTAAGGAAGAT	NC_040287.1_chromosome_9	15225268	1	7.73e-27		31	0.265957	0.96	0.04	0.5	0.96	0.04	0	0.0768	0.0768	0.0768	8.71429	10	1	-	-	-	1	-	1	-	-	1	-	-	-	-	-	-	1	1	-	-	-	1	-	1	-	1	1	1
14076779|F|0-31:A>C-31:A>C	14076779	TGCAGTAGTGTCAACTGCTCTCATGCACTATCCTATAGCTACTGCTACTTTTGTGCCTGTAAGGAAGAT	TGCAGTAGTGTCAACTGCTCTCATGCACTATCCTATAGCTACTGCTACTTTTGTGCCTGTAAGGAAGAT	NC_040287.1_chromosome_9	15225268	1	7.73e-27	31:A>C	31	0.265957	0.96	0.04	0.5	0.96	0.04	0	0.0768	0.0768	0.0768	8.71429	10	1	-	-	-	0	-	0	-	-	0	-	-	-	-	-	-	0	0	-	-	-	0	-	0	-	0	0	0
14078746|F|0--8:G>A	14078746	TGCAGAACGTGCCCACAAGCACGTCTTTACAGATCGGAAGAGCGGTTCAGCAGGAATGCCGAGACCGAT	TGCAGAACGTGCCCACAAGCACGTCTTTAC	NC_040288.1_chromosome_10	24766222	1	1.45e-07		8	0.265957	0.96	0.04	0.5	0.96	0.04	0	0.0768	0.0768	0.0768	13.1154	4	1	1	-	1	-	-	-	1	-	1	1	-	-	-	-	1	-	-	-	1	-	-	-	-	-	-	-	1
14078746|F|0-8:G>A-8:G>A	14078746	TGCAGAACATGCCTACAAGCACGTTTTTACAGATCGGAAGAGCGGTTCAGCAGGAATGCCGAGACCGAT	TGCAGAACATGCCTACAAGCACGTTTTTAC	NC_040288.1_chromosome_10	24766222	1	1.45e-07	8:G>A	8	0.265957	0.96	0.04	0.5	0.96	0.04	0	0.0768	0.0768	0.0768	13.1154	4	1	0	-	0	-	-	-	0	-	0	0	-	-	-	-	0	-	-	-	0	-	-	-	-	-	-	-	0
14081784|F|0--46:G>T	14081784	TGCAGAATGTTGAGAATTCGAGGGATGCATTAGAAGCAGATTTGAAGAATAAAACACACCTTGTGAAGC	TGCAGAATGTTGAGAATTCGAGGGATGCATTAGAAGCAGATTTGAAGAATAAAACACACCTTGTGAAGC	NC_040289.1_chromosome_11	1850551	6	4.65e-24		46	0.265957	0.8	0.2	0.5	0.8	0.2	0	0.32	0.32	0.32	14.5556	8.16667	1	-	-	1	1	1	1	-	-	-	1	-	-	-	-	-	0	1	0	-	-	0	0	-	-	-	1	1
14081784|F|0-46:G>T-46:G>T	14081784	TGCAGAATGTTGAGAATTCGAGGGATGCATTAGAAGCAGATTTGAATAATAAAACACACCTTGTGAAGC	TGCAGAATGTTGAGAATTCGAGGGATGCATTAGAAGCAGATTTGAATAATAAAACACACCTTGTGAAGC	NC_040289.1_chromosome_11	1850551	6	4.65e-24	46:G>T	46	0.265957	0.8	0.2	0.5	0.8	0.2	0	0.32	0.32	0.32	14.5556	8.16667	1	-	-	0	0	0	0	-	-	-	0	-	-	-	-	-	1	0	1	-	-	1	1	-	-	-	0	0
35151509|F|0--23:C>T	35151509	TGCAGTGGCCGGAGACGCAATGGCGAAAGCAGCGGTCAACACTTCCAAGCGCGACAGCGAGCGCGGCGA	TGCAGTGGCCGGAGACGCAATGGCGAAAGCAGCGGTCAACACTTCCAAGCGCGACAGCGAGCGCGGCGA	NC_040289.1_chromosome_11	27605943	2	2.15e-27		23	0.265957	0.92	0.08	0.5	0.92	0.08	0	0.1472	0.1472	0.1472	12	4.5	1	1	-	-	-	-	-	1	-	-	1	-	-	-	-	-	-	-	-	-	-	-	-	-	-	-	-	-
35151509|F|0-23:C>T-23:C>T	35151509	TGCAGTGGCCGGAGACGCAATGGTGAAAGCAGCGGTCAACACTTCCAAGCGCGACAGCGAGCGCGGCGG	TGCAGTGGCCGGAGACGCAATGGTGAAAGCAGCGGTCAACACTTCCAAGCGCGACAGCGAGCGCGGCGG	NC_040289.1_chromosome_11	27605943	2	2.15e-27	23:C>T	23	0.265957	0.92	0.08	0.5	0.92	0.08	0	0.1472	0.1472	0.1472	12	4.5	1	0	-	-	-	-	-	0	-	-	0	-	-	-	-	-	-	-	-	-	-	-	-	-	-	-	-	-
14087473|F|0--5:C>T	14087473	TGCAGCGGCGTGGTGGTCGGCGAGGTTGGCGGCGGCGGCTGCCGTGGAGGGTGGAAAGAGAGGAGAAAA	TGCAGCGGCGTGGTGGTCGGCGAGGTTGGCGGCGGCGGCTGCCGTGGAGGGTGGAAAGAGAGGAGAAAA	NW_021011164.1_contig_452	78906	45	4.62e-29		5	0.265957	0.88	0.12	0.5	0.88	0.12	0	0.2112	0.2112	0.2112	4.72	5	1	-	-	-	-	-	0	-	-	-	-	-	-	1	-	-	1	-	1	-	1	-	-	-	1	-	-	-
14087473|F|0-5:C>T-5:C>T	14087473	TGCAGTGGCGTGGTGGTCGGCGAGGTTGGCGGCGGCGGCTGCCGTGGAGGGTGGAAAGAGAGGAGAAAA	TGCAGTGGCGTGGTGGTCGGCGAGGTTGGCGGCGGCGGCTGCCGTGGAGGGTGGAAAGAGAGGAGAAAA	NW_021011164.1_contig_452	78906	45	4.62e-29	5:C>T	5	0.265957	0.88	0.12	0.5	0.88	0.12	0	0.2112	0.2112	0.2112	4.72	5	1	-	-	-	-	-	1	-	-	-	-	-	-	0	-	-	0	-	0	-	0	-	-	-	0	-	-	-
100092949|F|0--23:C>T	100092949	TGCAGAAAAATAGGCAACACAACCTAGTCACACTAATTGAATGAAAAAGTAATGAAGTTAGGTATTTAC	TGCAGAAAAATAGGCAACACAACCTAGTCACACTAATTGAATGAAAAAGTAATGAAGTTAGGTATTTAC	NW_021011458.1_contig_82	109027	16	1.67e-23		23	0.265957	0.04	0.96	0.5	0.04	0.96	0	0.0768	0.0768	0.0768	5.5	5.16667	1	-	-	0	0	0	0	-	-	0	-	-	-	-	-	-	0	0	0	-	-	0	-	-	-	0	-	0
100092949|F|0-23:C>T-23:C>T	100092949	TGCAGAAAAATAGGCTACACAACTTAGTCACACTAATCGAATGAAAAAATAATGAAGTTAGGTATTTAC	TGCAGAAAAATAGGCTACACAACTTAGTCACACTAATCGAATGAAAAAATAATGAAGTTAGGTATTTAC	NW_021011458.1_contig_82	109027	16	1.67e-23	23:C>T	23	0.265957	0.04	0.96	0.5	0.04	0.96	0	0.0768	0.0768	0.0768	5.5	5.16667	1	-	-	1	1	1	1	-	-	1	-	-	-	-	-	-	1	1	1	-	-	1	-	-	-	1	-	1
14079961|F|0--23:A>G	14079961	TGCAGGTTCCTTTCTCTTTCTCTATTATTTTCCATTTGCATACTAGAATTACAGATCGGAAGAGCGGTT	TGCAGGTTCCTTTCTCTTTCTCTATTATTTTCCATTTGCATACTAGAATTAC		0	0	999		23	0.265957	0.48	0.52	0.5	0.48	0.52	0	0.4992	0.4992	0.4992	19.6667	19.4737	1	-	-	-	0	0	0	-	0	0	-	-	-	-	1	-	-	0	1	-	-	-	-	-	1	-	-	-
14079961|F|0-23:A>G-23:A>G	14079961	TGCAGGTTCCTTTCTCTTTCTCTGTTATTTTCCATTTGCATTCTAGAATTACAGATCGGAAGAGCGGTT	TGCAGGTTCCTTTCTCTTTCTCTGTTATTTTCCATTTGCATTCTAGAATTAC		0	0	999	23:A>G	23	0.265957	0.48	0.52	0.5	0.48	0.52	0	0.4992	0.4992	0.4992	19.6667	19.4737	1	-	-	-	1	1	1	-	1	1	-	-	-	-	0	-	-	1	0	-	-	-	-	-	0	-	-	-
14070135|F|0--8:A>G	14070135	TGCAGAATATTGAGAACCCCTCAGATGCAAAAGCAGCGGATTTGAAAAATAAAACTCACCTTCTGGAGC	TGCAGAATATTGAGAACCCCTCAGATGCAAAAGCAGCGGATTTGAAAAATAAAACTCACCTTCTGGAGC		0	0	999		8	0.265957	0.72	0.28	0.5	0.72	0.28	0	0.4032	0.4032	0.4032	27.7273	29	1	-	1	-	-	-	1	-	0	1	-	-	-	-	-	-	-	1	-	-	-	-	-	-	-	-	-	1
14070135|F|0-8:A>G-8:A>G	14070135	TGCAGAATGTTGAGAACCCCTCAGATGCAAAAGCAGCGGATTTGAAAAATAAAACTCACCTTCTGGAGC	TGCAGAATGTTGAGAACCCCTCAGATGCAAAAGCAGCGGATTTGAAAAATAAAACTCACCTTCTGGAGC		0	0	999	8:A>G	8	0.265957	0.72	0.28	0.5	0.72	0.28	0	0.4032	0.4032	0.4032	27.7273	29	1	-	0	-	-	-	0	-	1	0	-	-	-	-	-	-	-	0	-	-	-	-	-	-	-	-	-	0
14084305|F|0--29:C>T	14084305	TGCAGAAAAAAAAAAACAAAAAGGGAATTCCGTCAACGCAAGATCTTACAGATCGGAAGAGCGGTTCAG	TGCAGAAAAAAAAAAACAAAAAGGGAATTCCGTCAACGCAAGATCTTAC		0	0	999		29	0.265957	0.8	0.2	0.5	0.8	0.2	0	0.32	0.32	0.32	28.3333	6.2	1	-	-	1	-	-	-	1	1	-	0	1	1	1	-	1	-	1	0	-	1	0	0	0	-	1	-	-
14084305|F|0-29:C>T-29:C>T	14084305	TGCAGAAAAAAAAAAACAAAAAGGGAATTTCGTCAACGCAAGATCTTACAGATCGGAAGAGCGGTTCAG	TGCAGAAAAAAAAAAACAAAAAGGGAATTTCGTCAACGCAAGATCTTAC		0	0	999	29:C>T	29	0.265957	0.8	0.2	0.5	0.8	0.2	0	0.32	0.32	0.32	28.3333	6.2	1	-	-	0	-	-	-	0	0	-	1	0	0	0	-	0	-	0	1	-	0	1	1	1	-	0	-	-
14084109|F|0--25:T>G	14084109	TGCAGTACTCATCACAATTGCGGGCTGTTTGTAATGTTTCTGCTCTATTACAGATCGGAAGAGCGGTTC	TGCAGTACTCATCACAATTGCGGGCTGTTTGTAATGTTTCTGCTCTATTAC		0	0	999		25	0.265957	0.84	0.16	0.5	0.84	0.16	0	0.2688	0.2688	0.2688	41.069	37.4	1	-	-	-	-	-	-	1	1	1	-	-	0	-	1	1	-	-	1	-	1	1	1	-	-	-	1	1
14084109|F|0-25:T>G-25:T>G	14084109	TGCAGTACTCATCACAATTGCGGGCGGTTTGTAATGTTTCTGCTCTATTACAGATCGGAAGAGCGGTTC	TGCAGTACTCATCACAATTGCGGGCGGTTTGTAATGTTTCTGCTCTATTAC		0	0	999	25:T>G	25	0.265957	0.84	0.16	0.5	0.84	0.16	0	0.2688	0.2688	0.2688	41.069	37.4	1	-	-	-	-	-	-	0	0	0	-	-	1	-	0	0	-	-	0	-	0	0	0	-	-	-	0	0
14086905|F|0--20:C>T	14086905	TGCAGCTTCGAAATCCCACTCTCAACCTTGAGAATTTACAGATCGGAAGAGCGGTTCAGCAGGAATGCC	TGCAGCTTCGAAATCCCACTCTCAACCTTGAGAATTTAC		0	0	999		20	0.265957	0.84	0.16	0.5	0.84	0.16	0	0.2688	0.2688	0.2688	55.2727	25.75	1	-	1	-	-	-	-	1	1	-	-	1	1	1	-	1	-	1	1	1	1	-	1	-	-	0	1	-
14086905|F|0-20:C>T-20:C>T	14086905	TGCAGCTTCGAAATCCCACTTTCAACCTTGAGAATTTACAGATCGGAAGAGCGGTTCAGCAGGAATGCC	TGCAGCTTCGAAATCCCACTTTCAACCTTGAGAATTTAC		0	0	999	20:C>T	20	0.265957	0.84	0.16	0.5	0.84	0.16	0	0.2688	0.2688	0.2688	55.2727	25.75	1	-	0	-	-	-	-	0	0	-	-	0	0	0	-	0	-	0	0	0	0	-	0	-	-	1	0	-
100050358|F|0--17:T>A	100050358	TGCAGGTCATTCACACTTACAGACCGAGGTGGTCCAAAGAGAGAGTTAAGTTACAGATCGGAAGAGCGG	TGCAGGTCATTCACACTTACAGACCGAGGTGGTCCAAAGAGAGAGTTAAGTTAC		0	0	999		17	0.265957	0.04	0.96	0.5	0.04	0.96	0	0.0768	0.0768	0.0768	7	4.30769	1	-	-	0	-	0	0	-	0	0	-	-	0	-	-	0	0	0	-	-	-	0	-	-	-	0	-	-
100050358|F|0-17:T>A-17:T>A	100050358	TGCAGGTCATTCACACTAACAGACCGAGGTGGTCCAAAGAGAGAGTTAAGTTACAGATCGGAAGAGCGG	TGCAGGTCATTCACACTAACAGACCGAGGTGGTCCAAAGAGAGAGTTAAGTTAC		0	0	999	17:T>A	17	0.265957	0.04	0.96	0.5	0.04	0.96	0	0.0768	0.0768	0.0768	7	4.30769	1	-	-	1	-	1	1	-	1	1	-	-	1	-	-	1	1	1	-	-	-	1	-	-	-	1	-	-
100075040|F|0--16:T>C	100075040	TGCAGAAAAAAAAAAATAGAACAAAAGAGAGAGAAAATAAACAAGTGAAGAACAAAGACAAACAGAAAT	TGCAGAAAAAAAAAAATAGAACAAAAGAGAGAGAAAATAAACAAGTGAAGAACAAAGACAAACAGAAAT		0	0	999		16	0.265957	0.04	0.96	0.5	0.04	0.96	0	0.0768	0.0768	0.0768	7	3.79167	1	-	-	-	-	-	-	-	-	-	-	-	0	-	-	0	-	-	-	-	-	-	-	-	-	-	-	-
100075040|F|0-16:T>C-16:T>C	100075040	TGCAGAAAAAAAAAAACAGAAAATAAGAGAGAGAAAATAAACAAGTGAAGAACAAAGACAAACAGAAAT	TGCAGAAAAAAAAAAACAGAAAATAAGAGAGAGAAAATAAACAAGTGAAGAACAAAGACAAACAGAAAT		0	0	999	16:T>C	16	0.265957	0.04	0.96	0.5	0.04	0.96	0	0.0768	0.0768	0.0768	7	3.79167	1	-	-	-	-	-	-	-	-	-	-	-	1	-	-	1	-	-	-	-	-	-	-	-	-	-	-	-
14062308|F|0--38:T>C	14062308	TGCAGTCAAACAAGTAAAAAAGAAAACTGTGAAAGCTGTCACAGCTTCCAAAAAGTAAAAAGTAACTTT	TGCAGTCAAACAAGTAAAAAAGAAAACTGTGAAAGCTGTCACAGCTTCCAAAAAGTAAAAAGTAACTTT		0	0	999		38	0.265957	0.04	0.96	0.5	0.04	0.96	0	0.0768	0.0768	0.0768	22	8.19231	1	0	-	-	-	-	-	-	-	-	-	-	-	-	-	-	-	-	-	-	-	1	-	-	-	-	-	-
14062308|F|0-38:T>C-38:T>C	14062308	TGCAGTCAAACAAGTAAAAAAGAAAACTGTGAAAGCTGCCACAGTTTCCAAAAAGTAAAAAGTAACTTT	TGCAGTCAAACAAGTAAAAAAGAAAACTGTGAAAGCTGCCACAGTTTCCAAAAAGTAAAAAGTAACTTT		0	0	999	38:T>C	38	0.265957	0.04	0.96	0.5	0.04	0.96	0	0.0768	0.0768	0.0768	22	8.19231	1	1	-	-	-	-	-	-	-	-	-	-	-	-	-	-	-	-	-	-	-	0	-	-	-	-	-	-
42215700|F|0--61:G>A	42215700	TGCAGAAGAAGAAGGAAGATATGCCCTGTTTTTCAGCGTTTTTCACAATGTTTTCTCTGCCGAAAGACA	TGCAGAAGAAGAAGGAAGATATGCCCTGTTTTTCAGCGTTTTTCACAATGTTTTCTCTGCCGAAAGACA		0	0	999		61	0.265957	0.04	0.96	0.5	0.04	0.96	0	0.0768	0.0768	0.0768	12.5	8.51429	1	-	0	-	0	0	0	-	-	0	1	0	0	0	-	0	0	-	0	-	0	-	-	-	-	-	0	0
42215700|F|0-61:G>A-61:G>A	42215700	TGCAGAAGAAGAAGGAAGATATGCCCTGTTTTTCAGCGTTTTTCACAATGTTTTCTCTGCCAAAAGACA	TGCAGAAGAAGAAGGAAGATATGCCCTGTTTTTCAGCGTTTTTCACAATGTTTTCTCTGCCAAAAGACA		0	0	999	61:G>A	61	0.265957	0.04	0.96	0.5	0.04	0.96	0	0.0768	0.0768	0.0768	12.5	8.51429	1	-	1	-	1	1	1	-	-	1	0	1	1	1	-	1	1	-	1	-	1	-	-	-	-	-	1	1
100088760|F|0--65:A>T	100088760	TGCAGAACAAGCTATTATTGCAAAAATTGGTGAATACAACCAACTATCATTAAGAATCTCATCCTAAGA	TGCAGAACAAGCTATTATTGCAAAAATTGGTGAATACAACCAACTATCATTAAGAATCTCATCCTAAGA	NC_018051.1_chloroplast	108260	21	2.15e-27		65	0.276596	0.038462	0.961538	0.5	0.038462	0.961538	0	0.073964	0.073964	0.073964	4	3.56	1	-	0	-	0	0	-	-	0	-	-	-	-	-	0	-	-	-	0	-	-	-	0	-	-	-	-	-
100088760|F|0-65:A>T-65:A>T	100088760	TGCAGAACAAGCTATTATTGCAAAAATTGGTGAATACAACCAACTATCATTAAGAATCTCATCCTTACA	TGCAGAACAAGCTATTATTGCAAAAATTGGTGAATACAACCAACTATCATTAAGAATCTCATCCTTACA	NC_018051.1_chloroplast	108260	21	2.15e-27	65:A>T	65	0.276596	0.038462	0.961538	0.5	0.038462	0.961538	0	0.073964	0.073964	0.073964	4	3.56	1	-	1	-	1	1	-	-	1	-	-	-	-	-	1	-	-	-	1	-	-	-	1	-	-	-	-	-
14063780|F|0--21:T>C	14063780	TGCAGTGAGTGACATTCAAACTTCAACATTCACTCTAGCTTTTCTCACACGTCACTGCTCTTCTCATAT	TGCAGTGAGTGACATTCAAACTTCAACATTCACTCTAGCTTTTCTCACACGTCACTGCTCTTCTCATAT	NC_040279.1_chromosome_1	41798122	1	4.62e-29		21	0.276596	0.961538	0.038462	0.5	0.961538	0.038462	0	0.073964	0.073964	0.073964	14.0645	5	1	1	1	-	-	-	-	1	-	-	-	1	-	1	0	1	-	-	-	1	-	-	-	-	-	-	1	-
14063780|F|0-21:T>C-21:T>C	14063780	TGCAGTGAGTGACATTCAATCCTCAACATTCACTCTCGCTTTTCTCACACGTCACTGCTCTTCTCATAT	TGCAGTGAGTGACATTCAATCCTCAACATTCACTCTCGCTTTTCTCACACGTCACTGCTCTTCTCATAT	NC_040279.1_chromosome_1	41798122	1	4.62e-29	21:T>C	21	0.276596	0.961538	0.038462	0.5	0.961538	0.038462	0	0.073964	0.073964	0.073964	14.0645	5	1	0	0	-	-	-	-	0	-	-	-	0	-	0	1	0	-	-	-	0	-	-	-	-	-	-	0	-
14082425|F|0--32:C>T	14082425	TGCAGCTCCATAATGGTACTTTTGGCAGTCTACTCTTCTGAAAATAATGTATTAGTTTATATATTTTCA	TGCAGCTCCATAATGGTACTTTTGGCAGTCTACTCTTCTGAAAATAATGTATTAGTTTATATATTTTCA	NC_040280.1_chromosome_2	23587481	1	2.15e-27		32	0.276596	0.961538	0.038462	0.5	0.961538	0.038462	0	0.073964	0.073964	0.073964	6.375	5.5	1	-	-	-	-	-	1	-	-	0	-	1	1	1	1	-	1	1	1	-	-	-	-	-	-	-	-	-
14082425|F|0-32:C>T-32:C>T	14082425	TGCAGCTCCATAATGGTACTTTTGGCAGTCTATTCTTCTGAAAATAATGTTTTAGTTTATATATTTTCA	TGCAGCTCCATAATGGTACTTTTGGCAGTCTATTCTTCTGAAAATAATGTTTTAGTTTATATATTTTCA	NC_040280.1_chromosome_2	23587481	1	2.15e-27	32:C>T	32	0.276596	0.961538	0.038462	0.5	0.961538	0.038462	0	0.073964	0.073964	0.073964	6.375	5.5	1	-	-	-	-	-	0	-	-	1	-	0	0	0	0	-	0	0	0	-	-	-	-	-	-	-	-	-
14063564|F|0--46:G>A	14063564	TGCAGACAAAGAAGCTGTTACAAAGGCTTTGACAGGTTTTTACTTTGTTGTGTTTAGTTGAATTTTAGA	TGCAGACAAAGAAGCTGTTACAAAGGCTTTGACAGGTTTTTACTTTGTTGTGTTTAGTTGAATTTTAGA	NC_040282.1_chromosome_4	31124203	1	7.73e-27		46	0.276596	0.923077	0.076923	0.5	0.923077	0.076923	0	0.142012	0.142012	0.142012	12.1333	37.5	1	1	-	1	1	1	1	-	-	1	1	-	-	1	-	1	-	-	-	-	-	-	-	-	-	-	-	-
14063564|F|0-46:G>A-46:G>A	14063564	TGCAGACAAAGAAGCTGTTACAAAGGCTTTGACAGGTTTTTACTTTATTGTGTTTAGTTGAATTTTACA	TGCAGACAAAGAAGCTGTTACAAAGGCTTTGACAGGTTTTTACTTTATTGTGTTTAGTTGAATTTTACA	NC_040282.1_chromosome_4	31124203	1	7.73e-27	46:G>A	46	0.276596	0.923077	0.076923	0.5	0.923077	0.076923	0	0.142012	0.142012	0.142012	12.1333	37.5	1	0	-	0	0	0	0	-	-	0	0	-	-	0	-	0	-	-	-	-	-	-	-	-	-	-	-	-
14082687|F|0--54:G>A	14082687	TGCAGGTAATTGAAGAGAGGATTCACTAAATAAGAAAAAAGGGAGTCACTTGGTGAGGAAAGTATTTGA	TGCAGGTAATTGAAGAGAGGATTCACTAAATAAGAAAAAAGGGAGTCACTTGGTGAGGAAAGTATTTGA	NC_040282.1_chromosome_4	31462588	1	4.62e-29		54	0.276596	0.884615	0.115385	0.5	0.884615	0.115385	0	0.204142	0.204142	0.204142	8	7	1	-	-	0	1	1	1	-	1	1	-	-	-	-	1	-	-	1	1	-	-	-	-	-	-	0	-	-
14082687|F|0-54:G>A-54:G>A	14082687	TGCAGGTAATTGAAGAGAGGATTCACTAAATAAGAAAAAAGGGAGTCACTTGGTAAGGAAAGTATTTGA	TGCAGGTAATTGAAGAGAGGATTCACTAAATAAGAAAAAAGGGAGTCACTTGGTAAGGAAAGTATTTGA	NC_040282.1_chromosome_4	31462588	1	4.62e-29	54:G>A	54	0.276596	0.884615	0.115385	0.5	0.884615	0.115385	0	0.204142	0.204142	0.204142	8	7	1	-	-	1	0	0	0	-	0	0	-	-	-	-	0	-	-	0	0	-	-	-	-	-	-	1	-	-
14087348|F|0--61:T>C	14087348	TGCAGTTCTTCAAAGAGGAAGGTAATTCACCCATTAGGTTATTGTTTCGTAAAACCAAGACTTCCAATT	TGCAGTTCTTCAAAGAGGAAGGTAATTCACCCATTAGGTTATTGTTTCGTAAAACCAAGACTTCCAATT	NC_040282.1_chromosome_4	34341204	9	1.66e-28		61	0.276596	0.692308	0.307692	0.5	0.692308	0.307692	0	0.426036	0.426036	0.426036	17.5417	16.5556	1	-	-	-	0	-	1	-	-	1	-	-	-	1	0	1	-	1	0	-	1	0	0	-	0	-	0	0
14087348|F|0-61:T>C-61:T>C	14087348	TGCAGTTCTTCAAAGTGGAAGGTAATTCACCCATTAGGTTATTGTTTCGTAAAACCAAGACCTCCAATT	TGCAGTTCTTCAAAGTGGAAGGTAATTCACCCATTAGGTTATTGTTTCGTAAAACCAAGACCTCCAATT	NC_040282.1_chromosome_4	34341204	9	1.66e-28	61:T>C	61	0.276596	0.692308	0.307692	0.5	0.692308	0.307692	0	0.426036	0.426036	0.426036	17.5417	16.5556	1	-	-	-	1	-	0	-	-	0	-	-	-	0	1	0	-	0	1	-	0	1	1	-	1	-	1	1
35153629|F|0--28:T>C	35153629	TGCAGGGGCATGTGGTTGATCACTCACTTCTACATTTCGATTTTCAATCTCATAATGCTCATTGCCCTC	TGCAGGGGCATGTGGTTGATCACTCACTTCTACATTTCGATTTTCAATCTCATAATGCTCATTGCCCTC	NC_040282.1_chromosome_4	34569118	1	1e-25		28	0.276596	0.730769	0.269231	0.5	0.730769	0.269231	0	0.393491	0.393491	0.393491	7.47619	5.5	1	-	1	-	-	0	0	-	-	-	-	-	1	-	1	-	0	-	0	-	-	1	1	-	1	-	1	1
35153629|F|0-28:T>C-28:T>C	35153629	TGCAGGGGCAAGTGGTTGATCAGTCACTCCTACATTTCGATTTTCAATCTCATAATGCTCTTTGCCCTC	TGCAGGGGCAAGTGGTTGATCAGTCACTCCTACATTTCGATTTTCAATCTCATAATGCTCTTTGCCCTC	NC_040282.1_chromosome_4	34569118	1	1e-25	28:T>C	28	0.276596	0.730769	0.269231	0.5	0.730769	0.269231	0	0.393491	0.393491	0.393491	7.47619	5.5	1	-	0	-	-	1	1	-	-	-	-	-	0	-	0	-	1	-	1	-	-	0	0	-	0	-	0	0
25364400|F|0--52:G>T	25364400	TGCAGAAACTAAAAACAGAGAAAAATGCAGTAGATAATCATGAGTGCTGATAGGATAGGGAACACAAGA	TGCAGAAACTAAAAACAGAGAAAAATGCAGTAGATAATCATGAGTGCTGATAGGATAGGGAACACAAGA	NC_040282.1_chromosome_4	41565730	1	4.65e-24		52	0.276596	0.076923	0.923077	0.5	0.076923	0.923077	0	0.142012	0.142012	0.142012	6	6.66667	1	0	-	-	-	-	-	-	-	-	0	-	-	-	-	-	-	-	-	-	-	-	-	0	-	-	-	-
25364400|F|0-52:G>T-52:G>T	25364400	TGCAGAAACTAAAAACAGAGAAAAATGCAGTAGATAATCATGAGTGCTGATATGATAGGGAACACAAGA	TGCAGAAACTAAAAACAGAGAAAAATGCAGTAGATAATCATGAGTGCTGATATGATAGGGAACACAAGA	NC_040282.1_chromosome_4	41565730	1	4.65e-24	52:G>T	52	0.276596	0.076923	0.923077	0.5	0.076923	0.923077	0	0.142012	0.142012	0.142012	6	6.66667	1	1	-	-	-	-	-	-	-	-	1	-	-	-	-	-	-	-	-	-	-	-	-	1	-	-	-	-
14087625|F|0--16:C>A	14087625	TGCAGGTGAATCGTTTCTTCTGGGGTTTGGTTGAAGGGATAACTATTTATAAGGAATTACAGATCGGAA	TGCAGGTGAATCGTTTCTTCTGGGGTTTGGTTGAAGGGATAACTATTTATAAGGAATTAC	NC_040283.1_chromosome_5	1869434	2	1.37e-23		16	0.276596	0.230769	0.769231	0.5	0.230769	0.769231	0	0.35503	0.35503	0.35503	24.625	20.5714	1	-	-	0	-	-	0	-	0	-	1	0	0	-	-	0	0	0	0	-	-	-	-	0	0	0	-	-
14087625|F|0-16:C>A-16:C>A	14087625	TGCAGGTGAATCGTTTATTCTGGGGTTTGTTTGAAGGGATATCTATTTATAAGGAATTACAGATCGGAA	TGCAGGTGAATCGTTTATTCTGGGGTTTGTTTGAAGGGATATCTATTTATAAGGAATTAC	NC_040283.1_chromosome_5	1869434	2	1.37e-23	16:C>A	16	0.276596	0.230769	0.769231	0.5	0.230769	0.769231	0	0.35503	0.35503	0.35503	24.625	20.5714	1	-	-	1	-	-	1	-	1	-	0	1	1	-	-	1	1	1	1	-	-	-	-	1	1	1	-	-
28201791|F|0--42:C>A	28201791	TGCAGATTAATTAAGTTTTTGGGACCAATGTCCGTTCATTACCACCAATTTTTATTCAATTACAGATCG	TGCAGATTAATTAAGTTTTTGGGACCAATGTCCGTTCATTACCACCAATTTTTATTCAATTAC	NC_040283.1_chromosome_5	3157954	1	3.19e-25		42	0.276596	0.961538	0.038462	0.5	0.961538	0.038462	0	0.073964	0.073964	0.073964	4.46154	5	1	1	-	-	1	-	1	-	-	-	-	-	-	-	-	-	1	1	1	-	-	-	-	-	0	-	-	1
28201791|F|0-42:C>A-42:C>A	28201791	TGCAGATTAATTAAGTTTTTGGGACCAATGTCCGTTCATTACATCCAATTTTTATCCAATTACAGATCG	TGCAGATTAATTAAGTTTTTGGGACCAATGTCCGTTCATTACATCCAATTTTTATCCAATTAC	NC_040283.1_chromosome_5	3157954	1	3.19e-25	42:C>A	42	0.276596	0.961538	0.038462	0.5	0.961538	0.038462	0	0.073964	0.073964	0.073964	4.46154	5	1	0	-	-	0	-	0	-	-	-	-	-	-	-	-	-	0	0	0	-	-	-	-	-	1	-	-	0
14087192|F|0--31:T>C	14087192	TGCAGTAATGCGTGACACATTTCTCAAGCTATAGACATTTACAGATCGGAAGAGCGGTTCAGCAGGAAT	TGCAGTAATGCGTGACACATTTCTCAAGCTATAGACATTTAC	NC_040284.1_chromosome_6	14466017	107	9.48e-13		31	0.276596	0.038462	0.961538	0.5	0.038462	0.961538	0	0.073964	0.073964	0.073964	6	6.13333	1	-	-	0	-	-	0	0	0	-	-	-	0	-	-	-	-	0	-	-	-	1	0	-	-	-	0	-
14087192|F|0-31:T>C-31:T>C	14087192	TGCAGTAATGTGTGACACATTTCTCAAGCTACAGACATTTACAGATCGGAAGAGCGGTTCAGCAGGAAT	TGCAGTAATGTGTGACACATTTCTCAAGCTACAGACATTTAC	NC_040284.1_chromosome_6	14466017	107	9.48e-13	31:T>C	31	0.276596	0.038462	0.961538	0.5	0.038462	0.961538	0	0.073964	0.073964	0.073964	6	6.13333	1	-	-	1	-	-	1	1	1	-	-	-	1	-	-	-	-	1	-	-	-	0	1	-	-	-	1	-
14063592|F|0--45:T>G	14063592	TGCAGCAGGAGGAGGAGGAGGAGGACACTTGCTAGGTTTTTTCTCTTTTGGAGGAGGTGGTGCTCCATA	TGCAGCAGGAGGAGGAGGAGGAGGACACTTGCTAGGTTTTTTCTCTTTTGGAGGAGGTGGTGCTCCATA	NC_040284.1_chromosome_6	19233247	1	4.62e-29		45	0.276596	0.346154	0.653846	0.5	0.346154	0.653846	0	0.452663	0.452663	0.452663	7.5	5.68421	1	0	1	-	-	-	-	-	-	-	1	1	-	-	-	-	-	-	-	-	-	-	-	-	-	-	-	-
14063592|F|0-45:T>G-45:T>G	14063592	TGCAGCAGGAGGAGGAGGAGGAGGACACTTGCTAGGTTTTTTCTCGTTTGGAGGAGGTGGTGCTCCATA	TGCAGCAGGAGGAGGAGGAGGAGGACACTTGCTAGGTTTTTTCTCGTTTGGAGGAGGTGGTGCTCCATA	NC_040284.1_chromosome_6	19233247	1	4.62e-29	45:T>G	45	0.276596	0.346154	0.653846	0.5	0.346154	0.653846	0	0.452663	0.452663	0.452663	7.5	5.68421	1	1	0	-	-	-	-	-	-	-	0	0	-	-	-	-	-	-	-	-	-	-	-	-	-	-	-	-
35153437|F|0--56:A>G	35153437	TGCAGCTTCTTCTTCAACAGCCTGTGATGCTGGGAGAAGGGTGCAAATGAGGTTGCAGTCTCCATACAC	TGCAGCTTCTTCTTCAACAGCCTGTGATGCTGGGAGAAGGGTGCAAATGAGGTTGCAGTCTCCATACAC	NC_040286.1_chromosome_8	3681494	4	4.62e-29		56	0.276596	0.961538	0.038462	0.5	0.961538	0.038462	0	0.073964	0.073964	0.073964	5.27586	5	1	-	-	1	-	-	-	1	1	-	1	1	-	1	-	-	-	-	-	1	-	1	1	1	1	-	-	-
35153437|F|0-56:A>G-56:A>G	35153437	TGCAGCTTCTTCTTCAACAGCCTGTGATGCTGGGAGAAGGGTGCAGATGAGGTTGCGGTCACCATACAC	TGCAGCTTCTTCTTCAACAGCCTGTGATGCTGGGAGAAGGGTGCAGATGAGGTTGCGGTCACCATACAC	NC_040286.1_chromosome_8	3681494	4	4.62e-29	56:A>G	56	0.276596	0.961538	0.038462	0.5	0.961538	0.038462	0	0.073964	0.073964	0.073964	5.27586	5	1	-	-	0	-	-	-	0	0	-	0	0	-	0	-	-	-	-	-	0	-	0	0	0	0	-	-	-
62449698|F|0--16:C>T	62449698	TGCAGCTTCAAAACTACAAAGTGATAACAAGTTACAGATCGGAAGAGCGGTTCAGCAGGAATGCCGAGA	TGCAGCTTCAAAACTACAAAGTGATAACAAGTTAC	NC_040286.1_chromosome_8	6700207	1	1.3e-09		16	0.276596	0.923077	0.076923	0.5	0.923077	0.076923	0	0.142012	0.142012	0.142012	41.1282	12.25	1	-	1	-	-	-	1	1	1	1	-	1	1	1	-	1	1	1	1	1	1	-	-	-	-	-	1	-
62449698|F|0-16:C>T-16:C>T	62449698	TGCAGCTTCAAAACTATGAAGTTATAACAAGTTACAGATCGGAAGAGCGGTTCAGCAGGAATGCCGAGA	TGCAGCTTCAAAACTATGAAGTTATAACAAGTTAC	NC_040286.1_chromosome_8	6700207	1	1.3e-09	16:C>T	16	0.276596	0.923077	0.076923	0.5	0.923077	0.076923	0	0.142012	0.142012	0.142012	41.1282	12.25	1	-	0	-	-	-	0	0	0	0	-	0	0	0	-	0	0	0	0	0	0	-	-	-	-	-	0	-
35153963|F|0--66:A>T	35153963	TGCAGTTACTAGAATGTCCACCAAATCCAGTACAGTTGTAAAATTGGAACACAAATGAAAACATGTAAG	TGCAGTTACTAGAATGTCCACCAAATCCAGTACAGTTGTAAAATTGGAACACAAATGAAAACATGTAAG	NC_040286.1_chromosome_8	28439810	1	2.15e-27		66	0.276596	0.923077	0.076923	0.5	0.923077	0.076923	0	0.142012	0.142012	0.142012	3.83333	4.5	1	-	-	-	-	-	1	1	1	1	-	-	1	1	1	1	1	1	1	1	1	-	1	-	1	-	1	-
35153963|F|0-66:A>T-66:A>T	35153963	TGCAGTTACTAGAATGTCCATCAAATCCAGTACAGTTGTAAAATTGGAACACAAATGAAAACATGTTAC	TGCAGTTACTAGAATGTCCATCAAATCCAGTACAGTTGTAAAATTGGAACACAAATGAAAACATGTTAC	NC_040286.1_chromosome_8	28439810	1	2.15e-27	66:A>T	66	0.276596	0.923077	0.076923	0.5	0.923077	0.076923	0	0.142012	0.142012	0.142012	3.83333	4.5	1	-	-	-	-	-	0	0	0	0	-	-	0	0	0	0	0	0	0	0	0	-	0	-	0	-	0	-
14058505|F|0--64:T>C	14058505	TGCAGTAGACGTCAATATCCTAAGAACACAGTAGACAAAGTTTTGGGGTAACAAAGTTTTTTTTTATAA	TGCAGTAGACGTCAATATCCTAAGAACACAGTAGACAAAGTTTTGGGGTAACAAAGTTTTTTTTTATAA	NC_040286.1_chromosome_8	29461728	1	7.73e-27		64	0.276596	0.961538	0.038462	0.5	0.961538	0.038462	0	0.073964	0.073964	0.073964	6.38889	14	1	-	-	-	1	1	1	1	1	-	-	-	1	1	-	1	1	1	1	-	-	1	-	-	1	-	-	1
14058505|F|0-64:T>C-64:T>C	14058505	TGCAGTAGACGTCAATATCCTAAGAACACAGTAGACAAAGTTTTGGGGTAACAAAGTTTTTTTTCATAA	TGCAGTAGACGTCAATATCCTAAGAACACAGTAGACAAAGTTTTGGGGTAACAAAGTTTTTTTTCATAA	NC_040286.1_chromosome_8	29461728	1	7.73e-27	64:T>C	64	0.276596	0.961538	0.038462	0.5	0.961538	0.038462	0	0.073964	0.073964	0.073964	6.38889	14	1	-	-	-	0	0	0	0	0	-	-	-	0	0	-	0	0	0	0	-	-	0	-	-	0	-	-	0
14087669|F|0--56:C>G	14087669	TGCAGGGCAATATTTCAGAATCAATTTTCTACCTTGTCAACCTTACTCAATTATCTCTCTCATCGAACA	TGCAGGGCAATATTTCAGAATCAATTTTCTACCTTGTCAACCTTACTCAATTATCTCTCTCATCGAACA	NC_040286.1_chromosome_8	37046459	6	2.78e-26		56	0.276596	0.846154	0.153846	0.5	0.846154	0.153846	0	0.260355	0.260355	0.260355	7.84	4.2	1	-	-	1	1	1	-	-	-	-	-	-	-	1	-	-	-	-	0	-	-	1	0	1	1	1	0	-
14087669|F|0-56:C>G-56:C>G	14087669	TGCAGGGCAATATTTCAGAATCAATTTTCAACCTTGTCAACCTTACTGCCTTATATGTGTCATCGAACA	TGCAGGGCAATATTTCAGAATCAATTTTCAACCTTGTCAACCTTACTGCCTTATATGTGTCATCGAACA	NC_040286.1_chromosome_8	37046459	6	2.78e-26	56:C>G	56	0.276596	0.846154	0.153846	0.5	0.846154	0.153846	0	0.260355	0.260355	0.260355	7.84	4.2	1	-	-	0	0	0	-	-	-	-	-	-	-	0	-	-	-	-	1	-	-	0	1	0	0	0	1	-
42215871|F|0--12:A>G	42215871	TGCAGCTACAACAGTCTGGGCTATGACCTTACTACTAAAAAATCCAAGAGTAATGAAGAAAGTTCAAGA	TGCAGCTACAACAGTCTGGGCTATGACCTTACTACTAAAAAATCCAAGAGTAATGAAGAAAGTTCAAGA	NC_040288.1_chromosome_10	16153925	2	1e-25		12	0.276596	0.884615	0.115385	0.5	0.884615	0.115385	0	0.204142	0.204142	0.204142	4.78261	4.66667	1	1	-	-	-	-	-	-	-	-	1	-	-	-	-	-	-	-	-	-	-	0	-	-	1	-	-	-
42215871|F|0-12:A>G-12:A>G	42215871	TGCAGCTACAACGGTCTGGGCTATGACCTTACTACTAAAAAATCCAAGAGTAATGAAAAAAGTTCAAGA	TGCAGCTACAACGGTCTGGGCTATGACCTTACTACTAAAAAATCCAAGAGTAATGAAAAAAGTTCAAGA	NC_040288.1_chromosome_10	16153925	2	1e-25	12:A>G	12	0.276596	0.884615	0.115385	0.5	0.884615	0.115385	0	0.204142	0.204142	0.204142	4.78261	4.66667	1	0	-	-	-	-	-	-	-	-	0	-	-	-	-	-	-	-	-	-	-	1	-	-	0	-	-	-
62049562|F|0--7:T>G	62049562	TGCAGCTTTTTTTCTAGTATACAATGACAAATTTCAATCCAAAGGCCCTCAAAATAATTCCATGACCAT	TGCAGCTTTTTTTCTAGTATACAATGACAAATTTCAATCCAAAGGCCCTCAAAATAATTCCATGACCAT	NC_040288.1_chromosome_10	30947280	22	4.62e-29		7	0.276596	0.961538	0.038462	0.5	0.961538	0.038462	0	0.073964	0.073964	0.073964	4.44	4	1	1	-	-	-	-	-	-	-	-	-	-	0	-	-	-	-	-	-	-	-	-	-	-	-	-	-	-
62049562|F|0-7:T>G-7:T>G	62049562	TGCAGCTGTTTTTCTACTATACAATGACAAATTTGAATCCAAAGGCCCTCAAAATAATTCCATGACCAT	TGCAGCTGTTTTTCTACTATACAATGACAAATTTGAATCCAAAGGCCCTCAAAATAATTCCATGACCAT	NC_040288.1_chromosome_10	30947280	22	4.62e-29	7:T>G	7	0.276596	0.961538	0.038462	0.5	0.961538	0.038462	0	0.073964	0.073964	0.073964	4.44	4	1	0	-	-	-	-	-	-	-	-	-	-	1	-	-	-	-	-	-	-	-	-	-	-	-	-	-	-
25363556|F|0--42:A>G	25363556	TGCAGCTACCGTGTCTGAGAAGAGATGAGTAGTGTGGGAGATAAGATAGGCGGTGGCTGCCACAAATAA	TGCAGCTACCGTGTCTGAGAAGAGATGAGTAGTGTGGGAGATAAGATAGGCGGTGGCTGCCACAAATAA	NC_040288.1_chromosome_10	41256881	5	2.15e-27		42	0.276596	0.346154	0.653846	0.5	0.346154	0.653846	0	0.452663	0.452663	0.452663	11.1429	8.5	1	-	-	-	-	-	-	-	-	-	-	1	-	1	-	0	1	1	-	-	0	-	-	-	-	-	-	-
25363556|F|0-42:A>G-42:A>G	25363556	TGCAGCTACTGTGTCTGAGAAGAGATGAGTAGTGTGGGAGATGAGATAGGCGGTGGCTGCCACAAATAA	TGCAGCTACTGTGTCTGAGAAGAGATGAGTAGTGTGGGAGATGAGATAGGCGGTGGCTGCCACAAATAA	NC_040288.1_chromosome_10	41256881	5	2.15e-27	42:A>G	42	0.276596	0.346154	0.653846	0.5	0.346154	0.653846	0	0.452663	0.452663	0.452663	11.1429	8.5	1	-	-	-	-	-	-	-	-	-	-	0	-	0	-	1	0	0	-	-	1	-	-	-	-	-	-	-
14083299|F|0--18:T>G	14083299	TGCAGTGCTTTCTAGTTATTGTGTATTACTAGCAACCATAATCAAGTCATACATGTCAATCATATATAT	TGCAGTGCTTTCTAGTTATTGTGTATTACTAGCAACCATAATCAAGTCATACATGTCAATCATATATAT	NC_040289.1_chromosome_11	1664816	1	4.62e-29		18	0.276596	0.961538	0.038462	0.5	0.961538	0.038462	0	0.073964	0.073964	0.073964	9.85714	29	1	-	-	-	1	1	1	1	-	-	-	1	-	1	1	1	-	-	1	1	-	-	-	-	-	1	1	-
14083299|F|0-18:T>G-18:T>G	14083299	TGCAGTGCTTTCTAGTTAGTGTGTATTACTAGCAACCATAATCAAGTCATACATGTCAATCATATATAT	TGCAGTGCTTTCTAGTTAGTGTGTATTACTAGCAACCATAATCAAGTCATACATGTCAATCATATATAT	NC_040289.1_chromosome_11	1664816	1	4.62e-29	18:T>G	18	0.276596	0.961538	0.038462	0.5	0.961538	0.038462	0	0.073964	0.073964	0.073964	9.85714	29	1	-	-	-	0	0	0	0	-	-	-	0	-	0	0	0	-	-	0	0	-	-	-	-	-	0	0	-
14088411|F|0--7:G>T	14088411	TGCAGAAGGAAGGGAAATTGAAGAAAAAGAAAATGATTATGGCAAAGGTAGTAGAGAAACAAGGTGTTT	TGCAGAAGGAAGGGAAATTGAAGAAAAAGAAAATGATTATGGCAAAGGTAGTAGAGAAACAAGGTGTTT	NW_021010806.1_contig_100	16018	8	7.78e-22		7	0.276596	0.730769	0.269231	0.5	0.730769	0.269231	0	0.393491	0.393491	0.393491	4.30769	5.14286	1	-	-	1	-	-	-	1	1	-	-	-	-	1	-	1	-	1	1	1	-	-	-	-	-	1	1	-
14088411|F|0-7:G>T-7:G>T	14088411	TGCAGAATGAAGGGAAATTGAAGAAAAAGATAAAGATGATGGAAAAGGATGTAGAGAAACAAGGTGTTT	TGCAGAATGAAGGGAAATTGAAGAAAAAGATAAAGATGATGGAAAAGGATGTAGAGAAACAAGGTGTTT	NW_021010806.1_contig_100	16018	8	7.78e-22	7:G>T	7	0.276596	0.730769	0.269231	0.5	0.730769	0.269231	0	0.393491	0.393491	0.393491	4.30769	5.14286	1	-	-	0	-	-	-	0	0	-	-	-	-	0	-	0	-	0	0	0	-	-	-	-	-	0	0	-
100061426|F|0--66:A>G	100061426	TGCAGTATTTTTTTTTCAAAAACGCACACGTTGCTGCCAGCACTGTTTTTTATGTGGACCACTCAAAGA	TGCAGTATTTTTTTTTCAAAAACGCACACGTTGCTGCCAGCACTGTTTTTTATGTGGACCACTCAAAGA	NW_021010919.1_contig_216	34044	82	1e-25		66	0.276596	0.038462	0.961538	0.5	0.038462	0.961538	0	0.073964	0.073964	0.073964	5	4.76923	1	0	-	-	-	-	-	0	-	-	-	-	-	-	-	0	-	-	0	-	-	-	-	-	-	-	-	-
100061426|F|0-66:A>G-66:A>G	100061426	TGCAGTATTTTTTTTTCAAAAACGCACACGTTGCTGCCAGCACTGTTTTTTATGTGGACCACTCAAGAT	TGCAGTATTTTTTTTTCAAAAACGCACACGTTGCTGCCAGCACTGTTTTTTATGTGGACCACTCAAGAT	NW_021010919.1_contig_216	34044	82	1e-25	66:A>G	66	0.276596	0.038462	0.961538	0.5	0.038462	0.961538	0	0.073964	0.073964	0.073964	5	4.76923	1	1	-	-	-	-	-	1	-	-	-	-	-	-	-	1	-	-	1	-	-	-	-	-	-	-	-	-
100093280|F|0--53:A>G	100093280	TGCAGAATCGTGGTGGCCGGAAACGGCGGTGGCTGCCGTGGGGGTTGATGGTGATGGCTAGGGTTTGGG	TGCAGAATCGTGGTGGCCGGAAACGGCGGTGGCTGCCGTGGGGGTTGATGGTGATGGCTAGGGTTTGGG	NW_021010968.1_contig_264	28576	16	1e-25		53	0.276596	0.038462	0.961538	0.5	0.038462	0.961538	0	0.073964	0.073964	0.073964	5	3.76923	1	-	0	-	-	-	0	-	-	0	-	0	0	0	-	-	-	0	-	-	-	-	0	-	-	-	-	-
100093280|F|0-53:A>G-53:A>G	100093280	TGCAGAATTGTGGTGGCCGGAAACGGCGGTGGCTGCCGTGGGGGTTCATGGTGGCGGCTAGGGTTTGGG	TGCAGAATTGTGGTGGCCGGAAACGGCGGTGGCTGCCGTGGGGGTTCATGGTGGCGGCTAGGGTTTGGG	NW_021010968.1_contig_264	28576	16	1e-25	53:A>G	53	0.276596	0.038462	0.961538	0.5	0.038462	0.961538	0	0.073964	0.073964	0.073964	5	3.76923	1	-	1	-	-	-	1	-	-	1	-	1	1	1	-	-	-	1	-	-	-	-	1	-	-	-	-	-
100084558|F|0--53:T>C	100084558	TGCAGCCACAGTAGAAGCAGGCGCGTCTCCAACCAGAGCAACAACGTTCGCATTCTCCAAGCACAACAA	TGCAGCCACAGTAGAAGCAGGCGCGTCTCCAACCAGAGCAACAACGTTCGCATTCTCCAAGCACAACAA	NW_021011417.1_contig_691	73651	8	2.15e-27		53	0.276596	0.038462	0.961538	0.5	0.038462	0.961538	0	0.073964	0.073964	0.073964	42	12.7308	1	0	-	-	-	-	-	-	-	-	-	-	-	-	-	-	-	-	-	-	-	-	-	-	-	-	-	-
100084558|F|0-53:T>C-53:T>C	100084558	TGCAGCCACAGTAGAAGCAGACGCGTCTCCAACCAGAGCAACAACATTCGCATCCTCCAAGCACAACAA	TGCAGCCACAGTAGAAGCAGACGCGTCTCCAACCAGAGCAACAACATTCGCATCCTCCAAGCACAACAA	NW_021011417.1_contig_691	73651	8	2.15e-27	53:T>C	53	0.276596	0.038462	0.961538	0.5	0.038462	0.961538	0	0.073964	0.073964	0.073964	42	12.7308	1	1	-	-	-	-	-	-	-	-	-	-	-	-	-	-	-	-	-	-	-	-	-	-	-	-	-	-
25354882|F|0--19:A>G	25354882	TGCAGCCAAAGGAGCAAGCAGAAACCCTAATTTGGGAGAGAGAAGGAGCTGCCACGTGTCATCCTCTCA	TGCAGCCAAAGGAGCAAGCAGAAACCCTAATTTGGGAGAGAGAAGGAGCTGCCACGTGTCATCCTCTCA	NW_021011454.1_contig_79	39799	23	2.15e-27		19	0.276596	0.153846	0.846154	0.5	0.153846	0.846154	0	0.260355	0.260355	0.260355	11	5.8	1	-	0	-	-	-	0	0	-	-	-	0	-	-	-	-	0	0	-	-	-	0	-	-	-	-	1	-
25354882|F|0-19:A>G-19:A>G	25354882	TGCAGCCAAAGGAGCAAGCGGAAACCCTAATTTGGGAGAGAGAAGGAGCTTCCACGTGTCATCCTCTCA	TGCAGCCAAAGGAGCAAGCGGAAACCCTAATTTGGGAGAGAGAAGGAGCTTCCACGTGTCATCCTCTCA	NW_021011454.1_contig_79	39799	23	2.15e-27	19:A>G	19	0.276596	0.153846	0.846154	0.5	0.153846	0.846154	0	0.260355	0.260355	0.260355	11	5.8	1	-	1	-	-	-	1	1	-	-	-	1	-	-	-	-	1	1	-	-	-	1	-	-	-	-	0	-
14087465|F|0--16:G>T	14087465	TGCAGCAAATTTTTTTGCAAAAAAATCAATTCGAAAATCAGCAGGTACTTTTTCATACAAATTCAAAAT	TGCAGCAAATTTTTTTGCAAAAAAATCAATTCGAAAATCAGCAGGTACTTTTTCATACAAATTCAAAAT		0	0	999		16	0.276596	0.384615	0.615385	0.5	0.384615	0.615385	0	0.473373	0.473373	0.473373	31.2222	21.2857	1	-	-	1	0	0	0	1	1	0	-	1	1	0	1	-	-	0	1	-	1	1	-	-	-	0	-	-
14087465|F|0-16:G>T-16:G>T	14087465	TGCAGCAAATTTTTTTTCGAAAAAATCAATTTGAAAATCAGCATGTACTTTTTCCTACAAATTCAAATT	TGCAGCAAATTTTTTTTCGAAAAAATCAATTTGAAAATCAGCATGTACTTTTTCCTACAAATTCAAATT		0	0	999	16:G>T	16	0.276596	0.384615	0.615385	0.5	0.384615	0.615385	0	0.473373	0.473373	0.473373	31.2222	21.2857	1	-	-	0	1	1	1	0	0	1	-	0	0	1	0	-	-	1	0	-	0	0	-	-	-	1	-	-
25366122|F|0--11:T>G	25366122	TGCAGCTGAGATACAATCAGTTACAGATCGGAAGAGCGGTTCAGCAGGAATGCCGAGACCGATCTCGTA	TGCAGCTGAGATACAATCAGTTAC		0	0	999		11	0.276596	0.692308	0.307692	0.5	0.692308	0.307692	0	0.426036	0.426036	0.426036	7.05556	5.88889	1	-	-	-	-	-	-	-	-	-	-	-	-	-	-	-	-	0	0	1	-	-	-	-	-	-	-	-
25366122|F|0-11:T>G-11:T>G	25366122	TGCAGCTGAGAGACAACCAGTTACAGATCGGAAGAGCGGTTCAGCAGGAATGCCGAGACCGATCTCGTA	TGCAGCTGAGAGACAACCAGTTAC		0	0	999	11:T>G	11	0.276596	0.692308	0.307692	0.5	0.692308	0.307692	0	0.426036	0.426036	0.426036	7.05556	5.88889	1	-	-	-	-	-	-	-	-	-	-	-	-	-	-	-	-	1	1	0	-	-	-	-	-	-	-	-
14062134|F|0--50:C>G	14062134	TGCAGATTTCAGAGCTTGGCGAAATAGATCTCAGAAGTAGGCTAGGACTACAAGAGATATGGCATGGCT	TGCAGATTTCAGAGCTTGGCGAAATAGATCTCAGAAGTAGGCTAGGACTACAAGAGATATGGCATGGCT		0	0	999		50	0.276596	0.769231	0.230769	0.5	0.769231	0.230769	0	0.35503	0.35503	0.35503	23.2692	56	1	-	-	-	-	-	1	1	-	1	-	-	-	1	-	-	1	1	1	1	-	1	-	-	-	1	1	1
14062134|F|0-50:C>G-50:C>G	14062134	TGCAGATTTCAGAGCTTGGCGAAATAGATCTCAGAAGTAGGCTAGGACTAGAAGAGATATGGCATGGCT	TGCAGATTTCAGAGCTTGGCGAAATAGATCTCAGAAGTAGGCTAGGACTAGAAGAGATATGGCATGGCT		0	0	999	50:C>G	50	0.276596	0.769231	0.230769	0.5	0.769231	0.230769	0	0.35503	0.35503	0.35503	23.2692	56	1	-	-	-	-	-	0	0	-	0	-	-	-	0	-	-	0	0	0	0	-	0	-	-	-	0	0	0
14087381|F|0--15:A>G	14087381	TGCAGATTCACTTGAATTTTGAATGGAACCTTGAAGCTTACAGATCGGAAGAGCGGTTCAGCAGGAATG	TGCAGATTCACTTGAATTTTGAATGGAACCTTGAAGCTTAC		0	0	999		15	0.276596	0.230769	0.769231	0.5	0.230769	0.769231	0	0.35503	0.35503	0.35503	18.8333	12.4074	1	-	-	-	0	0	0	-	-	0	-	-	-	-	-	-	0	0	0	-	-	-	-	0	-	-	0	0
14087381|F|0-15:A>G-15:A>G	14087381	TGCAGATTCACTTGAGTTTTGAATGGAGCCTTGAAGCTTACAGATCGGAAGAGCGGTTCAGCAGGAATG	TGCAGATTCACTTGAGTTTTGAATGGAGCCTTGAAGCTTAC		0	0	999	15:A>G	15	0.276596	0.230769	0.769231	0.5	0.230769	0.769231	0	0.35503	0.35503	0.35503	18.8333	12.4074	1	-	-	-	1	1	1	-	-	1	-	-	-	-	-	-	1	1	1	-	-	-	-	1	-	-	1	1
100051565|F|0--25:C>T	100051565	TGCAGATAAAATTCGCGGTGGATAGCGGGTAGCAGGTATTTTACAGATCGGAAGAGCGGTTCAGCAGGA	TGCAGATAAAATTCGCGGTGGATAGCGGGTAGCAGGTATTTTAC		0	0	999		25	0.276596	0.884615	0.115385	0.5	0.884615	0.115385	0	0.204142	0.204142	0.204142	5.72	4.33333	1	1	0	-	-	-	-	-	-	-	-	-	-	-	-	-	-	-	-	-	-	-	-	1	-	-	-	-
100051565|F|0-25:C>T-25:C>T	100051565	TGCAGATAAAATTCGCGGTGGATAGTGGGTAGCAGGTATTTTACAGATCGGAAGAGCGGTTCAGCAGGA	TGCAGATAAAATTCGCGGTGGATAGTGGGTAGCAGGTATTTTAC		0	0	999	25:C>T	25	0.276596	0.884615	0.115385	0.5	0.884615	0.115385	0	0.204142	0.204142	0.204142	5.72	4.33333	1	0	1	-	-	-	-	-	-	-	-	-	-	-	-	-	-	-	-	-	-	-	-	0	-	-	-	-
100066182|F|0--14:T>C	100066182	TGCAGACCCATAACTAAAAGGAATGTAGAGCAAGCTACATATTTTACAGATCGGAAGAGCGGTTCAGCA	TGCAGACCCATAACTAAAAGGAATGTAGAGCAAGCTACATATTTTAC		0	0	999		14	0.276596	0.115385	0.884615	0.5	0.115385	0.884615	0	0.204142	0.204142	0.204142	6	5.30769	1	-	0	0	-	0	-	-	-	0	0	-	-	-	0	-	-	-	-	-	-	-	-	-	-	1	-	0
100066182|F|0-14:T>C-14:T>C	100066182	TGCAGACCCATAACCAAAAGGAATGCAGAGCGAGTTACATATTTTACAGATCGGAAGAGCGGTTCAGCA	TGCAGACCCATAACCAAAAGGAATGCAGAGCGAGTTACATATTTTAC		0	0	999	14:T>C	14	0.276596	0.115385	0.884615	0.5	0.115385	0.884615	0	0.204142	0.204142	0.204142	6	5.30769	1	-	1	1	-	1	-	-	-	1	1	-	-	-	1	-	-	-	-	-	-	-	-	-	-	0	-	1
14062659|F|0--26:C>T	14062659	TGCAGAGAAAAATACAACACAACAAACTTGTGCACTGACCAAAGACAGAGCACCATGACAGACTGATTG	TGCAGAGAAAAATACAACACAACAAACTTGTGCACTGACCAAAGACAGAGCACCATGACAGACTGATTG		0	0	999		26	0.276596	0.884615	0.115385	0.5	0.884615	0.115385	0	0.204142	0.204142	0.204142	31.5714	17.3333	1	-	1	-	-	-	-	1	1	1	-	1	1	-	1	1	-	-	1	1	1	1	1	-	-	-	1	1
14062659|F|0-26:C>T-26:C>T	14062659	TGCAGAGAAAAATACAACACAACAAATTTGTGCACTGACCAAAGACAGAGCACCATGACAGACTGATTG	TGCAGAGAAAAATACAACACAACAAATTTGTGCACTGACCAAAGACAGAGCACCATGACAGACTGATTG		0	0	999	26:C>T	26	0.276596	0.884615	0.115385	0.5	0.884615	0.115385	0	0.204142	0.204142	0.204142	31.5714	17.3333	1	-	0	-	-	-	-	0	0	0	-	0	0	-	0	0	-	-	0	0	0	0	0	-	-	-	0	0
14075089|F|0--26:C>T	14075089	TGCAGCAGATTAATTTTCTTCCATCACGAGAAACTCAAATCTCCTTTGCAACACTTGTAGCTTCACTTT	TGCAGCAGATTAATTTTCTTCCATCACGAGAAACTCAAATCTCCTTTGCAACACTTGTAGCTTCACTTT		0	0	999		26	0.276596	0.961538	0.038462	0.5	0.961538	0.038462	0	0.073964	0.073964	0.073964	3.72	11	1	-	-	-	-	-	-	-	-	-	1	-	-	-	-	1	-	-	-	-	-	-	-	1	-	-	-	-
14075089|F|0-26:C>T-26:C>T	14075089	TGCAGCAGATTAATTTTCTTCCATCATGAGAAACTCAAATCTCTATTGCAACACTTGTAGCTTCACTTT	TGCAGCAGATTAATTTTCTTCCATCATGAGAAACTCAAATCTCTATTGCAACACTTGTAGCTTCACTTT		0	0	999	26:C>T	26	0.276596	0.961538	0.038462	0.5	0.961538	0.038462	0	0.073964	0.073964	0.073964	3.72	11	1	-	-	-	-	-	-	-	-	-	0	-	-	-	-	0	-	-	-	-	-	-	-	0	-	-	-	-
14076460|F|0--50:T>C	14076460	TGCAGGTGAAAGATTCAGGGATTGAAGATGAAGGTTGGCGATGATGGGAGTTGATGGTTGGGATTTGAA	TGCAGGTGAAAGATTCAGGGATTGAAGATGAAGGTTGGCGATGATGGGAGTTGATGGTTGGGATTTGAA		0	0	999		50	0.276596	0.961538	0.038462	0.5	0.961538	0.038462	0	0.073964	0.073964	0.073964	66.2903	72.5	1	-	1	-	-	-	-	-	-	-	-	0	-	1	-	1	-	1	1	1	-	-	1	1	1	-	1	-
14076460|F|0-50:T>C-50:T>C	14076460	TGCAGGTGAAAGATTCAGGGATTGAAGATGAAGGTTGGCGATGATGGGAGCTGATGGTTGGGATTTGAA	TGCAGGTGAAAGATTCAGGGATTGAAGATGAAGGTTGGCGATGATGGGAGCTGATGGTTGGGATTTGAA		0	0	999	50:T>C	50	0.276596	0.961538	0.038462	0.5	0.961538	0.038462	0	0.073964	0.073964	0.073964	66.2903	72.5	1	-	0	-	-	-	-	-	-	-	-	1	-	0	-	0	-	0	0	0	-	-	0	0	0	-	0	-
14084380|F|0--6:C>A	14084380	TGCAGGCTGGCAGTTCTAACGAGGGAAGATTACAGATCGGAAGAGCGGTTCAGCAGGAATGCCGAGACC	TGCAGGCTGGCAGTTCTAACGAGGGAAGATTAC		0	0	999		6	0.276596	0.961538	0.038462	0.5	0.961538	0.038462	0	0.073964	0.073964	0.073964	34.125	19.5	1	-	-	-	1	1	1	-	-	1	-	-	-	1	-	-	1	1	1	-	-	1	1	-	-	1	1	1
14084380|F|0-6:C>A-6:C>A	14084380	TGCAGGATGGCAGTTCTAACAAGGGGAGATTACAGATCGGAAGAGCGGTTCAGCAGGAATGCCGAGACC	TGCAGGATGGCAGTTCTAACAAGGGGAGATTAC		0	0	999	6:C>A	6	0.276596	0.961538	0.038462	0.5	0.961538	0.038462	0	0.073964	0.073964	0.073964	34.125	19.5	1	-	-	-	0	0	0	-	-	0	-	-	-	0	-	-	0	0	0	-	-	0	0	-	-	0	0	0
42215965|F|0--67:G>A	42215965	TGCAGAAATGTAGGCCCTGGAGAGGGCAACTGCGAGCTGGAACTTGCCTTGAGTCCCTTTGGGCCAAGG	TGCAGAAATGTAGGCCCTGGAGAGGGCAACTGCGAGCTGGAACTTGCCTTGAGTCCCTTTGGGCCAAGG	NC_040279.1_chromosome_1	1437910	1	1e-25		67	0.287234	0.962963	0.037037	0.5	0.962963	0.037037	0	0.071331	0.071331	0.071331	8.5	8	1	1	-	-	-	-	-	-	-	-	-	-	-	-	-	-	-	-	-	-	-	-	-	-	-	-	-	-
42215965|F|0-67:G>A-67:G>A	42215965	TGCAGAAATGTAGGCCCTGGAGAGGGCAACTGCGAGCTGGAACTTGCCTTGAGTCCCTTTGGGCCAAAG	TGCAGAAATGTAGGCCCTGGAGAGGGCAACTGCGAGCTGGAACTTGCCTTGAGTCCCTTTGGGCCAAAG	NC_040279.1_chromosome_1	1437910	1	1e-25	67:G>A	67	0.287234	0.962963	0.037037	0.5	0.962963	0.037037	0	0.071331	0.071331	0.071331	8.5	8	1	0	-	-	-	-	-	-	-	-	-	-	-	-	-	-	-	-	-	-	-	-	-	-	-	-	-	-
100063291|F|0--24:G>A	100063291	TGCAGGAGATTGTGGCGGAACTCCGGCGAGTTGACGGTGGAAGGGGCTGCCATGGCTGAGTCACGAGGA	TGCAGGAGATTGTGGCGGAACTCCGGCGAGTTGACGGTGGAAGGGGCTGCCATGGCTGAGTCACGAGGA	NC_040279.1_chromosome_1	15346949	17	4.62e-29		24	0.287234	0.925926	0.074074	0.5	0.925926	0.074074	0	0.137174	0.137174	0.137174	6.78571	6.66667	1	1	-	-	-	-	-	-	-	-	0	-	1	-	-	-	-	-	-	-	-	-	0	-	-	-	-	-
100063291|F|0-24:G>A-24:G>A	100063291	TGCAGGAGATTGTGGCGGAACTCCAGCGAGTTGACGGTGGAAGGGGCTGCCATGGCTGAGGCACGAGGA	TGCAGGAGATTGTGGCGGAACTCCAGCGAGTTGACGGTGGAAGGGGCTGCCATGGCTGAGGCACGAGGA	NC_040279.1_chromosome_1	15346949	17	4.62e-29	24:G>A	24	0.287234	0.925926	0.074074	0.5	0.925926	0.074074	0	0.137174	0.137174	0.137174	6.78571	6.66667	1	0	-	-	-	-	-	-	-	-	1	-	0	-	-	-	-	-	-	-	-	-	1	-	-	-	-	-
100067363|F|0--8:A>G	100067363	TGCAGTAGACATGAAATGTGAGTCAAGAACATGATGTTAATATGGAAAATGTTACAGATCGGAAGAGCG	TGCAGTAGACATGAAATGTGAGTCAAGAACATGATGTTAATATGGAAAATGTTAC	NC_040280.1_chromosome_2	23097960	1	3.3e-19		8	0.287234	0.037037	0.962963	0.5	0.037037	0.962963	0	0.071331	0.071331	0.071331	4	3.96154	1	-	0	0	0	0	0	0	-	0	-	0	-	0	-	-	0	0	-	0	-	0	1	-	-	-	-	0
100067363|F|0-8:A>G-8:A>G	100067363	TGCAGTAGGCATGAAATGTGAGTCAAGAACATGATGTTAATATGGAAAATGTTACAGATCGGAAGAGCG	TGCAGTAGGCATGAAATGTGAGTCAAGAACATGATGTTAATATGGAAAATGTTAC	NC_040280.1_chromosome_2	23097960	1	3.3e-19	8:A>G	8	0.287234	0.037037	0.962963	0.5	0.037037	0.962963	0	0.071331	0.071331	0.071331	4	3.96154	1	-	1	1	1	1	1	1	-	1	-	1	-	1	-	-	1	1	-	1	-	1	0	-	-	-	-	1
47857467|F|0--29:A>G	47857467	TGCAGGTTGGTGATGCGTCGCGGTGGCCGACGAGGAGATGGTGGCGGCGGCTGCCATGGTGATGGAAGG	TGCAGGTTGGTGATGCGTCGCGGTGGCCGACGAGGAGATGGTGGCGGCGGCTGCCATGGTGATGGAAGG	NC_040281.1_chromosome_3	28922742	10	4.62e-29		29	0.287234	0.962963	0.037037	0.5	0.962963	0.037037	0	0.071331	0.071331	0.071331	8.45455	8	1	-	1	-	1	1	-	1	-	1	-	-	1	1	0	1	-	-	-	1	1	-	1	1	-	-	1	-
47857467|F|0-29:A>G-29:A>G	47857467	TGCAGGTTGGTGATGCGTCGCGGTGGCCGGCGAGGAGATGGCGGCGGCGGATGCCATCGTGATGGAAGG	TGCAGGTTGGTGATGCGTCGCGGTGGCCGGCGAGGAGATGGCGGCGGCGGATGCCATCGTGATGGAAGG	NC_040281.1_chromosome_3	28922742	10	4.62e-29	29:A>G	29	0.287234	0.962963	0.037037	0.5	0.962963	0.037037	0	0.071331	0.071331	0.071331	8.45455	8	1	-	0	-	0	0	-	0	-	0	-	-	0	0	1	0	-	-	-	0	0	-	0	0	-	-	0	-
14073596|F|0--66:C>A	14073596	TGCAGAAAGAGAATACCTGATCCAAATACAAAAGAAAAGTTGTTAGCAAGATTATTTCAACCTCATCAT	TGCAGAAAGAGAATACCTGATCCAAATACAAAAGAAAAGTTGTTAGCAAGATTATTTCAACCTCATCAT	NC_040282.1_chromosome_4	2685080	1	2.15e-27		66	0.287234	0.962963	0.037037	0.5	0.962963	0.037037	0	0.071331	0.071331	0.071331	29.3929	22	1	1	-	-	-	-	-	-	-	-	-	-	-	-	-	1	-	1	-	-	-	-	-	-	-	-	-	-
14073596|F|0-66:C>A-66:C>A	14073596	TGCAGAAAGAGAATACCTGACCCAAATACAAAAGAAAAGTTGTTAGCAAGATTATTTCAACCTCATAAT	TGCAGAAAGAGAATACCTGACCCAAATACAAAAGAAAAGTTGTTAGCAAGATTATTTCAACCTCATAAT	NC_040282.1_chromosome_4	2685080	1	2.15e-27	66:C>A	66	0.287234	0.962963	0.037037	0.5	0.962963	0.037037	0	0.071331	0.071331	0.071331	29.3929	22	1	0	-	-	-	-	-	-	-	-	-	-	-	-	-	0	-	0	-	-	-	-	-	-	-	-	-	-
25363735|F|0--23:C>G	25363735	TGCAGGCAATGGAGCTGTGATAACTCCAACTAATTTGTATGGATTTATAACTGCTAGCTATTTGTGCTC	TGCAGGCAATGGAGCTGTGATAACTCCAACTAATTTGTATGGATTTATAACTGCTAGCTATTTGTGCTC	NC_040282.1_chromosome_4	28417394	1	1e-25		23	0.287234	0.037037	0.962963	0.5	0.037037	0.962963	0	0.071331	0.071331	0.071331	9	15.9167	1	0	-	0	0	0	-	-	0	-	-	0	0	-	0	0	0	1	0	-	-	0	0	-	-	-	0	-
25363735|F|0-23:C>G-23:C>G	25363735	TGCAGGCAATGGAGCTGTGATAAGTCCAACTAATTTGTATGGATTTATAACTGCTAGCTATTTGTGCTC	TGCAGGCAATGGAGCTGTGATAAGTCCAACTAATTTGTATGGATTTATAACTGCTAGCTATTTGTGCTC	NC_040282.1_chromosome_4	28417394	1	1e-25	23:C>G	23	0.287234	0.037037	0.962963	0.5	0.037037	0.962963	0	0.071331	0.071331	0.071331	9	15.9167	1	1	-	1	1	1	-	-	1	-	-	1	1	-	1	1	1	0	1	-	-	1	1	-	-	-	1	-
14078218|F|0--64:C>A	14078218	TGCAGAACCTTATTGAGACTCGCAGAACCTTATTGGGATTTGCAGAAGTTGTCTTGTCTTAGGACGATT	TGCAGAACCTTATTGAGACTCGCAGAACCTTATTGGGATTTGCAGAAGTTGTCTTGTCTTAGGACGATT	NC_040282.1_chromosome_4	31177541	1	4.62e-29		64	0.287234	0.962963	0.037037	0.5	0.962963	0.037037	0	0.071331	0.071331	0.071331	11.7333	8	1	-	1	-	-	-	-	-	-	-	-	1	1	-	-	-	1	-	-	-	-	1	1	1	1	-	-	1
14078218|F|0-64:C>A-64:C>A	14078218	TGCAGAACCTTATTGAGACTCGCAGAACCTTATTGGGATTTGCAGAAGTTGTCTTGTCCTAGGAAGATT	TGCAGAACCTTATTGAGACTCGCAGAACCTTATTGGGATTTGCAGAAGTTGTCTTGTCCTAGGAAGATT	NC_040282.1_chromosome_4	31177541	1	4.62e-29	64:C>A	64	0.287234	0.962963	0.037037	0.5	0.962963	0.037037	0	0.071331	0.071331	0.071331	11.7333	8	1	-	0	-	-	-	-	-	-	-	-	0	0	-	-	-	0	-	-	-	-	0	0	0	0	-	-	0
14085717|F|0--14:C>T	14085717	TGCAGGTTCCTTTCCCCTTTATCCATTATTTTCCCATTGCATAATTCATTTACAGATCGGAAGAGCGGT	TGCAGGTTCCTTTCCCCTTTATCCATTATTTTCCCATTGCATAATTCATTTAC	NC_040282.1_chromosome_4	31688389	1	1.86e-16		14	0.287234	0.333333	0.666667	0.5	0.333333	0.666667	0	0.444444	0.444444	0.444444	38.6	39.9565	1	0	-	-	-	-	-	-	1	0	0	-	-	-	0	-	-	-	0	-	-	-	-	0	0	-	-	-
14085717|F|0-14:C>T-14:C>T	14085717	TGCAGGTTCCTTTCTCTTTTATCTATTATTTTCCCATTGCATAATTCATTTACAGATCGGAAGAGCGGT	TGCAGGTTCCTTTCTCTTTTATCTATTATTTTCCCATTGCATAATTCATTTAC	NC_040282.1_chromosome_4	31688389	1	1.86e-16	14:C>T	14	0.287234	0.333333	0.666667	0.5	0.333333	0.666667	0	0.444444	0.444444	0.444444	38.6	39.9565	1	1	-	-	-	-	-	-	0	1	1	-	-	-	1	-	-	-	1	-	-	-	-	1	1	-	-	-
28203108|F|0--29:C>T	28203108	TGCAGGTTTATTACAACCACTTCCTATTCCAGATCAGATTTGGGAGGATTTAGCAATGGATTTCATTAC	TGCAGGTTTATTACAACCACTTCCTATTCCAGATCAGATTTGGGAGGATTTAGCAATGGATTTCATTAC	NC_040283.1_chromosome_5	2115723	2	2.15e-27		29	0.287234	0.074074	0.925926	0.5	0.074074	0.925926	0	0.137174	0.137174	0.137174	3.75	4.6	1	-	0	0	-	-	0	-	1	0	-	0	-	-	-	-	-	0	0	-	-	0	0	-	0	-	-	-
28203108|F|0-29:C>T-29:C>T	28203108	TGCAGGTTTATTACAACCACTTCCTATTCTAGATCAGATTTGGGAGGATTTAGCAATGGATTTCATTAC	TGCAGGTTTATTACAACCACTTCCTATTCTAGATCAGATTTGGGAGGATTTAGCAATGGATTTCATTAC	NC_040283.1_chromosome_5	2115723	2	2.15e-27	29:C>T	29	0.287234	0.074074	0.925926	0.5	0.074074	0.925926	0	0.137174	0.137174	0.137174	3.75	4.6	1	-	1	1	-	-	1	-	0	1	-	1	-	-	-	-	-	1	1	-	-	1	1	-	1	-	-	-
35153632|F|0--18:C>T	35153632	TGCAGGGGTTTTCACCATCTGCTAATTTGTGAGGGTTTTCAAAGCCTCTGCAATTAGAATCGTCACAAA	TGCAGGGGTTTTCACCATCTGCTAATTTGTGAGGGTTTTCAAAGCCTCTGCAATTAGAATCGTCACAAA	NC_040283.1_chromosome_5	38603862	1	1e-25		18	0.287234	0.962963	0.037037	0.5	0.962963	0.037037	0	0.071331	0.071331	0.071331	3.75862	4	1	-	1	-	-	-	-	-	-	-	1	1	-	-	-	1	-	1	1	-	1	1	-	-	-	-	-	-
35153632|F|0-18:C>T-18:C>T	35153632	TGCAGGGGTTTTCACCATTTGCTAATTTGTGAGGGTTTTCAAAGCCTCTGCAATTAGAGTCGTCACAAA	TGCAGGGGTTTTCACCATTTGCTAATTTGTGAGGGTTTTCAAAGCCTCTGCAATTAGAGTCGTCACAAA	NC_040283.1_chromosome_5	38603862	1	1e-25	18:C>T	18	0.287234	0.962963	0.037037	0.5	0.962963	0.037037	0	0.071331	0.071331	0.071331	3.75862	4	1	-	0	-	-	-	-	-	-	-	0	0	-	-	-	0	-	0	0	-	0	0	-	-	-	-	-	-
14078358|F|0--16:T>A	14078358	TGCAGCATTCTCCAGCTATAATCTCAAGTTCCCCTTTCGTGAAAACTTTGCCAGTAGGATTTTGAGGGT	TGCAGCATTCTCCAGCTATAATCTCAAGTTCCCCTTTCGTGAAAACTTTGCCAGTAGGATTTTGAGGGT	NC_040285.1_chromosome_7	22771922	1	7.73e-27		16	0.287234	0.962963	0.037037	0.5	0.962963	0.037037	0	0.071331	0.071331	0.071331	29.8718	35.5	1	-	1	1	-	-	-	1	1	-	-	1	1	1	-	1	-	1	1	1	1	-	1	1	-	-	1	-
14078358|F|0-16:T>A-16:T>A	14078358	TGCAGCATTCTCCAGCAATAATCTCAAGTTCCCCTTTTGTGAAAACTTTTCCAGTAGGATTGTGAGGAC	TGCAGCATTCTCCAGCAATAATCTCAAGTTCCCCTTTTGTGAAAACTTTTCCAGTAGGATTGTGAGGAC	NC_040285.1_chromosome_7	22771922	1	7.73e-27	16:T>A	16	0.287234	0.962963	0.037037	0.5	0.962963	0.037037	0	0.071331	0.071331	0.071331	29.8718	35.5	1	-	0	0	-	-	-	0	0	-	-	0	0	0	-	0	-	0	0	0	0	-	0	0	-	-	0	-
14086168|F|0--35:A>C	14086168	TGCAGGTTGCGCAATTTTACGGACAAACAAGTTCAACGTCTAAATCCACCTCTAAACTGTTACTCCTAA	TGCAGGTTGCGCAATTTTACGGACAAACAAGTTCAACGTCTAAATCCACCTCTAAACTGTTACTCCTAA	NC_040285.1_chromosome_7	27067927	1	4.62e-29		35	0.287234	0.962963	0.037037	0.5	0.962963	0.037037	0	0.071331	0.071331	0.071331	13.3636	12	1	-	-	-	-	-	1	-	1	1	-	-	-	1	1	1	1	1	1	-	-	-	-	-	-	1	1	-
14086168|F|0-35:A>C-35:A>C	14086168	TGCAGGTTGCGCAATTTTGCGGACAAACAAGTTCACCGTCTAAATCCACCTCTAAACTGTTACTCCTAA	TGCAGGTTGCGCAATTTTGCGGACAAACAAGTTCACCGTCTAAATCCACCTCTAAACTGTTACTCCTAA	NC_040285.1_chromosome_7	27067927	1	4.62e-29	35:A>C	35	0.287234	0.962963	0.037037	0.5	0.962963	0.037037	0	0.071331	0.071331	0.071331	13.3636	12	1	-	-	-	-	-	0	-	0	0	-	-	-	0	0	0	0	0	0	-	-	-	-	-	-	0	0	-
28202791|F|0--47:A>G	28202791	TGCAGTGCCGTCAATAAGGTGCTTCCAGACTGCACTTGACCACTCAAAGACACATCGAGCACTGTTTTG	TGCAGTGCCGTCAATAAGGTGCTTCCAGACTGCACTTGACCACTCAAAGACACATCGAGCACTGTTTTG	NC_040285.1_chromosome_7	27751743	1	2.15e-27		47	0.287234	0.962963	0.037037	0.5	0.962963	0.037037	0	0.071331	0.071331	0.071331	9.54839	5	1	-	-	1	-	-	1	-	-	-	-	-	-	-	1	-	1	-	1	-	1	-	-	-	1	-	-	1
28202791|F|0-47:A>G-47:A>G	28202791	TGCAGTGCCGTCATTAAGGTGCTTCCAGACTGCACTTGACCACTCAAGGACACATTGAGCACTGTTTTG	TGCAGTGCCGTCATTAAGGTGCTTCCAGACTGCACTTGACCACTCAAGGACACATTGAGCACTGTTTTG	NC_040285.1_chromosome_7	27751743	1	2.15e-27	47:A>G	47	0.287234	0.962963	0.037037	0.5	0.962963	0.037037	0	0.071331	0.071331	0.071331	9.54839	5	1	-	-	0	-	-	0	-	-	-	-	-	-	-	0	-	0	-	0	-	0	-	-	-	0	-	-	0
100087325|F|0--10:A>G	100087325	TGCAGTTCTGATATGCCATTTTCGCCCAGCGAGCCACCAGCTCGCCCAGCGAGTGACCCTGGCGCCTAA	TGCAGTTCTGATATGCCATTTTCGCCCAGCGAGCCACCAGCTCGCCCAGCGAGTGACCCTGGCGCCTAA	NC_040285.1_chromosome_7	33764560	18	4.62e-29		10	0.287234	0.037037	0.962963	0.5	0.037037	0.962963	0	0.071331	0.071331	0.071331	5	4.17143	1	-	0	-	-	0	-	0	0	-	-	0	0	-	-	0	-	0	-	0	0	-	0	-	0	-	0	-
100087325|F|0-10:A>G-10:A>G	100087325	TGCAGTTCTGGTCTGTCATTTTCGCCCAGCGAGCCACCAGCTCGCCCAGCGAGTGACCCTGGCGCCTAA	TGCAGTTCTGGTCTGTCATTTTCGCCCAGCGAGCCACCAGCTCGCCCAGCGAGTGACCCTGGCGCCTAA	NC_040285.1_chromosome_7	33764560	18	4.62e-29	10:A>G	10	0.287234	0.037037	0.962963	0.5	0.037037	0.962963	0	0.071331	0.071331	0.071331	5	4.17143	1	-	1	-	-	1	-	1	1	-	-	1	1	-	-	1	-	1	-	1	1	-	1	-	1	-	1	-
28203326|F|0--56:A>C	28203326	TGCAGCCTTCATTGCTGCACTTTATCTTTTCCATTCCATTATTCTTGCTTTTATGGATGAGGCGGTGAA	TGCAGCCTTCATTGCTGCACTTTATCTTTTCCATTCCATTATTCTTGCTTTTATGGATGAGGCGGTGAA	NC_040286.1_chromosome_8	10097373	4	4.62e-29		56	0.287234	0.962963	0.037037	0.5	0.962963	0.037037	0	0.071331	0.071331	0.071331	4.66667	5	1	-	1	1	1	-	-	-	-	-	-	-	1	1	-	-	-	-	1	1	1	-	-	1	1	-	-	-
28203326|F|0-56:A>C-56:A>C	28203326	TGCAGCCTTCATTGCTGCACTTTATCTTTTCCATTCCATTATTCTTGCTTCTATAGCTAAGGCGGTGAA	TGCAGCCTTCATTGCTGCACTTTATCTTTTCCATTCCATTATTCTTGCTTCTATAGCTAAGGCGGTGAA	NC_040286.1_chromosome_8	10097373	4	4.62e-29	56:A>C	56	0.287234	0.962963	0.037037	0.5	0.962963	0.037037	0	0.071331	0.071331	0.071331	4.66667	5	1	-	0	0	0	-	-	-	-	-	-	-	0	0	-	-	-	-	0	0	0	-	-	0	0	-	-	-
100082400|F|0--27:T>C	100082400	TGCAGTATTCGTAGTTACACTTGAAATTTGGCGTGTCAACATAATGTAAAGCACTACTCCAACGATAGT	TGCAGTATTCGTAGTTACACTTGAAATTTGGCGTGTCAACATAATGTAAAGCACTACTCCAACGATAGT	NC_040286.1_chromosome_8	12288918	3	4.62e-29		27	0.287234	0.592593	0.407407	0.5	0.592593	0.407407	0	0.482853	0.482853	0.482853	19	11.1539	1	-	-	1	1	-	1	1	-	1	-	-	-	-	-	-	-	1	1	-	-	-	-	-	-	1	-	-
100082400|F|0-27:T>C-27:T>C	100082400	TGCAGTATTCGTAGTTACACTTGAAATCCGGCGTGTCAACATAATGTAAAGCGCTACTCCAACGATAGT	TGCAGTATTCGTAGTTACACTTGAAATCCGGCGTGTCAACATAATGTAAAGCGCTACTCCAACGATAGT	NC_040286.1_chromosome_8	12288918	3	4.62e-29	27:T>C	27	0.287234	0.592593	0.407407	0.5	0.592593	0.407407	0	0.482853	0.482853	0.482853	19	11.1539	1	-	-	0	0	-	0	0	-	0	-	-	-	-	-	-	-	0	0	-	-	-	-	-	-	0	-	-
62472926|F|0--38:C>A	62472926	TGCAGGGCAATATTTCAGAATCAATTTTCAACCTTGTCCACCTTACTCACTTATATCTATCATCGAACA	TGCAGGGCAATATTTCAGAATCAATTTTCAACCTTGTCCACCTTACTCACTTATATCTATCATCGAACA	NC_040286.1_chromosome_8	37040370	8	2.16e-22		38	0.287234	0.185185	0.814815	0.5	0.185185	0.814815	0	0.301783	0.301783	0.301783	7.88889	7.84	1	-	-	0	0	0	-	1	-	-	-	-	1	0	-	-	-	1	-	-	1	0	-	0	0	0	-	-
62472926|F|0-38:C>A-38:C>A	62472926	TGCAGGGCAATATTTCAGAATCAATTTTCTACCTTGTCAACCTTACTCAATTATCTCTCTCATCGAACA	TGCAGGGCAATATTTCAGAATCAATTTTCTACCTTGTCAACCTTACTCAATTATCTCTCTCATCGAACA	NC_040286.1_chromosome_8	37040370	8	2.16e-22	38:C>A	38	0.287234	0.185185	0.814815	0.5	0.185185	0.814815	0	0.301783	0.301783	0.301783	7.88889	7.84	1	-	-	1	1	1	-	0	-	-	-	-	0	1	-	-	-	0	-	-	0	1	-	1	1	1	-	-
14076863|F|0--15:T>A	14076863	TGCAGTCAAATGCTCTACCACTGAGCTATGGACCCTTTTTGACATGTGGAGAGCAAAGAAAATAAAATT	TGCAGTCAAATGCTCTACCACTGAGCTATGGACCCTTTTTGACATGTGGAGAGCAAAGAAAATAAAATT	NC_040287.1_chromosome_9	373950	1	1e-25		15	0.287234	0.888889	0.111111	0.5	0.888889	0.111111	0	0.197531	0.197531	0.197531	38.6667	24.3333	1	-	1	-	-	-	-	1	1	1	-	1	1	1	1	1	-	-	1	1	1	1	-	-	-	1	1	-
14076863|F|0-15:T>A-15:T>A	14076863	TGCAGTCAAATGCTCAAACACTGAGCTATGGACCCTTTTTGACATGTAGAGAGCAAAGAAAATAGAATT	TGCAGTCAAATGCTCAAACACTGAGCTATGGACCCTTTTTGACATGTAGAGAGCAAAGAAAATAGAATT	NC_040287.1_chromosome_9	373950	1	1e-25	15:T>A	15	0.287234	0.888889	0.111111	0.5	0.888889	0.111111	0	0.197531	0.197531	0.197531	38.6667	24.3333	1	-	0	-	-	-	-	0	0	0	-	0	0	0	0	0	-	-	0	0	0	0	-	-	-	0	0	-
100074481|F|0--11:C>T	100074481	TGCAGAATTTTCATTCTCTCACTGATCTTTACAGATCGGAAGAGCGGTTCAGCAGGAATGCCGAGACCG	TGCAGAATTTTCATTCTCTCACTGATCTTTAC	NC_040287.1_chromosome_9	9471476	1	4.52e-08		11	0.287234	0.037037	0.962963	0.5	0.037037	0.962963	0	0.071331	0.071331	0.071331	5	3.60714	1	0	0	-	0	0	0	1	0	0	0	0	-	0	-	0	-	0	0	0	0	-	-	-	-	-	0	0
100074481|F|0-11:C>T-11:C>T	100074481	TGCAGAATTTTTATTCTCCCACTGACTTTTACAGATCGGAAGAGCGGTTCAGCAGGAATGCCGAGACCG	TGCAGAATTTTTATTCTCCCACTGACTTTTAC	NC_040287.1_chromosome_9	9471476	1	4.52e-08	11:C>T	11	0.287234	0.037037	0.962963	0.5	0.037037	0.962963	0	0.071331	0.071331	0.071331	5	3.60714	1	1	1	-	1	1	1	0	1	1	1	1	-	1	-	1	-	1	1	1	1	-	-	-	-	-	1	1
14086890|F|0--5:T>A	14086890	TGCAGTTGGAATAACTGGAATTTCTTTGCATGCAATATCAGTGAAAAGGTCATTACAGATCGGAAGAGC	TGCAGTTGGAATAACTGGAATTTCTTTGCATGCAATATCAGTGAAAAGGTCATTAC	NC_040287.1_chromosome_9	28994335	2	4.41e-18		5	0.287234	0.925926	0.074074	0.5	0.925926	0.074074	0	0.137174	0.137174	0.137174	41.1212	30	1	-	1	1	-	-	-	1	1	-	-	-	1	1	-	1	-	-	-	1	-	-	-	-	-	-	1	-
14086890|F|0-5:T>A-5:T>A	14086890	TGCAGATGGAATAGCTGGAACTTCTTTGCATGCAATATCAGTGAAAGGGTCATTACAGATCGGAAGAGC	TGCAGATGGAATAGCTGGAACTTCTTTGCATGCAATATCAGTGAAAGGGTCATTAC	NC_040287.1_chromosome_9	28994335	2	4.41e-18	5:T>A	5	0.287234	0.925926	0.074074	0.5	0.925926	0.074074	0	0.137174	0.137174	0.137174	41.1212	30	1	-	0	0	-	-	-	0	0	-	-	-	0	0	-	0	-	-	-	0	-	-	-	-	-	-	0	-
100063057|F|0--26:C>A	100063057	TGCAGCTTCTCCCGTATCTTTTCCACCCTTGCCTTCTAACATCTCTTTGCTATTTATAATGGTAGAGTA	TGCAGCTTCTCCCGTATCTTTTCCACCCTTGCCTTCTAACATCTCTTTGCTATTTATAATGGTAGAGTA	NC_040288.1_chromosome_10	6999433	6	6.02e-23		26	0.287234	0.555556	0.444444	0.5	0.555556	0.444444	0	0.493827	0.493827	0.493827	4.38889	3.86667	1	-	1	-	0	-	0	-	-	-	0	-	1	-	-	1	0	-	-	-	-	1	0	-	1	-	-	0
100063057|F|0-26:C>A-26:C>A	100063057	TGCAGCTTCTCCCGTATCTTTTCCACACTTGCCTTCTAACATCTCTTTGCTATTTATAATGGTAGAGTA	TGCAGCTTCTCCCGTATCTTTTCCACACTTGCCTTCTAACATCTCTTTGCTATTTATAATGGTAGAGTA	NC_040288.1_chromosome_10	6999433	6	6.02e-23	26:C>A	26	0.287234	0.555556	0.444444	0.5	0.555556	0.444444	0	0.493827	0.493827	0.493827	4.38889	3.86667	1	-	0	-	1	-	1	-	-	-	1	-	0	-	-	0	1	-	-	-	-	0	1	-	0	-	-	1
14085265|F|0--21:A>G	14085265	TGCAGTTTCAGGTTTCTTTTTACAGTAACAGTTTCAACAAGACCTGAAATCTTTAGATTTTGAAACTCT	TGCAGTTTCAGGTTTCTTTTTACAGTAACAGTTTCAACAAGACCTGAAATCTTTAGATTTTGAAACTCT	NC_040288.1_chromosome_10	34256895	1	2.15e-27		21	0.287234	0.888889	0.111111	0.5	0.888889	0.111111	0	0.197531	0.197531	0.197531	12.2812	20	1	-	-	-	1	1	1	1	-	1	-	-	0	-	-	-	1	1	1	1	-	1	1	-	0	-	1	1
14085265|F|0-21:A>G-21:A>G	14085265	TGCAGTTTCAGGTTTCTTTTTGCAGTAACAGTTTCAACAAGACCTGAAATCTTTCGATTTTGAAACTCT	TGCAGTTTCAGGTTTCTTTTTGCAGTAACAGTTTCAACAAGACCTGAAATCTTTCGATTTTGAAACTCT	NC_040288.1_chromosome_10	34256895	1	2.15e-27	21:A>G	21	0.287234	0.888889	0.111111	0.5	0.888889	0.111111	0	0.197531	0.197531	0.197531	12.2812	20	1	-	-	-	0	0	0	0	-	0	-	-	1	-	-	-	0	0	0	0	-	0	0	-	1	-	0	0
14081827|F|0--8:T>C	14081827	TGCAGACATTATCAGAACACACCCACTTCATTATTGTCTATTTTTCTAATTTATTATTTTTATTACATG	TGCAGACATTATCAGAACACACCCACTTCATTATTGTCTATTTTTCTAATTTATTATTTTTATTACATG	NC_040289.1_chromosome_11	1547975	3	4.62e-29		8	0.287234	0.444444	0.555556	0.5	0.444444	0.555556	0	0.493827	0.493827	0.493827	9	7.33333	1	-	-	0	-	-	0	0	-	-	1	0	-	0	-	0	0	0	0	0	-	0	-	-	-	-	-	1
14081827|F|0-8:T>C-8:T>C	14081827	TGCAGACACTATCAGAACACACCCACTTCATTATTGTCTATTTTTCTAATTTATTATTTTTATTACATG	TGCAGACACTATCAGAACACACCCACTTCATTATTGTCTATTTTTCTAATTTATTATTTTTATTACATG	NC_040289.1_chromosome_11	1547975	3	4.62e-29	8:T>C	8	0.287234	0.444444	0.555556	0.5	0.444444	0.555556	0	0.493827	0.493827	0.493827	9	7.33333	1	-	-	1	-	-	1	1	-	-	0	1	-	1	-	1	1	1	1	1	-	1	-	-	-	-	-	0
14087863|F|0--62:C>A	14087863	TGCAGCCTCTGAATTGATAGGCTTTCATGAAGGTTGTTGAGCTTTCCTAGTCGTTGAATACCCGACTCC	TGCAGCCTCTGAATTGATAGGCTTTCATGAAGGTTGTTGAGCTTTCCTAGTCGTTGAATACCCGACTCC	NC_040289.1_chromosome_11	1682934	5	1e-25		62	0.287234	0.222222	0.777778	0.5	0.222222	0.777778	0	0.345679	0.345679	0.345679	21.8	25.6667	1	-	0	1	1	1	1	-	0	-	-	-	-	-	-	0	-	-	0	-	-	-	0	-	-	-	0	0
14087863|F|0-62:C>A-62:C>A	14087863	TGCAGCCCCTCAATTGCTAGGCTTTCATGAAGGTTGTTGAGCTTTCCTAGCCGTTGAATACCAGACTCC	TGCAGCCCCTCAATTGCTAGGCTTTCATGAAGGTTGTTGAGCTTTCCTAGCCGTTGAATACCAGACTCC	NC_040289.1_chromosome_11	1682934	5	1e-25	62:C>A	62	0.287234	0.222222	0.777778	0.5	0.222222	0.777778	0	0.345679	0.345679	0.345679	21.8	25.6667	1	-	1	0	0	0	0	-	1	-	-	-	-	-	-	1	-	-	1	-	-	-	1	-	-	-	1	1
14081784|F|0--10:T>A	14081784	TGCAGAATGTTGAGAATTCGAGGGATGCATTAGAAGCAGATTTGAAGAATAAAACACACCTTGTGAAGC	TGCAGAATGTTGAGAATTCGAGGGATGCATTAGAAGCAGATTTGAAGAATAAAACACACCTTGTGAAGC	NC_040289.1_chromosome_11	1850551	6	4.65e-24		10	0.287234	0.740741	0.259259	0.5	0.740741	0.259259	0	0.384088	0.384088	0.384088	14.5556	12.2222	1	-	-	1	1	1	1	-	-	-	1	-	-	-	0	-	-	1	0	-	-	-	-	-	0	-	1	1
14081784|F|0-10:T>A-10:T>A	14081784	TGCAGAATGTAGAGAATTCGAGGGATGCATTAGAAGCAGATTTGAAGAATAAAACACACCTTGTGAAGC	TGCAGAATGTAGAGAATTCGAGGGATGCATTAGAAGCAGATTTGAAGAATAAAACACACCTTGTGAAGC	NC_040289.1_chromosome_11	1850551	6	4.65e-24	10:T>A	10	0.287234	0.740741	0.259259	0.5	0.740741	0.259259	0	0.384088	0.384088	0.384088	14.5556	12.2222	1	-	-	0	0	0	0	-	-	-	0	-	-	-	1	-	-	0	1	-	-	-	-	-	1	-	0	0
14075054|F|0--52:G>T	14075054	TGCAGCACTGCCTATATCATCTCTCTTTCCATTCCTTTATTTCATGGTGAGTGTGGCGATCAATTGAAC	TGCAGCACTGCCTATATCATCTCTCTTTCCATTCCTTTATTTCATGGTGAGTGTGGCGATCAATTGAAC	NC_040289.1_chromosome_11	3077998	2	4.62e-29		52	0.287234	0.962963	0.037037	0.5	0.962963	0.037037	0	0.071331	0.071331	0.071331	9.71875	8	1	-	-	1	-	-	1	1	1	-	-	-	1	-	-	-	-	1	-	-	-	-	-	-	-	-	-	-
14075054|F|0-52:G>T-52:G>T	14075054	TGCAGCACTGCCTATATCATCTCTCTTTCCGTTCCTTTATTTCATGGTGAGTTTAGCTATCAATTGAAC	TGCAGCACTGCCTATATCATCTCTCTTTCCGTTCCTTTATTTCATGGTGAGTTTAGCTATCAATTGAAC	NC_040289.1_chromosome_11	3077998	2	4.62e-29	52:G>T	52	0.287234	0.962963	0.037037	0.5	0.962963	0.037037	0	0.071331	0.071331	0.071331	9.71875	8	1	-	-	0	-	-	0	0	0	-	-	-	0	-	-	-	-	0	-	-	-	-	-	-	-	-	-	-
62958044|F|0--31:C>A	62958044	TGCAGAAACCCTATTTTCACTTCACTTTTGCCTTTTATAAGTGCCTCAAGATGGGTTACAGATCGGAAG	TGCAGAAACCCTATTTTCACTTCACTTTTGCCTTTTATAAGTGCCTCAAGATGGGTTAC	NW_021010971.1_contig_267	299750	2	4.79e-23		31	0.287234	0.888889	0.111111	0.5	0.888889	0.111111	0	0.197531	0.197531	0.197531	3.86207	3.66667	1	-	-	1	-	-	1	1	1	1	0	-	-	1	-	1	-	1	1	1	-	-	-	-	-	1	-	-
62958044|F|0-31:C>A-31:C>A	62958044	TGCAGAAACCCTATTTTCACTTCAATTTTGCATTTTATAAGTGCCTCAAGGCGGGTTACAGATCGGAAG	TGCAGAAACCCTATTTTCACTTCAATTTTGCATTTTATAAGTGCCTCAAGGCGGGTTAC	NW_021010971.1_contig_267	299750	2	4.79e-23	31:C>A	31	0.287234	0.888889	0.111111	0.5	0.888889	0.111111	0	0.197531	0.197531	0.197531	3.86207	3.66667	1	-	-	0	-	-	0	0	0	0	1	-	-	0	-	0	-	0	0	0	-	-	-	-	-	0	-	-
14087661|F|0--20:C>T	14087661	TGCAGCCACCGCGAGCACGCCGGAGCAGCCACACGTCGGAGCAGCCGCCGTCACGAGGGAGGGAGAAGA	TGCAGCCACCGCGAGCACGCCGGAGCAGCCACACGTCGGAGCAGCCGCCGTCACGAGGGAGGGAGAAGA	NW_021011299.1_contig_58	39924	19	4.62e-29		20	0.287234	0.925926	0.074074	0.5	0.925926	0.074074	0	0.137174	0.137174	0.137174	10.4516	8	1	-	0	-	-	-	1	1	-	1	1	-	-	1	-	-	-	1	1	-	-	1	-	1	1	-	1	1
14087661|F|0-20:C>T-20:C>T	14087661	TGCAGCCACCGCGAGCTCGCTAGAGCAGCCACACGTCGGAGCAGCCGCCGTCACGAGGGAGGGAGAAGA	TGCAGCCACCGCGAGCTCGCTAGAGCAGCCACACGTCGGAGCAGCCGCCGTCACGAGGGAGGGAGAAGA	NW_021011299.1_contig_58	39924	19	4.62e-29	20:C>T	20	0.287234	0.925926	0.074074	0.5	0.925926	0.074074	0	0.137174	0.137174	0.137174	10.4516	8	1	-	1	-	-	-	0	0	-	0	0	-	-	0	-	-	-	0	0	-	-	0	-	0	0	-	0	0
14075688|F|0--54:G>A	14075688	TGCAGCTGAGAGTGTCTAAAAATCCAAAAATAGGAAAAGAAAAAAACATGTTACGCACAATTATCATAG	TGCAGCTGAGAGTGTCTAAAAATCCAAAAATAGGAAAAGAAAAAAACATGTTACGCACAATTATCATAG		0	0	999		54	0.287234	0.333333	0.666667	0.5	0.333333	0.666667	0	0.444444	0.444444	0.444444	22.6154	19.04	1	-	1	0	0	0	0	-	1	0	-	1	1	-	-	-	-	0	0	-	-	-	-	-	-	-	-	-
14075688|F|0-54:G>A-54:G>A	14075688	TGCAGCTGAGAGTGTCTAAAAATCCAAAAATAGGAAAAGAAAAAAACATGTTACACACAATTATCATAG	TGCAGCTGAGAGTGTCTAAAAATCCAAAAATAGGAAAAGAAAAAAACATGTTACACACAATTATCATAG		0	0	999	54:G>A	54	0.287234	0.333333	0.666667	0.5	0.333333	0.666667	0	0.444444	0.444444	0.444444	22.6154	19.04	1	-	0	1	1	1	1	-	0	1	-	0	0	-	-	-	-	1	1	-	-	-	-	-	-	-	-	-
100051211|F|0--12:A>T	100051211	TGCAGTATCCTGATCCCATTCTCTCTCACTCGTTACAGATCGGAAGAGCGGTTCAGCAGGAATGCCGAG	TGCAGTATCCTGATCCCATTCTCTCTCACTCGTTAC		0	0	999		12	0.287234	0.222222	0.777778	0.5	0.222222	0.777778	0	0.345679	0.345679	0.345679	3.66667	3.54545	1	-	0	-	-	-	0	0	-	-	-	-	0	0	-	-	1	0	-	-	-	-	0	-	-	-	0	-
100051211|F|0-12:A>T-12:A>T	100051211	TGCAGTATCCTGTTCCCATTCTCTCTCACTCGTTACAGATCGGAAGAGCGGTTCAGCAGGAATGCCGAG	TGCAGTATCCTGTTCCCATTCTCTCTCACTCGTTAC		0	0	999	12:A>T	12	0.287234	0.222222	0.777778	0.5	0.222222	0.777778	0	0.345679	0.345679	0.345679	3.66667	3.54545	1	-	1	-	-	-	1	1	-	-	-	-	1	1	-	-	0	1	-	-	-	-	1	-	-	-	1	-
14088449|F|0--8:A>G	14088449	TGCAGAAGAAAGGGAAATTGAAGAAAAAGAAAAGGAAGTAGAGAACAAGGTGTTTACAGATCGGAAGAG	TGCAGAAGAAAGGGAAATTGAAGAAAAAGAAAAGGAAGTAGAGAACAAGGTGTTTAC		0	0	999		8	0.287234	0.925926	0.074074	0.5	0.925926	0.074074	0	0.137174	0.137174	0.137174	5.07143	3.5	1	1	-	-	-	-	-	-	-	-	1	-	-	-	-	-	-	-	-	-	-	-	-	1	-	-	-	-
14088449|F|0-8:A>G-8:A>G	14088449	TGCAGAAGGTAGGGAAATTGAAGAAAAAGAAAAGGTAGTAGAGAACAAGGTGTTTACAGATCGGAAGAG	TGCAGAAGGTAGGGAAATTGAAGAAAAAGAAAAGGTAGTAGAGAACAAGGTGTTTAC		0	0	999	8:A>G	8	0.287234	0.925926	0.074074	0.5	0.925926	0.074074	0	0.137174	0.137174	0.137174	5.07143	3.5	1	0	-	-	-	-	-	-	-	-	0	-	-	-	-	-	-	-	-	-	-	-	-	0	-	-	-	-
100051377|F|0--7:C>T	100051377	TGCAGCTCCTGAAAACAACTTACAGATCGGAAGAGCGGTTCAGCAGGAATGCCGAGACCGATCTCGTAT	TGCAGCTCCTGAAAACAACTTAC		0	0	999		7	0.287234	0.037037	0.962963	0.5	0.037037	0.962963	0	0.071331	0.071331	0.071331	6	4.06897	1	-	0	-	-	0	0	-	-	-	0	0	-	0	-	-	0	-	1	-	0	-	-	-	-	-	-	0
100051377|F|0-7:C>T-7:C>T	100051377	TGCAGCTTCTGAAAACAACTTACAGATCGGAAGAGCGGTTCAGCAGGAATGCCGAGACCGATCTCGTAT	TGCAGCTTCTGAAAACAACTTAC		0	0	999	7:C>T	7	0.287234	0.037037	0.962963	0.5	0.037037	0.962963	0	0.071331	0.071331	0.071331	6	4.06897	1	-	1	-	-	1	1	-	-	-	1	1	-	1	-	-	1	-	0	-	1	-	-	-	-	-	-	1
100051696|F|0--18:C>T	100051696	TGCAGTATCTTACCCCATCTTCTTACAGATCGGAAGAGCGGTTCAGCAGGAATGCCGAGACCGATCTCG	TGCAGTATCTTACCCCATCTTCTTAC		0	0	999		18	0.287234	0.962963	0.037037	0.5	0.962963	0.037037	0	0.071331	0.071331	0.071331	8.18519	4	1	-	-	-	1	1	-	-	1	-	0	-	-	-	-	1	-	-	-	-	1	1	-	-	1	-	1	-
100051696|F|0-18:C>T-18:C>T	100051696	TGCAGTATCTTACCCCATTTTCTTACAGATCGGAAGAGCGGTTCAGCAGGAATGCCGAGACCGATCTCG	TGCAGTATCTTACCCCATTTTCTTAC		0	0	999	18:C>T	18	0.287234	0.962963	0.037037	0.5	0.962963	0.037037	0	0.071331	0.071331	0.071331	8.18519	4	1	-	-	-	0	0	-	-	0	-	1	-	-	-	-	0	-	-	-	-	0	0	-	-	0	-	0	-
100090248|F|0--22:T>C	100090248	TGCAGGGGTTATACCTGAAGATTTTACAGATCGGAAGAGCGGTTCAGCAGGAATGCCGAGACCGATCTC	TGCAGGGGTTATACCTGAAGATTTTAC		0	0	999		22	0.287234	0.037037	0.962963	0.5	0.037037	0.962963	0	0.071331	0.071331	0.071331	4	3.89286	1	-	0	-	-	1	0	0	0	0	-	-	0	0	-	0	0	-	0	-	-	-	0	0	-	-	0	-
100090248|F|0-22:T>C-22:T>C	100090248	TGCAGGGGTTATACCTGAAGATCTTACAGATCGGAAGAGCGGTTCAGCAGGAATGCCGAGACCGATCTC	TGCAGGGGTTATACCTGAAGATCTTAC		0	0	999	22:T>C	22	0.287234	0.037037	0.962963	0.5	0.037037	0.962963	0	0.071331	0.071331	0.071331	4	3.89286	1	-	1	-	-	0	1	1	1	1	-	-	1	1	-	1	1	-	1	-	-	-	1	1	-	-	1	-
100092253|F|0--24:G>A	100092253	TGCAGTAGACATGTTCAGTCTCCCGATCTAATTACAGATCGGAAGAGCGGTTCAGCAGGAATGCCGAGA	TGCAGTAGACATGTTCAGTCTCCCGATCTAATTAC		0	0	999		24	0.287234	0.962963	0.037037	0.5	0.962963	0.037037	0	0.071331	0.071331	0.071331	84.375	31	1	-	-	1	-	-	1	-	-	1	-	-	1	1	1	1	1	1	-	-	1	-	-	1	1	-	-	-
100092253|F|0-24:G>A-24:G>A	100092253	TGCAGTAGACATGTTCAGTCTCCCAATCTGATTACAGATCGGAAGAGCGGTTCAGCAGGAATGCCGAGA	TGCAGTAGACATGTTCAGTCTCCCAATCTGATTAC		0	0	999	24:G>A	24	0.287234	0.962963	0.037037	0.5	0.962963	0.037037	0	0.071331	0.071331	0.071331	84.375	31	1	-	-	0	-	-	0	-	-	0	-	-	0	0	0	0	0	0	-	-	0	-	-	0	0	-	-	-
14056294|F|0--7:A>G	14056294	TGCAGCAACTGCTTCTAAACGAGGGAAATATTCAGAAACGGAAAGAAAACGCAAAAGGGAAAAGAAATG	TGCAGCAACTGCTTCTAAACGAGGGAAATATTCAGAAACGGAAAGAAAACGCAAAAGGGAAAAGAAATG		0	0	999		7	0.287234	0.962963	0.037037	0.5	0.962963	0.037037	0	0.071331	0.071331	0.071331	9.86842	10	1	-	-	-	1	1	-	-	1	1	-	1	-	-	1	1	-	1	1	1	1	1	1	1	-	1	-	-
14056294|F|0-7:A>G-7:A>G	14056294	TGCAGCAGCTGCTTCTAAACGAGGGAAATACTGAGAAACGGAAAGAAAACGCAAAAGGGAAAAGAAATG	TGCAGCAGCTGCTTCTAAACGAGGGAAATACTGAGAAACGGAAAGAAAACGCAAAAGGGAAAAGAAATG		0	0	999	7:A>G	7	0.287234	0.962963	0.037037	0.5	0.962963	0.037037	0	0.071331	0.071331	0.071331	9.86842	10	1	-	-	-	0	0	-	-	0	0	-	0	-	-	0	0	-	0	0	0	0	0	0	0	-	0	-	-
14084991|F|0--61:T>A	14084991	TGCAGCTTGCAGCAACTGAAAACAAAAGTGAAAACAAAAGGAACTAAAAATAAAACCATGCTCATTTTA	TGCAGCTTGCAGCAACTGAAAACAAAAGTGAAAACAAAAGGAACTAAAAATAAAACCATGCTCATTTTA		0	0	999		61	0.287234	0.037037	0.962963	0.5	0.037037	0.962963	0	0.071331	0.071331	0.071331	17	13.7879	1	-	0	-	-	-	-	0	-	-	-	-	-	0	0	0	-	0	0	0	0	-	0	0	0	-	0	-
14084991|F|0-61:T>A-61:T>A	14084991	TGCAGCTTGCAGCAACTGAAAACAAAAGTGAAAACAAAAGGAACTAAAAATAAAACCATGCACGTTTTA	TGCAGCTTGCAGCAACTGAAAACAAAAGTGAAAACAAAAGGAACTAAAAATAAAACCATGCACGTTTTA		0	0	999	61:T>A	61	0.287234	0.037037	0.962963	0.5	0.037037	0.962963	0	0.071331	0.071331	0.071331	17	13.7879	1	-	1	-	-	-	-	1	-	-	-	-	-	1	1	1	-	1	1	1	1	-	1	1	1	-	1	-
28497587|F|0--20:A>T	28497587	TGCAGTGTAAGCATTATTTTAAAGAGGAAATAAAAGAGTTTACAGATCGGAAGAGCGGTTCAGCAGGAA	TGCAGTGTAAGCATTATTTTAAAGAGGAAATAAAAGAGTTTAC		0	0	999		20	0.287234	0.037037	0.962963	0.5	0.037037	0.962963	0	0.071331	0.071331	0.071331	4	3.59259	1	-	0	-	-	0	0	-	-	0	-	0	0	-	-	-	0	-	-	0	0	1	0	-	-	0	0	0
28497587|F|0-20:A>T-20:A>T	28497587	TGCAGTGTAAGCATTATTTTTAAGAGGAAACAAAAGAGTTTACAGATCGGAAGAGCGGTTCAGCAGGAA	TGCAGTGTAAGCATTATTTTTAAGAGGAAACAAAAGAGTTTAC		0	0	999	20:A>T	20	0.287234	0.037037	0.962963	0.5	0.037037	0.962963	0	0.071331	0.071331	0.071331	4	3.59259	1	-	1	-	-	1	1	-	-	1	-	1	1	-	-	-	1	-	-	1	1	0	1	-	-	1	1	1
42215500|F|0--26:G>T	42215500	TGCAGCTTTTTGCTCAAGCTCTGTGAGTGTTCTGTTCAAAGCTTTCTTTTTCAGCTGAAGGGAGCACTA	TGCAGCTTTTTGCTCAAGCTCTGTGAGTGTTCTGTTCAAAGCTTTCTTTTTCAGCTGAAGGGAGCACTA	NC_040279.1_chromosome_1	1248759	2	6.02e-23		26	0.297872	0.928571	0.071429	0.5	0.928571	0.071429	0	0.132653	0.132653	0.132653	5.48276	3.5	1	1	-	-	-	-	-	-	-	-	1	-	-	-	-	-	-	-	-	-	-	-	-	-	-	-	-	-
42215500|F|0-26:G>T-26:G>T	42215500	TGCAGCTTTTTGCTCAAGCTCTGTGATTGTCCTGTCCAAAGCTTTCTTTTTCAGCTGAAGAGAGCACTA	TGCAGCTTTTTGCTCAAGCTCTGTGATTGTCCTGTCCAAAGCTTTCTTTTTCAGCTGAAGAGAGCACTA	NC_040279.1_chromosome_1	1248759	2	6.02e-23	26:G>T	26	0.297872	0.928571	0.071429	0.5	0.928571	0.071429	0	0.132653	0.132653	0.132653	5.48276	3.5	1	0	-	-	-	-	-	-	-	-	0	-	-	-	-	-	-	-	-	-	-	-	-	-	-	-	-	-
100081180|F|0--34:A>T	100081180	TGCAGCCAGACACCTAATAGAGAACATGGCTTCAAATTCTTACAGATCGGAAGAGCGGTTCAGCAGGAA	TGCAGCCAGACACCTAATAGAGAACATGGCTTCAAATTCTTAC	NC_040279.1_chromosome_1	9774721	9	9.48e-13		34	0.297872	0.035714	0.964286	0.5	0.035714	0.964286	0	0.068878	0.068878	0.068878	4	3.51852	1	-	-	0	-	-	-	0	-	-	-	-	0	0	-	-	0	0	0	-	0	-	0	0	-	-	-	-
100081180|F|0-34:A>T-34:A>T	100081180	TGCAGCCAGACAACTAATAGAGAACATGGCTTCATATTCTTACAGATCGGAAGAGCGGTTCAGCAGGAA	TGCAGCCAGACAACTAATAGAGAACATGGCTTCATATTCTTAC	NC_040279.1_chromosome_1	9774721	9	9.48e-13	34:A>T	34	0.297872	0.035714	0.964286	0.5	0.035714	0.964286	0	0.068878	0.068878	0.068878	4	3.51852	1	-	-	1	-	-	-	1	-	-	-	-	1	1	-	-	1	1	1	-	1	-	1	1	-	-	-	-
14076720|F|0--27:C>T	14076720	TGCAGTACGATTGTAACCATCAAAATTCAGAAAAACCACATTTATTCAGTCTTAGTTCTGTTACTTTGG	TGCAGTACGATTGTAACCATCAAAATTCAGAAAAACCACATTTATTCAGTCTTAGTTCTGTTACTTTGG	NC_040279.1_chromosome_1	41694253	1	1e-25		27	0.297872	0.928571	0.071429	0.5	0.928571	0.071429	0	0.132653	0.132653	0.132653	12.0556	10	1	-	1	-	-	-	-	1	1	-	-	1	1	1	-	1	-	1	1	-	-	-	-	1	-	-	1	-
14076720|F|0-27:C>T-27:C>T	14076720	TGCAGTACGATTATAACCATCAAAATTTAGAAAAACCACATTTATTCAGTCTTAGTTCTGTTGCTTTGG	TGCAGTACGATTATAACCATCAAAATTTAGAAAAACCACATTTATTCAGTCTTAGTTCTGTTGCTTTGG	NC_040279.1_chromosome_1	41694253	1	1e-25	27:C>T	27	0.297872	0.928571	0.071429	0.5	0.928571	0.071429	0	0.132653	0.132653	0.132653	12.0556	10	1	-	0	-	-	-	-	0	0	-	-	0	0	0	-	0	-	0	0	-	-	-	-	0	-	-	0	-
25363190|F|0--31:A>G	25363190	TGCAGAGTTACTACCCTGAACGTTTGGCAAAATGCTATATTTTTCACATGCCATGGTTTTTTGTGAGTG	TGCAGAGTTACTACCCTGAACGTTTGGCAAAATGCTATATTTTTCACATGCCATGGTTTTTTGTGAGTG	NC_040280.1_chromosome_2	6408415	1	1e-25		31	0.297872	0.642857	0.357143	0.5	0.642857	0.357143	0	0.459184	0.459184	0.459184	12.2632	11.5455	1	1	-	-	-	-	-	-	-	-	-	-	-	-	-	-	-	0	-	-	-	-	-	1	-	-	-	-
25363190|F|0-31:A>G-31:A>G	25363190	TGCAGAGTTACTACCCTGAACGTTTGGCAAAGTGCTATATTTTTCACATGCCATGGTTTTTTGTGAGTG	TGCAGAGTTACTACCCTGAACGTTTGGCAAAGTGCTATATTTTTCACATGCCATGGTTTTTTGTGAGTG	NC_040280.1_chromosome_2	6408415	1	1e-25	31:A>G	31	0.297872	0.642857	0.357143	0.5	0.642857	0.357143	0	0.459184	0.459184	0.459184	12.2632	11.5455	1	0	-	-	-	-	-	-	-	-	-	-	-	-	-	-	-	1	-	-	-	-	-	0	-	-	-	-
14086799|F|0--32:T>G	14086799	TGCAGTGTCTAAAATTCCTCTGCTATTATCCTTCTACTTGTATATTTCACACTTTCGTGAACCATACTC	TGCAGTGTCTAAAATTCCTCTGCTATTATCCTTCTACTTGTATATTTCACACTTTCGTGAACCATACTC	NC_040280.1_chromosome_2	25705758	4	4.65e-24		32	0.297872	0.607143	0.392857	0.5	0.607143	0.392857	0	0.477041	0.477041	0.477041	12.4286	6.91667	1	0	-	1	1	-	1	-	-	0	-	-	-	-	-	-	1	-	-	-	-	-	-	-	-	1	-	-
14086799|F|0-32:T>G-32:T>G	14086799	TGCAGTGTCTAAAATTCCTCTGCTATTATCCTGCTACTTGTATATTTCTCACTTTTGTGAACTATACTC	TGCAGTGTCTAAAATTCCTCTGCTATTATCCTGCTACTTGTATATTTCTCACTTTTGTGAACTATACTC	NC_040280.1_chromosome_2	25705758	4	4.65e-24	32:T>G	32	0.297872	0.607143	0.392857	0.5	0.607143	0.392857	0	0.477041	0.477041	0.477041	12.4286	6.91667	1	1	-	0	0	-	0	-	-	1	-	-	-	-	-	-	0	-	-	-	-	-	-	-	-	0	-	-
14076094|F|0--52:C>A	14076094	TGCAGGATAAAGTTGAAACATGCAGCCAGAAACAAGGTAGGAATGCAGACGCCAGGAAGTTTGTGCATT	TGCAGGATAAAGTTGAAACATGCAGCCAGAAACAAGGTAGGAATGCAGACGCCAGGAAGTTTGTGCATT	NC_040280.1_chromosome_2	33360534	1	2.15e-27		52	0.297872	0.928571	0.071429	0.5	0.928571	0.071429	0	0.132653	0.132653	0.132653	10.4444	5	1	1	-	-	-	-	-	1	-	-	-	-	-	-	-	-	-	-	-	-	-	-	-	-	-	-	-	-
14076094|F|0-52:C>A-52:C>A	14076094	TGCAGGATAATGTTGAAACATGCAGCCAGAAACAAGGTAGGAATGCAGACGCAAGGAAGTCTGTGCATT	TGCAGGATAATGTTGAAACATGCAGCCAGAAACAAGGTAGGAATGCAGACGCAAGGAAGTCTGTGCATT	NC_040280.1_chromosome_2	33360534	1	2.15e-27	52:C>A	52	0.297872	0.928571	0.071429	0.5	0.928571	0.071429	0	0.132653	0.132653	0.132653	10.4444	5	1	0	-	-	-	-	-	0	-	-	-	-	-	-	-	-	-	-	-	-	-	-	-	-	-	-	-	-
14078066|F|0--28:C>T	14078066	TGCAGTAGGATATCTTTGTTGAGTCAGCCTATCTACTTTCTCAATCTTGGAAAGGATTTTTGTTCCTTT	TGCAGTAGGATATCTTTGTTGAGTCAGCCTATCTACTTTCTCAATCTTGGAAAGGATTTTTGTTCCTTT	NC_040281.1_chromosome_3	36732678	1	2.15e-27		28	0.297872	0.821429	0.178571	0.5	0.821429	0.178571	0	0.293367	0.293367	0.293367	27.5625	23.5	1	-	-	0	-	-	-	1	1	1	-	1	-	1	1	-	1	-	-	1	1	1	1	1	1	0	1	-
14078066|F|0-28:C>T-28:C>T	14078066	TGCAGTAGGATATCTTTGTTGAGTCAGCTTATCTACTTTCTCAATCTTGGAAAGGATTTTTGTTCCTTT	TGCAGTAGGATATCTTTGTTGAGTCAGCTTATCTACTTTCTCAATCTTGGAAAGGATTTTTGTTCCTTT	NC_040281.1_chromosome_3	36732678	1	2.15e-27	28:C>T	28	0.297872	0.821429	0.178571	0.5	0.821429	0.178571	0	0.293367	0.293367	0.293367	27.5625	23.5	1	-	-	1	-	-	-	0	0	0	-	0	-	0	0	-	0	-	-	0	0	0	0	0	0	1	0	-
14083397|F|0--5:T>G	14083397	TGCAGTTTTGCCATTACCAAACATACTAGAACAATCAAACTCAATTATACCAAGTTAGAACAATCCCAA	TGCAGTTTTGCCATTACCAAACATACTAGAACAATCAAACTCAATTATACCAAGTTAGAACAATCCCAA	NC_040281.1_chromosome_3	37477660	1	4.62e-29		5	0.297872	0.071429	0.928571	0.5	0.071429	0.928571	0	0.132653	0.132653	0.132653	5	6.71429	1	0	-	-	-	-	-	-	-	-	0	-	-	-	-	0	-	-	-	-	-	-	-	-	-	-	-	-
14083397|F|0-5:T>G-5:T>G	14083397	TGCAGGTTTGCCATTACCAAACATACTAGAACAATCAAACTCAATTATACCAAGTTAGAACAATCCCAA	TGCAGGTTTGCCATTACCAAACATACTAGAACAATCAAACTCAATTATACCAAGTTAGAACAATCCCAA	NC_040281.1_chromosome_3	37477660	1	4.62e-29	5:T>G	5	0.297872	0.071429	0.928571	0.5	0.071429	0.928571	0	0.132653	0.132653	0.132653	5	6.71429	1	1	-	-	-	-	-	-	-	-	1	-	-	-	-	1	-	-	-	-	-	-	-	-	-	-	-	-
14086163|F|0--31:G>A	14086163	TGCAGGTTCGAATGAATTGGAGGCTAGTGTGGGCGTATGAATGGAAGGGAGCTGTGGCTGCGGGGTTCG	TGCAGGTTCGAATGAATTGGAGGCTAGTGTGGGCGTATGAATGGAAGGGAGCTGTGGCTGCGGGGTTCG	NC_040281.1_chromosome_3	57619010	1	2.15e-27		31	0.297872	0.785714	0.214286	0.5	0.785714	0.214286	0	0.336735	0.336735	0.336735	19.875	10.8571	1	-	-	-	-	0	1	-	-	1	-	-	1	-	-	-	-	-	1	-	0	-	-	-	1	-	-	-
14086163|F|0-31:G>A-31:G>A	14086163	TGCAGGTTCGAATGAATTGGAGGCTAGTGTGAGCGTATGAATGGAAGGGAACTGTGGCTGCGGGGTTCG	TGCAGGTTCGAATGAATTGGAGGCTAGTGTGAGCGTATGAATGGAAGGGAACTGTGGCTGCGGGGTTCG	NC_040281.1_chromosome_3	57619010	1	2.15e-27	31:G>A	31	0.297872	0.785714	0.214286	0.5	0.785714	0.214286	0	0.336735	0.336735	0.336735	19.875	10.8571	1	-	-	-	-	1	0	-	-	0	-	-	0	-	-	-	-	-	0	-	1	-	-	-	0	-	-	-
14082575|F|0--67:G>A	14082575	TGCAGGAGAATGTGTCACGTTTGAATCCAAGAATCGGCTCAAAGGTAGGGGTTCTGAGCAAGTCATTGA	TGCAGGAGAATGTGTCACGTTTGAATCCAAGAATCGGCTCAAAGGTAGGGGTTCTGAGCAAGTCATTGA	NC_040282.1_chromosome_4	3909816	1	2.15e-27		67	0.297872	0.964286	0.035714	0.5	0.964286	0.035714	0	0.068878	0.068878	0.068878	32.1622	13	1	-	1	1	-	-	-	1	1	1	-	1	1	-	1	1	-	-	0	1	1	-	1	1	-	-	1	-
14082575|F|0-67:G>A-67:G>A	14082575	TGCAGGTGAATGTGTCACATTTGAATCCAAGAATCGGCTCAAAGGTAGGGGTTCTGAGCAAGTCATTAC	TGCAGGTGAATGTGTCACATTTGAATCCAAGAATCGGCTCAAAGGTAGGGGTTCTGAGCAAGTCATTAC	NC_040282.1_chromosome_4	3909816	1	2.15e-27	67:G>A	67	0.297872	0.964286	0.035714	0.5	0.964286	0.035714	0	0.068878	0.068878	0.068878	32.1622	13	1	-	0	0	-	-	-	0	0	0	-	0	0	-	0	0	-	-	1	0	0	-	0	0	-	-	0	-
42216040|F|0--13:C>T	42216040	TGCAGAAAAATTGCCAATTATCTAATAGCAATTACAGATCGGAAGAGCGGTTCAGCAGGAATGCCGAGA	TGCAGAAAAATTGCCAATTATCTAATAGCAATTAC	NC_040282.1_chromosome_4	23647522	3	3.6e-10		13	0.297872	0.107143	0.892857	0.5	0.107143	0.892857	0	0.191327	0.191327	0.191327	8.33333	3.84	1	-	0	-	0	-	0	-	-	-	0	-	-	0	-	-	-	-	-	-	0	-	-	-	0	-	-	-
42216040|F|0-13:C>T-13:C>T	42216040	TGCAGAAAAATTGTTATTGATCTACTAGCAATTACAGATCGGAAGAGCGGTTCAGCAGGAATGCCGAGA	TGCAGAAAAATTGTTATTGATCTACTAGCAATTAC	NC_040282.1_chromosome_4	23647522	3	3.6e-10	13:C>T	13	0.297872	0.107143	0.892857	0.5	0.107143	0.892857	0	0.191327	0.191327	0.191327	8.33333	3.84	1	-	1	-	1	-	1	-	-	-	1	-	-	1	-	-	-	-	-	-	1	-	-	-	1	-	-	-
14078218|F|0--61:G>A	14078218	TGCAGAACCTTATTGAGACTCGCAGAACCTTATTGGGATTTGCAGAAGTTGTCTTGTCTTAGGACGATT	TGCAGAACCTTATTGAGACTCGCAGAACCTTATTGGGATTTGCAGAAGTTGTCTTGTCTTAGGACGATT	NC_040282.1_chromosome_4	31177541	1	4.62e-29		61	0.297872	0.928571	0.071429	0.5	0.928571	0.071429	0	0.132653	0.132653	0.132653	11.7333	12.6667	1	-	1	-	-	-	-	-	-	-	-	1	1	-	-	0	1	-	-	-	-	1	1	1	1	-	-	1
14078218|F|0-61:G>A-61:G>A	14078218	TGCAGAACCTTATTGAGACTCGCAGAACCTTATTGGGATTTGCAGAAGTTGTCTTGTCCTAAGACGATT	TGCAGAACCTTATTGAGACTCGCAGAACCTTATTGGGATTTGCAGAAGTTGTCTTGTCCTAAGACGATT	NC_040282.1_chromosome_4	31177541	1	4.62e-29	61:G>A	61	0.297872	0.928571	0.071429	0.5	0.928571	0.071429	0	0.132653	0.132653	0.132653	11.7333	12.6667	1	-	0	-	-	-	-	-	-	-	-	0	0	-	-	1	0	-	-	-	-	0	0	0	0	-	-	0
14085374|F|0--32:G>A	14085374	TGCAGTGATAAAGGCATGGTCCTTAACAGAAAGGGGAGCTTGGCATGAGCCTGGAATAAGAAACCTGTT	TGCAGTGATAAAGGCATGGTCCTTAACAGAAAGGGGAGCTTGGCATGAGCCTGGAATAAGAAACCTGTT	NC_040282.1_chromosome_4	33298904	1	4.62e-29		32	0.297872	0.892857	0.107143	0.5	0.892857	0.107143	0	0.191327	0.191327	0.191327	3.51852	3.66667	1	1	-	-	-	-	0	-	-	1	-	1	-	-	-	-	1	-	-	-	-	-	1	1	-	-	-	-
14085374|F|0-32:G>A-32:G>A	14085374	TGCAGTGATAAAGGCATGGTCCTTAACAGAAAAGGGAGCTTGGCATGAGCCTGGAATAAGAAACCTGTT	TGCAGTGATAAAGGCATGGTCCTTAACAGAAAAGGGAGCTTGGCATGAGCCTGGAATAAGAAACCTGTT	NC_040282.1_chromosome_4	33298904	1	4.62e-29	32:G>A	32	0.297872	0.892857	0.107143	0.5	0.892857	0.107143	0	0.191327	0.191327	0.191327	3.51852	3.66667	1	0	-	-	-	-	1	-	-	0	-	0	-	-	-	-	0	-	-	-	-	-	0	0	-	-	-	-
14058728|F|0--12:G>C	14058728	TGCAGTCTTCAGGTCCTTTCAAATTGTTTTGGGGCGTTCAAATAATTTGGGCTTTATACACTTTCATAT	TGCAGTCTTCAGGTCCTTTCAAATTGTTTTGGGGCGTTCAAATAATTTGGGCTTTATACACTTTCATAT	NC_040282.1_chromosome_4	37470250	1	4.62e-29		12	0.297872	0.928571	0.071429	0.5	0.928571	0.071429	0	0.132653	0.132653	0.132653	11.1714	11.3333	1	-	-	-	-	-	1	-	-	1	-	1	-	1	1	-	1	1	1	-	0	1	-	-	-	-	1	1
14058728|F|0-12:G>C-12:G>C	14058728	TGCAGTCTTCAGCTCCTTTCAAATTGTTTTGGGGCGTTCAAATAATTTGGGCTTTATACACTTTCATAT	TGCAGTCTTCAGCTCCTTTCAAATTGTTTTGGGGCGTTCAAATAATTTGGGCTTTATACACTTTCATAT	NC_040282.1_chromosome_4	37470250	1	4.62e-29	12:G>C	12	0.297872	0.928571	0.071429	0.5	0.928571	0.071429	0	0.132653	0.132653	0.132653	11.1714	11.3333	1	-	-	-	-	-	0	-	-	0	-	0	-	0	0	-	0	0	0	-	1	0	-	-	-	-	0	0
14087264|F|0--10:A>G	14087264	TGCAGAGGCAAAGGGAATGAAAACATCACTGTTTCATTTTCAAGGGAAACTAATAAGGTTTATATAAAA	TGCAGAGGCAAAGGGAATGAAAACATCACTGTTTCATTTTCAAGGGAAACTAATAAGGTTTATATAAAA	NC_040282.1_chromosome_4	41370795	7	2.15e-27		10	0.297872	0.857143	0.142857	0.5	0.857143	0.142857	0	0.244898	0.244898	0.244898	11.6296	11.3333	1	1	-	-	-	-	-	-	-	-	1	0	-	-	-	-	-	-	-	0	-	-	-	1	-	-	-	-
14087264|F|0-10:A>G-10:A>G	14087264	TGCAGAGGCAGAGGGAATGAAAACATCACTGTTTCATTTTCATGGCAAACTAATAAGGTTTATATAAAA	TGCAGAGGCAGAGGGAATGAAAACATCACTGTTTCATTTTCATGGCAAACTAATAAGGTTTATATAAAA	NC_040282.1_chromosome_4	41370795	7	2.15e-27	10:A>G	10	0.297872	0.857143	0.142857	0.5	0.857143	0.142857	0	0.244898	0.244898	0.244898	11.6296	11.3333	1	0	-	-	-	-	-	-	-	-	0	1	-	-	-	-	-	-	-	1	-	-	-	0	-	-	-	-
14085082|F|0--54:T>C	14085082	TGCAGGTGTTGGTGCGAATAGATGGCACAGAGAGGAAGGAAGAAGCTACGGTGGTGTGCTGCTTCTGCA	TGCAGGTGTTGGTGCGAATAGATGGCACAGAGAGGAAGGAAGAAGCTACGGTGGTGTGCTGCTTCTGCA	NC_040283.1_chromosome_5	30072803	3	4.62e-29		54	0.297872	0.75	0.25	0.5	0.75	0.25	0	0.375	0.375	0.375	11.8214	8.42857	1	-	-	-	1	1	1	-	-	1	-	-	-	-	1	-	0	1	1	-	-	1	1	0	-	-	1	1
14085082|F|0-54:T>C-54:T>C	14085082	TGCAGGTGTTGGTGCGAATAGATGGCACAGAGAGGAAGGAAGAAGCTACGGTGGCATGCTGCTTCTGCA	TGCAGGTGTTGGTGCGAATAGATGGCACAGAGAGGAAGGAAGAAGCTACGGTGGCATGCTGCTTCTGCA	NC_040283.1_chromosome_5	30072803	3	4.62e-29	54:T>C	54	0.297872	0.75	0.25	0.5	0.75	0.25	0	0.375	0.375	0.375	11.8214	8.42857	1	-	-	-	0	0	0	-	-	0	-	-	-	-	0	-	1	0	0	-	-	0	0	1	-	-	0	0
100051281|F|0--29:C>A	100051281	TGCAGACATAATTATTTTTGCTATAACTACATTACAGATCGGAAGAGCGGTTCAGCAGGAATGCCGAGA	TGCAGACATAATTATTTTTGCTATAACTACATTAC	NC_040283.1_chromosome_5	43577742	1	1.68e-08		29	0.297872	0.035714	0.964286	0.5	0.035714	0.964286	0	0.068878	0.068878	0.068878	4	3.72414	1	-	0	-	-	-	0	-	-	-	-	-	-	0	0	-	-	0	-	0	-	-	0	-	-	-	0	-
100051281|F|0-29:C>A-29:C>A	100051281	TGCAGACATAATTATTTTTGCTATAACTAAATTACAGATCGGAAGAGCGGTTCAGCAGGAATGCCGAGA	TGCAGACATAATTATTTTTGCTATAACTAAATTAC	NC_040283.1_chromosome_5	43577742	1	1.68e-08	29:C>A	29	0.297872	0.035714	0.964286	0.5	0.035714	0.964286	0	0.068878	0.068878	0.068878	4	3.72414	1	-	1	-	-	-	1	-	-	-	-	-	-	1	1	-	-	1	-	1	-	-	1	-	-	-	1	-
14078356|F|0--52:C>T	14078356	TGCAGCACACAGTTTAGGATGGTACCAAGATTATTGTTTTTTCTCCCCTCAACTTTTCAGGTTATTGCA	TGCAGCACACAGTTTAGGATGGTACCAAGATTATTGTTTTTTCTCCCCTCAACTTTTCAGGTTATTGCA	NC_040285.1_chromosome_7	22540310	1	7.73e-27		52	0.297872	0.25	0.75	0.5	0.25	0.75	0	0.375	0.375	0.375	6.125	6.74194	1	-	0	1	-	-	-	0	0	-	-	0	0	0	0	0	-	0	0	0	0	1	0	-	-	1	0	-
14078356|F|0-52:C>T-52:C>T	14078356	TGCAGCACACAGTTTAGGATGGTACCAAGATTATTGTTTTTTCTCCCCTCAATTTTTCAGGTTATTGCA	TGCAGCACACAGTTTAGGATGGTACCAAGATTATTGTTTTTTCTCCCCTCAATTTTTCAGGTTATTGCA	NC_040285.1_chromosome_7	22540310	1	7.73e-27	52:C>T	52	0.297872	0.25	0.75	0.5	0.25	0.75	0	0.375	0.375	0.375	6.125	6.74194	1	-	1	0	-	-	-	1	1	-	-	1	1	1	1	1	-	1	1	1	1	0	1	-	-	0	1	-
100061673|F|0--11:G>T	100061673	TGCAGTGCACTGTTTCAGTGTTTGAATTTATTTCAGCTTTGGGTCGAACACAGTCACACTTGCACTGCA	TGCAGTGCACTGTTTCAGTGTTTGAATTTATTTCAGCTTTGGGTCGAACACAGTCACACTTGCACTGCA	NC_040285.1_chromosome_7	26843652	4	2.15e-27		11	0.297872	0.178571	0.821429	0.5	0.178571	0.821429	0	0.293367	0.293367	0.293367	12.1667	11.5	1	-	-	-	0	0	0	-	-	0	-	-	0	0	-	-	0	0	0	-	-	0	-	-	-	-	0	0
100061673|F|0-11:G>T-11:G>T	100061673	TGCAGTGCACTTTTGAAGTGTTTGAATTTATTTCAGCTTTGGGTCGAACACAGTCACACTTGCACTGCA	TGCAGTGCACTTTTGAAGTGTTTGAATTTATTTCAGCTTTGGGTCGAACACAGTCACACTTGCACTGCA	NC_040285.1_chromosome_7	26843652	4	2.15e-27	11:G>T	11	0.297872	0.178571	0.821429	0.5	0.178571	0.821429	0	0.293367	0.293367	0.293367	12.1667	11.5	1	-	-	-	1	1	1	-	-	1	-	-	1	1	-	-	1	1	1	-	-	1	-	-	-	-	1	1
35154434|F|0--28:A>C	35154434	TGCAGAAAACCCCTTACAACCAATCTAGATTTTCTTTTTGAGATAGATCCATCAAGATTCTGCCTGATC	TGCAGAAAACCCCTTACAACCAATCTAGATTTTCTTTTTGAGATAGATCCATCAAGATTCTGCCTGATC	NC_040286.1_chromosome_8	6076655	1	2.15e-27		28	0.297872	0.035714	0.964286	0.5	0.035714	0.964286	0	0.068878	0.068878	0.068878	10	7.75862	1	0	-	-	-	-	-	-	-	-	0	-	-	-	-	-	-	-	-	-	-	-	-	-	-	-	-	-
35154434|F|0-28:A>C-28:A>C	35154434	TGCAGAAAACCCCTTACAACCAATCTAGCTTTTCTTTTTGACATAGATCCATCAAGATTCTGCCTGATC	TGCAGAAAACCCCTTACAACCAATCTAGCTTTTCTTTTTGACATAGATCCATCAAGATTCTGCCTGATC	NC_040286.1_chromosome_8	6076655	1	2.15e-27	28:A>C	28	0.297872	0.035714	0.964286	0.5	0.035714	0.964286	0	0.068878	0.068878	0.068878	10	7.75862	1	1	-	-	-	-	-	-	-	-	1	-	-	-	-	-	-	-	-	-	-	-	-	-	-	-	-	-
100093098|F|0--9:G>A	100093098	TGCAGATCAGTGTTTTGCATAATTCTGCAGATCAACTTATTCGCCCAGCGAGTAGGCTCGCCCAGCGAG	TGCAGATCAGTGTTTTGCATAATTCTGCAGATCAACTTATTCGCCCAGCGAGTAGGCTCGCCCAGCGAG	NC_040286.1_chromosome_8	13919798	14	4.62e-29		9	0.297872	0.964286	0.035714	0.5	0.964286	0.035714	0	0.068878	0.068878	0.068878	4.11111	4	1	-	1	1	1	1	-	1	1	-	-	1	1	-	-	1	-	1	1	1	1	-	-	-	1	-	1	-
100093098|F|0-9:G>A-9:G>A	100093098	TGCAGATCAATGTTCTGCATAATTCGGTAGATCAACTTATTTGCCCAGCGAGTAGGCTCACCCAGCGAG	TGCAGATCAATGTTCTGCATAATTCGGTAGATCAACTTATTTGCCCAGCGAGTAGGCTCACCCAGCGAG	NC_040286.1_chromosome_8	13919798	14	4.62e-29	9:G>A	9	0.297872	0.964286	0.035714	0.5	0.964286	0.035714	0	0.068878	0.068878	0.068878	4.11111	4	1	-	0	0	0	0	-	0	0	-	-	0	0	-	-	0	-	0	0	0	0	-	-	-	0	-	0	-
14062859|F|0--32:T>C	14062859	TGCAGTTAGCCACCACCTCTGAACAACCACAGTCCACCCCTTCATCTTCATCCTCGCCCATCACACTCA	TGCAGTTAGCCACCACCTCTGAACAACCACAGTCCACCCCTTCATCTTCATCCTCGCCCATCACACTCA	NC_040286.1_chromosome_8	29493446	1	1e-25		32	0.297872	0.964286	0.035714	0.5	0.964286	0.035714	0	0.068878	0.068878	0.068878	17.5641	7	1	-	-	1	-	1	1	1	-	1	-	-	1	1	-	1	-	1	1	1	1	-	-	-	-	1	1	1
14062859|F|0-32:T>C-32:T>C	14062859	TGCAGTTAGCCACCACCTCTGAACAACCACAGCCCACCCCTTCATCTTCATCCTCGTCCATCACACTCA	TGCAGTTAGCCACCACCTCTGAACAACCACAGCCCACCCCTTCATCTTCATCCTCGTCCATCACACTCA	NC_040286.1_chromosome_8	29493446	1	1e-25	32:T>C	32	0.297872	0.964286	0.035714	0.5	0.964286	0.035714	0	0.068878	0.068878	0.068878	17.5641	7	1	-	-	0	-	0	0	0	-	0	-	-	0	0	-	0	-	0	0	0	0	-	-	-	-	0	0	0
14087669|F|0--39:A>G	14087669	TGCAGGGCAATATTTCAGAATCAATTTTCTACCTTGTCAACCTTACTCAATTATCTCTCTCATCGAACA	TGCAGGGCAATATTTCAGAATCAATTTTCTACCTTGTCAACCTTACTCAATTATCTCTCTCATCGAACA	NC_040286.1_chromosome_8	37046459	6	2.78e-26		39	0.297872	0.785714	0.214286	0.5	0.785714	0.214286	0	0.336735	0.336735	0.336735	7.84	5.28571	1	-	-	1	1	1	-	-	-	-	-	-	-	1	-	-	-	-	-	-	0	1	-	1	1	1	0	0
14087669|F|0-39:A>G-39:A>G	14087669	TGCAGGGCAATATTTCAGAATCAATTTTCAACCTTGTCAGCCTTACTTACTTATCTCTGTCATGGAACA	TGCAGGGCAATATTTCAGAATCAATTTTCAACCTTGTCAGCCTTACTTACTTATCTCTGTCATGGAACA	NC_040286.1_chromosome_8	37046459	6	2.78e-26	39:A>G	39	0.297872	0.785714	0.214286	0.5	0.785714	0.214286	0	0.336735	0.336735	0.336735	7.84	5.28571	1	-	-	0	0	0	-	-	-	-	-	-	-	0	-	-	-	-	-	-	1	0	-	0	0	0	1	1
14087089|F|0--42:G>A	14087089	TGCAGGTGTTGAAAGGGACATTGTTATGTTTTTGAGAAACTCGGATTTAGGTTGGTGAAAATTAGAAAT	TGCAGGTGTTGAAAGGGACATTGTTATGTTTTTGAGAAACTCGGATTTAGGTTGGTGAAAATTAGAAAT	NC_040287.1_chromosome_9	2195596	2	2.15e-27		42	0.297872	0.892857	0.107143	0.5	0.892857	0.107143	0	0.191327	0.191327	0.191327	21.037	12	1	1	-	-	-	-	-	-	-	-	-	-	-	-	-	-	-	-	-	-	-	-	-	-	-	-	-	-
14087089|F|0-42:G>A-42:G>A	14087089	TGCAGGTGTTGAAAGGGACATTGTTATGTTTTTGAGAAACTCAGATTTAGGTTAGTGAAAATTAGGAAT	TGCAGGTGTTGAAAGGGACATTGTTATGTTTTTGAGAAACTCAGATTTAGGTTAGTGAAAATTAGGAAT	NC_040287.1_chromosome_9	2195596	2	2.15e-27	42:G>A	42	0.297872	0.892857	0.107143	0.5	0.892857	0.107143	0	0.191327	0.191327	0.191327	21.037	12	1	0	-	-	-	-	-	-	-	-	-	-	-	-	-	-	-	-	-	-	-	-	-	-	-	-	-	-
35155249|F|0--9:C>T	35155249	TGCAGATATCAGTGGTTGGGATCTCAGAAATTTCAGGTAAACAAATGAATCCTTCCTACTTTCTTGTGT	TGCAGATATCAGTGGTTGGGATCTCAGAAATTTCAGGTAAACAAATGAATCCTTCCTACTTTCTTGTGT	NC_040288.1_chromosome_10	4310626	5	1e-25		9	0.297872	0.892857	0.107143	0.5	0.892857	0.107143	0	0.191327	0.191327	0.191327	6.08824	6.33333	1	-	1	-	1	1	1	-	-	1	1	-	-	1	-	1	-	-	-	-	-	-	-	1	1	0	0	-
35155249|F|0-9:C>T-9:C>T	35155249	TGCAGGTATTAGTGGTTGGGATCTCAGAAATTTCAGGTAAACAAATGAATCCTTCCTACTTTCTTGTGT	TGCAGGTATTAGTGGTTGGGATCTCAGAAATTTCAGGTAAACAAATGAATCCTTCCTACTTTCTTGTGT	NC_040288.1_chromosome_10	4310626	5	1e-25	9:C>T	9	0.297872	0.892857	0.107143	0.5	0.892857	0.107143	0	0.191327	0.191327	0.191327	6.08824	6.33333	1	-	0	-	0	0	0	-	-	0	0	-	-	0	-	0	-	-	-	-	-	-	-	0	0	1	1	-
100087563|F|0--17:A>G	100087563	TGCAGAGCTTTTCTTACAGCTTCAATAGATCCCTAGCAATGACCAAGAACAATGACATTACAGATCGGA	TGCAGAGCTTTTCTTACAGCTTCAATAGATCCCTAGCAATGACCAAGAACAATGACATTAC	NC_040288.1_chromosome_10	27357896	3	8.47e-21		17	0.297872	0.035714	0.964286	0.5	0.035714	0.964286	0	0.068878	0.068878	0.068878	37.5	26.3214	1	-	-	0	0	0	-	0	-	-	0	-	0	0	0	-	-	0	0	-	-	0	-	-	-	-	-	0
100087563|F|0-17:A>G-17:A>G	100087563	TGCAGAGCTTTTCTTACGGCTTCAATAGATCCCTAGCCATGACCAAGAACAATTACATTACAGATCGGA	TGCAGAGCTTTTCTTACGGCTTCAATAGATCCCTAGCCATGACCAAGAACAATTACATTAC	NC_040288.1_chromosome_10	27357896	3	8.47e-21	17:A>G	17	0.297872	0.035714	0.964286	0.5	0.035714	0.964286	0	0.068878	0.068878	0.068878	37.5	26.3214	1	-	-	1	1	1	-	1	-	-	1	-	1	1	1	-	-	1	1	-	-	1	-	-	-	-	-	1
14078421|F|0--57:T>C	14078421	TGCAGGTCTTCAGCTTTTATATTCTAAACTTCATATGCTTGTCAGGGAACTGATCGATGTGGATTTCAC	TGCAGGTCTTCAGCTTTTATATTCTAAACTTCATATGCTTGTCAGGGAACTGATCGATGTGGATTTCAC	NC_040289.1_chromosome_11	2881366	1	1e-25		57	0.297872	0.785714	0.214286	0.5	0.785714	0.214286	0	0.336735	0.336735	0.336735	9.95833	4.14286	1	-	-	-	-	-	-	-	-	-	1	-	-	-	0	-	-	-	-	0	-	-	-	1	-	-	-	-
14078421|F|0-57:T>C-57:T>C	14078421	TGCAGGTGTTCAGCTTTTATATTCTAAACTTCATATGCTTGTCAGGGAACTGATCGACGTGGATTTCAC	TGCAGGTGTTCAGCTTTTATATTCTAAACTTCATATGCTTGTCAGGGAACTGATCGACGTGGATTTCAC	NC_040289.1_chromosome_11	2881366	1	1e-25	57:T>C	57	0.297872	0.785714	0.214286	0.5	0.785714	0.214286	0	0.336735	0.336735	0.336735	9.95833	4.14286	1	-	-	-	-	-	-	-	-	-	0	-	-	-	1	-	-	-	-	1	-	-	-	0	-	-	-	-
14087774|F|0--34:T>G	14087774	TGCAGCTATTTTTCCCATCAAGTTCAATGTCTTATAAGTGGGGGTAAAAATTTTTACAGATCGGAAGAG	TGCAGCTATTTTTCCCATCAAGTTCAATGTCTTATAAGTGGGGGTAAAAATTTTTAC	NW_021011040.1_contig_332	29781	472	4.54e-18		34	0.297872	0.964286	0.035714	0.5	0.964286	0.035714	0	0.068878	0.068878	0.068878	6.38889	9	1	-	-	1	1	1	1	-	1	1	-	0	1	-	-	1	1	1	-	-	-	-	-	-	-	1	-	-
14087774|F|0-34:T>G-34:T>G	14087774	TGCAGCTATTTTCTCCATCAAGTTCAATGTCTTAGAAGTGGGGGTAAAAAGTTTTACAGATCGGAAGAG	TGCAGCTATTTTCTCCATCAAGTTCAATGTCTTAGAAGTGGGGGTAAAAAGTTTTAC	NW_021011040.1_contig_332	29781	472	4.54e-18	34:T>G	34	0.297872	0.964286	0.035714	0.5	0.964286	0.035714	0	0.068878	0.068878	0.068878	6.38889	9	1	-	-	0	0	0	0	-	0	0	-	1	0	-	-	0	0	0	-	-	-	-	-	-	-	0	-	-
100093724|F|0--36:T>C	100093724	TGCAGAGGTATTTTTCTTTTTCAACTCCTTTTTCATTTTTACATTTTATAAACACTCTTACAGATCGGA	TGCAGAGGTATTTTTCTTTTTCAACTCCTTTTTCATTTTTACATTTTATAAACACTCTTAC		0	0	999		36	0.297872	0.071429	0.928571	0.5	0.071429	0.928571	0	0.132653	0.132653	0.132653	13.5	12.6	1	-	-	0	0	0	0	-	0	0	0	-	0	0	-	0	-	0	-	-	-	-	-	-	1	0	-	-
100093724|F|0-36:T>C-36:T>C	100093724	TGCAGAGGTATTCTTCTTTTTCAACTCCTTTTTCATCTTTACATTTTATAAAGACTCTTACAGATCGGA	TGCAGAGGTATTCTTCTTTTTCAACTCCTTTTTCATCTTTACATTTTATAAAGACTCTTAC		0	0	999	36:T>C	36	0.297872	0.071429	0.928571	0.5	0.071429	0.928571	0	0.132653	0.132653	0.132653	13.5	12.6	1	-	-	1	1	1	1	-	1	1	1	-	1	1	-	1	-	1	-	-	-	-	-	-	0	1	-	-
28497940|F|0--58:C>T	28497940	TGCAGATATAAACTATCTTACAGTTGGAGTCCGATCTGTTGTATTTGATGATATAGGTCCATAGCTACG	TGCAGATATAAACTATCTTACAGTTGGAGTCCGATCTGTTGTATTTGATGATATAGGTCCATAGCTACG		0	0	999		58	0.297872	0.964286	0.035714	0.5	0.964286	0.035714	0	0.068878	0.068878	0.068878	17.4643	28	1	1	-	-	-	-	-	1	-	-	-	-	-	-	-	-	-	-	-	-	-	-	-	-	-	-	-	-
28497940|F|0-58:C>T-58:C>T	28497940	TGCAGATATAAACTATCTTACAGTTGGAGTCCGATCTGTTGTATTTGATGATATAGGTTCATAGCTACG	TGCAGATATAAACTATCTTACAGTTGGAGTCCGATCTGTTGTATTTGATGATATAGGTTCATAGCTACG		0	0	999	58:C>T	58	0.297872	0.964286	0.035714	0.5	0.964286	0.035714	0	0.068878	0.068878	0.068878	17.4643	28	1	0	-	-	-	-	-	0	-	-	-	-	-	-	-	-	-	-	-	-	-	-	-	-	-	-	-	-
35154415|F|0--43:A>G	35154415	TGCAGTTGCAATCTGAATTTGATACGATGGAAAAAATTTCCTTATTTACAGATCGGAAGAGCGGTTCAG	TGCAGTTGCAATCTGAATTTGATACGATGGAAAAAATTTCCTTATTTAC	NC_040279.1_chromosome_1	828274	1	5.76e-16		43	0.308511	0.965517	0.034483	0.5	0.965517	0.034483	0	0.066587	0.066587	0.066587	9.93333	4	1	1	-	-	-	-	-	-	-	-	1	-	0	-	-	-	-	-	-	-	-	-	-	-	-	-	-	-
35154415|F|0-43:A>G-43:A>G	35154415	TGCAGTTGCAATCTGAATTTGATACGATGGAACAAATTTCCTTGTTTACAGATCGGAAGAGCGGTTCAG	TGCAGTTGCAATCTGAATTTGATACGATGGAACAAATTTCCTTGTTTAC	NC_040279.1_chromosome_1	828274	1	5.76e-16	43:A>G	43	0.308511	0.965517	0.034483	0.5	0.965517	0.034483	0	0.066587	0.066587	0.066587	9.93333	4	1	0	-	-	-	-	-	-	-	-	0	-	1	-	-	-	-	-	-	-	-	-	-	-	-	-	-	-
14085136|F|0--43:C>T	14085136	TGCAGTATGTCAGCATGCATATTCTTTATCTCAAAATTTGGACCCTAACAATGAAGGTTGAGGTGTGTT	TGCAGTATGTCAGCATGCATATTCTTTATCTCAAAATTTGGACCCTAACAATGAAGGTTGAGGTGTGTT	NC_040279.1_chromosome_1	4533380	2	4.62e-29		43	0.308511	0.758621	0.241379	0.5	0.758621	0.241379	0	0.366231	0.366231	0.366231	7.31034	4.11111	1	-	-	-	-	-	1	1	1	-	0	-	0	-	1	-	-	1	-	-	1	1	1	0	-	-	-	1
14085136|F|0-43:C>T-43:C>T	14085136	TGCAGTATGTGAGCATGCATATTCTTTATCTCAAAATTTGGACTCTAACAGTGAAGGTCGAGGTGTGTT	TGCAGTATGTGAGCATGCATATTCTTTATCTCAAAATTTGGACTCTAACAGTGAAGGTCGAGGTGTGTT	NC_040279.1_chromosome_1	4533380	2	4.62e-29	43:C>T	43	0.308511	0.758621	0.241379	0.5	0.758621	0.241379	0	0.366231	0.366231	0.366231	7.31034	4.11111	1	-	-	-	-	-	0	0	0	-	1	-	1	-	0	-	-	0	-	-	0	0	0	1	-	-	-	0
14062866|F|0--52:A>G	14062866	TGCAGTTCATGATCACTGCTGCTGTGTCAGTGGCATTCACCATTGGAAATGTACTTTCGTGGAGGGCTT	TGCAGTTCATGATCACTGCTGCTGTGTCAGTGGCATTCACCATTGGAAATGTACTTTCGTGGAGGGCTT	NC_040279.1_chromosome_1	30730420	2	4.62e-29		52	0.308511	0.965517	0.034483	0.5	0.965517	0.034483	0	0.066587	0.066587	0.066587	20.4048	29	1	-	-	-	1	1	-	1	1	1	1	1	-	1	-	1	1	1	1	1	1	-	1	-	-	-	1	-
14062866|F|0-52:A>G-52:A>G	14062866	TGCAGTTCATGATCACTGCTGCTGTGTCAGTGGCATTCACCATTGGAAATGTGCTTTCGTGGAGGGCTT	TGCAGTTCATGATCACTGCTGCTGTGTCAGTGGCATTCACCATTGGAAATGTGCTTTCGTGGAGGGCTT	NC_040279.1_chromosome_1	30730420	2	4.62e-29	52:A>G	52	0.308511	0.965517	0.034483	0.5	0.965517	0.034483	0	0.066587	0.066587	0.066587	20.4048	29	1	-	-	-	0	0	-	0	0	0	0	0	-	0	-	0	0	0	0	0	0	-	0	-	-	-	0	-
14076533|F|0--19:G>A	14076533	TGCAGGTTATTGCTCCTACGATGGGGTTGGTGCTTGCGTGAATTGAAATCTAGTATCTATTTCTTCGGA	TGCAGGTTATTGCTCCTACGATGGGGTTGGTGCTTGCGTGAATTGAAATCTAGTATCTATTTCTTCGGA	NC_040280.1_chromosome_2	23584340	1	2.15e-27		19	0.308511	0.482759	0.517241	0.5	0.482759	0.517241	0	0.499405	0.499405	0.499405	16.2778	23.2353	1	0	-	-	1	1	-	-	-	-	0	-	-	-	-	-	-	-	1	-	1	0	1	0	-	-	1	-
14076533|F|0-19:G>A-19:G>A	14076533	TGCAGGTTATTGCTCCTACAATGGGGTTGGTGCTTGCGTGAATTGAAATCTAGTATCTATTTCTTCGGA	TGCAGGTTATTGCTCCTACAATGGGGTTGGTGCTTGCGTGAATTGAAATCTAGTATCTATTTCTTCGGA	NC_040280.1_chromosome_2	23584340	1	2.15e-27	19:G>A	19	0.308511	0.482759	0.517241	0.5	0.482759	0.517241	0	0.499405	0.499405	0.499405	16.2778	23.2353	1	1	-	-	0	0	-	-	-	-	1	-	-	-	-	-	-	-	0	-	0	1	0	1	-	-	0	-
14083460|F|0--15:T>A	14083460	TGCAGAAAAAATATTTTCTGAGTATTGTTGTGTTACAGATCGGAAGAGCGGTTCAGCAGGAATGCCGAG	TGCAGAAAAAATATTTTCTGAGTATTGTTGTGTTAC	NC_040280.1_chromosome_2	25521754	1	1.09e-10		15	0.308511	0.896552	0.103448	0.5	0.896552	0.103448	0	0.185493	0.185493	0.185493	23.8485	22.6667	1	-	-	-	-	1	1	-	-	1	-	-	1	1	1	-	-	1	1	-	-	-	-	-	-	-	1	1
14083460|F|0-15:T>A-15:T>A	14083460	TGCAGAAAAATTATTATCTGAGTATTGTTGTGTTACAGATCGGAAGAGCGGTTCAGCAGGAATGCCGAG	TGCAGAAAAATTATTATCTGAGTATTGTTGTGTTAC	NC_040280.1_chromosome_2	25521754	1	1.09e-10	15:T>A	15	0.308511	0.896552	0.103448	0.5	0.896552	0.103448	0	0.185493	0.185493	0.185493	23.8485	22.6667	1	-	-	-	-	0	0	-	-	0	-	-	0	0	0	-	-	0	0	-	-	-	-	-	-	-	0	0
14076540|F|0--64:T>A	14076540	TGCAGGTTCAATACATCTTTCTCTTACATACATATTCCAAAAAGAACATATTTTTTCCCTTGTTTCAAC	TGCAGGTTCAATACATCTTTCTCTTACATACATATTCCAAAAAGAACATATTTTTTCCCTTGTTTCAAC	NC_040281.1_chromosome_3	5657053	1	2.15e-27		64	0.308511	0.965517	0.034483	0.5	0.965517	0.034483	0	0.066587	0.066587	0.066587	8.15	4	1	-	1	1	1	1	1	-	-	1	-	1	-	1	1	1	-	1	1	-	1	-	-	1	1	-	1	-
14076540|F|0-64:T>A-64:T>A	14076540	TGCAGGTTCAATACATCTTTCTCTTACATATATATTCCAAAAAGAACATACTTTTTCCCTTGTTACAGA	TGCAGGTTCAATACATCTTTCTCTTACATATATATTCCAAAAAGAACATACTTTTTCCCTTGTTACAGA	NC_040281.1_chromosome_3	5657053	1	2.15e-27	64:T>A	64	0.308511	0.965517	0.034483	0.5	0.965517	0.034483	0	0.066587	0.066587	0.066587	8.15	4	1	-	0	0	0	0	0	-	-	0	-	0	-	0	0	0	-	0	0	-	0	-	-	0	0	-	0	-
14078287|F|0--17:A>G	14078287	TGCAGGAGCAATATAAGATTATTATGAGACCAAATAATATTTTACCACAATTTTCATACTTCTGGAATG	TGCAGGAGCAATATAAGATTATTATGAGACCAAATAATATTTTACCACAATTTTCATACTTCTGGAATG	NC_040281.1_chromosome_3	11175263	1	2.15e-27		17	0.308511	0.758621	0.241379	0.5	0.758621	0.241379	0	0.366231	0.366231	0.366231	6.21739	7.33333	1	1	0	-	-	-	-	-	-	-	0	-	-	0	-	-	-	-	-	-	0	-	-	1	-	-	-	-
14078287|F|0-17:A>G-17:A>G	14078287	TGCAGGAGCAATATAAGGTTATTATGAGACCAAATAATATTTTACCACAATTTTCATACTTCTGGAATG	TGCAGGAGCAATATAAGGTTATTATGAGACCAAATAATATTTTACCACAATTTTCATACTTCTGGAATG	NC_040281.1_chromosome_3	11175263	1	2.15e-27	17:A>G	17	0.308511	0.758621	0.241379	0.5	0.758621	0.241379	0	0.366231	0.366231	0.366231	6.21739	7.33333	1	0	1	-	-	-	-	-	-	-	1	-	-	1	-	-	-	-	-	-	1	-	-	0	-	-	-	-
14087810|F|0--25:C>T	14087810	TGCAGTGTGCTTGAACCCAATATTTCCGCATGCTGCATGCTTGGAAACCACAACCCCATTCACGCTCCA	TGCAGTGTGCTTGAACCCAATATTTCCGCATGCTGCATGCTTGGAAACCACAACCCCATTCACGCTCCA	NC_040281.1_chromosome_3	23932446	6	2.15e-27		25	0.308511	0.862069	0.137931	0.5	0.862069	0.137931	0	0.237812	0.237812	0.237812	92.25	21.8571	1	-	-	-	1	1	1	1	0	1	-	-	0	1	-	0	1	1	1	-	-	1	1	-	-	-	1	1
14087810|F|0-25:C>T-25:C>T	14087810	TGCAGTGTGCTTGAACCCAATATTTTCGCATGCTGCATGCTTGGAAACCACAACCCTATTCACTCTCCA	TGCAGTGTGCTTGAACCCAATATTTTCGCATGCTGCATGCTTGGAAACCACAACCCTATTCACTCTCCA	NC_040281.1_chromosome_3	23932446	6	2.15e-27	25:C>T	25	0.308511	0.862069	0.137931	0.5	0.862069	0.137931	0	0.237812	0.237812	0.237812	92.25	21.8571	1	-	-	-	0	0	0	0	1	0	-	-	1	0	-	1	0	0	0	-	-	0	0	-	-	-	0	0
14078334|F|0--64:C>T	14078334	TGCAGTTGTGATTGCAAAGAAAAAAAAAATTCTCTTTGACACCTATTATTTTCATTAGCAAGACCCGAA	TGCAGTTGTGATTGCAAAGAAAAAAAAAATTCTCTTTGACACCTATTATTTTCATTAGCAAGACCCGAA	NC_040282.1_chromosome_4	1772369	1	1.67e-23		64	0.308511	0.689655	0.310345	0.5	0.689655	0.310345	0	0.428062	0.428062	0.428062	14.2	10.3	1	-	1	0	1	1	-	1	-	-	-	1	1	0	-	1	-	-	-	1	1	-	1	-	1	0	-	-
14078334|F|0-64:C>T-64:C>T	14078334	TGCAGTTGTGATTGCAAAGAAAAAAAAAATTCTCTTTGACACCTATTATTTTCATTAGCAAGACTCGAA	TGCAGTTGTGATTGCAAAGAAAAAAAAAATTCTCTTTGACACCTATTATTTTCATTAGCAAGACTCGAA	NC_040282.1_chromosome_4	1772369	1	1.67e-23	64:C>T	64	0.308511	0.689655	0.310345	0.5	0.689655	0.310345	0	0.428062	0.428062	0.428062	14.2	10.3	1	-	0	1	0	0	-	0	-	-	-	0	0	1	-	0	-	-	-	0	0	-	0	-	0	1	-	-
14086061|F|0--7:T>C	14086061	TGCAGCATTGTGTCTAAGAATTGGTGAAATATGAAAAGTCTGAGTGAGAAAAGAACAAAATAAAACTTT	TGCAGCATTGTGTCTAAGAATTGGTGAAATATGAAAAGTCTGAGTGAGAAAAGAACAAAATAAAACTTT	NC_040282.1_chromosome_4	6351430	1	1e-25		7	0.308511	0.068966	0.931034	0.5	0.068966	0.931034	0	0.128419	0.128419	0.128419	16.25	13.0303	1	0	1	-	-	-	-	0	-	-	0	-	-	0	-	0	-	0	-	0	1	-	0	0	0	-	0	-
14086061|F|0-7:T>C-7:T>C	14086061	TGCAGCACCGTGTCTAAGAATTGGTGAAATATGAAAAGTCTGAGTGAGAAAAGAACAAAATAAAACTTT	TGCAGCACCGTGTCTAAGAATTGGTGAAATATGAAAAGTCTGAGTGAGAAAAGAACAAAATAAAACTTT	NC_040282.1_chromosome_4	6351430	1	1e-25	7:T>C	7	0.308511	0.068966	0.931034	0.5	0.068966	0.931034	0	0.128419	0.128419	0.128419	16.25	13.0303	1	1	0	-	-	-	-	1	-	-	1	-	-	1	-	1	-	1	-	1	0	-	1	1	1	-	1	-
100093723|F|0--30:A>T	100093723	TGCAGAGGTATTCTTCTTTTTCAACTCCTTATTCATCTTTACATTTTATAAACACTCTTACAGATCGGA	TGCAGAGGTATTCTTCTTTTTCAACTCCTTATTCATCTTTACATTTTATAAACACTCTTAC	NC_040282.1_chromosome_4	22214988	3	2.35e-21		30	0.308511	0.103448	0.896552	0.5	0.103448	0.896552	0	0.185493	0.185493	0.185493	14.3333	12.6	1	-	-	0	0	0	0	-	0	0	0	-	0	0	-	0	-	0	-	-	-	-	-	-	1	0	-	-
100093723|F|0-30:A>T-30:A>T	100093723	TGCAGAGGTATTCTTCTTTTTCAACTCCTTTTTCATCTTTACATTTTATAAAGACTCTTACAGATCGGA	TGCAGAGGTATTCTTCTTTTTCAACTCCTTTTTCATCTTTACATTTTATAAAGACTCTTAC	NC_040282.1_chromosome_4	22214988	3	2.35e-21	30:A>T	30	0.308511	0.103448	0.896552	0.5	0.103448	0.896552	0	0.185493	0.185493	0.185493	14.3333	12.6	1	-	-	1	1	1	1	-	1	1	1	-	1	1	-	1	-	1	-	-	-	-	-	-	0	1	-	-
14087026|F|0--30:A>G	14087026	TGCAGAGCATAAATAGTACTACAAGTACATACTTCCAGTGAATTCTATGACATATATATGAATAATTGA	TGCAGAGCATAAATAGTACTACAAGTACATACTTCCAGTGAATTCTATGACATATATATGAATAATTGA	NC_040282.1_chromosome_4	22732039	4	4.62e-29		30	0.308511	0.448276	0.551724	0.5	0.448276	0.551724	0	0.494649	0.494649	0.494649	3.8125	4.5	1	1	1	-	-	0	-	-	-	-	1	0	-	1	1	-	0	-	-	1	-	0	0	1	0	-	0	0
14087026|F|0-30:A>G-30:A>G	14087026	TGCAGAGCATAAATAGTACTACAAGTACATGCTTCCAGTGAATTCTATGACATATATATGAATAATTGA	TGCAGAGCATAAATAGTACTACAAGTACATGCTTCCAGTGAATTCTATGACATATATATGAATAATTGA	NC_040282.1_chromosome_4	22732039	4	4.62e-29	30:A>G	30	0.308511	0.448276	0.551724	0.5	0.448276	0.551724	0	0.494649	0.494649	0.494649	3.8125	4.5	1	0	0	-	-	1	-	-	-	-	0	1	-	0	0	-	1	-	-	0	-	1	1	0	1	-	1	1
14086819|F|0--30:G>A	14086819	TGCAGAAATTGAAAGTTTATAGTGATAGATGATAATAAATGTTGCAATAATAAACATAATTAGTTTTCT	TGCAGAAATTGAAAGTTTATAGTGATAGATGATAATAAATGTTGCAATAATAAACATAATTAGTTTTCT	NC_040282.1_chromosome_4	36731031	1	4.65e-24		30	0.308511	0.965517	0.034483	0.5	0.965517	0.034483	0	0.066587	0.066587	0.066587	5.83784	9	1	-	-	-	-	-	1	1	-	1	-	-	-	-	-	1	1	1	1	1	1	-	-	-	1	-	-	1
14086819|F|0-30:G>A-30:G>A	14086819	TGCAGAAATTGAAAGTTCATAATGATAGATAATAATAAATGTTGCAATAATAAGCATAATTAGTTTTTT	TGCAGAAATTGAAAGTTCATAATGATAGATAATAATAAATGTTGCAATAATAAGCATAATTAGTTTTTT	NC_040282.1_chromosome_4	36731031	1	4.65e-24	30:G>A	30	0.308511	0.965517	0.034483	0.5	0.965517	0.034483	0	0.066587	0.066587	0.066587	5.83784	9	1	-	-	-	-	-	0	0	-	0	-	-	-	-	-	0	0	0	0	0	0	-	-	-	0	-	-	0
14081957|F|0--13:A>G	14081957	TGCAGATAAGGTAACGAGTCTAATGTATCTTGATTTTCTTTGATATCAATGTGTGTGTTCGTGTTTATA	TGCAGATAAGGTAACGAGTCTAATGTATCTTGATTTTCTTTGATATCAATGTGTGTGTTCGTGTTTATA	NC_040283.1_chromosome_5	13107938	5	4.62e-29		13	0.308511	0.965517	0.034483	0.5	0.965517	0.034483	0	0.066587	0.066587	0.066587	14.6486	4	1	-	1	1	-	-	-	-	-	1	-	-	1	0	-	1	-	-	-	1	1	-	-	-	-	1	-	-
14081957|F|0-13:A>G-13:A>G	14081957	TGCAGATAACGTAGCGAGTCTAACGTATCTTGATTTTCTTTGATATCAATGTGTGTGTTCGTGTTTATA	TGCAGATAACGTAGCGAGTCTAACGTATCTTGATTTTCTTTGATATCAATGTGTGTGTTCGTGTTTATA	NC_040283.1_chromosome_5	13107938	5	4.62e-29	13:A>G	13	0.308511	0.965517	0.034483	0.5	0.965517	0.034483	0	0.066587	0.066587	0.066587	14.6486	4	1	-	0	0	-	-	-	-	-	0	-	-	0	1	-	0	-	-	-	0	0	-	-	-	-	0	-	-
100090514|F|0--37:T>C	100090514	TGCAGGAGGTTATAACTGCCTCTCTGCTTTATTTCTCTTAGTGTAGACCTTGCCACTAAACCTATCAAA	TGCAGGAGGTTATAACTGCCTCTCTGCTTTATTTCTCTTAGTGTAGACCTTGCCACTAAACCTATCAAA	NC_040283.1_chromosome_5	28529650	11	7.73e-27		37	0.308511	0.034483	0.965517	0.5	0.034483	0.965517	0	0.066587	0.066587	0.066587	9.5	8.51429	1	-	-	-	-	-	-	-	-	-	-	0	0	0	0	-	-	1	-	0	0	-	-	0	-	-	0	-
100090514|F|0-37:T>C-37:T>C	100090514	TGCAGGAGGTTATAACTGCTCCTCTGCTTTATTTCTCCCAGTGTAGACCTTGCCACTAAACCTATCAGT	TGCAGGAGGTTATAACTGCTCCTCTGCTTTATTTCTCCCAGTGTAGACCTTGCCACTAAACCTATCAGT	NC_040283.1_chromosome_5	28529650	11	7.73e-27	37:T>C	37	0.308511	0.034483	0.965517	0.5	0.034483	0.965517	0	0.066587	0.066587	0.066587	9.5	8.51429	1	-	-	-	-	-	-	-	-	-	-	1	1	1	1	-	-	0	-	1	1	-	-	1	-	-	1	-
14085082|F|0--14:C>T	14085082	TGCAGGTGTTGGTGCGAATAGATGGCACAGAGAGGAAGGAAGAAGCTACGGTGGTGTGCTGCTTCTGCA	TGCAGGTGTTGGTGCGAATAGATGGCACAGAGAGGAAGGAAGAAGCTACGGTGGTGTGCTGCTTCTGCA	NC_040283.1_chromosome_5	30072803	3	4.62e-29		14	0.308511	0.724138	0.275862	0.5	0.724138	0.275862	0	0.399524	0.399524	0.399524	11.8214	5.22222	1	-	-	-	1	1	1	-	-	1	-	-	0	-	1	0	-	1	1	-	-	1	1	-	-	0	1	1
14085082|F|0-14:C>T-14:C>T	14085082	TGCAGGTGTTGGTGTGAATAGATGGCACAGAGAGGAAGGAAGAAGCTACGGTGGCGTGCTGCTTCTGCA	TGCAGGTGTTGGTGTGAATAGATGGCACAGAGAGGAAGGAAGAAGCTACGGTGGCGTGCTGCTTCTGCA	NC_040283.1_chromosome_5	30072803	3	4.62e-29	14:C>T	14	0.308511	0.724138	0.275862	0.5	0.724138	0.275862	0	0.399524	0.399524	0.399524	11.8214	5.22222	1	-	-	-	0	0	0	-	-	0	-	-	1	-	0	1	-	0	0	-	-	0	0	-	-	1	0	0
14080089|F|0--15:A>G	14080089	TGCAGTATTATGTATATAAATAATCTCTTACGAGAATTACAGATCGGAAGAGCGGTTCAGCAGGAATGC	TGCAGTATTATGTATATAAATAATCTCTTACGAGAATTAC	NC_040284.1_chromosome_6	17504124	1	3.95e-11		15	0.308511	0.896552	0.103448	0.5	0.896552	0.103448	0	0.185493	0.185493	0.185493	9.17143	18.6667	1	-	-	1	1	1	1	1	1	1	-	-	1	-	-	1	-	1	-	1	-	-	-	-	-	1	1	-
14080089|F|0-15:A>G-15:A>G	14080089	TGCAGTATTATGTATGTAAATAATCTCTTATGAGAATTACAGATCGGAAGAGCGGTTCAGCAGGAATGC	TGCAGTATTATGTATGTAAATAATCTCTTATGAGAATTAC	NC_040284.1_chromosome_6	17504124	1	3.95e-11	15:A>G	15	0.308511	0.896552	0.103448	0.5	0.896552	0.103448	0	0.185493	0.185493	0.185493	9.17143	18.6667	1	-	-	0	0	0	0	0	0	0	-	-	0	-	-	0	-	0	-	0	-	-	-	-	-	0	0	-
14080440|F|0--33:G>A	14080440	TGCAGAAACGGAAATAAAAACAAGGCTTCAGTTGACATTACAGATCGGAAGAGCGGTTCAGCAGGAATG	TGCAGAAACGGAAATAAAAACAAGGCTTCAGTTGACATTAC	NC_040284.1_chromosome_6	20669155	1	1.16e-11		33	0.308511	0.034483	0.965517	0.5	0.034483	0.965517	0	0.066587	0.066587	0.066587	12	4.27586	1	0	-	-	0	-	0	0	-	0	-	0	-	0	-	-	0	0	-	0	0	0	-	-	-	0	0	-
14080440|F|0-33:G>A-33:G>A	14080440	TGCAGAAACAGAAATAAAAACAAGGCTTCAGTTAACATTACAGATCGGAAGAGCGGTTCAGCAGGAATG	TGCAGAAACAGAAATAAAAACAAGGCTTCAGTTAACATTAC	NC_040284.1_chromosome_6	20669155	1	1.16e-11	33:G>A	33	0.308511	0.034483	0.965517	0.5	0.034483	0.965517	0	0.066587	0.066587	0.066587	12	4.27586	1	1	-	-	1	-	1	1	-	1	-	1	-	1	-	-	1	1	-	1	1	1	-	-	-	1	1	-
42215473|F|0--25:G>T	42215473	TGCAGCGGAACGAACCGGGATGATTGGTAGGGGAACACATGCACGTTTTCTTCTGAACCGTAACGTGGC	TGCAGCGGAACGAACCGGGATGATTGGTAGGGGAACACATGCACGTTTTCTTCTGAACCGTAACGTGGC	NC_040286.1_chromosome_8	6425201	1	2.15e-27		25	0.308511	0.896552	0.103448	0.5	0.896552	0.103448	0	0.185493	0.185493	0.185493	11.7297	11.75	1	-	1	-	-	-	0	1	1	1	-	1	1	1	-	1	-	1	-	1	1	1	1	-	-	-	1	1
42215473|F|0-25:G>T-25:G>T	42215473	TGCAGCGGAACGAACCGGGATGATTTGTAGGGGAACACATGCACGTTTTCTTCTGAACCGTAACGTGGC	TGCAGCGGAACGAACCGGGATGATTTGTAGGGGAACACATGCACGTTTTCTTCTGAACCGTAACGTGGC	NC_040286.1_chromosome_8	6425201	1	2.15e-27	25:G>T	25	0.308511	0.896552	0.103448	0.5	0.896552	0.103448	0	0.185493	0.185493	0.185493	11.7297	11.75	1	-	0	-	-	-	1	0	0	0	-	0	0	0	-	0	-	0	-	0	0	0	0	-	-	-	0	0
28203326|F|0--54:G>A	28203326	TGCAGCCTTCATTGCTGCACTTTATCTTTTCCATTCCATTATTCTTGCTTCTATGGATGAGGCGGTGAA	TGCAGCCTTCATTGCTGCACTTTATCTTTTCCATTCCATTATTCTTGCTTCTATGGATGAGGCGGTGAA	NC_040286.1_chromosome_8	10097373	4	2.15e-27		54	0.308511	0.965517	0.034483	0.5	0.965517	0.034483	0	0.066587	0.066587	0.066587	9.19355	5	1	1	-	-	-	-	-	-	-	-	-	1	-	-	-	-	-	-	-	-	-	-	-	-	-	-	-	-
28203326|F|0-54:G>A-54:G>A	28203326	TGCAGCCTTCATTGCTGCACTTTATCTTTTCCATTCCATTATTCTTGCTTCTATAGCTAAGGCGGTGAA	TGCAGCCTTCATTGCTGCACTTTATCTTTTCCATTCCATTATTCTTGCTTCTATAGCTAAGGCGGTGAA	NC_040286.1_chromosome_8	10097373	4	2.15e-27	54:G>A	54	0.308511	0.965517	0.034483	0.5	0.965517	0.034483	0	0.066587	0.066587	0.066587	9.19355	5	1	0	-	-	-	-	-	-	-	-	-	0	-	-	-	-	-	-	-	-	-	-	-	-	-	-	-	-
14080838|F|0--18:T>G	14080838	TGCAGAGTCTCTTTTCATTGGGAAACAGTATATTCACAGCTGCCATGCACGTTGTTACAGATCGGAAGA	TGCAGAGTCTCTTTTCATTGGGAAACAGTATATTCACAGCTGCCATGCACGTTGTTAC	NC_040286.1_chromosome_8	29504194	3	1.67e-22		18	0.308511	0.965517	0.034483	0.5	0.965517	0.034483	0	0.066587	0.066587	0.066587	20.125	23	1	-	-	1	-	1	1	1	-	1	-	-	1	1	-	1	-	1	1	1	1	-	-	-	-	1	1	1
14080838|F|0-18:T>G-18:T>G	14080838	TGCAGAGTCTCTTTTCATGGGGAAACAGTATCTTCACAGCTGCCATGCACGTTGTTACAGATCGGAAGA	TGCAGAGTCTCTTTTCATGGGGAAACAGTATCTTCACAGCTGCCATGCACGTTGTTAC	NC_040286.1_chromosome_8	29504194	3	1.67e-22	18:T>G	18	0.308511	0.965517	0.034483	0.5	0.965517	0.034483	0	0.066587	0.066587	0.066587	20.125	23	1	-	-	0	-	0	0	0	-	0	-	-	0	0	-	0	-	0	0	0	0	-	-	-	-	0	0	0
14075770|F|0--27:C>T	14075770	TGCAGCTGTGGTGGCTGTTGCTGCTGCCGCTCTTCCACCTTGAAAATCTCCGCTATAGACCGCTTCTTC	TGCAGCTGTGGTGGCTGTTGCTGCTGCCGCTCTTCCACCTTGAAAATCTCCGCTATAGACCGCTTCTTC	NC_040286.1_chromosome_8	36128927	2	2.15e-27		27	0.308511	0.206897	0.793103	0.5	0.206897	0.793103	0	0.328181	0.328181	0.328181	8.14286	7.2963	1	-	-	-	-	0	-	-	1	0	-	-	-	-	-	-	0	0	-	-	-	-	-	-	-	-	1	-
14075770|F|0-27:C>T-27:C>T	14075770	TGCAGCTGTGGTGGCTGTTGCTGCTGCTGCTCTTCCACCTTGAAAATCTCCGCTATAGACTGCTTCTTC	TGCAGCTGTGGTGGCTGTTGCTGCTGCTGCTCTTCCACCTTGAAAATCTCCGCTATAGACTGCTTCTTC	NC_040286.1_chromosome_8	36128927	2	2.15e-27	27:C>T	27	0.308511	0.206897	0.793103	0.5	0.206897	0.793103	0	0.328181	0.328181	0.328181	8.14286	7.2963	1	-	-	-	-	1	-	-	0	1	-	-	-	-	-	-	1	1	-	-	-	-	-	-	-	-	0	-
14087211|F|0--12:A>C	14087211	TGCAGCTTATGTAAGCAATGAGCAGCGCCATTATCATGCATAAAATAACATTTGTTTACAGATCGGAAG	TGCAGCTTATGTAAGCAATGAGCAGCGCCATTATCATGCATAAAATAACATTTGTTTAC	NC_040288.1_chromosome_10	1265800	1	2.24e-16		12	0.308511	0.965517	0.034483	0.5	0.965517	0.034483	0	0.066587	0.066587	0.066587	46.1053	62	1	-	1	-	1	1	1	1	-	1	-	-	-	1	-	1	1	1	1	-	-	1	-	-	1	1	1	1
14087211|F|0-12:A>C-12:A>C	14087211	TGCAGCTTATGTCAGCAATGAGCAGCACCATTATCATGCATAAAATAACATTTGTTTACAGATCGGAAG	TGCAGCTTATGTCAGCAATGAGCAGCACCATTATCATGCATAAAATAACATTTGTTTAC	NC_040288.1_chromosome_10	1265800	1	2.24e-16	12:A>C	12	0.308511	0.965517	0.034483	0.5	0.965517	0.034483	0	0.066587	0.066587	0.066587	46.1053	62	1	-	0	-	0	0	0	0	-	0	-	-	-	0	-	0	0	0	0	-	-	0	-	-	0	0	0	0
14074784|F|0--16:C>A	14074784	TGCAGATTTAGAAGAACCAGAGTCTTGCAGCTTGAGCCCTAGAATCACAGCTCGAGCATTGAAAGGAAG	TGCAGATTTAGAAGAACCAGAGTCTTGCAGCTTGAGCCCTAGAATCACAGCTCGAGCATTGAAAGGAAG	NC_040288.1_chromosome_10	4099597	1	4.62e-29		16	0.308511	0.965517	0.034483	0.5	0.965517	0.034483	0	0.066587	0.066587	0.066587	9.02778	10	1	-	-	1	-	-	1	-	-	-	-	1	-	-	-	1	1	1	1	1	1	1	-	-	-	-	1	1
14074784|F|0-16:C>A-16:C>A	14074784	TGCAGATTTAGAAGAAACAGAGTCTTGCAGCTTGAGCCCTAGAATCACAGCTCGAGCATTGAAAGGAAG	TGCAGATTTAGAAGAAACAGAGTCTTGCAGCTTGAGCCCTAGAATCACAGCTCGAGCATTGAAAGGAAG	NC_040288.1_chromosome_10	4099597	1	4.62e-29	16:C>A	16	0.308511	0.965517	0.034483	0.5	0.965517	0.034483	0	0.066587	0.066587	0.066587	9.02778	10	1	-	-	0	-	-	0	-	-	-	-	0	-	-	-	0	0	0	0	0	0	0	-	-	-	-	0	0
100079202|F|0--10:A>G	100079202	TGCAGAGACAACACAAGAAGGGAAGATCCTTTTGGTAAGAAGCAACATTGACTATTGTATAATGCTTCA	TGCAGAGACAACACAAGAAGGGAAGATCCTTTTGGTAAGAAGCAACATTGACTATTGTATAATGCTTCA	NC_040288.1_chromosome_10	12498722	11	2.15e-27		10	0.308511	0.827586	0.172414	0.5	0.827586	0.172414	0	0.285375	0.285375	0.285375	7.9	4.83333	1	-	-	0	1	1	1	-	-	1	-	0	-	-	-	-	1	1	1	-	-	1	-	1	-	-	1	1
100079202|F|0-10:A>G-10:A>G	100079202	TGCAGAGACAGCACAAGAAGGAAAGATCCTTTTGGTAAGAAGCAACATTGACTATTGTATAATGCTTCA	TGCAGAGACAGCACAAGAAGGAAAGATCCTTTTGGTAAGAAGCAACATTGACTATTGTATAATGCTTCA	NC_040288.1_chromosome_10	12498722	11	2.15e-27	10:A>G	10	0.308511	0.827586	0.172414	0.5	0.827586	0.172414	0	0.285375	0.285375	0.285375	7.9	4.83333	1	-	-	1	0	0	0	-	-	0	-	1	-	-	-	-	0	0	0	-	-	0	-	0	-	-	0	0
14078360|F|0--65:C>G	14078360	TGCAGCGTGAATGAAAGAAAGAGAAGAAACCATGGTGAGAGAAAATACATGTGAAAGAAAGAGTACTCC	TGCAGCGTGAATGAAAGAAAGAGAAGAAACCATGGTGAGAGAAAATACATGTGAAAGAAAGAGTACTCC	NC_040288.1_chromosome_10	17695356	1	4.62e-29		65	0.308511	0.310345	0.689655	0.5	0.310345	0.689655	0	0.428062	0.428062	0.428062	12	7.64286	1	-	0	-	0	0	0	1	-	0	-	0	-	1	0	-	0	-	0	1	0	0	0	0	-	-	0	-
14078360|F|0-65:C>G-65:C>G	14078360	TGCAGCGTGAATGAAAGAAAGAGAAGAAACCATGGTGAGAGAAAATACATGTGAAAGAAAGAGTAGTCC	TGCAGCGTGAATGAAAGAAAGAGAAGAAACCATGGTGAGAGAAAATACATGTGAAAGAAAGAGTAGTCC	NC_040288.1_chromosome_10	17695356	1	4.62e-29	65:C>G	65	0.308511	0.310345	0.689655	0.5	0.310345	0.689655	0	0.428062	0.428062	0.428062	12	7.64286	1	-	1	-	1	1	1	0	-	1	-	1	-	0	1	-	1	-	1	0	1	1	1	1	-	-	1	-
14086211|F|0--26:T>A	14086211	TGCAGTAAGACACGCCATATTTCGTGTAGGTCTGATCTATCTCTGAACTCAAGACGCCAATTCCATGAT	TGCAGTAAGACACGCCATATTTCGTGTAGGTCTGATCTATCTCTGAACTCAAGACGCCAATTCCATGAT	NC_040288.1_chromosome_10	25760342	1	2.15e-27		26	0.308511	0.862069	0.137931	0.5	0.862069	0.137931	0	0.237812	0.237812	0.237812	14.9259	10.5	1	1	-	-	-	-	-	-	-	-	-	-	-	-	-	-	-	-	0	-	-	-	0	-	-	-	-	-
14086211|F|0-26:T>A-26:T>A	14086211	TGCAGTGAGACACGCCATATTTCGTGAAGGTCTGATCTATCTCTGAACTCAAGACGCCAATTCCATGAC	TGCAGTGAGACACGCCATATTTCGTGAAGGTCTGATCTATCTCTGAACTCAAGACGCCAATTCCATGAC	NC_040288.1_chromosome_10	25760342	1	2.15e-27	26:T>A	26	0.308511	0.862069	0.137931	0.5	0.862069	0.137931	0	0.237812	0.237812	0.237812	14.9259	10.5	1	0	-	-	-	-	-	-	-	-	-	-	-	-	-	-	-	-	1	-	-	-	1	-	-	-	-	-
14084846|F|0--60:A>C	14084846	TGCAGATTTTCTTTATGGGGATGAGAGGAATGAAGAGGAGGCAGAATGGGTAACACTAGAATCTGGAGA	TGCAGATTTTCTTTATGGGGATGAGAGGAATGAAGAGGAGGCAGAATGGGTAACACTAGAATCTGGAGA	NC_040288.1_chromosome_10	27420169	1	1e-25		60	0.308511	0.172414	0.827586	0.5	0.172414	0.827586	0	0.285375	0.285375	0.285375	6.71429	7.93939	1	-	-	-	0	0	0	-	0	0	1	-	0	-	1	-	0	0	0	-	-	0	1	0	-	0	0	0
14084846|F|0-60:A>C-60:A>C	14084846	TGCAGATTTTCTTTATGGGGATGAGAGGAATGAAGAGGAGGCAGAATTGGTAACACTAGACTCTGGAGA	TGCAGATTTTCTTTATGGGGATGAGAGGAATGAAGAGGAGGCAGAATTGGTAACACTAGACTCTGGAGA	NC_040288.1_chromosome_10	27420169	1	1e-25	60:A>C	60	0.308511	0.172414	0.827586	0.5	0.172414	0.827586	0	0.285375	0.285375	0.285375	6.71429	7.93939	1	-	-	-	1	1	1	-	1	1	0	-	1	-	0	-	1	1	1	-	-	1	0	1	-	1	1	1
14062245|F|0--49:G>A	14062245	TGCAGGCATAAAAATTGGATGAAGATGAATGTTTCCCTATTTGTTACTAGCATATATGATTGTGTTTTT	TGCAGGCATAAAAATTGGATGAAGATGAATGTTTCCCTATTTGTTACTAGCATATATGATTGTGTTTTT	NC_040288.1_chromosome_10	34857902	1	4.62e-29		49	0.308511	0.965517	0.034483	0.5	0.965517	0.034483	0	0.066587	0.066587	0.066587	36.1053	42	1	-	1	1	1	1	-	1	1	1	0	1	-	-	-	1	-	-	1	-	-	-	1	-	-	1	-	-
14062245|F|0-49:G>A-49:G>A	14062245	TGCAGGCATAAAAATTGGATGAAGATGAATGTTTCCCTATTTGTTACTAACATATATGATTGTGTTTTT	TGCAGGCATAAAAATTGGATGAAGATGAATGTTTCCCTATTTGTTACTAACATATATGATTGTGTTTTT	NC_040288.1_chromosome_10	34857902	1	4.62e-29	49:G>A	49	0.308511	0.965517	0.034483	0.5	0.965517	0.034483	0	0.066587	0.066587	0.066587	36.1053	42	1	-	0	0	0	0	-	0	0	0	1	0	-	-	-	0	-	-	0	-	-	-	0	-	-	0	-	-
14086156|F|0--12:A>G	14086156	TGCAGGGCCTGCAAAGGAAAACTTAGAAAACATATTTCAAAAATGGAAGGTGTGTCTGCTTACAGATCG	TGCAGGGCCTGCAAAGGAAAACTTAGAAAACATATTTCAAAAATGGAAGGTGTGTCTGCTTAC	NC_040289.1_chromosome_11	36148794	3	6.9e-22		12	0.308511	0.034483	0.965517	0.5	0.034483	0.965517	0	0.066587	0.066587	0.066587	6	8.3	1	-	-	-	-	-	-	-	-	-	-	-	-	-	-	-	-	-	-	-	-	-	-	1	-	-	-	-
14086156|F|0-12:A>G-12:A>G	14086156	TGCAGGGCCTGCGAAGGAAAACTTAGAAAACATATTTCAAAAATGCAAGGTGCGTCTGCTTACAGATCG	TGCAGGGCCTGCGAAGGAAAACTTAGAAAACATATTTCAAAAATGCAAGGTGCGTCTGCTTAC	NC_040289.1_chromosome_11	36148794	3	6.9e-22	12:A>G	12	0.308511	0.034483	0.965517	0.5	0.034483	0.965517	0	0.066587	0.066587	0.066587	6	8.3	1	-	-	-	-	-	-	-	-	-	-	-	-	-	-	-	-	-	-	-	-	-	-	0	-	-	-	-
14087661|F|0--37:G>A	14087661	TGCAGCCACCGCGAGCACGCCGGAGCAGCCACACGTCGGAGCAGCCGCCGTCACGAGGGAGGGAGAAGA	TGCAGCCACCGCGAGCACGCCGGAGCAGCCACACGTCGGAGCAGCCGCCGTCACGAGGGAGGGAGAAGA	NW_021011299.1_contig_58	39924	19	4.62e-29		37	0.308511	0.862069	0.137931	0.5	0.862069	0.137931	0	0.237812	0.237812	0.237812	10.4516	12	1	-	-	-	-	-	1	1	0	1	1	-	-	1	0	-	-	1	1	-	-	1	-	1	1	0	1	1
14087661|F|0-37:G>A-37:G>A	14087661	TGCAGCCACCGCGAGCTCGCCGGAGCAGCCACACGTCAGAGCAGCCGCCGTCACGAGGGAGGGAGAAGA	TGCAGCCACCGCGAGCTCGCCGGAGCAGCCACACGTCAGAGCAGCCGCCGTCACGAGGGAGGGAGAAGA	NW_021011299.1_contig_58	39924	19	4.62e-29	37:G>A	37	0.308511	0.862069	0.137931	0.5	0.862069	0.137931	0	0.237812	0.237812	0.237812	10.4516	12	1	-	-	-	-	-	0	0	1	0	0	-	-	0	1	-	-	0	0	-	-	0	-	0	0	1	0	0
100051731|F|0--13:A>C	100051731	TGCAGTTGACCCTATCCCTTAAAAAATATTACAGATCGGAAGAGCGGTTCAGCAGGAATGCCGAGACCG	TGCAGTTGACCCTATCCCTTAAAAAATATTAC		0	0	999		13	0.308511	0.448276	0.551724	0.5	0.448276	0.551724	0	0.494649	0.494649	0.494649	5.53846	3.64706	1	-	-	-	-	-	-	-	-	-	0	-	-	1	-	-	-	-	-	1	-	-	-	0	-	-	-	0
100051731|F|0-13:A>C-13:A>C	100051731	TGCAGTTGACCCTCTCCCTTAAAAAATATTACAGATCGGAAGAGCGGTTCAGCAGGAATGCCGAGACCG	TGCAGTTGACCCTCTCCCTTAAAAAATATTAC		0	0	999	13:A>C	13	0.308511	0.448276	0.551724	0.5	0.448276	0.551724	0	0.494649	0.494649	0.494649	5.53846	3.64706	1	-	-	-	-	-	-	-	-	-	1	-	-	0	-	-	-	-	-	0	-	-	-	1	-	-	-	1
14078490|F|0--52:C>T	14078490	TGCAGGTTGTTGGAGCCTAGGGTAAGAACTTCAAGAGAGTTCATTACATTTCCAAAACTATTTGGAAAA	TGCAGGTTGTTGGAGCCTAGGGTAAGAACTTCAAGAGAGTTCATTACATTTCCAAAACTATTTGGAAAA		0	0	999		52	0.308511	0.172414	0.827586	0.5	0.172414	0.827586	0	0.285375	0.285375	0.285375	20.2	30.4118	1	-	-	-	-	-	0	0	-	0	0	-	-	0	0	0	-	0	-	0	0	0	0	1	0	-	0	-
14078490|F|0-52:C>T-52:C>T	14078490	TGCAGGTTGTTGGAGCCTAGGGTAAGAACTTCAAGAGAGTTCATTACATTTCTAAAACTATTTGGAAAA	TGCAGGTTGTTGGAGCCTAGGGTAAGAACTTCAAGAGAGTTCATTACATTTCTAAAACTATTTGGAAAA		0	0	999	52:C>T	52	0.308511	0.172414	0.827586	0.5	0.172414	0.827586	0	0.285375	0.285375	0.285375	20.2	30.4118	1	-	-	-	-	-	1	1	-	1	1	-	-	1	1	1	-	1	-	1	1	1	1	0	1	-	1	-
62049735|F|0--17:T>A	62049735	TGCAGTAATCCCACCGATACATTGAATAAACAATTGTCAAATTCGGCGAGCTTTGTAAAAATATATTTT	TGCAGTAATCCCACCGATACATTGAATAAACAATTGTCAAATTCGGCGAGCTTTGTAAAAATATATTTT		0	0	999		17	0.308511	0.172414	0.827586	0.5	0.172414	0.827586	0	0.285375	0.285375	0.285375	5.8	15.2903	1	-	-	0	0	0	0	-	-	-	-	-	-	-	0	-	0	-	0	-	-	0	0	-	0	0	0	0
62049735|F|0-17:T>A-17:T>A	62049735	TGCAGTAATCCCACCAAACCTTTCAATAAACAATTGTCAAATTCGGCGAGCTTTGTAAAAATACTTTTT	TGCAGTAATCCCACCAAACCTTTCAATAAACAATTGTCAAATTCGGCGAGCTTTGTAAAAATACTTTTT		0	0	999	17:T>A	17	0.308511	0.172414	0.827586	0.5	0.172414	0.827586	0	0.285375	0.285375	0.285375	5.8	15.2903	1	-	-	1	1	1	1	-	-	-	-	-	-	-	1	-	1	-	1	-	-	1	1	-	1	1	1	1
14086941|F|0--34:C>T	14086941	TGCAGTCGTCAAGGTAGACGATCATCGTTTATCCCTGAATGCTTTACAGATCGGAAGAGCGGTTCAGCA	TGCAGTCGTCAAGGTAGACGATCATCGTTTATCCCTGAATGCTTTAC	NC_040279.1_chromosome_1	2799026	1	1.47e-16		34	0.319149	0.9	0.1	0.5	0.9	0.1	0	0.18	0.18	0.18	80.8649	34.6667	1	-	0	-	1	1	-	-	1	-	-	-	-	1	1	1	-	1	-	1	1	1	1	1	-	1	1	-
14086941|F|0-34:C>T-34:C>T	14086941	TGCAGTCGTCAAGGTAGACGATCATCGTTTATCCTTGAATGCTTTACAGATCGGAAGAGCGGTTCAGCA	TGCAGTCGTCAAGGTAGACGATCATCGTTTATCCTTGAATGCTTTAC	NC_040279.1_chromosome_1	2799026	1	1.47e-16	34:C>T	34	0.319149	0.9	0.1	0.5	0.9	0.1	0	0.18	0.18	0.18	80.8649	34.6667	1	-	1	-	0	0	-	-	0	-	-	-	-	0	0	0	-	0	-	0	0	0	0	0	-	0	0	-
14076040|F|0--13:G>A	14076040	TGCAGGAGATCTCGTATTGACTAAAGATAAGACGAGTTTATAATATATAAGTAGATGTAAACTTCATCT	TGCAGGAGATCTCGTATTGACTAAAGATAAGACGAGTTTATAATATATAAGTAGATGTAAACTTCATCT	NC_040280.1_chromosome_2	25853675	1	4.62e-29		13	0.319149	0.766667	0.233333	0.5	0.766667	0.233333	0	0.357778	0.357778	0.357778	5.5	3.8	1	-	-	-	-	1	0	0	-	1	-	-	1	-	1	-	0	1	1	-	0	-	-	-	-	-	1	1
14076040|F|0-13:G>A-13:G>A	14076040	TGCAGGAGATCTCATATTGACTAAAGATAAGACGAGTTTATAATATATAAGTAGATGTAAATTTCATCT	TGCAGGAGATCTCATATTGACTAAAGATAAGACGAGTTTATAATATATAAGTAGATGTAAATTTCATCT	NC_040280.1_chromosome_2	25853675	1	4.62e-29	13:G>A	13	0.319149	0.766667	0.233333	0.5	0.766667	0.233333	0	0.357778	0.357778	0.357778	5.5	3.8	1	-	-	-	-	0	1	1	-	0	-	-	0	-	0	-	1	0	0	-	1	-	-	-	-	-	0	0
14074048|F|0--65:G>C	14074048	TGCAGAATTTTTTTGCTCTGTAGGTTTAGGTCTTGGGCAAACAGATTCTCCCCAAGTAAGATTTCGGAA	TGCAGAATTTTTTTGCTCTGTAGGTTTAGGTCTTGGGCAAACAGATTCTCCCCAAGTAAGATTTCGGAA	NC_040280.1_chromosome_2	33632749	1	2.15e-27		65	0.319149	0.966667	0.033333	0.5	0.966667	0.033333	0	0.064444	0.064444	0.064444	5.71875	4	1	1	-	-	-	-	0	1	-	-	-	-	-	-	1	-	-	-	1	-	-	-	1	-	-	-	-	-
14074048|F|0-65:G>C-65:G>C	14074048	TGCAGACTTTTTTTGCTCTGTAGGTTTAGGTCTTGGGCAAACAGATTCTCCCCAAGTAAGATTTCCTAT	TGCAGACTTTTTTTGCTCTGTAGGTTTAGGTCTTGGGCAAACAGATTCTCCCCAAGTAAGATTTCCTAT	NC_040280.1_chromosome_2	33632749	1	2.15e-27	65:G>C	65	0.319149	0.966667	0.033333	0.5	0.966667	0.033333	0	0.064444	0.064444	0.064444	5.71875	4	1	0	-	-	-	-	1	0	-	-	-	-	-	-	0	-	-	-	0	-	-	-	0	-	-	-	-	-
14084666|F|0--6:A>G	14084666	TGCAGAACCATAGATAAAGGAGTTATCACCTTACTACTCACAAATAATTTATTCTTAGAAATATTCATT	TGCAGAACCATAGATAAAGGAGTTATCACCTTACTACTCACAAATAATTTATTCTTAGAAATATTCATT	NC_040282.1_chromosome_4	22731973	2	2.15e-27		6	0.319149	0.166667	0.833333	0.5	0.166667	0.833333	0	0.277778	0.277778	0.277778	5	5.96552	1	-	1	-	-	0	-	-	-	0	1	-	0	1	-	-	0	-	0	1	-	0	0	-	0	-	-	0
14084666|F|0-6:A>G-6:A>G	14084666	TGCAGAGCCATAGACAAAGGAGTTATCACCTTACTACTCACAAATAATTTATTCTTAGAAATATTCATT	TGCAGAGCCATAGACAAAGGAGTTATCACCTTACTACTCACAAATAATTTATTCTTAGAAATATTCATT	NC_040282.1_chromosome_4	22731973	2	2.15e-27	6:A>G	6	0.319149	0.166667	0.833333	0.5	0.166667	0.833333	0	0.277778	0.277778	0.277778	5	5.96552	1	-	0	-	-	1	-	-	-	1	0	-	1	0	-	-	1	-	1	0	-	1	1	-	1	-	-	1
25360693|F|0--8:G>A	25360693	TGCAGCCTGGTTTTCACGACCGAAATGGGGTAAAGTGCTACCGAAACACCTGTAAAGAGTCCAGCTCCT	TGCAGCCTGGTTTTCACGACCGAAATGGGGTAAAGTGCTACCGAAACACCTGTAAAGAGTCCAGCTCCT	NC_040283.1_chromosome_5	2429797	1	4.62e-29		8	0.319149	0.9	0.1	0.5	0.9	0.1	0	0.18	0.18	0.18	12.5862	13.8	1	1	-	-	-	-	-	1	-	-	-	-	-	-	-	-	-	-	1	-	-	-	-	-	-	-	1	-
25360693|F|0-8:G>A-8:G>A	25360693	TGCAGCCTAGTTTTCACAACCGAAATGGGGTAAAGTGCCACCGAAACACCTGTAAAGAGTCCAGCTCCT	TGCAGCCTAGTTTTCACAACCGAAATGGGGTAAAGTGCCACCGAAACACCTGTAAAGAGTCCAGCTCCT	NC_040283.1_chromosome_5	2429797	1	4.62e-29	8:G>A	8	0.319149	0.9	0.1	0.5	0.9	0.1	0	0.18	0.18	0.18	12.5862	13.8	1	0	-	-	-	-	-	0	-	-	-	-	-	-	-	-	-	-	0	-	-	-	-	-	-	-	0	-
28201847|F|0--17:C>T	28201847	TGCAGCCCAATACACCCCAACCCCTCACCCCGAGATTCCCTCATCGCAAGTGGATTGTTGCCAGTGGGG	TGCAGCCCAATACACCCCAACCCCTCACCCCGAGATTCCCTCATCGCAAGTGGATTGTTGCCAGTGGGG	NC_040284.1_chromosome_6	1390488	8	4.65e-24		17	0.319149	0.966667	0.033333	0.5	0.966667	0.033333	0	0.064444	0.064444	0.064444	9.67742	8	1	1	-	-	-	-	-	-	-	-	0	-	-	-	-	-	-	-	-	-	-	-	-	-	-	-	-	-
28201847|F|0-17:C>T-17:C>T	28201847	TGCAGCCCAATACACCCTAACCTCTCACCCCGGGATTCCCTCATCGCAGGTGGGTTGTTGCCAGTGAGT	TGCAGCCCAATACACCCTAACCTCTCACCCCGGGATTCCCTCATCGCAGGTGGGTTGTTGCCAGTGAGT	NC_040284.1_chromosome_6	1390488	8	4.65e-24	17:C>T	17	0.319149	0.966667	0.033333	0.5	0.966667	0.033333	0	0.064444	0.064444	0.064444	9.67742	8	1	0	-	-	-	-	-	-	-	-	1	-	-	-	-	-	-	-	-	-	-	-	-	-	-	-	-	-
25356736|F|0--67:C>T	25356736	TGCAGTGCATTTTCCACTTATTCGTGTTTGATTCGTGCTCTTCATGTTTTATTGATATTTTCCAGTGCT	TGCAGTGCATTTTCCACTTATTCGTGTTTGATTCGTGCTCTTCATGTTTTATTGATATTTTCCAGTGCT	NC_040284.1_chromosome_6	2184896	2	5.97e-28		67	0.319149	0.833333	0.166667	0.5	0.833333	0.166667	0	0.277778	0.277778	0.277778	17.3333	4	1	0	1	1	1	1	1	1	1	1	-	-	-	-	-	-	1	1	-	-	-	1	1	-	-	1	-	1
25356736|F|0-67:C>T-67:C>T	25356736	TGCAGTGCATTTTCCACTTATTCGTGTTTGATTCGTGCTCTTCATGTTTTATTGATATTTTCCAGTGTT	TGCAGTGCATTTTCCACTTATTCGTGTTTGATTCGTGCTCTTCATGTTTTATTGATATTTTCCAGTGTT	NC_040284.1_chromosome_6	2184896	2	5.97e-28	67:C>T	67	0.319149	0.833333	0.166667	0.5	0.833333	0.166667	0	0.277778	0.277778	0.277778	17.3333	4	1	1	0	0	0	0	0	0	0	0	-	-	-	-	-	-	0	0	-	-	-	0	0	-	-	0	-	0
14082651|F|0--8:T>C	14082651	TGCAGGGATTATTGGTGACGAAAAACAATCAGTATTTCTATTTCAGTGGGAAAGTGTTATACTACTACC	TGCAGGGATTATTGGTGACGAAAAACAATCAGTATTTCTATTTCAGTGGGAAAGTGTTATACTACTACC	NC_040284.1_chromosome_6	13271343	1	4.62e-29		8	0.319149	0.1	0.9	0.5	0.1	0.9	0	0.18	0.18	0.18	9.66667	9.575	1	-	0	-	0	0	0	0	0	-	-	0	0	0	-	0	0	-	-	0	0	0	-	-	-	-	0	0
14082651|F|0-8:T>C-8:T>C	14082651	TGCAGGGACTATTGGTGACGAAAAACAAATAGTATTTCTATTTCAGTGGGAAAGTGTTATACTACTACC	TGCAGGGACTATTGGTGACGAAAAACAAATAGTATTTCTATTTCAGTGGGAAAGTGTTATACTACTACC	NC_040284.1_chromosome_6	13271343	1	4.62e-29	8:T>C	8	0.319149	0.1	0.9	0.5	0.1	0.9	0	0.18	0.18	0.18	9.66667	9.575	1	-	1	-	1	1	1	1	1	-	-	1	1	1	-	1	1	-	-	1	1	1	-	-	-	-	1	1
35152119|F|0--39:T>C	35152119	TGCAGCTGTTGATGCAGATGATGCGCTGTTTCCTTTGGCTATTGCTGTTGTTGATACTGAAAGTGATGA	TGCAGCTGTTGATGCAGATGATGCGCTGTTTCCTTTGGCTATTGCTGTTGTTGATACTGAAAGTGATGA	NC_040284.1_chromosome_6	24763041	1	4.62e-29		39	0.319149	0.933333	0.066667	0.5	0.933333	0.066667	0	0.124444	0.124444	0.124444	3.83333	10	1	-	-	-	1	1	1	1	-	1	-	1	-	-	-	-	1	1	-	-	-	1	-	1	-	-	1	1
35152119|F|0-39:T>C-39:T>C	35152119	TGCAGCTGTTGATGCAGATGATGCGCTGTTTCCTTTGGCCATTGCTGTTGTTGATACTGAAAGTGATGA	TGCAGCTGTTGATGCAGATGATGCGCTGTTTCCTTTGGCCATTGCTGTTGTTGATACTGAAAGTGATGA	NC_040284.1_chromosome_6	24763041	1	4.62e-29	39:T>C	39	0.319149	0.933333	0.066667	0.5	0.933333	0.066667	0	0.124444	0.124444	0.124444	3.83333	10	1	-	-	-	0	0	0	0	-	0	-	0	-	-	-	-	0	0	-	-	-	0	-	0	-	-	0	0
14073588|F|0--56:T>C	14073588	TGCAGAAAGAAAGAGATGTCACAATCAGTCACTCACTCACTCACTCCTCATTGCCTTCCCTATGCCTTA	TGCAGAAAGAAAGAGATGTCACAATCAGTCACTCACTCACTCACTCCTCATTGCCTTCCCTATGCCTTA	NC_040284.1_chromosome_6	29800869	1	4.62e-29		56	0.319149	0.9	0.1	0.5	0.9	0.1	0	0.18	0.18	0.18	9.66667	6.25	1	-	1	-	-	-	1	1	1	1	-	-	1	-	-	1	-	1	0	1	-	1	0	-	-	-	-	-
14073588|F|0-56:T>C-56:T>C	14073588	TGCAGAAAGAAAGAGATGTCACAATCAGTCACTCACTCACTCACTCCTCATTGCCTCCCCTATGCCTTA	TGCAGAAAGAAAGAGATGTCACAATCAGTCACTCACTCACTCACTCCTCATTGCCTCCCCTATGCCTTA	NC_040284.1_chromosome_6	29800869	1	4.62e-29	56:T>C	56	0.319149	0.9	0.1	0.5	0.9	0.1	0	0.18	0.18	0.18	9.66667	6.25	1	-	0	-	-	-	0	0	0	0	-	-	0	-	-	0	-	0	1	0	-	0	1	-	-	-	-	-
100051376|F|0--16:A>C	100051376	TGCAGCTGGCAAGATAATTGCGTCTGAGTCTGCCATAATTCCGTTACAGATCGGAAGAGCGGTTCAGCA	TGCAGCTGGCAAGATAATTGCGTCTGAGTCTGCCATAATTCCGTTAC	NC_040284.1_chromosome_6	30606107	1	2.47e-14		16	0.319149	0.3	0.7	0.5	0.3	0.7	0	0.42	0.42	0.42	5	4.08696	1	-	0	-	-	-	0	0	-	0	1	-	0	0	-	-	0	-	0	-	0	-	0	-	-	-	0	-
100051376|F|0-16:A>C-16:A>C	100051376	TGCAGCTGGCAAGATACTTGCGTCTGAGTCTGCCATAATTCCGTTACAGATCGGAAGAGCGGTTCAGCA	TGCAGCTGGCAAGATACTTGCGTCTGAGTCTGCCATAATTCCGTTAC	NC_040284.1_chromosome_6	30606107	1	2.47e-14	16:A>C	16	0.319149	0.3	0.7	0.5	0.3	0.7	0	0.42	0.42	0.42	5	4.08696	1	-	1	-	-	-	1	1	-	1	0	-	1	1	-	-	1	-	1	-	1	-	1	-	-	-	1	-
28203442|F|0--36:T>G	28203442	TGCAGTACCGTGGTGAAAGAATAACGTGCTTTGCTCTTTTGGGTTACAGATCGGAAGAGCGGTTCAGCA	TGCAGTACCGTGGTGAAAGAATAACGTGCTTTGCTCTTTTGGGTTAC	NC_040285.1_chromosome_7	7050268	2	1.47e-16		36	0.319149	0.966667	0.033333	0.5	0.966667	0.033333	0	0.064444	0.064444	0.064444	14.9667	28	1	1	-	-	-	-	-	-	-	-	-	-	-	-	-	-	-	-	-	-	-	-	-	-	-	-	-	-
28203442|F|0-36:T>G-36:T>G	28203442	TGCAGTACCGTGGTGAAAGAATAACGTGCTTTGCTCGTTTGGGTTACAGATCGGAAGAGCGGTTCAGCA	TGCAGTACCGTGGTGAAAGAATAACGTGCTTTGCTCGTTTGGGTTAC	NC_040285.1_chromosome_7	7050268	2	1.47e-16	36:T>G	36	0.319149	0.966667	0.033333	0.5	0.966667	0.033333	0	0.064444	0.064444	0.064444	14.9667	28	1	0	-	-	-	-	-	-	-	-	-	-	-	-	-	-	-	-	-	-	-	-	-	-	-	-	-	-
100084209|F|0--14:G>A	100084209	TGCAGGTATCAGTGGTTGGGATCTCAGAAATTTCAGGTAAACAAATGAATCCTTCCCACTTTCTTGTGT	TGCAGGTATCAGTGGTTGGGATCTCAGAAATTTCAGGTAAACAAATGAATCCTTCCCACTTTCTTGTGT	NC_040288.1_chromosome_10	4310626	3	4.62e-29		14	0.319149	0.9	0.1	0.5	0.9	0.1	0	0.18	0.18	0.18	9.71429	8.2	1	-	-	1	-	-	1	-	0	-	-	1	-	-	-	1	1	1	-	1	1	1	-	-	-	-	1	1
100084209|F|0-14:G>A-14:G>A	100084209	TGCAGGTATCAGTGATTGGGATCTCAGAAATTTCAGGTAAACAAATGAATCCTTCCTACTTTCTTGTGT	TGCAGGTATCAGTGATTGGGATCTCAGAAATTTCAGGTAAACAAATGAATCCTTCCTACTTTCTTGTGT	NC_040288.1_chromosome_10	4310626	3	4.62e-29	14:G>A	14	0.319149	0.9	0.1	0.5	0.9	0.1	0	0.18	0.18	0.18	9.71429	8.2	1	-	-	0	-	-	0	-	1	-	-	0	-	-	-	0	0	0	-	0	0	0	-	-	-	-	0	0
14087784|F|0--22:G>A	14087784	TGCAGATAAACTAATTCGCCCAGCGAGTAGGCTCCCCCAGCGAGTAAGCAAATCTGCATAATTCTACAG	TGCAGATAAACTAATTCGCCCAGCGAGTAGGCTCCCCCAGCGAGTAAGCAAATCTGCATAATTCTACAG	NC_040288.1_chromosome_10	9320790	11	1e-25		22	0.319149	0.033333	0.966667	0.5	0.033333	0.966667	0	0.064444	0.064444	0.064444	17.5	15.8857	1	-	0	-	0	-	0	0	-	-	-	1	0	0	-	-	0	0	0	0	0	-	-	-	-	-	0	-
14087784|F|0-22:G>A-22:G>A	14087784	TGCAGATAAACTAATTCGCCCAACGAGTAGGCTCGCCTAGCGAGTAAGCAAATCTGCATAATTCTACAG	TGCAGATAAACTAATTCGCCCAACGAGTAGGCTCGCCTAGCGAGTAAGCAAATCTGCATAATTCTACAG	NC_040288.1_chromosome_10	9320790	11	1e-25	22:G>A	22	0.319149	0.033333	0.966667	0.5	0.033333	0.966667	0	0.064444	0.064444	0.064444	17.5	15.8857	1	-	1	-	1	-	1	1	-	-	-	0	1	1	-	-	1	1	1	1	1	-	-	-	-	-	1	-
14087009|F|0--68:T>A	14087009	TGCAGTATTTTCTTCACATATAGGACATGCTTTATGACCCTTGACACTATATCCTGACAAATTACCGTT	TGCAGTATTTTCTTCACATATAGGACATGCTTTATGACCCTTGACACTATATCCTGACAAATTACCGTT	NC_040288.1_chromosome_10	15068089	87	1.66e-28		68	0.319149	0.033333	0.966667	0.5	0.033333	0.966667	0	0.064444	0.064444	0.064444	4	3.82051	1	-	-	0	-	-	0	0	0	0	-	0	0	0	0	0	-	-	0	0	-	-	-	0	0	-	-	0
14087009|F|0-68:T>A-68:T>A	14087009	TGCAGTATTTTCTTCACAAATAGGACATGCTTTATGACCCTTGACACTATATCCTGACAAATTACCGTA	TGCAGTATTTTCTTCACAAATAGGACATGCTTTATGACCCTTGACACTATATCCTGACAAATTACCGTA	NC_040288.1_chromosome_10	15068089	87	1.66e-28	68:T>A	68	0.319149	0.033333	0.966667	0.5	0.033333	0.966667	0	0.064444	0.064444	0.064444	4	3.82051	1	-	-	1	-	-	1	1	1	1	-	1	1	1	1	1	-	-	1	1	-	-	-	1	1	-	-	1
100080451|F|0--37:T>A	100080451	TGCAGCCTTCATTGCTGCACTTTATCTTTTCCATTCCTTTATTCTTGCTTCTATGGCAAAGGCGGTGAA	TGCAGCCTTCATTGCTGCACTTTATCTTTTCCATTCCTTTATTCTTGCTTCTATGGCAAAGGCGGTGAA	NC_040288.1_chromosome_10	16764812	4	2.16e-22		37	0.319149	0.066667	0.933333	0.5	0.066667	0.933333	0	0.124444	0.124444	0.124444	14.3333	9.19355	1	0	1	-	-	-	-	-	-	-	-	0	-	-	-	-	-	-	-	-	-	-	-	-	-	-	-	-
100080451|F|0-37:T>A-37:T>A	100080451	TGCAGCCTTCATTGCTGCACTTTATCTTTTCCATTCCATTATTCTTGCTTCTATGGATGAGGCGGTGAA	TGCAGCCTTCATTGCTGCACTTTATCTTTTCCATTCCATTATTCTTGCTTCTATGGATGAGGCGGTGAA	NC_040288.1_chromosome_10	16764812	4	2.16e-22	37:T>A	37	0.319149	0.066667	0.933333	0.5	0.066667	0.933333	0	0.124444	0.124444	0.124444	14.3333	9.19355	1	1	0	-	-	-	-	-	-	-	-	1	-	-	-	-	-	-	-	-	-	-	-	-	-	-	-	-
14086110|F|0--20:C>A	14086110	TGCAGCTCCATGAAAACTTTCTGTGCATTCAACAAAATAGATGATTCCACAAAGTGGTATTGTCCAGAA	TGCAGCTCCATGAAAACTTTCTGTGCATTCAACAAAATAGATGATTCCACAAAGTGGTATTGTCCAGAA	NC_040288.1_chromosome_10	25778554	2	1e-25		20	0.319149	0.933333	0.066667	0.5	0.933333	0.066667	0	0.124444	0.124444	0.124444	20.1081	21.5	1	-	1	-	1	1	1	-	-	1	-	-	-	-	-	1	1	1	1	-	-	-	1	-	1	1	-	1
14086110|F|0-20:C>A-20:C>A	14086110	TGCAGCTCCATGAAAACTTTATGTGCATTGAACAAAATAGATGATTCCACAAAGTGGTATTGTCCAGAA	TGCAGCTCCATGAAAACTTTATGTGCATTGAACAAAATAGATGATTCCACAAAGTGGTATTGTCCAGAA	NC_040288.1_chromosome_10	25778554	2	1e-25	20:C>A	20	0.319149	0.933333	0.066667	0.5	0.933333	0.066667	0	0.124444	0.124444	0.124444	20.1081	21.5	1	-	0	-	0	0	0	-	-	0	-	-	-	-	-	0	0	0	0	-	-	-	0	-	0	0	-	0
35154777|F|0--11:T>G	35154777	TGCAGACACTATCTCTTCATAATAATTTTCTAGCAGGTTCAATCCCATCTACATTTGGTCATCTGAAGA	TGCAGACACTATCTCTTCATAATAATTTTCTAGCAGGTTCAATCCCATCTACATTTGGTCATCTGAAGA	NC_040288.1_chromosome_10	30996017	1	4.65e-24		11	0.319149	0.966667	0.033333	0.5	0.966667	0.033333	0	0.064444	0.064444	0.064444	6.39474	5	1	-	-	-	1	1	1	-	-	1	0	1	-	-	-	1	1	1	1	-	-	1	-	1	-	1	1	1
35154777|F|0-11:T>G-11:T>G	35154777	TGCAGACACTAGCTCTTCATAATAATTTTCTAGCAGGTTCGATCCCATCTACATTTGGTCATCTGAAGA	TGCAGACACTAGCTCTTCATAATAATTTTCTAGCAGGTTCGATCCCATCTACATTTGGTCATCTGAAGA	NC_040288.1_chromosome_10	30996017	1	4.65e-24	11:T>G	11	0.319149	0.966667	0.033333	0.5	0.966667	0.033333	0	0.064444	0.064444	0.064444	6.39474	5	1	-	-	-	0	0	0	-	-	0	1	0	-	-	-	0	0	0	0	-	-	0	-	0	-	0	0	0
14087863|F|0--14:T>A	14087863	TGCAGCCTCTGAATTGATAGGCTTTCATGAAGGTTGTTGAGCTTTCCTAGTCGTTGAATACCCGACTCC	TGCAGCCTCTGAATTGATAGGCTTTCATGAAGGTTGTTGAGCTTTCCTAGTCGTTGAATACCCGACTCC	NC_040289.1_chromosome_11	1682934	5	1e-25		14	0.319149	0.2	0.8	0.5	0.2	0.8	0	0.32	0.32	0.32	21.8	20.3929	1	-	0	1	1	1	1	-	0	-	-	-	-	-	-	0	-	-	0	-	-	-	0	-	-	-	0	0
14087863|F|0-14:T>A-14:T>A	14087863	TGCAGCCCCTGAATATATAGGCTTTCATGAAGGTTGTTGAGCTTTCCTAGCCGTTGAATACCCGACTCC	TGCAGCCCCTGAATATATAGGCTTTCATGAAGGTTGTTGAGCTTTCCTAGCCGTTGAATACCCGACTCC	NC_040289.1_chromosome_11	1682934	5	1e-25	14:T>A	14	0.319149	0.2	0.8	0.5	0.2	0.8	0	0.32	0.32	0.32	21.8	20.3929	1	-	1	0	0	0	0	-	1	-	-	-	-	-	-	1	-	-	1	-	-	-	1	-	-	-	1	1
35154325|F|0--49:G>T	35154325	TGCAGATTATGCAGTTCAGACTAACTGAAGTTTTCTTCTTTTTTCTCTGGTGGTTGCAGAGTGATTGGT	TGCAGATTATGCAGTTCAGACTAACTGAAGTTTTCTTCTTTTTTCTCTGGTGGTTGCAGAGTGATTGGT	NC_040289.1_chromosome_11	2324149	1	3.6e-25		49	0.319149	0.933333	0.066667	0.5	0.933333	0.066667	0	0.124444	0.124444	0.124444	23.0345	32.5	1	1	-	-	-	-	-	1	-	-	-	-	-	-	-	-	-	-	-	-	-	-	-	-	-	-	-	-
35154325|F|0-49:G>T-49:G>T	35154325	TGCAGATTATGCAGTTCAGACTAACTGAAGTTTTCTTCTTTTTTCTCTGTTGGTTGCAGAGTGATTGGT	TGCAGATTATGCAGTTCAGACTAACTGAAGTTTTCTTCTTTTTTCTCTGTTGGTTGCAGAGTGATTGGT	NC_040289.1_chromosome_11	2324149	1	3.6e-25	49:G>T	49	0.319149	0.933333	0.066667	0.5	0.933333	0.066667	0	0.124444	0.124444	0.124444	23.0345	32.5	1	0	-	-	-	-	-	0	-	-	-	-	-	-	-	-	-	-	-	-	-	-	-	-	-	-	-	-
14058492|F|0--14:A>G	14058492	TGCAGTACTGTTTGAAATTGGAGGAGCTGCCCTCGACTTTGCATGAGCTCACAAATTTGCGCCGCCTTG	TGCAGTACTGTTTGAAATTGGAGGAGCTGCCCTCGACTTTGCATGAGCTCACAAATTTGCGCCGCCTTG	NC_040289.1_chromosome_11	2783671	1	1e-25		14	0.319149	0.333333	0.666667	0.5	0.333333	0.666667	0	0.444444	0.444444	0.444444	50.5385	45.0476	1	-	-	-	-	-	-	1	1	-	-	-	1	-	-	-	-	-	-	-	-	-	-	0	-	-	-	-
14058492|F|0-14:A>G-14:A>G	14058492	TGCAGTACTGTTTGGAATTGGAGGAGCTGCCCTCGACTTTGCATGAGCTCACAAATTTGCGCCGCCTTG	TGCAGTACTGTTTGGAATTGGAGGAGCTGCCCTCGACTTTGCATGAGCTCACAAATTTGCGCCGCCTTG	NC_040289.1_chromosome_11	2783671	1	1e-25	14:A>G	14	0.319149	0.333333	0.666667	0.5	0.333333	0.666667	0	0.444444	0.444444	0.444444	50.5385	45.0476	1	-	-	-	-	-	-	0	0	-	-	-	0	-	-	-	-	-	-	-	-	-	-	1	-	-	-	-
100062183|F|0--11:G>A	100062183	TGCAGTTGGCCGAGTTGGTCGGTGCACCGCGACTAGATAGCTTGGTGCCAAATTTTGTGAAATTTACAG	TGCAGTTGGCCGAGTTGGTCGGTGCACCGCGACTAGATAGCTTGGTGCCAAATTTTGTGAAATTTACAG	NW_021011315.1_contig_596	8633	68	1e-25		11	0.319149	0.033333	0.966667	0.5	0.033333	0.966667	0	0.064444	0.064444	0.064444	5	4.1875	1	-	0	0	0	-	-	0	-	-	1	-	-	0	-	0	-	0	0	-	-	-	-	-	0	-	-	-
100062183|F|0-11:G>A-11:G>A	100062183	TGCAGTTGGCCAAGTTGGTCGGTGCACCGCGACTAGATAGGTTGGTGCCAAAATTTGTCAAATTTACAG	TGCAGTTGGCCAAGTTGGTCGGTGCACCGCGACTAGATAGGTTGGTGCCAAAATTTGTCAAATTTACAG	NW_021011315.1_contig_596	8633	68	1e-25	11:G>A	11	0.319149	0.033333	0.966667	0.5	0.033333	0.966667	0	0.064444	0.064444	0.064444	5	4.1875	1	-	1	1	1	-	-	1	-	-	0	-	-	1	-	1	-	1	1	-	-	-	-	-	1	-	-	-
14083463|F|0--11:G>A	14083463	TGCAGAAAACGGATAATACCATGAGGGATGAAGGATTACAGATCGGAAGAGCGGTTCAGCAGGAATGCC	TGCAGAAAACGGATAATACCATGAGGGATGAAGGATTAC		0	0	999		11	0.319149	0.533333	0.466667	0.5	0.533333	0.466667	0	0.497778	0.497778	0.497778	21.8235	18.8889	1	-	-	0	0	0	0	0	-	-	-	-	1	-	-	1	0	-	0	-	-	-	-	-	-	-	-	-
14083463|F|0-11:G>A-11:G>A	14083463	TGCAGAAAACGAATAATACCATGAGGGATGAAGGATTACAGATCGGAAGAGCGGTTCAGCAGGAATGCC	TGCAGAAAACGAATAATACCATGAGGGATGAAGGATTAC		0	0	999	11:G>A	11	0.319149	0.533333	0.466667	0.5	0.533333	0.466667	0	0.497778	0.497778	0.497778	21.8235	18.8889	1	-	-	1	1	1	1	1	-	-	-	-	0	-	-	0	1	-	1	-	-	-	-	-	-	-	-	-
62463837|F|0--18:C>G	62463837	TGCAGTAAACCCTCAATTCAAACATTTTACAGATCGGAAGAGCGGTTCAGCAGGAATGCCGAGACCGAT	TGCAGTAAACCCTCAATTCAAACATTTTAC		0	0	999		18	0.319149	0.533333	0.466667	0.5	0.533333	0.466667	0	0.497778	0.497778	0.497778	7.26316	5.21429	1	-	-	-	1	1	1	-	-	1	-	-	0	-	-	-	1	1	-	-	-	0	0	-	-	-	-	1
62463837|F|0-18:C>G-18:C>G	62463837	TGCAGTAAACCCTCAATTGAAATGTTTTACAGATCGGAAGAGCGGTTCAGCAGGAATGCCGAGACCGAT	TGCAGTAAACCCTCAATTGAAATGTTTTAC		0	0	999	18:C>G	18	0.319149	0.533333	0.466667	0.5	0.533333	0.466667	0	0.497778	0.497778	0.497778	7.26316	5.21429	1	-	-	-	0	0	0	-	-	0	-	-	1	-	-	-	0	0	-	-	-	1	1	-	-	-	-	0
35154443|F|0--35:G>C	35154443	TGCAGAAAGTTATGAGACTGACCTCAGAATTTGCTGCTAAAGGACCTGAAATGACACCTACAGATAACA	TGCAGAAAGTTATGAGACTGACCTCAGAATTTGCTGCTAAAGGACCTGAAATGACACCTACAGATAACA		0	0	999		35	0.319149	0.566667	0.433333	0.5	0.566667	0.433333	0	0.491111	0.491111	0.491111	4.5	5.4375	1	-	1	-	-	-	0	-	-	0	-	-	1	-	1	-	-	0	-	-	-	1	-	-	1	-	-	1
35154443|F|0-35:G>C-35:G>C	35154443	TGCAGACAGTTATGAGACTGACCTCAGAATTTGCACCTAAAGGACCTGAAATGAAACCTACAGATAACA	TGCAGACAGTTATGAGACTGACCTCAGAATTTGCACCTAAAGGACCTGAAATGAAACCTACAGATAACA		0	0	999	35:G>C	35	0.319149	0.566667	0.433333	0.5	0.566667	0.433333	0	0.491111	0.491111	0.491111	4.5	5.4375	1	-	0	-	-	-	1	-	-	1	-	-	0	-	0	-	-	1	-	-	-	0	-	-	0	-	-	0
14077636|F|0--26:T>G	14077636	TGCAGTTTTTACCAACCCCTAGAATATTACAACTTAGGGATGGTTTACAAAATCCCCGATATTACATGG	TGCAGTTTTTACCAACCCCTAGAATATTACAACTTAGGGATGGTTTACAAAATCCCCGATATTACATGG		0	0	999		26	0.319149	0.666667	0.333333	0.5	0.666667	0.333333	0	0.444444	0.444444	0.444444	8.86667	6.5	1	-	0	1	1	1	1	-	1	1	-	1	1	-	-	-	-	1	-	0	-	-	-	-	0	-	0	-
14077636|F|0-26:T>G-26:T>G	14077636	TGCAGTTTTTACCAACCCCTAGAATAGTGCAACTTAGGGATGGTTTACAAAATCCCCGATATTACATGG	TGCAGTTTTTACCAACCCCTAGAATAGTGCAACTTAGGGATGGTTTACAAAATCCCCGATATTACATGG		0	0	999	26:T>G	26	0.319149	0.666667	0.333333	0.5	0.666667	0.333333	0	0.444444	0.444444	0.444444	8.86667	6.5	1	-	1	0	0	0	0	-	0	0	-	0	0	-	-	-	-	0	-	1	-	-	-	-	1	-	1	-
14082868|F|0--56:C>T	14082868	TGCAGTCACTAATTTTCTACCCTCCCTCACCCTTCTACACTTTCTTCTATCCCATCCTCTTCTTCTACT	TGCAGTCACTAATTTTCTACCCTCCCTCACCCTTCTACACTTTCTTCTATCCCATCCTCTTCTTCTACT		0	0	999		56	0.319149	0.766667	0.233333	0.5	0.766667	0.233333	0	0.357778	0.357778	0.357778	36.6	14.4286	1	1	-	0	-	-	-	-	0	-	1	-	-	-	-	-	0	-	-	-	-	-	-	-	-	-	-	-
14082868|F|0-56:C>T-56:C>T	14082868	TGCAGTCACTAATTTTCTACCCTCCCTCACCCTTCTACACTTTCTTCTCTCCCATCTTCTTCTTCTACT	TGCAGTCACTAATTTTCTACCCTCCCTCACCCTTCTACACTTTCTTCTCTCCCATCTTCTTCTTCTACT		0	0	999	56:C>T	56	0.319149	0.766667	0.233333	0.5	0.766667	0.233333	0	0.357778	0.357778	0.357778	36.6	14.4286	1	0	-	1	-	-	-	-	1	-	0	-	-	-	-	-	1	-	-	-	-	-	-	-	-	-	-	-
100078041|F|0--5:A>G	100078041	TGCAGAAATCCAATTCAAATCTCCACCGTTTACAGATCGGAAGAGCGGTTCAGCAGGAATGCCGAGACC	TGCAGAAATCCAATTCAAATCTCCACCGTTTAC		0	0	999		5	0.319149	0.1	0.9	0.5	0.1	0.9	0	0.18	0.18	0.18	24.75	16.3514	1	-	0	0	-	0	-	0	0	0	-	0	-	0	-	0	-	-	-	0	0	0	-	-	0	0	0	-
100078041|F|0-5:A>G-5:A>G	100078041	TGCAGGCATCCAATTCAAATCTCCATCGTTTACAGATCGGAAGAGCGGTTCAGCAGGAATGCCGAGACC	TGCAGGCATCCAATTCAAATCTCCATCGTTTAC		0	0	999	5:A>G	5	0.319149	0.1	0.9	0.5	0.1	0.9	0	0.18	0.18	0.18	24.75	16.3514	1	-	1	1	-	1	-	1	1	1	-	1	-	1	-	1	-	-	-	1	1	1	-	-	1	1	1	-
14061311|F|0--8:G>C	14061311	TGCAGGGTGATGGGAAGAAGTAAGTTACAGATCGGAAGAGCGGTTCAGCAGGAATGCCGAGACCGATCT	TGCAGGGTGATGGGAAGAAGTAAGTTAC		0	0	999		8	0.319149	0.933333	0.066667	0.5	0.933333	0.066667	0	0.124444	0.124444	0.124444	28.375	12.5	1	-	1	1	-	-	-	1	1	-	-	-	1	1	1	1	-	1	1	1	1	1	-	1	1	-	1	-
14061311|F|0-8:G>C-8:G>C	14061311	TGCAGGGTCATGGGAAGAAGTAAGTTACAGATCGGAAGAGCGGTTCAGCAGGAATGCCGAGACCGATCT	TGCAGGGTCATGGGAAGAAGTAAGTTAC		0	0	999	8:G>C	8	0.319149	0.933333	0.066667	0.5	0.933333	0.066667	0	0.124444	0.124444	0.124444	28.375	12.5	1	-	0	0	-	-	-	0	0	-	-	-	0	0	0	0	-	0	0	0	0	0	-	0	0	-	0	-
14073432|F|0--36:C>T	14073432	TGCAGAAAAAGAAAAAGTTGGTACAATTATACTGTACAGGATAAGTTTCCAGTTTGGATTACAGATCGG	TGCAGAAAAAGAAAAAGTTGGTACAATTATACTGTACAGGATAAGTTTCCAGTTTGGATTAC		0	0	999		36	0.319149	0.066667	0.933333	0.5	0.066667	0.933333	0	0.124444	0.124444	0.124444	21	18.0323	1	0	-	1	-	-	-	-	-	-	0	-	-	-	-	-	-	-	-	-	-	-	-	-	-	-	-	-
14073432|F|0-36:C>T-36:C>T	14073432	TGCAGAAAAAGAAAAAGTTGGTACAATTATACTGTATAGGATAAGTTTCCAGTTTGGATTACAGATCGG	TGCAGAAAAAGAAAAAGTTGGTACAATTATACTGTATAGGATAAGTTTCCAGTTTGGATTAC		0	0	999	36:C>T	36	0.319149	0.066667	0.933333	0.5	0.066667	0.933333	0	0.124444	0.124444	0.124444	21	18.0323	1	1	-	0	-	-	-	-	-	-	1	-	-	-	-	-	-	-	-	-	-	-	-	-	-	-	-	-
14083213|F|0--65:C>G	14083213	TGCAGCATCAGCCATTTCCATATCACCTTCAACCACTTCAATGCAACAAGAGATGCACATAAAAACAAA	TGCAGCATCAGCCATTTCCATATCACCTTCAACCACTTCAATGCAACAAGAGATGCACATAAAAACAAA		0	0	999		65	0.319149	0.933333	0.066667	0.5	0.933333	0.066667	0	0.124444	0.124444	0.124444	21.6053	19	1	-	-	1	-	-	1	-	1	-	-	1	1	1	-	1	1	1	1	-	-	-	1	1	1	1	-	-
14083213|F|0-65:C>G-65:C>G	14083213	TGCAGCATCAGCCATTTCCATATCACCTTCAACCACTTCAATGCAACAAGAGATGCACATAAAAAGAAA	TGCAGCATCAGCCATTTCCATATCACCTTCAACCACTTCAATGCAACAAGAGATGCACATAAAAAGAAA		0	0	999	65:C>G	65	0.319149	0.933333	0.066667	0.5	0.933333	0.066667	0	0.124444	0.124444	0.124444	21.6053	19	1	-	-	0	-	-	0	-	0	-	-	0	0	0	-	0	0	0	0	-	-	-	0	0	0	0	-	-
25366642|F|0--28:G>A	25366642	TGCAGAAGGAAGGGAAATTGAAGAAAAGGTAAAGATGATGGAAAAGGAAGTAGAGAAACAAGGTGTTTA	TGCAGAAGGAAGGGAAATTGAAGAAAAGGTAAAGATGATGGAAAAGGAAGTAGAGAAACAAGGTGTTTA		0	0	999		28	0.319149	0.933333	0.066667	0.5	0.933333	0.066667	0	0.124444	0.124444	0.124444	16.4167	4.5	1	-	-	1	1	1	1	1	-	1	-	-	-	-	-	-	1	1	1	-	-	1	1	-	0	1	-	1
25366642|F|0-28:G>A-28:G>A	25366642	TGCAGAAGGAAGGGAAATTGAAGAAAAGATAAAGATGATGGAAAAGGATGTAGAGAAACAAGGTGTTTA	TGCAGAAGGAAGGGAAATTGAAGAAAAGATAAAGATGATGGAAAAGGATGTAGAGAAACAAGGTGTTTA		0	0	999	28:G>A	28	0.319149	0.933333	0.066667	0.5	0.933333	0.066667	0	0.124444	0.124444	0.124444	16.4167	4.5	1	-	-	0	0	0	0	0	-	0	-	-	-	-	-	-	0	0	0	-	-	0	0	-	1	0	-	0
100063310|F|0--44:A>G	100063310	TGCAGGTACATAAAAAAGACTTAGGTTGTTACGAAAATGAAAATAGATATGCATAAAAAAAATGGAAAA	TGCAGGTACATAAAAAAGACTTAGGTTGTTACGAAAATGAAAATAGATATGCATAAAAAAAATGGAAAA		0	0	999		44	0.319149	0.033333	0.966667	0.5	0.033333	0.966667	0	0.064444	0.064444	0.064444	21	16.4516	1	0	-	-	-	-	-	0	-	-	-	-	-	-	-	-	-	-	-	-	-	-	-	-	-	-	-	1
100063310|F|0-44:A>G-44:A>G	100063310	TGCAGGTACATAAAAAAGACTTAGGTTGTTACGAAAATGAAAATGGATATGCATAAAAAAAAATGGAAA	TGCAGGTACATAAAAAAGACTTAGGTTGTTACGAAAATGAAAATGGATATGCATAAAAAAAAATGGAAA		0	0	999	44:A>G	44	0.319149	0.033333	0.966667	0.5	0.033333	0.966667	0	0.064444	0.064444	0.064444	21	16.4516	1	1	-	-	-	-	-	1	-	-	-	-	-	-	-	-	-	-	-	-	-	-	-	-	-	-	-	0
14083712|F|0--30:G>A	14083712	TGCAGATGTTTCAAAAATTTGGTCAGATAAGTCATTTACAGATCGGAAGAGCGGTTCAGCAGGAATGCC	TGCAGATGTTTCAAAAATTTGGTCAGATAAGTCATTTAC		0	0	999		30	0.319149	0.033333	0.966667	0.5	0.033333	0.966667	0	0.064444	0.064444	0.064444	4	3.86207	1	-	0	-	-	-	0	-	-	-	-	-	-	0	0	0	-	0	0	0	-	0	0	-	0	0	0	-
14083712|F|0-30:G>A-30:G>A	14083712	TGCAGATGTTTAAAAAATTTGGTCAGATAAATCATTTACAGATCGGAAGAGCGGTTCAGCAGGAATGCC	TGCAGATGTTTAAAAAATTTGGTCAGATAAATCATTTAC		0	0	999	30:G>A	30	0.319149	0.033333	0.966667	0.5	0.033333	0.966667	0	0.064444	0.064444	0.064444	4	3.86207	1	-	1	-	-	-	1	-	-	-	-	-	-	1	1	1	-	1	1	1	-	1	1	-	1	1	1	-
42774904|F|0--11:G>A	42774904	TGCAGAGGCAAGCACGAATTACAGATCGGAAGAGCGGTTCAGCAGGAATGCCGAGACCGATCTCGTATG	TGCAGAGGCAAGCACGAATTAC		0	0	999		11	0.319149	0.033333	0.966667	0.5	0.033333	0.966667	0	0.064444	0.064444	0.064444	13	3.59375	1	-	-	0	-	-	-	-	-	-	1	-	-	0	0	-	-	-	-	-	-	-	-	-	0	-	-	-
42774904|F|0-11:G>A-11:G>A	42774904	TGCAGAGGCAAACACGAATTACAGATCGGAAGAGCGGTTCAGCAGGAATGCCGAGACCGATCTCGTATG	TGCAGAGGCAAACACGAATTAC		0	0	999	11:G>A	11	0.319149	0.033333	0.966667	0.5	0.033333	0.966667	0	0.064444	0.064444	0.064444	13	3.59375	1	-	-	1	-	-	-	-	-	-	0	-	-	1	1	-	-	-	-	-	-	-	-	-	1	-	-	-
14080828|F|0--23:G>A	14080828	TGCAGAATGGTTGCATTGTATAAGTATTCTTTTACATGTAATAAATGTTTACATTACAGATCGGAAGAG	TGCAGAATGGTTGCATTGTATAAGTATTCTTTTACATGTAATAAATGTTTACATTAC	NC_040282.1_chromosome_4	1449596	1	5.84e-22		23	0.329787	0.741935	0.258065	0.5	0.741935	0.258065	0	0.382934	0.382934	0.382934	9.91667	9.33333	1	-	-	-	-	-	-	-	-	1	-	-	-	-	0	-	1	1	-	-	-	1	-	1	-	0	0	-
14080828|F|0-23:G>A-23:G>A	14080828	TGCAGAATGGTTGCATTGTATAAATATTCTTTTACATGTAATAAATGTTTACATTACAGATCGGAAGAG	TGCAGAATGGTTGCATTGTATAAATATTCTTTTACATGTAATAAATGTTTACATTAC	NC_040282.1_chromosome_4	1449596	1	5.84e-22	23:G>A	23	0.329787	0.741935	0.258065	0.5	0.741935	0.258065	0	0.382934	0.382934	0.382934	9.91667	9.33333	1	-	-	-	-	-	-	-	-	0	-	-	-	-	1	-	0	0	-	-	-	0	-	0	-	1	1	-
62456181|F|0--17:T>C	62456181	TGCAGGAAGTGTAAGTCTTAGAAGGATTGCTACACCAGGTAGGGGAAGTTACAGATCGGAAGAGCGGTT	TGCAGGAAGTGTAAGTCTTAGAAGGATTGCTACACCAGGTAGGGGAAGTTAC	NC_040282.1_chromosome_4	15836195	1	2.98e-19		17	0.329787	0.741935	0.258065	0.5	0.741935	0.258065	0	0.382934	0.382934	0.382934	5.20833	20.2727	1	1	-	-	0	0	-	1	-	-	-	-	0	-	1	-	1	-	-	-	-	-	-	-	-	-	-	-
62456181|F|0-17:T>C-17:T>C	62456181	TGCAGGAAGTGTAAGTCCTAGAAGGATTGCTACACCAGGTAGGGGAAGTTACAGATCGGAAGAGCGGTT	TGCAGGAAGTGTAAGTCCTAGAAGGATTGCTACACCAGGTAGGGGAAGTTAC	NC_040282.1_chromosome_4	15836195	1	2.98e-19	17:T>C	17	0.329787	0.741935	0.258065	0.5	0.741935	0.258065	0	0.382934	0.382934	0.382934	5.20833	20.2727	1	0	-	-	1	1	-	0	-	-	-	-	1	-	0	-	0	-	-	-	-	-	-	-	-	-	-	-
100086885|F|0--7:A>G	100086885	TGCAGCAACAGCAGTGAAACGGTGCAAAGGGAGTCCGTCAATTATGCAGCAGCTTTCCTTTTTTTTTCC	TGCAGCAACAGCAGTGAAACGGTGCAAAGGGAGTCCGTCAATTATGCAGCAGCTTTCCTTTTTTTTTCC	NC_040282.1_chromosome_4	17673858	1	1.29e-24		7	0.329787	0.032258	0.967742	0.5	0.032258	0.967742	0	0.062435	0.062435	0.062435	4.5	3.53125	1	-	-	0	0	0	-	-	-	-	-	-	-	-	-	-	-	0	0	-	-	0	0	-	0	0	-	-
100086885|F|0-7:A>G-7:A>G	100086885	TGCAGCAGCAGCAGTGAAACGGTGCAAAGGGAGTCCGTCAATTATGCAGCAGCTTTCCTTTTTTTTTCC	TGCAGCAGCAGCAGTGAAACGGTGCAAAGGGAGTCCGTCAATTATGCAGCAGCTTTCCTTTTTTTTTCC	NC_040282.1_chromosome_4	17673858	1	1.29e-24	7:A>G	7	0.329787	0.032258	0.967742	0.5	0.032258	0.967742	0	0.062435	0.062435	0.062435	4.5	3.53125	1	-	-	1	1	1	-	-	-	-	-	-	-	-	-	-	-	1	1	-	-	1	1	-	1	1	-	-
28498042|F|0--16:C>A	28498042	TGCAGACATCCTTCCACGCTTCCATTGTTTTGATATATCACCATTCATTTATTACTTATGACCTCATGA	TGCAGACATCCTTCCACGCTTCCATTGTTTTGATATATCACCATTCATTTATTACTTATGACCTCATGA	NC_040282.1_chromosome_4	21295603	10	1e-25		16	0.329787	0.870968	0.129032	0.5	0.870968	0.129032	0	0.224766	0.224766	0.224766	21.5429	23.4286	1	-	-	1	1	1	1	-	0	1	-	-	0	-	-	0	1	1	1	-	-	1	-	-	-	1	-	1
28498042|F|0-16:C>A-16:C>A	28498042	TGCAGACATCCTTCCAAGCTTCCATTGTTTTGATACATCACCATTCATTTATTACTCATGACCTCATGA	TGCAGACATCCTTCCAAGCTTCCATTGTTTTGATACATCACCATTCATTTATTACTCATGACCTCATGA	NC_040282.1_chromosome_4	21295603	10	1e-25	16:C>A	16	0.329787	0.870968	0.129032	0.5	0.870968	0.129032	0	0.224766	0.224766	0.224766	21.5429	23.4286	1	-	-	0	0	0	0	-	1	0	-	-	1	-	-	1	0	0	0	-	-	0	-	-	-	0	-	0
14079286|F|0--9:A>T	14079286	TGCAGCACAAAGCAGTGTACCTAGGTACTTTCCTTTACAGATCGGAAGAGCGGTTCAGCAGGAATGCCG	TGCAGCACAAAGCAGTGTACCTAGGTACTTTCCTTTAC	NC_040284.1_chromosome_6	24763006	1	9.68e-12		9	0.329787	0.935484	0.064516	0.5	0.935484	0.064516	0	0.120708	0.120708	0.120708	33.7838	27.5	1	-	-	-	1	1	1	-	-	1	-	1	-	1	-	-	1	1	-	-	-	1	1	1	-	-	1	1
14079286|F|0-9:A>T-9:A>T	14079286	TGCAGCACATAGCAGTGTACCTAGGTATTTTCCTTTACAGATCGGAAGAGCGGTTCAGCAGGAATGCCG	TGCAGCACATAGCAGTGTACCTAGGTATTTTCCTTTAC	NC_040284.1_chromosome_6	24763006	1	9.68e-12	9:A>T	9	0.329787	0.935484	0.064516	0.5	0.935484	0.064516	0	0.120708	0.120708	0.120708	33.7838	27.5	1	-	-	-	0	0	0	-	-	0	-	0	-	0	-	-	0	0	-	-	-	0	0	0	-	-	0	0
14073398|F|0--60:C>G	14073398	TGCAGCAATGGCCATGAAGCCAAGGACTTTTCGTGTGCTTTTCGTCATTACTACTCTGGCCTGGATGAG	TGCAGCAATGGCCATGAAGCCAAGGACTTTTCGTGTGCTTTTCGTCATTACTACTCTGGCCTGGATGAG	NC_040284.1_chromosome_6	26492271	1	4.62e-29		60	0.329787	0.967742	0.032258	0.5	0.967742	0.032258	0	0.062435	0.062435	0.062435	39.0789	26	1	-	-	-	-	-	-	1	-	1	1	-	1	1	-	1	-	-	1	1	1	1	1	1	-	1	-	-
14073398|F|0-60:C>G-60:C>G	14073398	TGCAGCAATGGCCATGAAGCCAAAGACTTTTCGTGTGCTTTTCGTCATTACTACTCTGGCGTGGATGAG	TGCAGCAATGGCCATGAAGCCAAAGACTTTTCGTGTGCTTTTCGTCATTACTACTCTGGCGTGGATGAG	NC_040284.1_chromosome_6	26492271	1	4.62e-29	60:C>G	60	0.329787	0.967742	0.032258	0.5	0.967742	0.032258	0	0.062435	0.062435	0.062435	39.0789	26	1	-	-	-	-	-	-	0	-	0	0	-	0	0	-	0	-	-	0	0	0	0	0	0	-	0	-	-
35152152|F|0--56:C>G	35152152	TGCAGGGATCACGTTTCTAATGTTTGTGTATGAGAGGGTGGTCGTGGAATGCTCGACCCGATTGTAGAG	TGCAGGGATCACGTTTCTAATGTTTGTGTATGAGAGGGTGGTCGTGGAATGCTCGACCCGATTGTAGAG	NC_040285.1_chromosome_7	22368388	1	2.8e-21		56	0.329787	0.387097	0.612903	0.5	0.387097	0.612903	0	0.474506	0.474506	0.474506	14.3846	14.6	1	-	0	-	-	-	-	0	0	-	-	0	0	0	0	0	0	-	1	0	0	-	0	1	1	1	0	-
35152152|F|0-56:C>G-56:C>G	35152152	TGCAGGGATCACGTTTCTAATGTTTGTGTATGAGAGGGTGGTCGTGGAATGCTCGAGCCGATTGTAGAG	TGCAGGGATCACGTTTCTAATGTTTGTGTATGAGAGGGTGGTCGTGGAATGCTCGAGCCGATTGTAGAG	NC_040285.1_chromosome_7	22368388	1	2.8e-21	56:C>G	56	0.329787	0.387097	0.612903	0.5	0.387097	0.612903	0	0.474506	0.474506	0.474506	14.3846	14.6	1	-	1	-	-	-	-	1	1	-	-	1	1	1	1	1	1	-	0	1	1	-	1	0	0	0	1	-
14074731|F|0--53:A>G	14074731	TGCAGATTATTAGATTCAGAAGCTTCTGCAATACTACTTTTCTTATTGGACAAAACTCTCCTTGTTCTA	TGCAGATTATTAGATTCAGAAGCTTCTGCAATACTACTTTTCTTATTGGACAAAACTCTCCTTGTTCTA	NC_040286.1_chromosome_8	5623175	1	2.15e-27		53	0.329787	0.967742	0.032258	0.5	0.967742	0.032258	0	0.062435	0.062435	0.062435	4.97297	4	1	-	-	-	-	-	1	0	-	1	-	-	-	-	1	-	1	1	1	-	-	1	1	1	1	-	-	1
14074731|F|0-53:A>G-53:A>G	14074731	TGCAGATTATTAGATTCAGAAGCTTCTGCAATACTACTTTTCTTATTGGACAAGACTGTCCTTGTTCTA	TGCAGATTATTAGATTCAGAAGCTTCTGCAATACTACTTTTCTTATTGGACAAGACTGTCCTTGTTCTA	NC_040286.1_chromosome_8	5623175	1	2.15e-27	53:A>G	53	0.329787	0.967742	0.032258	0.5	0.967742	0.032258	0	0.062435	0.062435	0.062435	4.97297	4	1	-	-	-	-	-	0	1	-	0	-	-	-	-	0	-	0	0	0	-	-	0	0	0	0	-	-	0
14064045|F|0--60:T>G	14064045	TGCAGATAGTGTCGGAATATATAAATAATTGTATGACTCTGGCGATGAAGAGGATTGGGTTGCACAGTG	TGCAGATAGTGTCGGAATATATAAATAATTGTATGACTCTGGCGATGAAGAGGATTGGGTTGCACAGTG	NC_040286.1_chromosome_8	32956887	1	7.78e-22		60	0.329787	0.967742	0.032258	0.5	0.967742	0.032258	0	0.062435	0.062435	0.062435	20.3171	28	1	-	-	-	1	1	1	1	-	1	0	-	1	1	1	-	1	-	1	1	1	-	1	1	-	1	1	1
14064045|F|0-60:T>G-60:T>G	14064045	TGCAGATAGTGTCGGAATATATAAATAATTGTATGACTCTGGCGATGAAGAGGATTGGGTGGCACAGTG	TGCAGATAGTGTCGGAATATATAAATAATTGTATGACTCTGGCGATGAAGAGGATTGGGTGGCACAGTG	NC_040286.1_chromosome_8	32956887	1	7.78e-22	60:T>G	60	0.329787	0.967742	0.032258	0.5	0.967742	0.032258	0	0.062435	0.062435	0.062435	20.3171	28	1	-	-	-	0	0	0	0	-	0	1	-	0	0	0	-	0	-	0	0	0	-	0	0	-	0	0	0
14084451|F|0--43:A>T	14084451	TGCAGAGAAAGTGTTGTTATTCCCAAGCACAAGCCTTGCATAAATTTACAGATCGGAAGAGCGGTTCAG	TGCAGAGAAAGTGTTGTTATTCCCAAGCACAAGCCTTGCATAAATTTAC	NC_040286.1_chromosome_8	36695823	1	5.76e-16		43	0.329787	0.967742	0.032258	0.5	0.967742	0.032258	0	0.062435	0.062435	0.062435	46.3333	35	1	-	-	1	-	-	-	1	-	1	-	-	1	1	-	-	1	1	-	-	1	-	-	-	1	1	-	1
14084451|F|0-43:A>T-43:A>T	14084451	TGCAGAGAAAGTGTTGTTATTCCCAAGCACAAGCCTTGCATAATTTTACAGATCGGAAGAGCGGTTCAG	TGCAGAGAAAGTGTTGTTATTCCCAAGCACAAGCCTTGCATAATTTTAC	NC_040286.1_chromosome_8	36695823	1	5.76e-16	43:A>T	43	0.329787	0.967742	0.032258	0.5	0.967742	0.032258	0	0.062435	0.062435	0.062435	46.3333	35	1	-	-	0	-	-	-	0	-	0	-	-	0	0	-	-	0	0	-	-	0	-	-	-	0	0	-	0
14086549|F|0--47:T>A	14086549	TGCAGGATATATATGAAATCCCAAAGAAGCATGATAAACCACACAACTTAGTTACAGATCGGAAGAGCG	TGCAGGATATATATGAAATCCCAAAGAAGCATGATAAACCACACAACTTAGTTAC	NC_040288.1_chromosome_10	1057130	1	1.54e-17		47	0.329787	0.16129	0.83871	0.5	0.16129	0.83871	0	0.270552	0.270552	0.270552	26.125	21.6129	1	-	0	-	-	-	-	0	-	-	-	-	-	0	1	0	-	-	-	0	1	0	0	-	0	0	0	-
14086549|F|0-47:T>A-47:T>A	14086549	TGCAGGATATATATGAAATCCCAAAGAAGCATGATAAACCACACAACACAGTTACAGATCGGAAGAGCG	TGCAGGATATATATGAAATCCCAAAGAAGCATGATAAACCACACAACACAGTTAC	NC_040288.1_chromosome_10	1057130	1	1.54e-17	47:T>A	47	0.329787	0.16129	0.83871	0.5	0.16129	0.83871	0	0.270552	0.270552	0.270552	26.125	21.6129	1	-	1	-	-	-	-	1	-	-	-	-	-	1	0	1	-	-	-	1	0	1	1	-	1	1	1	-
14076415|F|0--66:C>T	14076415	TGCAGGTATCATTGGTTGGGATGTCAGAGATTTCAGGTAAACTAATGAATCCTTTATAATTTCCTTCGT	TGCAGGTATCATTGGTTGGGATGTCAGAGATTTCAGGTAAACTAATGAATCCTTTATAATTTCCTTCGT	NC_040288.1_chromosome_10	4105364	1	2.82e-16		66	0.329787	0.709677	0.290323	0.5	0.709677	0.290323	0	0.412071	0.412071	0.412071	28.3214	23.6923	1	-	1	-	-	-	-	0	1	-	1	-	0	1	-	1	-	0	0	-	-	0	0	1	1	1	1	-
14076415|F|0-66:C>T-66:C>T	14076415	TGCAGGTATCATTGGTTGGGATGTCAGAGATTTCAGGTAAACTAATGAATCCTTTATAATTTCCTTTGT	TGCAGGTATCATTGGTTGGGATGTCAGAGATTTCAGGTAAACTAATGAATCCTTTATAATTTCCTTTGT	NC_040288.1_chromosome_10	4105364	1	2.82e-16	66:C>T	66	0.329787	0.709677	0.290323	0.5	0.709677	0.290323	0	0.412071	0.412071	0.412071	28.3214	23.6923	1	-	0	-	-	-	-	1	0	-	0	-	1	0	-	0	-	1	1	-	-	1	1	0	0	0	0	-
14087875|F|0--23:A>T	14087875	TGCAGAATTTTTTGGATGGGATGAGAGCAATTACAGGTAAATTACAATCTCAATCATCCACATTTTACA	TGCAGAATTTTTTGGATGGGATGAGAGCAATTACAGGTAAATTACAATCTCAATCATCCACATTTTACA	NC_040288.1_chromosome_10	4262166	9	6.02e-23		23	0.329787	0.645161	0.354839	0.5	0.645161	0.354839	0	0.457856	0.457856	0.457856	54.1	74.3077	1	-	0	1	1	1	1	1	-	1	-	1	-	0	1	-	1	1	1	-	1	-	-	-	-	-	-	1
14087875|F|0-23:A>T-23:A>T	14087875	TGCAGATTTTTTTGGATGGGATGTGAGCAATTACAGGTAAATTACTCTATCAATCATCCACATTTTACA	TGCAGATTTTTTTGGATGGGATGTGAGCAATTACAGGTAAATTACTCTATCAATCATCCACATTTTACA	NC_040288.1_chromosome_10	4262166	9	6.02e-23	23:A>T	23	0.329787	0.645161	0.354839	0.5	0.645161	0.354839	0	0.457856	0.457856	0.457856	54.1	74.3077	1	-	1	0	0	0	0	0	-	0	-	0	-	1	0	-	0	0	0	-	0	-	-	-	-	-	-	0
14085514|F|0--20:G>A	14085514	TGCAGAGGCACAACAGAAGGGAAACAGATTACAGATCGGAAGAGCGGTTCAGCAGGAATGCCGAGACCG	TGCAGAGGCACAACAGAAGGGAAACAGATTAC	NC_040288.1_chromosome_10	11236397	2	1.26e-08		20	0.329787	0.225806	0.774194	0.5	0.225806	0.774194	0	0.349636	0.349636	0.349636	41.7778	19.6154	1	0	-	-	-	-	-	-	-	-	1	-	-	-	-	-	-	-	-	1	-	-	-	-	-	-	1	-
14085514|F|0-20:G>A-20:G>A	14085514	TGCAGAGGCACAACAGAAGGAAAACAAATTACAGATCGGAAGAGCGGTTCAGCAGGAATGCCGAGACCG	TGCAGAGGCACAACAGAAGGAAAACAAATTAC	NC_040288.1_chromosome_10	11236397	2	1.26e-08	20:G>A	20	0.329787	0.225806	0.774194	0.5	0.225806	0.774194	0	0.349636	0.349636	0.349636	41.7778	19.6154	1	1	-	-	-	-	-	-	-	-	0	-	-	-	-	-	-	-	-	0	-	-	-	-	-	-	0	-
14087602|F|0--9:G>A	14087602	TGCAGTTGAGGAAGTCATAAAGAAAAAGAAAACTAATCAATTTCAACAACTACTTTTTTTTTTATGCAT	TGCAGTTGAGGAAGTCATAAAGAAAAAGAAAACTAATCAATTTCAACAACTACTTTTTTTTTTATGCAT	NC_040288.1_chromosome_10	34204897	1	1.67e-23		9	0.329787	0.032258	0.967742	0.5	0.032258	0.967742	0	0.062435	0.062435	0.062435	25	12.6923	1	-	0	-	0	0	0	0	-	0	-	-	-	-	-	-	0	0	0	0	1	0	0	-	-	-	0	0
14087602|F|0-9:G>A-9:G>A	14087602	TGCAGTTGAAGAAGTCATAAAGAAAAAGAAAACTAATCAATTTCAACAACTAGTTTTTTTTTTCTGCAT	TGCAGTTGAAGAAGTCATAAAGAAAAAGAAAACTAATCAATTTCAACAACTAGTTTTTTTTTTCTGCAT	NC_040288.1_chromosome_10	34204897	1	1.67e-23	9:G>A	9	0.329787	0.032258	0.967742	0.5	0.032258	0.967742	0	0.062435	0.062435	0.062435	25	12.6923	1	-	1	-	1	1	1	1	-	1	-	-	-	-	-	-	1	1	1	1	0	1	1	-	-	-	1	1
14085240|F|0--11:C>T	14085240	TGCAGTTCCCGCTGCCTCCATTTCCGTCCAACACAACGTGGCAGCGAGTGCCTCCACGCAACCACCTTC	TGCAGTTCCCGCTGCCTCCATTTCCGTCCAACACAACGTGGCAGCGAGTGCCTCCACGCAACCACCTTC	NC_040289.1_chromosome_11	4710375	1	1e-25		11	0.329787	0.258065	0.741935	0.5	0.258065	0.741935	0	0.382934	0.382934	0.382934	12.3636	11.4688	1	-	1	1	-	-	0	0	0	-	-	-	1	0	0	0	-	-	0	0	0	0	-	-	0	0	-	-
14085240|F|0-11:C>T-11:C>T	14085240	TGCAGTTCCCGTTGCCTCCATTTCCGTCCAACACAACGTGGCAGCGAGCGCCTCCACGCAACCACCTTC	TGCAGTTCCCGTTGCCTCCATTTCCGTCCAACACAACGTGGCAGCGAGCGCCTCCACGCAACCACCTTC	NC_040289.1_chromosome_11	4710375	1	1e-25	11:C>T	11	0.329787	0.258065	0.741935	0.5	0.258065	0.741935	0	0.382934	0.382934	0.382934	12.3636	11.4688	1	-	0	0	-	-	1	1	1	-	-	-	0	1	1	1	-	-	1	1	1	1	-	-	1	1	-	-
100083201|F|0--27:G>A	100083201	TGCAGATTTGTTTTTGATCCTGGTGGTGCTATTATTTTGGTTGCTGTGAGCCTTTACAGATCGGAAGAG	TGCAGATTTGTTTTTGATCCTGGTGGTGCTATTATTTTGGTTGCTGTGAGCCTTTAC	NC_040289.1_chromosome_11	16032336	22	5.84e-22		27	0.329787	0.967742	0.032258	0.5	0.967742	0.032258	0	0.062435	0.062435	0.062435	4.23529	4	1	-	-	-	-	-	-	1	-	1	1	-	-	1	1	1	1	1	1	-	1	-	-	-	-	1	-	-
100083201|F|0-27:G>A-27:G>A	100083201	TGCAGATTTGTTTTTGATCCTGGTGGTACTATTACTTTGGGAGCTGTGAGCCTTTACAGATCGGAAGAG	TGCAGATTTGTTTTTGATCCTGGTGGTACTATTACTTTGGGAGCTGTGAGCCTTTAC	NC_040289.1_chromosome_11	16032336	22	5.84e-22	27:G>A	27	0.329787	0.967742	0.032258	0.5	0.967742	0.032258	0	0.062435	0.062435	0.062435	4.23529	4	1	-	-	-	-	-	-	0	-	0	0	-	-	0	0	0	0	0	0	-	0	-	-	-	-	0	-	-
100061260|F|0--31:T>G	100061260	TGCAGTACAAGTATAATGAATCACCACAATTTCCCAATTATTATGTACAAGTCTCAGCAAAACTCTCCT	TGCAGTACAAGTATAATGAATCACCACAATTTCCCAATTATTATGTACAAGTCTCAGCAAAACTCTCCT	NC_040289.1_chromosome_11	28617054	2	2.78e-26		31	0.329787	0.032258	0.967742	0.5	0.032258	0.967742	0	0.062435	0.062435	0.062435	19	11.0938	1	0	-	-	-	-	-	-	-	-	-	-	-	-	-	-	-	-	-	-	-	-	-	-	-	-	-	-
100061260|F|0-31:T>G-31:T>G	100061260	TGCAGTACAAGTATAATGAATCACCACAATTGCTCAATTATTATGTAGAAGTCTCAGCAAAACTCTCCT	TGCAGTACAAGTATAATGAATCACCACAATTGCTCAATTATTATGTAGAAGTCTCAGCAAAACTCTCCT	NC_040289.1_chromosome_11	28617054	2	2.78e-26	31:T>G	31	0.329787	0.032258	0.967742	0.5	0.032258	0.967742	0	0.062435	0.062435	0.062435	19	11.0938	1	1	-	-	-	-	-	-	-	-	-	-	-	-	-	-	-	-	-	-	-	-	-	-	-	-	-	-
35154443|F|0--6:A>C	35154443	TGCAGAAAGTTATGAGACTGACCTCAGAATTTGCTGCTAAAGGACCTGAAATGACACCTACAGATAACA	TGCAGAAAGTTATGAGACTGACCTCAGAATTTGCTGCTAAAGGACCTGAAATGACACCTACAGATAACA		0	0	999		6	0.329787	0.548387	0.451613	0.5	0.548387	0.451613	0	0.495317	0.495317	0.495317	4.5	4	1	-	1	-	0	0	0	0	-	-	-	-	1	-	1	-	0	-	0	-	-	1	0	-	1	-	-	1
35154443|F|0-6:A>C-6:A>C	35154443	TGCAGACAGTTATGAGACTGACCTCAGAATTTGCAGCTAAAGGACCTGAAATGAAACCTACAGATAACA	TGCAGACAGTTATGAGACTGACCTCAGAATTTGCAGCTAAAGGACCTGAAATGAAACCTACAGATAACA		0	0	999	6:A>C	6	0.329787	0.548387	0.451613	0.5	0.548387	0.451613	0	0.495317	0.495317	0.495317	4.5	4	1	-	0	-	1	1	1	1	-	-	-	-	0	-	0	-	1	-	1	-	-	0	1	-	0	-	-	0
14086365|F|0--7:T>A	14086365	TGCAGATTTAGTACGCAGACAGATTTACAGATCGGAAGAGCGGTTCAGCAGGAATGCCGAGACCGATCT	TGCAGATTTAGTACGCAGACAGATTTAC		0	0	999		7	0.329787	0.709677	0.290323	0.5	0.709677	0.290323	0	0.412071	0.412071	0.412071	4.08696	3.9	1	-	0	-	0	-	-	-	-	0	-	-	-	0	-	-	-	-	1	0	-	-	-	1	1	-	-	-
14086365|F|0-7:T>A-7:T>A	14086365	TGCAGATATAATACGCAGACAGATTTACAGATCGGAAGAGCGGTTCAGCAGGAATGCCGAGACCGATCT	TGCAGATATAATACGCAGACAGATTTAC		0	0	999	7:T>A	7	0.329787	0.709677	0.290323	0.5	0.709677	0.290323	0	0.412071	0.412071	0.412071	4.08696	3.9	1	-	1	-	1	-	-	-	-	1	-	-	-	1	-	-	-	-	0	1	-	-	-	0	0	-	-	-
100090246|F|0--9:T>C	100090246	TGCAGGGGTTATACCTGAAGATCTTACAGATCGGAAGAGCGGTTCAGCAGGAATGCCGAGACCGATCTC	TGCAGGGGTTATACCTGAAGATCTTAC		0	0	999		9	0.329787	0.83871	0.16129	0.5	0.83871	0.16129	0	0.270552	0.270552	0.270552	3.89286	3.6	1	-	1	-	-	-	1	1	1	1	-	-	1	1	-	1	1	-	1	-	-	-	1	1	-	-	1	-
100090246|F|0-9:T>C-9:T>C	100090246	TGCAGGGGTCAAACCTGAAGATTTTACAGATCGGAAGAGCGGTTCAGCAGGAATGCCGAGACCGATCTC	TGCAGGGGTCAAACCTGAAGATTTTAC		0	0	999	9:T>C	9	0.329787	0.83871	0.16129	0.5	0.83871	0.16129	0	0.270552	0.270552	0.270552	3.89286	3.6	1	-	0	-	-	-	0	0	0	0	-	-	0	0	-	0	0	-	0	-	-	-	0	0	-	-	0	-
14061311|F|0--12:G>A	14061311	TGCAGGGTGATGGGAAGAAGTAAGTTACAGATCGGAAGAGCGGTTCAGCAGGAATGCCGAGACCGATCT	TGCAGGGTGATGGGAAGAAGTAAGTTAC		0	0	999		12	0.329787	0.903226	0.096774	0.5	0.903226	0.096774	0	0.174818	0.174818	0.174818	28.375	19.75	1	-	1	1	-	-	0	1	1	-	-	-	1	1	1	1	-	1	1	1	1	1	-	1	1	-	1	-
14061311|F|0-12:G>A-12:G>A	14061311	TGCAGGGTGATGAGAAGAAGTAAGTTACAGATCGGAAGAGCGGTTCAGCAGGAATGCCGAGACCGATCT	TGCAGGGTGATGAGAAGAAGTAAGTTAC		0	0	999	12:G>A	12	0.329787	0.903226	0.096774	0.5	0.903226	0.096774	0	0.174818	0.174818	0.174818	28.375	19.75	1	-	0	0	-	-	1	0	0	-	-	-	0	0	0	0	-	0	0	0	0	0	-	0	0	-	0	-
100083320|F|0--16:C>G	100083320	TGCAGGTATTGGCAGGCCACTTACAGATCGGAAGAGCGGTTCAGCAGGAATGCCGAGACCGATCTCGTA	TGCAGGTATTGGCAGGCCACTTAC		0	0	999		16	0.329787	0.032258	0.967742	0.5	0.032258	0.967742	0	0.062435	0.062435	0.062435	6	3.78125	1	-	0	1	-	-	0	-	0	0	0	-	0	0	0	-	0	0	0	-	0	0	0	-	-	0	-	-
100083320|F|0-16:C>G-16:C>G	100083320	TGCAGGTATTGGCAGGGCACTTACAGATCGGAAGAGCGGTTCAGCAGGAATGCCGAGACCGATCTCGTA	TGCAGGTATTGGCAGGGCACTTAC		0	0	999	16:C>G	16	0.329787	0.032258	0.967742	0.5	0.032258	0.967742	0	0.062435	0.062435	0.062435	6	3.78125	1	-	1	0	-	-	1	-	1	1	1	-	1	1	1	-	1	1	1	-	1	1	1	-	-	1	-	-
100083700|F|0--29:C>T	100083700	TGCAGAAAATGCCATTTTCTACATTTCAGCAATATTTTTTGTGATTTTTCTTCGTTTTTTACAGATCGG	TGCAGAAAATGCCATTTTCTACATTTCAGCAATATTTTTTGTGATTTTTCTTCGTTTTTTAC		0	0	999		29	0.329787	0.967742	0.032258	0.5	0.967742	0.032258	0	0.062435	0.062435	0.062435	5.38462	4	1	-	-	1	1	1	1	1	1	1	-	-	1	-	-	1	1	1	-	-	-	1	-	0	-	1	-	1
100083700|F|0-29:C>T-29:C>T	100083700	TGCAGAAAATGCCATTTTCTACATTTCACTAATGTTTGTTGTGATTTTTCTTCATTTTTTACAGATCGG	TGCAGAAAATGCCATTTTCTACATTTCACTAATGTTTGTTGTGATTTTTCTTCATTTTTTAC		0	0	999	29:C>T	29	0.329787	0.967742	0.032258	0.5	0.967742	0.032258	0	0.062435	0.062435	0.062435	5.38462	4	1	-	-	0	0	0	0	0	0	0	-	-	0	-	-	0	0	0	-	-	-	0	-	1	-	0	-	0
100085730|F|0--55:A>T	100085730	TGCAGGAAACACTTCACAACCACAATTGTAGCGATGAATACATAGAAGATGCCAAAGCTTTAGAAAATG	TGCAGGAAACACTTCACAACCACAATTGTAGCGATGAATACATAGAAGATGCCAAAGCTTTAGAAAATG		0	0	999		55	0.329787	0.032258	0.967742	0.5	0.032258	0.967742	0	0.062435	0.062435	0.062435	7	6.85	1	-	-	0	0	0	0	0	0	0	-	-	0	-	-	-	0	0	-	-	-	-	-	-	-	-	0	-
100085730|F|0-55:A>T-55:A>T	100085730	TGCAGGAAACACTTCACAACCACAATGGTAGTGATGAATCCATAGATGATGCCAATGCTTTAGAAAATG	TGCAGGAAACACTTCACAACCACAATGGTAGTGATGAATCCATAGATGATGCCAATGCTTTAGAAAATG		0	0	999	55:A>T	55	0.329787	0.032258	0.967742	0.5	0.032258	0.967742	0	0.062435	0.062435	0.062435	7	6.85	1	-	-	1	1	1	1	1	1	1	-	-	1	-	-	-	1	1	-	-	-	-	-	-	-	-	1	-
14074438|F|0--41:A>G	14074438	TGCAGAGTCCGCGCGCACCTTTCTCTCGTGCGGAAGAGGATAGGTGGCGAGTGGTCGGTAGCGTGGACA	TGCAGAGTCCGCGCGCACCTTTCTCTCGTGCGGAAGAGGATAGGTGGCGAGTGGTCGGTAGCGTGGACA	NC_040279.1_chromosome_1	8348367	2	5.97e-28		41	0.340426	0.03125	0.96875	0.5	0.03125	0.96875	0	0.060547	0.060547	0.060547	8	6.45455	1	0	-	-	-	-	-	-	-	-	-	-	-	-	-	-	-	-	-	-	-	-	-	-	-	-	-	-
14074438|F|0-41:A>G-41:A>G	14074438	TGCAGAGTCCGCGCGCACCTTCCTCTCGTGCGGAAGAGGATGGGTGGCGAGTGGTCGGTAGCGTGGACG	TGCAGAGTCCGCGCGCACCTTCCTCTCGTGCGGAAGAGGATGGGTGGCGAGTGGTCGGTAGCGTGGACG	NC_040279.1_chromosome_1	8348367	2	5.97e-28	41:A>G	41	0.340426	0.03125	0.96875	0.5	0.03125	0.96875	0	0.060547	0.060547	0.060547	8	6.45455	1	1	-	-	-	-	-	-	-	-	-	-	-	-	-	-	-	-	-	-	-	-	-	-	-	-	-	-
25364375|F|0--46:A>C	25364375	TGCAGTGCTTGCTTTTGATGCTTATAGTGTTCAATGCAACTTGTGCAAATTTTGAGGGAATTACAGATC	TGCAGTGCTTGCTTTTGATGCTTATAGTGTTCAATGCAACTTGTGCAAATTTTGAGGGAATTAC	NC_040279.1_chromosome_1	8436046	5	1.97e-22		46	0.340426	0.125	0.875	0.5	0.125	0.875	0	0.21875	0.21875	0.21875	17.8333	29.5	1	0	-	-	-	-	-	0	-	-	0	-	-	-	-	-	-	-	1	-	-	-	-	-	-	-	-	-
25364375|F|0-46:A>C-46:A>C	25364375	TGCAGTGCTTGCTTTTGATGCTTATAGTGTTCAATGCAACTTGTGCCAATTTTGAGGGAATTACAGATC	TGCAGTGCTTGCTTTTGATGCTTATAGTGTTCAATGCAACTTGTGCCAATTTTGAGGGAATTAC	NC_040279.1_chromosome_1	8436046	5	1.97e-22	46:A>C	46	0.340426	0.125	0.875	0.5	0.125	0.875	0	0.21875	0.21875	0.21875	17.8333	29.5	1	1	-	-	-	-	-	1	-	-	1	-	-	-	-	-	-	-	0	-	-	-	-	-	-	-	-	-
14063953|F|0--15:A>T	14063953	TGCAGCATTCAGAAAATTTCGTTATCATGGTTCTCAGACTTGGACAGAAGAAGCTCACTCAAATAATGC	TGCAGCATTCAGAAAATTTCGTTATCATGGTTCTCAGACTTGGACAGAAGAAGCTCACTCAAATAATGC	NC_040279.1_chromosome_1	29587946	1	4.62e-29		15	0.340426	0.96875	0.03125	0.5	0.96875	0.03125	0	0.060547	0.060547	0.060547	25.8649	34	1	-	-	1	-	-	1	-	-	1	-	-	-	-	-	1	1	1	-	-	-	-	-	1	1	1	-	1
14063953|F|0-15:A>T-15:A>T	14063953	TGCAGCATTCAGAAATTTTCGTTATCATGGTTCTCAGACTTGGACAGAAGAAGCTCACTCAAATAATGC	TGCAGCATTCAGAAATTTTCGTTATCATGGTTCTCAGACTTGGACAGAAGAAGCTCACTCAAATAATGC	NC_040279.1_chromosome_1	29587946	1	4.62e-29	15:A>T	15	0.340426	0.96875	0.03125	0.5	0.96875	0.03125	0	0.060547	0.060547	0.060547	25.8649	34	1	-	-	0	-	-	0	-	-	0	-	-	-	-	-	0	0	0	-	-	-	-	-	0	0	0	-	0
28202097|F|0--26:G>T	28202097	TGCAGTTGACGAAGGTGGTTCTAGGGGTAGAACAGCACAGAAATGGAGCATTGGTGTAATAGCTTTGAT	TGCAGTTGACGAAGGTGGTTCTAGGGGTAGAACAGCACAGAAATGGAGCATTGGTGTAATAGCTTTGAT	NC_040281.1_chromosome_3	8227148	1	3.6e-25		26	0.340426	0.875	0.125	0.5	0.875	0.125	0	0.21875	0.21875	0.21875	5.56667	4.4	1	1	-	-	-	-	-	-	-	-	1	-	-	-	-	-	-	-	-	-	-	-	-	-	-	-	-	-
28202097|F|0-26:G>T-26:G>T	28202097	TGCAGTTGACGAAGGTGGTTCTAGGGTTAGAACAGCACAGAAATGGAGCATTGGTGTAATAGCTTTGAT	TGCAGTTGACGAAGGTGGTTCTAGGGTTAGAACAGCACAGAAATGGAGCATTGGTGTAATAGCTTTGAT	NC_040281.1_chromosome_3	8227148	1	3.6e-25	26:G>T	26	0.340426	0.875	0.125	0.5	0.875	0.125	0	0.21875	0.21875	0.21875	5.56667	4.4	1	0	-	-	-	-	-	-	-	-	0	-	-	-	-	-	-	-	-	-	-	-	-	-	-	-	-	-
14082525|F|0--19:G>A	14082525	TGCAGGAACTGAAATTAGCGATATCAACATCCGAGCAGATCACATTTGTTGCAGATTTTCAAAATGGCC	TGCAGGAACTGAAATTAGCGATATCAACATCCGAGCAGATCACATTTGTTGCAGATTTTCAAAATGGCC	NC_040281.1_chromosome_3	61431445	1	1e-25		19	0.340426	0.9375	0.0625	0.5	0.9375	0.0625	0	0.117188	0.117188	0.117188	4.375	9.25	1	1	-	-	-	-	-	-	-	-	-	-	-	-	-	-	-	-	-	-	-	-	-	-	-	-	-	-
14082525|F|0-19:G>A-19:G>A	14082525	TGCAGGAACTGAAATTAGCAATATCGACATCTGAGCAGATCACATTTGTTGCAGATTTCCAAAATGGCC	TGCAGGAACTGAAATTAGCAATATCGACATCTGAGCAGATCACATTTGTTGCAGATTTCCAAAATGGCC	NC_040281.1_chromosome_3	61431445	1	1e-25	19:G>A	19	0.340426	0.9375	0.0625	0.5	0.9375	0.0625	0	0.117188	0.117188	0.117188	4.375	9.25	1	0	-	-	-	-	-	-	-	-	-	-	-	-	-	-	-	-	-	-	-	-	-	-	-	-	-	-
35155324|F|0--5:C>G	35155324	TGCAGCTCAGCCAGTGCACCCTCAGGGTGCCAAAAAAGGAGAGAGCTAGGCATGCAGGAAATTACAGAT	TGCAGCTCAGCCAGTGCACCCTCAGGGTGCCAAAAAAGGAGAGAGCTAGGCATGCAGGAAATTAC	NC_040282.1_chromosome_4	7251832	6	1.56e-23		5	0.340426	0.9375	0.0625	0.5	0.9375	0.0625	0	0.117188	0.117188	0.117188	28.3158	46.5	1	-	-	-	1	1	1	-	1	1	-	1	1	1	-	1	1	-	-	1	-	-	-	-	-	-	1	1
35155324|F|0-5:C>G-5:C>G	35155324	TGCAGGTCAGCCAGTGCACCCTCAGGGTGCCAAAAAGGGAAAGAGCTAGGCATGCAGGCAATTACAGAT	TGCAGGTCAGCCAGTGCACCCTCAGGGTGCCAAAAAGGGAAAGAGCTAGGCATGCAGGCAATTAC	NC_040282.1_chromosome_4	7251832	6	1.56e-23	5:C>G	5	0.340426	0.9375	0.0625	0.5	0.9375	0.0625	0	0.117188	0.117188	0.117188	28.3158	46.5	1	-	-	-	0	0	0	-	0	0	-	0	0	0	-	0	0	-	-	0	-	-	-	-	-	-	0	0
14055920|F|0--22:A>C	14055920	TGCAGATAGTTGCTAATGATCTATTAGCCAACTCTCGATCAAACAAAGCACACACAATACAAAAACGAA	TGCAGATAGTTGCTAATGATCTATTAGCCAACTCTCGATCAAACAAAGCACACACAATACAAAAACGAA	NC_040282.1_chromosome_4	11076161	5	4.62e-29		22	0.340426	0.96875	0.03125	0.5	0.96875	0.03125	0	0.060547	0.060547	0.060547	6.39394	5	1	1	-	-	-	-	-	-	-	-	-	-	-	-	-	-	-	-	-	-	-	-	-	-	-	-	-	-
14055920|F|0-22:A>C-22:A>C	14055920	TGCAGATAGTTGCTAATGAGCTCTTAGCCAACTCTCGATCAAACAAAGCACACACAATACAAAAACGAA	TGCAGATAGTTGCTAATGAGCTCTTAGCCAACTCTCGATCAAACAAAGCACACACAATACAAAAACGAA	NC_040282.1_chromosome_4	11076161	5	4.62e-29	22:A>C	22	0.340426	0.96875	0.03125	0.5	0.96875	0.03125	0	0.060547	0.060547	0.060547	6.39394	5	1	0	-	-	-	-	-	-	-	-	-	-	-	-	-	-	-	-	-	-	-	-	-	-	-	-	-	-
35155296|F|0--45:T>C	35155296	TGCAGAGGTATTTTTCTTTTTTCAACTCTTATTTCATCTTTACATTTTATAAAGACTCTTACAGATCGG	TGCAGAGGTATTTTTCTTTTTTCAACTCTTATTTCATCTTTACATTTTATAAAGACTCTTAC	NC_040282.1_chromosome_4	18704272	1	4.05e-19		45	0.340426	0.9375	0.0625	0.5	0.9375	0.0625	0	0.117188	0.117188	0.117188	13.7692	18	1	-	-	-	1	1	1	-	1	1	-	-	1	1	-	1	1	1	1	-	-	1	0	-	-	1	-	1
35155296|F|0-45:T>C-45:T>C	35155296	TGCAGAGGTATTTTTCTTTTTTCAACTCTTATTTCATCGTTACATCTTATAAAGACTCTTACAGATCGG	TGCAGAGGTATTTTTCTTTTTTCAACTCTTATTTCATCGTTACATCTTATAAAGACTCTTAC	NC_040282.1_chromosome_4	18704272	1	4.05e-19	45:T>C	45	0.340426	0.9375	0.0625	0.5	0.9375	0.0625	0	0.117188	0.117188	0.117188	13.7692	18	1	-	-	-	0	0	0	-	0	0	-	-	0	0	-	0	0	0	0	-	-	0	1	-	-	0	-	0
14087824|F|0--45:T>C	14087824	TGCAGGTTTTAGCTTTTCAATGAATCTTGTTTCCGTTGAAAATCATTTTTCTTTGCCTCTCTTCTCAAC	TGCAGGTTTTAGCTTTTCAATGAATCTTGTTTCCGTTGAAAATCATTTTTCTTTGCCTCTCTTCTCAAC	NC_040282.1_chromosome_4	23117515	5	3.6e-25		45	0.340426	0.78125	0.21875	0.5	0.78125	0.21875	0	0.341797	0.341797	0.341797	20.7742	11.5	1	-	-	-	1	1	1	-	0	1	-	-	0	-	-	0	1	1	1	-	-	1	-	-	-	1	-	1
14087824|F|0-45:T>C-45:T>C	14087824	TGCAGGTTTTAGCTTTTCAATGAATTTTGTTTCCGTTGAAAATCGCTTTTCTTTGCCTCTCTTCTCAAC	TGCAGGTTTTAGCTTTTCAATGAATTTTGTTTCCGTTGAAAATCGCTTTTCTTTGCCTCTCTTCTCAAC	NC_040282.1_chromosome_4	23117515	5	3.6e-25	45:T>C	45	0.340426	0.78125	0.21875	0.5	0.78125	0.21875	0	0.341797	0.341797	0.341797	20.7742	11.5	1	-	-	-	0	0	0	-	1	0	-	-	1	-	-	1	0	0	0	-	-	0	-	-	-	0	-	0
14064931|F|0--46:C>T	14064931	TGCAGGTCACTCACGCGCGTATTGGCAGAGTGTACATCTCAAATGTCCTATTATATTTATTTACAGATC	TGCAGGTCACTCACGCGCGTATTGGCAGAGTGTACATCTCAAATGTCCTATTATATTTATTTAC	NC_040282.1_chromosome_4	23173943	1	1.53e-18		46	0.340426	0.875	0.125	0.5	0.875	0.125	0	0.21875	0.21875	0.21875	19.8889	24.4	1	-	-	1	1	1	1	1	-	1	-	0	-	-	-	-	1	1	1	-	-	1	1	-	-	1	0	1
14064931|F|0-46:C>T-46:C>T	14064931	TGCAGGTCACTCACGCGCGTATTGGCAGAGTGTACATCTCAAATGTTCTATTATATTTATTTACAGATC	TGCAGGTCACTCACGCGCGTATTGGCAGAGTGTACATCTCAAATGTTCTATTATATTTATTTAC	NC_040282.1_chromosome_4	23173943	1	1.53e-18	46:C>T	46	0.340426	0.875	0.125	0.5	0.875	0.125	0	0.21875	0.21875	0.21875	19.8889	24.4	1	-	-	0	0	0	0	0	-	0	-	1	-	-	-	-	0	0	0	-	-	0	0	-	-	0	1	0
14085175|F|0--8:A>G	14085175	TGCAGTGAAAACACGAGATGCTTTCATGAGATTTGAATAGTTTAGTGACTTTAGTTCCATTTTTTCATT	TGCAGTGAAAACACGAGATGCTTTCATGAGATTTGAATAGTTTAGTGACTTTAGTTCCATTTTTTCATT	NC_040282.1_chromosome_4	27292283	1	2.15e-27		8	0.340426	0.96875	0.03125	0.5	0.96875	0.03125	0	0.060547	0.060547	0.060547	6.34884	4	1	-	1	-	1	1	1	1	1	1	-	-	1	-	-	1	1	1	1	1	1	1	-	-	-	-	1	1
14085175|F|0-8:A>G-8:A>G	14085175	TGCAGTGAGAACATGAGATGCTTTCATGAGATTTGAATAGTTTAGTGACTTTAGTTCCATTTTTTCATT	TGCAGTGAGAACATGAGATGCTTTCATGAGATTTGAATAGTTTAGTGACTTTAGTTCCATTTTTTCATT	NC_040282.1_chromosome_4	27292283	1	2.15e-27	8:A>G	8	0.340426	0.96875	0.03125	0.5	0.96875	0.03125	0	0.060547	0.060547	0.060547	6.34884	4	1	-	0	-	0	0	0	0	0	0	-	-	0	-	-	0	0	0	0	0	0	0	-	-	-	-	0	0
35151970|F|0--19:A>G	35151970	TGCAGTCTAAGCTGGCTTGACTTTCAGTATGATGTTATGTTTGTCTTTTGCAATTACAGATCGGAAGAG	TGCAGTCTAAGCTGGCTTGACTTTCAGTATGATGTTATGTTTGTCTTTTGCAATTAC	NC_040282.1_chromosome_4	31178678	1	2.72e-20		19	0.340426	0.96875	0.03125	0.5	0.96875	0.03125	0	0.060547	0.060547	0.060547	29.5429	36	1	1	-	-	-	-	-	-	-	-	1	-	-	-	-	1	-	-	-	-	-	-	-	-	-	-	-	-
35151970|F|0-19:A>G-19:A>G	35151970	TGCAGTCTAAGCTGGCTTGGCTTTCAGTATGATGTTATGTTTGTCTTTTGCAATTACAGATCGGAAGAG	TGCAGTCTAAGCTGGCTTGGCTTTCAGTATGATGTTATGTTTGTCTTTTGCAATTAC	NC_040282.1_chromosome_4	31178678	1	2.72e-20	19:A>G	19	0.340426	0.96875	0.03125	0.5	0.96875	0.03125	0	0.060547	0.060547	0.060547	29.5429	36	1	0	-	-	-	-	-	-	-	-	0	-	-	-	-	0	-	-	-	-	-	-	-	-	-	-	-	-
14085287|F|0--47:T>C	14085287	TGCAGTTTTGGTTATCTTTTGTGCAATTTGCCCACTTTTTCTTGAATTATTGTGAAAGTTTGCAATTTT	TGCAGTTTTGGTTATCTTTTGTGCAATTTGCCCACTTTTTCTTGAATTATTGTGAAAGTTTGCAATTTT	NC_040282.1_chromosome_4	34009780	1	2.15e-27		47	0.340426	0.90625	0.09375	0.5	0.90625	0.09375	0	0.169922	0.169922	0.169922	7.12821	3.75	1	-	1	-	1	1	1	-	-	-	-	0	1	1	-	1	1	-	1	-	1	-	-	-	-	-	1	1
14085287|F|0-47:T>C-47:T>C	14085287	TGCAGTTTTGGTTATCTTTTGTGCAATTTGCCCACTTTTTCTTGAATCGTTGTGAAAGTTTGCAATTTT	TGCAGTTTTGGTTATCTTTTGTGCAATTTGCCCACTTTTTCTTGAATCGTTGTGAAAGTTTGCAATTTT	NC_040282.1_chromosome_4	34009780	1	2.15e-27	47:T>C	47	0.340426	0.90625	0.09375	0.5	0.90625	0.09375	0	0.169922	0.169922	0.169922	7.12821	3.75	1	-	0	-	0	0	0	-	-	-	-	1	0	0	-	0	0	-	0	-	0	-	-	-	-	-	0	0
35154913|F|0--14:T>C	35154913	TGCAGTATTATAGATCCGAGTTTCTCGGTTTCTTCCGGTTCTGCAATGAATTCTTTATCTTCTCTTCTC	TGCAGTATTATAGATCCGAGTTTCTCGGTTTCTTCCGGTTCTGCAATGAATTCTTTATCTTCTCTTCTC	NC_040282.1_chromosome_4	34511105	1	4.62e-29		14	0.340426	0.5625	0.4375	0.5	0.5625	0.4375	0	0.492188	0.492188	0.492188	27	25.1765	1	-	-	1	-	-	-	0	1	-	-	-	-	-	1	0	-	1	1	0	-	1	1	0	1	1	1	-
35154913|F|0-14:T>C-14:T>C	35154913	TGCAGTATTATAGACCCGAGTTTCTCGGTTTCTTCCGGTTCTGCAATGAATTCTTTATCTTCTCTTTTC	TGCAGTATTATAGACCCGAGTTTCTCGGTTTCTTCCGGTTCTGCAATGAATTCTTTATCTTCTCTTTTC	NC_040282.1_chromosome_4	34511105	1	4.62e-29	14:T>C	14	0.340426	0.5625	0.4375	0.5	0.5625	0.4375	0	0.492188	0.492188	0.492188	27	25.1765	1	-	-	0	-	-	-	1	0	-	-	-	-	-	0	1	-	0	0	1	-	0	0	1	0	0	0	-
14055148|F|0--62:T>G	14055148	TGCAGAATCTAAGATCAATCATGAAATATTTTACCTTTGAATATCTGGCTTTTTCTTTTTACTAGTTAT	TGCAGAATCTAAGATCAATCATGAAATATTTTACCTTTGAATATCTGGCTTTTTCTTTTTACTAGTTAT	NC_040282.1_chromosome_4	37755608	1	3.6e-25		62	0.340426	0.03125	0.96875	0.5	0.03125	0.96875	0	0.060547	0.060547	0.060547	14	9.30556	1	0	-	-	-	-	-	-	-	-	-	-	-	-	-	0	-	-	-	0	0	-	-	-	-	-	-	-
14055148|F|0-62:T>G-62:T>G	14055148	TGCAGAATCTAAGATCAATAATGAAATATTTTACCTTTGAATATCTGGCTTTTTCTTTTTACGAGTTAT	TGCAGAATCTAAGATCAATAATGAAATATTTTACCTTTGAATATCTGGCTTTTTCTTTTTACGAGTTAT	NC_040282.1_chromosome_4	37755608	1	3.6e-25	62:T>G	62	0.340426	0.03125	0.96875	0.5	0.03125	0.96875	0	0.060547	0.060547	0.060547	14	9.30556	1	1	-	-	-	-	-	-	-	-	-	-	-	-	-	1	-	-	-	1	1	-	-	-	-	-	-	-
14086147|F|0--42:C>A	14086147	TGCAGGCAATACCAAAGATAAACAGCAGTATTACACTCAAAACAATAGATGCTGAATTGATTCTTCATA	TGCAGGCAATACCAAAGATAAACAGCAGTATTACACTCAAAACAATAGATGCTGAATTGATTCTTCATA	NC_040282.1_chromosome_4	41502465	4	4.62e-29		42	0.340426	0.09375	0.90625	0.5	0.09375	0.90625	0	0.169922	0.169922	0.169922	7.66667	11.0588	1	-	-	0	0	-	0	-	-	-	-	-	-	-	-	-	0	-	0	-	-	0	0	-	-	0	0	0
14086147|F|0-42:C>A-42:C>A	14086147	TGCAGGCAATACCAAAGATAAACAGCAGAATTACACTCAAAAAAATAGATGGTGAATTGATTCTTCATT	TGCAGGCAATACCAAAGATAAACAGCAGAATTACACTCAAAAAAATAGATGGTGAATTGATTCTTCATT	NC_040282.1_chromosome_4	41502465	4	4.62e-29	42:C>A	42	0.340426	0.09375	0.90625	0.5	0.09375	0.90625	0	0.169922	0.169922	0.169922	7.66667	11.0588	1	-	-	1	1	-	1	-	-	-	-	-	-	-	-	-	1	-	1	-	-	1	1	-	-	1	1	1
14082449|F|0--66:G>T	14082449	TGCAGCTTCTCAATATCTCTGTTTTCTATTGTTTACATGCTACATTCTAGTTTTTATGTAATACATGAT	TGCAGCTTCTCAATATCTCTGTTTTCTATTGTTTACATGCTACATTCTAGTTTTTATGTAATACATGAT	NC_040283.1_chromosome_5	1942566	1	2.15e-27		66	0.340426	0.96875	0.03125	0.5	0.96875	0.03125	0	0.060547	0.060547	0.060547	12.6136	4	1	-	-	1	1	1	1	-	1	-	-	1	1	1	-	1	1	1	1	1	1	1	-	1	1	1	1	-
14082449|F|0-66:G>T-66:G>T	14082449	TGCAGCTGCTCAATATCTCTGTTTTCTATTGTTTACATGCTACATTCTAGTTTTTATGTAATACATTAC	TGCAGCTGCTCAATATCTCTGTTTTCTATTGTTTACATGCTACATTCTAGTTTTTATGTAATACATTAC	NC_040283.1_chromosome_5	1942566	1	2.15e-27	66:G>T	66	0.340426	0.96875	0.03125	0.5	0.96875	0.03125	0	0.060547	0.060547	0.060547	12.6136	4	1	-	-	0	0	0	0	-	0	-	-	0	0	0	-	0	0	0	0	0	0	0	-	0	0	0	0	-
14078578|F|0--54:T>C	14078578	TGCAGATAAAGAACTTTTATCGGTGGTAAGTAATGTGTGTGTGGAATTTGGATTTTTTGATGATTTTTT	TGCAGATAAAGAACTTTTATCGGTGGTAAGTAATGTGTGTGTGGAATTTGGATTTTTTGATGATTTTTT	NC_040283.1_chromosome_5	2325025	1	1e-25		54	0.340426	0.0625	0.9375	0.5	0.0625	0.9375	0	0.117188	0.117188	0.117188	41.5	26.3125	1	0	0	-	-	-	-	-	-	-	-	-	-	-	-	-	-	-	-	-	-	-	-	-	-	-	-	-
14078578|F|0-54:T>C-54:T>C	14078578	TGCAGATAAAGAACTTTTATCGGTGGTAAGTAATGTGTGTGTGAAATTTGGATTCTTTGCTGATTTTTT	TGCAGATAAAGAACTTTTATCGGTGGTAAGTAATGTGTGTGTGAAATTTGGATTCTTTGCTGATTTTTT	NC_040283.1_chromosome_5	2325025	1	1e-25	54:T>C	54	0.340426	0.0625	0.9375	0.5	0.0625	0.9375	0	0.117188	0.117188	0.117188	41.5	26.3125	1	1	1	-	-	-	-	-	-	-	-	-	-	-	-	-	-	-	-	-	-	-	-	-	-	-	-	-
100065993|F|0--19:A>T	100065993	TGCAGAAAATGCCATTTTCAATATTTCAGTAATGTTTTTTTGTGATTTCTCTTCATTTTACAGATCGGA	TGCAGAAAATGCCATTTTCAATATTTCAGTAATGTTTTTTTGTGATTTCTCTTCATTTTAC	NC_040284.1_chromosome_6	14782	2	6.59e-17		19	0.340426	0.0625	0.9375	0.5	0.0625	0.9375	0	0.117188	0.117188	0.117188	6.5	5.73171	1	-	-	0	0	0	0	-	0	0	-	-	0	-	-	0	0	0	0	-	-	0	0	-	-	0	-	0
100065993|F|0-19:A>T-19:A>T	100065993	TGCAGAAAATGCCATTTTCTATATTTCAGTAATGTTTTTTTGTGATTTCTCTTCATTTTACAGATCGGA	TGCAGAAAATGCCATTTTCTATATTTCAGTAATGTTTTTTTGTGATTTCTCTTCATTTTAC	NC_040284.1_chromosome_6	14782	2	6.59e-17	19:A>T	19	0.340426	0.0625	0.9375	0.5	0.0625	0.9375	0	0.117188	0.117188	0.117188	6.5	5.73171	1	-	-	1	1	1	1	-	1	1	-	-	1	-	-	1	1	1	1	-	-	1	1	-	-	1	-	1
14086534|F|0--48:G>T	14086534	TGCAGGAATGAAGCATGCAAATGAGTGTTCTTTTTCTTTTTGCAGAGAGTTACAGATCGGAAGAGCGGT	TGCAGGAATGAAGCATGCAAATGAGTGTTCTTTTTCTTTTTGCAGAGAGTTAC	NC_040285.1_chromosome_7	1348838	1	8.58e-20		48	0.340426	0.8125	0.1875	0.5	0.8125	0.1875	0	0.304688	0.304688	0.304688	8.07407	4.83333	1	1	-	-	-	-	-	-	0	-	1	0	-	-	-	-	-	-	0	-	-	-	-	-	-	-	-	0
14086534|F|0-48:G>T-48:G>T	14086534	TGCAGGAATGAAGCATGCAAAAGAGTGTTCTTTTTCTTTTTGCAGAAATTTACAGATCGGAAGAGCGGT	TGCAGGAATGAAGCATGCAAAAGAGTGTTCTTTTTCTTTTTGCAGAAATTTAC	NC_040285.1_chromosome_7	1348838	1	8.58e-20	48:G>T	48	0.340426	0.8125	0.1875	0.5	0.8125	0.1875	0	0.304688	0.304688	0.304688	8.07407	4.83333	1	0	-	-	-	-	-	-	1	-	0	1	-	-	-	-	-	-	1	-	-	-	-	-	-	-	-	1
14077574|F|0--63:C>A	14077574	TGCAGTTTGATCTTTTTGAGTAGTTTTATATTTGGTGAGGGTGTTTCATATTATTGTCATTTACAGATC	TGCAGTTTGATCTTTTTGAGTAGTTTTATATTTGGTGAGGGTGTTTCATATTATTGTCATTTAC	NC_040285.1_chromosome_7	25457122	1	9.09e-26		63	0.340426	0.96875	0.03125	0.5	0.96875	0.03125	0	0.060547	0.060547	0.060547	13.8529	6	1	1	-	-	-	-	-	0	-	-	1	-	-	-	-	-	-	-	-	-	1	-	-	-	-	-	-	-
14077574|F|0-63:C>A-63:C>A	14077574	TGCAGTTTGATCCTTTTGAGTGGCTTTATATTTGGTGAGGGTGTTTCATATTATTGTCATTTAAAGCAA	TGCAGTTTGATCCTTTTGAGTGGCTTTATATTTGGTGAGGGTGTTTCATATTATTGTCATTTAAAGCAA	NC_040285.1_chromosome_7	25457122	1	9.09e-26	63:C>A	63	0.340426	0.96875	0.03125	0.5	0.96875	0.03125	0	0.060547	0.060547	0.060547	13.8529	6	1	0	-	-	-	-	-	1	-	-	0	-	-	-	-	-	-	-	-	-	0	-	-	-	-	-	-	-
35155305|F|0--54:A>G	35155305	TGCAGCGTGTGCAACAGCACCGGAGGGAGGTGCGGTTTCGATTCAGATATGTACACCTTTAGATGTTAT	TGCAGCGTGTGCAACAGCACCGGAGGGAGGTGCGGTTTCGATTCAGATATGTACACCTTTAGATGTTAT	NC_040285.1_chromosome_7	38221159	2	2.15e-27		54	0.340426	0.71875	0.28125	0.5	0.71875	0.28125	0	0.404297	0.404297	0.404297	6.58333	10.7333	1	-	0	-	-	-	-	0	-	-	-	0	0	-	-	0	-	-	-	-	0	-	-	-	-	-	0	-
35155305|F|0-54:A>G-54:A>G	35155305	TGCAGCGTCTGCAACAGCACCGGAGGGAGGTGCGGTTTCGATTCAGATTTGTACGTTTTCAGGTGTTAT	TGCAGCGTCTGCAACAGCACCGGAGGGAGGTGCGGTTTCGATTCAGATTTGTACGTTTTCAGGTGTTAT	NC_040285.1_chromosome_7	38221159	2	2.15e-27	54:A>G	54	0.340426	0.71875	0.28125	0.5	0.71875	0.28125	0	0.404297	0.404297	0.404297	6.58333	10.7333	1	-	1	-	-	-	-	1	-	-	-	1	1	-	-	1	-	-	-	-	1	-	-	-	-	-	1	-
14063956|F|0--8:T>C	14063956	TGCAGCTGTGGTATCTTCAGTGCCGCTGTGTGGCCCTGATTCATTGATTGCATACCCAATTCTAGTGTT	TGCAGCTGTGGTATCTTCAGTGCCGCTGTGTGGCCCTGATTCATTGATTGCATACCCAATTCTAGTGTT	NC_040286.1_chromosome_8	21821693	4	4.62e-29		8	0.340426	0.1875	0.8125	0.5	0.1875	0.8125	0	0.304688	0.304688	0.304688	16	14.7931	1	0	-	-	-	-	-	1	-	-	-	-	-	1	-	1	-	0	-	-	1	-	-	0	-	-	-	-
14063956|F|0-8:T>C-8:T>C	14063956	TGCAGCTGCGGTATCTTCAGTGCCTCTGTGTGGCCCTGATTCATTGATTGCATACCCAATTCTAGTGTT	TGCAGCTGCGGTATCTTCAGTGCCTCTGTGTGGCCCTGATTCATTGATTGCATACCCAATTCTAGTGTT	NC_040286.1_chromosome_8	21821693	4	4.62e-29	8:T>C	8	0.340426	0.1875	0.8125	0.5	0.1875	0.8125	0	0.304688	0.304688	0.304688	16	14.7931	1	1	-	-	-	-	-	0	-	-	-	-	-	0	-	0	-	1	-	-	0	-	-	1	-	-	-	-
14084376|F|0--29:C>G	14084376	TGCAGGCAGAAAAGAAATCTTGGGTAACACTTGTGTATCAATTAACAAGATTACAGATCGGAAGAGCGG	TGCAGGCAGAAAAGAAATCTTGGGTAACACTTGTGTATCAATTAACAAGATTAC	NC_040287.1_chromosome_9	5884186	1	2.47e-20		29	0.340426	0.96875	0.03125	0.5	0.96875	0.03125	0	0.060547	0.060547	0.060547	4.28125	4	1	-	1	-	1	-	-	-	-	-	-	1	1	1	-	-	-	-	-	1	1	-	-	-	1	-	-	-
14084376|F|0-29:C>G-29:C>G	14084376	TGCAGCCAGAAAAGAAATCTTGGGTAACAGTTGTGTATCAATTAACAAGATTACAGATCGGAAGAGCGG	TGCAGCCAGAAAAGAAATCTTGGGTAACAGTTGTGTATCAATTAACAAGATTAC	NC_040287.1_chromosome_9	5884186	1	2.47e-20	29:C>G	29	0.340426	0.96875	0.03125	0.5	0.96875	0.03125	0	0.060547	0.060547	0.060547	4.28125	4	1	-	0	-	0	-	-	-	-	-	-	0	0	0	-	-	-	-	-	0	0	-	-	-	0	-	-	-
14085360|F|0--25:T>A	14085360	TGCAGTTATCACTGGTTTGAATGTTTGAGAGTTCAGGTAAACAAACGAATCCTTCCTACTTTCTTTCGT	TGCAGTTATCACTGGTTTGAATGTTTGAGAGTTCAGGTAAACAAACGAATCCTTCCTACTTTCTTTCGT	NC_040288.1_chromosome_10	4614660	1	1e-25		25	0.340426	0.09375	0.90625	0.5	0.09375	0.90625	0	0.169922	0.169922	0.169922	26.6	26.1282	1	-	0	0	-	-	0	-	1	-	-	0	-	-	-	0	0	0	0	0	0	0	-	-	-	0	0	0
14085360|F|0-25:T>A-25:T>A	14085360	TGCAGGTATCACTGGTTTGAATGTTAGAGAGTTCAGGTAAACAAACGAATCCTTCCTACTTTCTTTCGT	TGCAGGTATCACTGGTTTGAATGTTAGAGAGTTCAGGTAAACAAACGAATCCTTCCTACTTTCTTTCGT	NC_040288.1_chromosome_10	4614660	1	1e-25	25:T>A	25	0.340426	0.09375	0.90625	0.5	0.09375	0.90625	0	0.169922	0.169922	0.169922	26.6	26.1282	1	-	1	1	-	-	1	-	0	-	-	1	-	-	-	1	1	1	1	1	1	1	-	-	-	1	1	1
14086245|F|0--16:G>C	14086245	TGCAGAATCTTTTCCAGTATCCACCGCTAACAACCTCAACAGATTATAGGCGGGCAATGTTACGATAGA	TGCAGAATCTTTTCCAGTATCCACCGCTAACAACCTCAACAGATTATAGGCGGGCAATGTTACGATAGA	NC_040288.1_chromosome_10	4621173	7	4.65e-24		16	0.340426	0.15625	0.84375	0.5	0.15625	0.84375	0	0.263672	0.263672	0.263672	7.11111	5.85294	1	-	0	0	-	-	0	1	1	-	-	0	1	-	-	0	0	-	0	0	0	-	0	-	-	-	0	0
14086245|F|0-16:G>C-16:G>C	14086245	TGCAGAATCTTTTCCACTATCCACCGCTAACAACCTCAACAGATTATAGGCTGGCAATGTTACGATGGA	TGCAGAATCTTTTCCACTATCCACCGCTAACAACCTCAACAGATTATAGGCTGGCAATGTTACGATGGA	NC_040288.1_chromosome_10	4621173	7	4.65e-24	16:G>C	16	0.340426	0.15625	0.84375	0.5	0.15625	0.84375	0	0.263672	0.263672	0.263672	7.11111	5.85294	1	-	1	1	-	-	1	0	0	-	-	1	0	-	-	1	1	-	1	1	1	-	1	-	-	-	1	1
14086247|F|0--41:G>T	14086247	TGCAGAATCTTTTCCACTATCCACCGCTAACAACCTCAACAGATTATAGGCTGGCAATGTTACGATGGA	TGCAGAATCTTTTCCACTATCCACCGCTAACAACCTCAACAGATTATAGGCTGGCAATGTTACGATGGA	NC_040288.1_chromosome_10	4621173	10	4.62e-29		41	0.340426	0.84375	0.15625	0.5	0.84375	0.15625	0	0.263672	0.263672	0.263672	5.85294	5.875	1	-	1	1	-	-	1	0	0	-	-	1	0	-	-	1	1	-	1	1	1	-	1	-	-	-	1	1
14086247|F|0-41:G>T-41:G>T	14086247	TGCAGAATCTTTTCCACTATCCACCGCTAACAACCTCAACATATTATAGGCTGGCAATGTTACGATGGA	TGCAGAATCTTTTCCACTATCCACCGCTAACAACCTCAACATATTATAGGCTGGCAATGTTACGATGGA	NC_040288.1_chromosome_10	4621173	10	4.62e-29	41:G>T	41	0.340426	0.84375	0.15625	0.5	0.84375	0.15625	0	0.263672	0.263672	0.263672	5.85294	5.875	1	-	0	0	-	-	0	1	1	-	-	0	1	-	-	0	0	-	0	0	0	-	0	-	-	-	0	0
100061855|F|0--8:T>G	100061855	TGCAGTTATAGTCGCCACAAGTCATTTGTAGAGATTTTGAACTACCCCTACTATCCGAATTATATTGCG	TGCAGTTATAGTCGCCACAAGTCATTTGTAGAGATTTTGAACTACCCCTACTATCCGAATTATATTGCG	NC_040288.1_chromosome_10	6676788	1	2.15e-27		8	0.340426	0.03125	0.96875	0.5	0.03125	0.96875	0	0.060547	0.060547	0.060547	4	3.5625	1	-	0	-	-	-	-	-	-	0	-	-	0	-	-	0	-	-	-	0	-	-	-	-	0	1	0	-
100061855|F|0-8:T>G-8:T>G	100061855	TGCAGTTAGAGTCGCCACAAGTCATTTGTAGAGATTTTGAACTACCCCTACTATCCGAATTATATTGCG	TGCAGTTAGAGTCGCCACAAGTCATTTGTAGAGATTTTGAACTACCCCTACTATCCGAATTATATTGCG	NC_040288.1_chromosome_10	6676788	1	2.15e-27	8:T>G	8	0.340426	0.03125	0.96875	0.5	0.03125	0.96875	0	0.060547	0.060547	0.060547	4	3.5625	1	-	1	-	-	-	-	-	-	1	-	-	1	-	-	1	-	-	-	1	-	-	-	-	1	0	1	-
14074849|F|0--15:A>G	14074849	TGCAGCAAACAAATAATGGATGACATTATTTTTATGGTTAGCAAGATAGCATTGATCTGAATCTTTCTT	TGCAGCAAACAAATAATGGATGACATTATTTTTATGGTTAGCAAGATAGCATTGATCTGAATCTTTCTT	NC_040288.1_chromosome_10	13584667	1	1e-25		15	0.340426	0.78125	0.21875	0.5	0.78125	0.21875	0	0.341797	0.341797	0.341797	18.6765	8.625	1	-	-	1	1	1	1	-	-	1	-	-	1	-	-	0	1	1	1	-	-	1	-	0	0	1	1	1
14074849|F|0-15:A>G-15:A>G	14074849	TGCAGCAAACAAATAGTGGATGACATTATTTTTATGGTTAGCAAGATAACTTTGATCTGAATCTTTCTT	TGCAGCAAACAAATAGTGGATGACATTATTTTTATGGTTAGCAAGATAACTTTGATCTGAATCTTTCTT	NC_040288.1_chromosome_10	13584667	1	1e-25	15:A>G	15	0.340426	0.78125	0.21875	0.5	0.78125	0.21875	0	0.341797	0.341797	0.341797	18.6765	8.625	1	-	-	0	0	0	0	-	-	0	-	-	0	-	-	1	0	0	0	-	-	0	-	1	1	0	0	0
14083391|F|0--10:A>T	14083391	TGCAGCAGATATTTGTTAGCAATTGTGAAAAATTGGAAACTCTATTTCCTGCTTCCATGGCAAAAAATC	TGCAGCAGATATTTGTTAGCAATTGTGAAAAATTGGAAACTCTATTTCCTGCTTCCATGGCAAAAAATC	NC_040288.1_chromosome_10	32768471	2	1e-25		10	0.340426	0.9375	0.0625	0.5	0.9375	0.0625	0	0.117188	0.117188	0.117188	57.675	24.5	1	-	-	1	1	1	1	1	-	1	-	-	-	1	-	-	1	1	1	-	-	1	1	-	-	1	1	1
14083391|F|0-10:A>T-10:A>T	14083391	TGCAGCAGATTGTTGTTAGCAATTGTGAAAAATTGGAAACTCTATTTCCTGCTTCCATGGCAAAAAATC	TGCAGCAGATTGTTGTTAGCAATTGTGAAAAATTGGAAACTCTATTTCCTGCTTCCATGGCAAAAAATC	NC_040288.1_chromosome_10	32768471	2	1e-25	10:A>T	10	0.340426	0.9375	0.0625	0.5	0.9375	0.0625	0	0.117188	0.117188	0.117188	57.675	24.5	1	-	-	0	0	0	0	0	-	0	-	-	-	0	-	-	0	0	0	-	-	0	0	-	-	0	0	0
14075041|F|0--66:C>T	14075041	TGCAGCACGGACAACATCTGGCATGGTGAAATGATCACTTGAATAACTATCAGACAACAAACCTGACTC	TGCAGCACGGACAACATCTGGCATGGTGAAATGATCACTTGAATAACTATCAGACAACAAACCTGACTC	NC_040288.1_chromosome_10	32807703	1	1e-25		66	0.340426	0.96875	0.03125	0.5	0.96875	0.03125	0	0.060547	0.060547	0.060547	8.875	5	1	-	-	1	1	1	1	1	-	1	-	-	-	1	-	-	1	1	1	-	-	1	1	-	-	1	1	1
14075041|F|0-66:C>T-66:C>T	14075041	TGCAGCACGGACAGCATCTGGCATGGTGAAATGATCACTTGAATAACTATCAGACAACAAACCTGATTC	TGCAGCACGGACAGCATCTGGCATGGTGAAATGATCACTTGAATAACTATCAGACAACAAACCTGATTC	NC_040288.1_chromosome_10	32807703	1	1e-25	66:C>T	66	0.340426	0.96875	0.03125	0.5	0.96875	0.03125	0	0.060547	0.060547	0.060547	8.875	5	1	-	-	0	0	0	0	0	-	0	-	-	-	0	-	-	0	0	0	-	-	0	0	-	-	0	0	0
35154997|F|0--48:T>C	35154997	TGCAGCACTAGTTGTAATAGTCCTATTTATAGATTCATTCCCCATTTGTATCACATTTTCTGTGTTTTT	TGCAGCACTAGTTGTAATAGTCCTATTTATAGATTCATTCCCCATTTGTATCACATTTTCTGTGTTTTT	NC_040289.1_chromosome_11	1391612	1	1e-25		48	0.340426	0.03125	0.96875	0.5	0.03125	0.96875	0	0.060547	0.060547	0.060547	4	3.87879	1	0	-	-	-	-	-	-	-	-	0	-	-	-	-	-	-	-	-	-	-	-	1	-	-	-	-	-
35154997|F|0-48:T>C-48:T>C	35154997	TGCAGCACTAGTTGTAATAGTGCTATTTATAGATTCATTCCCCATTTGCATCACATTTTCTGTGTTTTT	TGCAGCACTAGTTGTAATAGTGCTATTTATAGATTCATTCCCCATTTGCATCACATTTTCTGTGTTTTT	NC_040289.1_chromosome_11	1391612	1	1e-25	48:T>C	48	0.340426	0.03125	0.96875	0.5	0.03125	0.96875	0	0.060547	0.060547	0.060547	4	3.87879	1	1	-	-	-	-	-	-	-	-	1	-	-	-	-	-	-	-	-	-	-	-	0	-	-	-	-	-
14063633|F|0--21:C>T	14063633	TGCAGTGATCATTTGAATCAACCAAGATGAGATGATACACCTTCACTACAACCAACTTGCAACACTGAG	TGCAGTGATCATTTGAATCAACCAAGATGAGATGATACACCTTCACTACAACCAACTTGCAACACTGAG	NC_040289.1_chromosome_11	2337464	1	3.62e-20		21	0.340426	0.96875	0.03125	0.5	0.96875	0.03125	0	0.060547	0.060547	0.060547	11.875	12	1	1	-	-	-	-	-	-	-	-	0	-	-	-	-	-	-	-	-	-	-	-	-	-	-	-	-	1
14063633|F|0-21:C>T-21:C>T	14063633	TGCAGTGATCATTTGAATCAATCAAGATGAGATGATACACCTTCACTACAACCAACTTGCAACACTGAG	TGCAGTGATCATTTGAATCAATCAAGATGAGATGATACACCTTCACTACAACCAACTTGCAACACTGAG	NC_040289.1_chromosome_11	2337464	1	3.62e-20	21:C>T	21	0.340426	0.96875	0.03125	0.5	0.96875	0.03125	0	0.060547	0.060547	0.060547	11.875	12	1	0	-	-	-	-	-	-	-	-	1	-	-	-	-	-	-	-	-	-	-	-	-	-	-	-	-	0
14078240|F|0--53:T>C	14078240	TGCAGATACTGAATTCCAACAACAATTTGAGCCATATAAGAACTGCGTCATAATAGAATCAAACGCAAT	TGCAGATACTGAATTCCAACAACAATTTGAGCCATATAAGAACTGCGTCATAATAGAATCAAACGCAAT	NC_040289.1_chromosome_11	8396190	1	2.15e-27		53	0.340426	0.28125	0.71875	0.5	0.28125	0.71875	0	0.404297	0.404297	0.404297	29.5	27.4688	1	-	0	0	0	0	0	0	1	0	0	0	-	0	-	-	0	0	-	-	-	-	-	-	-	1	0	0
14078240|F|0-53:T>C-53:T>C	14078240	TGCAGATACTGAATTCCAACAACAATTTGAGCCATATAAGAACTGCGTCATAACAGAATCAAACGCAAT	TGCAGATACTGAATTCCAACAACAATTTGAGCCATATAAGAACTGCGTCATAACAGAATCAAACGCAAT	NC_040289.1_chromosome_11	8396190	1	2.15e-27	53:T>C	53	0.340426	0.28125	0.71875	0.5	0.28125	0.71875	0	0.404297	0.404297	0.404297	29.5	27.4688	1	-	1	1	1	1	1	1	0	1	1	1	-	1	-	-	1	1	-	-	-	-	-	-	-	0	1	1
14073960|F|0--66:C>T	14073960	TGCAGAATCTATATCAGTACAAAAAATTTCTGGTAGGTTGTTAGTTTTAGTTTTATTTGTAAGGCTCGC	TGCAGAATCTATATCAGTACAAAAAATTTCTGGTAGGTTGTTAGTTTTAGTTTTATTTGTAAGGCTCGC	NC_040289.1_chromosome_11	21657608	1	2.15e-27		66	0.340426	0.875	0.125	0.5	0.875	0.125	0	0.21875	0.21875	0.21875	8.1	19.5	1	1	-	-	-	-	-	-	-	-	1	-	-	-	-	-	-	-	-	-	-	-	-	-	-	-	-	-
14073960|F|0-66:C>T-66:C>T	14073960	TGCAGAATCTATATCAGTACAAAAAATTTCTGGTAGGTTGTTAGTTTTAGTTTTATTTGTAAGGCTTGC	TGCAGAATCTATATCAGTACAAAAAATTTCTGGTAGGTTGTTAGTTTTAGTTTTATTTGTAAGGCTTGC	NC_040289.1_chromosome_11	21657608	1	2.15e-27	66:C>T	66	0.340426	0.875	0.125	0.5	0.875	0.125	0	0.21875	0.21875	0.21875	8.1	19.5	1	0	-	-	-	-	-	-	-	-	0	-	-	-	-	-	-	-	-	-	-	-	-	-	-	-	-	-
100092354|F|0--63:A>G	100092354	TGCAGATTGGTGGTGGCCGGCGAGGAGATGGCGGCGGCGGCTGCCATGGTGATGGAAGGAGATAGAGGC	TGCAGATTGGTGGTGGCCGGCGAGGAGATGGCGGCGGCGGCTGCCATGGTGATGGAAGGAGATAGAGGC	NW_021011035.1_contig_328	23789	35	2.15e-27		63	0.340426	0.03125	0.96875	0.5	0.03125	0.96875	0	0.060547	0.060547	0.060547	9	7.39394	1	0	-	-	-	-	-	-	-	-	-	-	-	-	-	-	-	-	1	-	-	-	-	-	-	-	-	-
100092354|F|0-63:A>G-63:A>G	100092354	TGCAGATTGGTGGTGGCCGGCGAGGAGATGGCGGCGACGGCTGCCATGGTGATGGAAGGAGATGGAGGC	TGCAGATTGGTGGTGGCCGGCGAGGAGATGGCGGCGACGGCTGCCATGGTGATGGAAGGAGATGGAGGC	NW_021011035.1_contig_328	23789	35	2.15e-27	63:A>G	63	0.340426	0.03125	0.96875	0.5	0.03125	0.96875	0	0.060547	0.060547	0.060547	9	7.39394	1	1	-	-	-	-	-	-	-	-	-	-	-	-	-	-	-	-	0	-	-	-	-	-	-	-	-	-
14064928|F|0--56:G>C	14064928	TGCAGGATGAATTGTGAAAAAAAAAACATTGAGATAGCATTCCGAGAGGACTTGTGGAGTGAGCTGGGA	TGCAGGATGAATTGTGAAAAAAAAAACATTGAGATAGCATTCCGAGAGGACTTGTGGAGTGAGCTGGGA	NW_021011242.1_contig_525	63772	8	2.15e-27		56	0.340426	0.84375	0.15625	0.5	0.84375	0.15625	0	0.263672	0.263672	0.263672	8.32353	4.5	1	-	-	1	1	1	1	1	-	1	-	0	-	-	-	-	1	1	1	-	-	1	-	-	-	1	-	1
14064928|F|0-56:G>C-56:G>C	14064928	TGCAGGATGAATTGTGAAAAAAAAAACATTGAGATAGCATTCCGAGAGGACTTGTGCAGTGAGCTGGGA	TGCAGGATGAATTGTGAAAAAAAAAACATTGAGATAGCATTCCGAGAGGACTTGTGCAGTGAGCTGGGA	NW_021011242.1_contig_525	63772	8	2.15e-27	56:G>C	56	0.340426	0.84375	0.15625	0.5	0.84375	0.15625	0	0.263672	0.263672	0.263672	8.32353	4.5	1	-	-	0	0	0	0	0	-	0	-	1	-	-	-	-	0	0	0	-	-	0	-	-	-	0	-	0
14077902|F|0--24:G>A	14077902	TGCAGCATTGCTAGCAGTGGTGATGCTGAGATTTGCTTGAGTGGCATCTCCCAAGAATAGTTTGATGAA	TGCAGCATTGCTAGCAGTGGTGATGCTGAGATTTGCTTGAGTGGCATCTCCCAAGAATAGTTTGATGAA	NW_021011292.1_contig_573	81080	2	2.15e-27		24	0.340426	0.9375	0.0625	0.5	0.9375	0.0625	0	0.117188	0.117188	0.117188	13.4884	8.5	1	-	-	-	1	1	1	1	1	1	-	1	-	1	-	1	1	1	1	1	1	1	1	-	-	-	1	1
14077902|F|0-24:G>A-24:G>A	14077902	TGCAGCATTGCTAGCAGTGGTGATACTGAGATTTGCTTGAGTGGCATCTCCCAAGACTAGTTTGATGAA	TGCAGCATTGCTAGCAGTGGTGATACTGAGATTTGCTTGAGTGGCATCTCCCAAGACTAGTTTGATGAA	NW_021011292.1_contig_573	81080	2	2.15e-27	24:G>A	24	0.340426	0.9375	0.0625	0.5	0.9375	0.0625	0	0.117188	0.117188	0.117188	13.4884	8.5	1	-	-	-	0	0	0	0	0	0	-	0	-	0	-	0	0	0	0	0	0	0	0	-	-	-	0	0
14077696|F|0--33:T>A	14077696	TGCAGAAATAAAATGTTTTGACTTGCTTTCTACTAGTATTGTTCGTAAATTTATGATATAAGAATTATT	TGCAGAAATAAAATGTTTTGACTTGCTTTCTACTAGTATTGTTCGTAAATTTATGATATAAGAATTATT		0	0	999		33	0.340426	0.25	0.75	0.5	0.25	0.75	0	0.375	0.375	0.375	5.81818	6.22222	1	0	-	-	-	-	-	-	-	-	0	-	-	-	1	-	-	-	1	-	1	-	-	0	1	-	-	-
14077696|F|0-33:T>A-33:T>A	14077696	TGCAGAAATAAAATGTTTTGACTTGCTTTCTACAAGTATTGTTCGTAAATTTATGATATAAGAATTATT	TGCAGAAATAAAATGTTTTGACTTGCTTTCTACAAGTATTGTTCGTAAATTTATGATATAAGAATTATT		0	0	999	33:T>A	33	0.340426	0.25	0.75	0.5	0.25	0.75	0	0.375	0.375	0.375	5.81818	6.22222	1	1	-	-	-	-	-	-	-	-	1	-	-	-	0	-	-	-	0	-	0	-	-	1	0	-	-	-
14079633|F|0--20:A>C	14079633	TGCAGCTTGTTGCCATCCAGATTTAGACTCTTTACAGATCGGAAGAGCGGTTCAGCAGGAATGCCGAGA	TGCAGCTTGTTGCCATCCAGATTTAGACTCTTTAC		0	0	999		20	0.340426	0.84375	0.15625	0.5	0.84375	0.15625	0	0.263672	0.263672	0.263672	54.0968	58.4444	1	-	1	1	1	1	-	0	-	-	-	-	0	-	1	-	-	0	-	-	0	1	1	1	1	1	-	-
14079633|F|0-20:A>C-20:A>C	14079633	TGCAGCTTGTTGCCATCCAGCTTTAGACTCTTTACAGATCGGAAGAGCGGTTCAGCAGGAATGCCGAGA	TGCAGCTTGTTGCCATCCAGCTTTAGACTCTTTAC		0	0	999	20:A>C	20	0.340426	0.84375	0.15625	0.5	0.84375	0.15625	0	0.263672	0.263672	0.263672	54.0968	58.4444	1	-	0	0	0	0	-	1	-	-	-	-	1	-	0	-	-	1	-	-	1	0	0	0	0	0	-	-
100060323|F|0--5:T>C	100060323	TGCAGTTCTGTAAATAGTGCATCTGATTCATGATAAAATTGATAGTCTTTGACTAAGCAGCAAGGACAA	TGCAGTTCTGTAAATAGTGCATCTGATTCATGATAAAATTGATAGTCTTTGACTAAGCAGCAAGGACAA		0	0	999		5	0.340426	0.0625	0.9375	0.5	0.0625	0.9375	0	0.117188	0.117188	0.117188	8.25	7.45238	1	-	0	0	0	-	0	-	-	0	-	0	0	-	-	0	0	0	-	-	0	0	-	0	-	0	-	-
100060323|F|0-5:T>C-5:T>C	100060323	TGCAGCTCTGTAAATAGTGCATCTGATTCATAATAAAATTGAGATTCTTTGACTAAGCAGCAAGGACAA	TGCAGCTCTGTAAATAGTGCATCTGATTCATAATAAAATTGAGATTCTTTGACTAAGCAGCAAGGACAA		0	0	999	5:T>C	5	0.340426	0.0625	0.9375	0.5	0.0625	0.9375	0	0.117188	0.117188	0.117188	8.25	7.45238	1	-	1	1	1	-	1	-	-	1	-	1	1	-	-	1	1	1	-	-	1	1	-	1	-	1	-	-
14063328|F|0--24:A>C	14063328	TGCAGAATTCAATTCTGATATTTTATTGATGGCATGCATGTGATTTGATTTGTACATCACAGCATCTTG	TGCAGAATTCAATTCTGATATTTTATTGATGGCATGCATGTGATTTGATTTGTACATCACAGCATCTTG		0	0	999		24	0.340426	0.0625	0.9375	0.5	0.0625	0.9375	0	0.117188	0.117188	0.117188	10	15.0312	1	0	-	-	-	-	-	-	-	-	-	-	-	-	-	-	-	-	1	-	-	1	-	-	-	-	-	-
14063328|F|0-24:A>C-24:A>C	14063328	TGCAGAATTCAATTCTGATATTTTCTTGATGGCATGCATGTGATTTGATTTGTACATCACAGCATCTTG	TGCAGAATTCAATTCTGATATTTTCTTGATGGCATGCATGTGATTTGATTTGTACATCACAGCATCTTG		0	0	999	24:A>C	24	0.340426	0.0625	0.9375	0.5	0.0625	0.9375	0	0.117188	0.117188	0.117188	10	15.0312	1	1	-	-	-	-	-	-	-	-	-	-	-	-	-	-	-	-	0	-	-	0	-	-	-	-	-	-
14087217|F|0--8:T>A	14087217	TGCAGGACTGTTCTCTGTCTTACAGATCGGAAGAGCGGTTCAGCAGGAATGCCGAGACCGATCTCGTAT	TGCAGGACTGTTCTCTGTCTTAC		0	0	999		8	0.340426	0.96875	0.03125	0.5	0.96875	0.03125	0	0.060547	0.060547	0.060547	6.0303	7	1	-	-	-	-	-	-	-	-	1	1	-	-	-	1	-	-	-	-	-	-	-	-	-	-	-	1	1
14087217|F|0-8:T>A-8:T>A	14087217	TGCAGGACAGTTCTATGGCTTACAGATCGGAAGAGCGGTTCAGCAGGAATGCCGAGACCGATCTCGTAT	TGCAGGACAGTTCTATGGCTTAC		0	0	999	8:T>A	8	0.340426	0.96875	0.03125	0.5	0.96875	0.03125	0	0.060547	0.060547	0.060547	6.0303	7	1	-	-	-	-	-	-	-	-	0	0	-	-	-	0	-	-	-	-	-	-	-	-	-	-	-	0	0
25366684|F|0--6:G>A	25366684	TGCAGGGGTGCATGGATCACCTTCCCAATCTCTTTTCACTCCATAAACCGACTTGATGCTTGTAATTGC	TGCAGGGGTGCATGGATCACCTTCCCAATCTCTTTTCACTCCATAAACCGACTTGATGCTTGTAATTGC		0	0	999		6	0.340426	0.96875	0.03125	0.5	0.96875	0.03125	0	0.060547	0.060547	0.060547	10.0714	12	1	-	-	1	-	1	1	1	1	1	-	-	1	1	1	1	1	1	1	-	1	-	1	-	-	1	1	-
25366684|F|0-6:G>A-6:G>A	25366684	TGCAGGAGCGCATGGATCACCTTGCCAATCTCTTTTCACTCCATAAACGGACTTGATGCTTGTAATGGC	TGCAGGAGCGCATGGATCACCTTGCCAATCTCTTTTCACTCCATAAACGGACTTGATGCTTGTAATGGC		0	0	999	6:G>A	6	0.340426	0.96875	0.03125	0.5	0.96875	0.03125	0	0.060547	0.060547	0.060547	10.0714	12	1	-	-	0	-	0	0	0	0	0	-	-	0	0	0	0	0	0	0	-	0	-	0	-	-	0	0	-
25366684|F|0--8:T>C	25366684	TGCAGGGGTGCATGGATCACCTTCCCAATCTCTTTTCACTCCATAAACCGACTTGATGCTTGTAATTGC	TGCAGGGGTGCATGGATCACCTTCCCAATCTCTTTTCACTCCATAAACCGACTTGATGCTTGTAATTGC		0	0	999		8	0.340426	0.96875	0.03125	0.5	0.96875	0.03125	0	0.060547	0.060547	0.060547	10.0714	9.5	1	-	-	1	-	1	1	1	1	1	-	-	1	1	1	1	1	1	1	-	1	-	1	-	-	1	1	-
25366684|F|0-8:T>C-8:T>C	25366684	TGCAGGGGCGCATGGATCACCTTGCCAATCTCTTCTCACTCCATAAACTGACTTGATACTTGTAATCGT	TGCAGGGGCGCATGGATCACCTTGCCAATCTCTTCTCACTCCATAAACTGACTTGATACTTGTAATCGT		0	0	999	8:T>C	8	0.340426	0.96875	0.03125	0.5	0.96875	0.03125	0	0.060547	0.060547	0.060547	10.0714	9.5	1	-	-	0	-	0	0	0	0	0	-	-	0	0	0	0	0	0	0	-	0	-	0	-	-	0	0	-
14087674|F|0--33:A>G	14087674	TGCAGTAATTAGAAATGATGACTTTAGAATAGTAATGAATGTAATCCCATTTTTTGACTAAAAGAGGAG	TGCAGTAATTAGAAATGATGACTTTAGAATAGTAATGAATGTAATCCCATTTTTTGACTAAAAGAGGAG	NC_040280.1_chromosome_2	25721206	4	4.62e-29		33	0.351064	0.757576	0.242424	0.5	0.757576	0.242424	0	0.367309	0.367309	0.367309	11.7576	14	1	-	-	-	-	1	1	-	-	1	-	-	1	-	1	-	-	1	1	-	-	-	-	-	-	-	1	1
14087674|F|0-33:A>G-33:A>G	14087674	TGCAGTAATTAGAAATCATGACTTTAGAATAGTGATGAATGTAATCCCATTTTTGTACTAAAAGAGGAG	TGCAGTAATTAGAAATCATGACTTTAGAATAGTGATGAATGTAATCCCATTTTTGTACTAAAAGAGGAG	NC_040280.1_chromosome_2	25721206	4	4.62e-29	33:A>G	33	0.351064	0.757576	0.242424	0.5	0.757576	0.242424	0	0.367309	0.367309	0.367309	11.7576	14	1	-	-	-	-	0	0	-	-	0	-	-	0	-	0	-	-	0	0	-	-	-	-	-	-	-	0	0
25360545|F|0--18:A>C	25360545	TGCAGATGAAAGTTCTACACTGGTAGATTACACTCACCACCAGTTCTTTATCATTTTACAGATCGGAAG	TGCAGATGAAAGTTCTACACTGGTAGATTACACTCACCACCAGTTCTTTATCATTTTAC	NC_040280.1_chromosome_2	26753573	1	1.72e-22		18	0.351064	0.969697	0.030303	0.5	0.969697	0.030303	0	0.05877	0.05877	0.05877	89.3143	70	1	1	-	-	-	-	-	-	-	-	-	-	-	-	-	-	-	-	-	-	-	-	-	-	-	-	-	-
25360545|F|0-18:A>C-18:A>C	25360545	TGCAGATGAAAGTTCTACCCTGGTAGATTACACTCACCACTAGTTATTTATCATTTTACAGATCGGAAG	TGCAGATGAAAGTTCTACCCTGGTAGATTACACTCACCACTAGTTATTTATCATTTTAC	NC_040280.1_chromosome_2	26753573	1	1.72e-22	18:A>C	18	0.351064	0.969697	0.030303	0.5	0.969697	0.030303	0	0.05877	0.05877	0.05877	89.3143	70	1	0	-	-	-	-	-	-	-	-	-	-	-	-	-	-	-	-	-	-	-	-	-	-	-	-	-	-
14087394|F|0--22:G>C	14087394	TGCAGCCCTCCTTTTTACTAAGGTGCACCCCTATTGTCACTTACAGATCGGAAGAGCGGTTCAGCAGGA	TGCAGCCCTCCTTTTTACTAAGGTGCACCCCTATTGTCACTTAC	NC_040281.1_chromosome_3	18167738	1	5.96e-15		22	0.351064	0.484848	0.515152	0.5	0.484848	0.515152	0	0.499541	0.499541	0.499541	11	6.77273	1	-	0	0	-	-	0	0	-	-	1	0	-	0	0	0	-	-	1	0	0	-	0	-	1	-	-	-
14087394|F|0-22:G>C-22:G>C	14087394	TGCAGCCCTCCTTTTTACTAAGCTGCACCCCTATTGTCACTTACAGATCGGAAGAGCGGTTCAGCAGGA	TGCAGCCCTCCTTTTTACTAAGCTGCACCCCTATTGTCACTTAC	NC_040281.1_chromosome_3	18167738	1	5.96e-15	22:G>C	22	0.351064	0.484848	0.515152	0.5	0.484848	0.515152	0	0.499541	0.499541	0.499541	11	6.77273	1	-	1	1	-	-	1	1	-	-	0	1	-	1	1	1	-	-	0	1	1	-	1	-	0	-	-	-
28201794|F|0--11:T>C	28201794	TGCAGATTCAATAGAAGAGTTGGGCTGATCACTAACATCATTTTCCTCCTCTAATTACAGCCATAGGTA	TGCAGATTCAATAGAAGAGTTGGGCTGATCACTAACATCATTTTCCTCCTCTAATTACAGCCATAGGTA	NC_040281.1_chromosome_3	32522500	1	4.62e-29		11	0.351064	0.030303	0.969697	0.5	0.030303	0.969697	0	0.05877	0.05877	0.05877	7	8.76471	1	0	-	-	-	-	-	-	-	-	-	-	-	-	-	-	-	-	-	-	-	-	-	-	-	-	-	-
28201794|F|0-11:T>C-11:T>C	28201794	TGCAGATTCAACAGAAGAGTTGGGCTGATCACTAACATCATTTTCCTCCTCTAATTACAGCCATAGGTA	TGCAGATTCAACAGAAGAGTTGGGCTGATCACTAACATCATTTTCCTCCTCTAATTACAGCCATAGGTA	NC_040281.1_chromosome_3	32522500	1	4.62e-29	11:T>C	11	0.351064	0.030303	0.969697	0.5	0.030303	0.969697	0	0.05877	0.05877	0.05877	7	8.76471	1	1	-	-	-	-	-	-	-	-	-	-	-	-	-	-	-	-	-	-	-	-	-	-	-	-	-	-
14076308|F|0--8:T>A	14076308	TGCAGGGGTGGACTTATGGTTTCAATGGAGCACTTCTAAAGGCCACTAGAATATCAGGAATGAAAAATT	TGCAGGGGTGGACTTATGGTTTCAATGGAGCACTTCTAAAGGCCACTAGAATATCAGGAATGAAAAATT	NC_040281.1_chromosome_3	59555601	1	4.62e-29		8	0.351064	0.969697	0.030303	0.5	0.969697	0.030303	0	0.05877	0.05877	0.05877	18.9362	5	1	-	1	1	1	1	1	1	-	1	-	1	-	1	1	1	1	1	-	1	1	-	-	-	-	1	1	1
14076308|F|0-8:T>A-8:T>A	14076308	TGCAGGGGAGGACTTATGGTTTCAATGGAGCACTTATAAAGGCCACTAGAATATCAGGAATGCGAAATT	TGCAGGGGAGGACTTATGGTTTCAATGGAGCACTTATAAAGGCCACTAGAATATCAGGAATGCGAAATT	NC_040281.1_chromosome_3	59555601	1	4.62e-29	8:T>A	8	0.351064	0.969697	0.030303	0.5	0.969697	0.030303	0	0.05877	0.05877	0.05877	18.9362	5	1	-	0	0	0	0	0	0	-	0	-	0	-	0	0	0	0	0	-	0	0	-	-	-	-	0	0	0
14074167|F|0--31:T>G	14074167	TGCAGACTACCCTTCCTTTCCCCGCACCCAATCATCCTTCACCGTTCAATCCAACCAATTTACTCTCCT	TGCAGACTACCCTTCCTTTCCCCGCACCCAATCATCCTTCACCGTTCAATCCAACCAATTTACTCTCCT	NC_040282.1_chromosome_4	6427255	2	2.15e-27		31	0.351064	0.090909	0.909091	0.5	0.090909	0.909091	0	0.165289	0.165289	0.165289	8.75	5.53125	1	0	-	-	0	-	-	-	-	-	-	-	-	-	-	-	0	1	-	-	0	-	-	-	-	-	-	-
14074167|F|0-31:T>G-31:T>G	14074167	TGCAGACTACCCTTCCTTTCCCCGCACCCAAGCATCCTTCTCCGTTCAATCCAACCAATTTACTCTCCT	TGCAGACTACCCTTCCTTTCCCCGCACCCAAGCATCCTTCTCCGTTCAATCCAACCAATTTACTCTCCT	NC_040282.1_chromosome_4	6427255	2	2.15e-27	31:T>G	31	0.351064	0.090909	0.909091	0.5	0.090909	0.909091	0	0.165289	0.165289	0.165289	8.75	5.53125	1	1	-	-	1	-	-	-	-	-	-	-	-	-	-	-	1	0	-	-	1	-	-	-	-	-	-	-
42216068|F|0--24:T>A	42216068	TGCAGGACTATAAACAAACCAGCTTTCTTCAGGTGAAGTTGCAGTTTCATCTTCTATTTTGATGTCTGA	TGCAGGACTATAAACAAACCAGCTTTCTTCAGGTGAAGTTGCAGTTTCATCTTCTATTTTGATGTCTGA	NC_040282.1_chromosome_4	22541846	7	4.62e-29		24	0.351064	0.909091	0.090909	0.5	0.909091	0.090909	0	0.165289	0.165289	0.165289	4.24242	4.66667	1	1	-	-	-	-	-	-	-	-	1	-	-	-	1	1	-	-	-	-	1	-	-	1	0	-	-	-
42216068|F|0-24:T>A-24:T>A	42216068	TGCAGGACTATAAACAGACCAACTATCTTCAGGTGAAGTTGCAGTTTCATCTTCTATTTTGATATCTGC	TGCAGGACTATAAACAGACCAACTATCTTCAGGTGAAGTTGCAGTTTCATCTTCTATTTTGATATCTGC	NC_040282.1_chromosome_4	22541846	7	4.62e-29	24:T>A	24	0.351064	0.909091	0.090909	0.5	0.909091	0.090909	0	0.165289	0.165289	0.165289	4.24242	4.66667	1	0	-	-	-	-	-	-	-	-	0	-	-	-	0	0	-	-	-	-	0	-	-	0	1	-	-	-
14075109|F|0--5:C>T	14075109	TGCAGCAGCAGGATGGCCAATTTGTGAAGCACGCTGAATGTTTGGCTGAAAGATTTGGGCTGATATGTT	TGCAGCAGCAGGATGGCCAATTTGTGAAGCACGCTGAATGTTTGGCTGAAAGATTTGGGCTGATATGTT	NC_040282.1_chromosome_4	28829402	1	4.65e-24		5	0.351064	0.242424	0.757576	0.5	0.242424	0.757576	0	0.367309	0.367309	0.367309	3.6	4.7931	1	0	-	-	0	0	-	0	-	-	-	-	-	-	-	0	1	-	1	-	-	1	-	-	-	-	-	-
14075109|F|0-5:C>T-5:C>T	14075109	TGCAGTAGCTGGATGCCCAATTTGTGAAGCACGCTGAATGTTTGGCTGAAAGATTTGGGCTGATATGTT	TGCAGTAGCTGGATGCCCAATTTGTGAAGCACGCTGAATGTTTGGCTGAAAGATTTGGGCTGATATGTT	NC_040282.1_chromosome_4	28829402	1	4.65e-24	5:C>T	5	0.351064	0.242424	0.757576	0.5	0.242424	0.757576	0	0.367309	0.367309	0.367309	3.6	4.7931	1	1	-	-	1	1	-	1	-	-	-	-	-	-	-	1	0	-	0	-	-	0	-	-	-	-	-	-
14083364|F|0--28:G>A	14083364	TGCAGCTTTGGAAATAATAAAACATTTGGGATTGAAAATTACATGAAACAGGAACAAATGAATTACCAA	TGCAGCTTTGGAAATAATAAAACATTTGGGATTGAAAATTACATGAAACAGGAACAAATGAATTACCAA	NC_040282.1_chromosome_4	32751202	1	4.62e-29		28	0.351064	0.969697	0.030303	0.5	0.969697	0.030303	0	0.05877	0.05877	0.05877	28.9286	20	1	-	-	1	1	1	1	-	1	-	-	-	-	-	1	1	1	-	1	-	-	1	1	1	0	1	1	-
14083364|F|0-28:G>A-28:G>A	14083364	TGCAGCTTTGGAAATAATAAAACATTTGAGATTGAATATTACATGAAATAGGAACAAATGAATTACCAA	TGCAGCTTTGGAAATAATAAAACATTTGAGATTGAATATTACATGAAATAGGAACAAATGAATTACCAA	NC_040282.1_chromosome_4	32751202	1	4.62e-29	28:G>A	28	0.351064	0.969697	0.030303	0.5	0.969697	0.030303	0	0.05877	0.05877	0.05877	28.9286	20	1	-	-	0	0	0	0	-	0	-	-	-	-	-	0	0	0	-	0	-	-	0	0	0	1	0	0	-
14082045|F|0--12:G>A	14082045	TGCAGGTTCCTCGCTGCTAGAATCTTTCATTACAAACAATTTATCAAAACTTTTATCTTTCGCCCTTGC	TGCAGGTTCCTCGCTGCTAGAATCTTTCATTACAAACAATTTATCAAAACTTTTATCTTTCGCCCTTGC	NC_040282.1_chromosome_4	36162941	1	1e-25		12	0.351064	0.969697	0.030303	0.5	0.969697	0.030303	0	0.05877	0.05877	0.05877	5.55	8	1	-	-	1	-	-	1	-	-	-	-	-	-	1	1	1	-	1	1	1	1	1	1	-	1	1	1	1
14082045|F|0-12:G>A-12:G>A	14082045	TGCAGATTCCTCACTGCCAGAATCTTTCATTACAAACAATTTATCAAAACTTTTATCTTTCGCCCTTGC	TGCAGATTCCTCACTGCCAGAATCTTTCATTACAAACAATTTATCAAAACTTTTATCTTTCGCCCTTGC	NC_040282.1_chromosome_4	36162941	1	1e-25	12:G>A	12	0.351064	0.969697	0.030303	0.5	0.969697	0.030303	0	0.05877	0.05877	0.05877	5.55	8	1	-	-	0	-	-	0	-	-	-	-	-	-	0	0	0	-	0	0	0	0	0	0	-	0	0	0	0
14084691|F|0--59:C>G	14084691	TGCAGAATAGTCAGATTCTGAAGTAAACTTCTGGGTCAGTAATGGTGTCTCCATTTGAGCAGTTCTTCT	TGCAGAATAGTCAGATTCTGAAGTAAACTTCTGGGTCAGTAATGGTGTCTCCATTTGAGCAGTTCTTCT	NC_040282.1_chromosome_4	36647872	1	1.29e-24		59	0.351064	0.060606	0.939394	0.5	0.060606	0.939394	0	0.113866	0.113866	0.113866	14.6667	16.6829	1	-	0	-	-	0	-	0	-	-	0	-	0	0	0	0	-	-	-	0	0	-	0	-	-	0	0	-
14084691|F|0-59:C>G-59:C>G	14084691	TGCAGAATAGTCAGATTCTGAAGTAAACTTCTGGGTCAGTAATGGTGTCTCCATTTGAGGAGTTTCTCT	TGCAGAATAGTCAGATTCTGAAGTAAACTTCTGGGTCAGTAATGGTGTCTCCATTTGAGGAGTTTCTCT	NC_040282.1_chromosome_4	36647872	1	1.29e-24	59:C>G	59	0.351064	0.060606	0.939394	0.5	0.060606	0.939394	0	0.113866	0.113866	0.113866	14.6667	16.6829	1	-	1	-	-	1	-	1	-	-	1	-	1	1	1	1	-	-	-	1	1	-	1	-	-	1	1	-
35153103|F|0--21:C>T	35153103	TGCAGATTAAAAGTGGATCTTCTTCACGCTCAGCGAATGTTTCTATTTTTCTTATCATGCTTTACAGAT	TGCAGATTAAAAGTGGATCTTCTTCACGCTCAGCGAATGTTTCTATTTTTCTTATCATGCTTTAC	NC_040282.1_chromosome_4	37488908	2	2.59e-26		21	0.351064	0.939394	0.060606	0.5	0.939394	0.060606	0	0.113866	0.113866	0.113866	5.40625	4	1	-	1	-	-	-	1	1	-	-	-	-	0	1	1	-	1	1	1	-	-	1	-	-	1	-	1	1
35153103|F|0-21:C>T-21:C>T	35153103	TGCAGATTAAAAGTGGATCTTTTTCACGCTCAGCGAATGTTTCTATTTTTCTTATCATGCTTTACAGAT	TGCAGATTAAAAGTGGATCTTTTTCACGCTCAGCGAATGTTTCTATTTTTCTTATCATGCTTTAC	NC_040282.1_chromosome_4	37488908	2	2.59e-26	21:C>T	21	0.351064	0.939394	0.060606	0.5	0.939394	0.060606	0	0.113866	0.113866	0.113866	5.40625	4	1	-	0	-	-	-	0	0	-	-	-	-	1	0	0	-	0	0	0	-	-	0	-	-	0	-	0	0
28201739|F|0--8:C>T	28201739	TGCAGAGACGATGAATTTGATGTTGACCTTGAGGACATTATGGTCATGGAAGCAATTTGGCTTTCCATT	TGCAGAGACGATGAATTTGATGTTGACCTTGAGGACATTATGGTCATGGAAGCAATTTGGCTTTCCATT	NC_040283.1_chromosome_5	29999742	1	4.62e-29		8	0.351064	0.939394	0.060606	0.5	0.939394	0.060606	0	0.113866	0.113866	0.113866	9.41667	23.5	1	1	-	-	-	1	-	-	-	-	1	-	-	1	1	-	-	-	-	1	-	1	-	-	-	-	-	-
28201739|F|0-8:C>T-8:C>T	28201739	TGCAGAGATGATGAATTTGATGTTGACCTTGAGGACATTATGGTCATGGAAGCAATTTGGCTTTCGATT	TGCAGAGATGATGAATTTGATGTTGACCTTGAGGACATTATGGTCATGGAAGCAATTTGGCTTTCGATT	NC_040283.1_chromosome_5	29999742	1	4.62e-29	8:C>T	8	0.351064	0.939394	0.060606	0.5	0.939394	0.060606	0	0.113866	0.113866	0.113866	9.41667	23.5	1	0	-	-	-	0	-	-	-	-	0	-	-	0	0	-	-	-	-	0	-	0	-	-	-	-	-	-
14083565|F|0--57:T>G	14083565	TGCAGAATGGAAGCCATTGTTTTGCAAAGGTGGAAGCTTCTAAGAGAGCATAGAAGGTAAGATCGGAAG	TGCAGAATGGAAGCCATTGTTTTGCAAAGGTGGAAGCTTCTAAGAGAGCATAGAAGGTAAGATCGGAAG	NC_040284.1_chromosome_6	19296672	2	1e-25		57	0.351064	0.969697	0.030303	0.5	0.969697	0.030303	0	0.05877	0.05877	0.05877	13.1622	5	1	1	1	-	-	-	-	-	-	-	1	1	-	-	-	-	-	1	-	-	-	-	-	-	-	-	-	-
14083565|F|0-57:T>G-57:T>G	14083565	TGCAGAATGGAAGCCATTGTTTTGCAAAGATGGAAGCTTCTAAGAGAGCATAGAAGGGAAGATCGGAAG	TGCAGAATGGAAGCCATTGTTTTGCAAAGATGGAAGCTTCTAAGAGAGCATAGAAGGGAAGATCGGAAG	NC_040284.1_chromosome_6	19296672	2	1e-25	57:T>G	57	0.351064	0.969697	0.030303	0.5	0.969697	0.030303	0	0.05877	0.05877	0.05877	13.1622	5	1	0	0	-	-	-	-	-	-	-	0	0	-	-	-	-	-	0	-	-	-	-	-	-	-	-	-	-
42215682|F|0--49:T>C	42215682	TGCAGCGCGTTGGAGACCCTCAAACCTTTCTTGTGAAATGGGATTGCAGTAGATTCATGGAGACCCTCA	TGCAGCGCGTTGGAGACCCTCAAACCTTTCTTGTGAAATGGGATTGCAGTAGATTCATGGAGACCCTCA	NC_040285.1_chromosome_7	27012271	2	4.62e-29		49	0.351064	0.363636	0.636364	0.5	0.363636	0.636364	0	0.46281	0.46281	0.46281	16.1538	5	1	-	0	-	-	-	-	-	0	0	-	0	0	-	0	-	-	0	-	-	-	0	0	0	0	-	0	-
42215682|F|0-49:T>C-49:T>C	42215682	TGCAGCGCGTTGGAGACCCTCAAACCTTTCTTGTGAAATGGGATTGCAGCAGATTCATGGAGACCCTCA	TGCAGCGCGTTGGAGACCCTCAAACCTTTCTTGTGAAATGGGATTGCAGCAGATTCATGGAGACCCTCA	NC_040285.1_chromosome_7	27012271	2	4.62e-29	49:T>C	49	0.351064	0.363636	0.636364	0.5	0.363636	0.636364	0	0.46281	0.46281	0.46281	16.1538	5	1	-	1	-	-	-	-	-	1	1	-	1	1	-	1	-	-	1	-	-	-	1	1	1	1	-	1	-
35155290|F|0--6:G>A	35155290	TGCAGAGCACGCAGCAATGTATTCTACTTCACAAGTGGAGAGGGCGACCACCGTTTGCTTCTTTGAACT	TGCAGAGCACGCAGCAATGTATTCTACTTCACAAGTGGAGAGGGCGACCACCGTTTGCTTCTTTGAACT	NC_040285.1_chromosome_7	39203607	1	4.65e-24		6	0.351064	0.848485	0.151515	0.5	0.848485	0.151515	0	0.257117	0.257117	0.257117	4.1	4.57143	1	1	-	-	-	-	-	0	0	-	-	-	-	-	-	-	-	-	-	-	-	-	-	1	-	-	-	-
35155290|F|0-6:G>A-6:G>A	35155290	TGCAGAACACGCAGCAATGTATTCTGCTTCACAAGTGGAGAGGGCGACCATCGTTTGCTTCTTTGAACT	TGCAGAACACGCAGCAATGTATTCTGCTTCACAAGTGGAGAGGGCGACCATCGTTTGCTTCTTTGAACT	NC_040285.1_chromosome_7	39203607	1	4.65e-24	6:G>A	6	0.351064	0.848485	0.151515	0.5	0.848485	0.151515	0	0.257117	0.257117	0.257117	4.1	4.57143	1	0	-	-	-	-	-	1	1	-	-	-	-	-	-	-	-	-	-	-	-	-	-	0	-	-	-	-
14083626|F|0--10:A>G	14083626	TGCAGAGCACAGACCAAGAAAGAGGAGAAGGAAATGTAGTACATGACATAACTTACAGATCGGAAGAGC	TGCAGAGCACAGACCAAGAAAGAGGAGAAGGAAATGTAGTACATGACATAACTTAC	NC_040286.1_chromosome_8	30020311	1	4.41e-18		10	0.351064	0.818182	0.181818	0.5	0.818182	0.181818	0	0.297521	0.297521	0.297521	27.95	14.5	1	-	0	-	1	1	1	1	1	-	1	0	1	1	-	1	1	-	1	1	1	1	1	-	1	-	1	1
14083626|F|0-10:A>G-10:A>G	14083626	TGCAGAGCACGGACCAAGAAAGAGAAGAAGGAAATGTAGTACATGACATAACTTACAGATCGGAAGAGC	TGCAGAGCACGGACCAAGAAAGAGAAGAAGGAAATGTAGTACATGACATAACTTAC	NC_040286.1_chromosome_8	30020311	1	4.41e-18	10:A>G	10	0.351064	0.818182	0.181818	0.5	0.818182	0.181818	0	0.297521	0.297521	0.297521	27.95	14.5	1	-	1	-	0	0	0	0	0	-	0	1	0	0	-	0	0	-	0	0	0	0	0	-	0	-	0	0
100051582|F|0--41:G>T	100051582	TGCAGATTTCTTAAATGGGTAACATGATTAGTAGTTCCAAAGTTATACATTACAGATCGGAAGAGCGGT	TGCAGATTTCTTAAATGGGTAACATGATTAGTAGTTCCAAAGTTATACATTAC	NC_040288.1_chromosome_10	1417431	1	8.58e-20		41	0.351064	0.848485	0.151515	0.5	0.848485	0.151515	0	0.257117	0.257117	0.257117	4.67857	3.8	1	1	-	-	-	-	-	1	-	-	1	-	-	-	0	1	-	-	1	1	0	-	-	-	-	-	-	-
100051582|F|0-41:G>T-41:G>T	100051582	TGCAGATTTCTTAAATGGGTAACATGATTAGTAGTTCCAAATTTATACATTACAGATCGGAAGAGCGGT	TGCAGATTTCTTAAATGGGTAACATGATTAGTAGTTCCAAATTTATACATTAC	NC_040288.1_chromosome_10	1417431	1	8.58e-20	41:G>T	41	0.351064	0.848485	0.151515	0.5	0.848485	0.151515	0	0.257117	0.257117	0.257117	4.67857	3.8	1	0	-	-	-	-	-	0	-	-	0	-	-	-	1	0	-	-	0	0	1	-	-	-	-	-	-	-
14086220|F|0--56:A>G	14086220	TGCAGTGTTGGAAAGTCCACTAAGAAAGGCAACAGAAGTAGTGGTTACATTGGAGAAAAAGGTAAACTT	TGCAGTGTTGGAAAGTCCACTAAGAAAGGCAACAGAAGTAGTGGTTACATTGGAGAAAAAGGTAAACTT	NC_040288.1_chromosome_10	3661369	1	4.65e-24		56	0.351064	0.909091	0.090909	0.5	0.909091	0.090909	0	0.165289	0.165289	0.165289	20.6098	21	1	-	1	-	-	-	-	1	1	-	-	1	1	1	-	1	1	1	1	-	1	1	1	-	0	-	0	1
14086220|F|0-56:A>G-56:A>G	14086220	TGCAGTGTTGGAAAGTCCACTAAGAAAGGCAACAGAAGTAGTGGGTACATTGGTGAGAAAGGTAAACTT	TGCAGTGTTGGAAAGTCCACTAAGAAAGGCAACAGAAGTAGTGGGTACATTGGTGAGAAAGGTAAACTT	NC_040288.1_chromosome_10	3661369	1	4.65e-24	56:A>G	56	0.351064	0.909091	0.090909	0.5	0.909091	0.090909	0	0.165289	0.165289	0.165289	20.6098	21	1	-	0	-	-	-	-	0	0	-	-	0	0	0	-	0	0	0	0	-	0	0	0	-	1	-	1	0
14078374|F|0--42:G>A	14078374	TGCAGTCACCACAATATATGGAGACAAGCTGAAGTTCCTGTCGAAACTTTTCACTACTACCATCCAGAT	TGCAGTCACCACAATATATGGAGACAAGCTGAAGTTCCTGTCGAAACTTTTCACTACTACCATCCAGAT	NC_040288.1_chromosome_10	28427712	1	1.29e-24		42	0.351064	0.969697	0.030303	0.5	0.969697	0.030303	0	0.05877	0.05877	0.05877	9.27907	8	1	-	-	1	1	1	1	1	1	1	-	-	-	-	-	1	1	1	-	1	-	1	-	1	-	1	1	1
14078374|F|0-42:G>A-42:G>A	14078374	TGCAGTCACCACAATATATGGAGACAAGCTGAAGTTCCTGTCAAAACTTTTCACTACTACCATCCAGAT	TGCAGTCACCACAATATATGGAGACAAGCTGAAGTTCCTGTCAAAACTTTTCACTACTACCATCCAGAT	NC_040288.1_chromosome_10	28427712	1	1.29e-24	42:G>A	42	0.351064	0.969697	0.030303	0.5	0.969697	0.030303	0	0.05877	0.05877	0.05877	9.27907	8	1	-	-	0	0	0	0	0	0	0	-	-	-	-	-	0	0	0	-	0	-	0	-	0	-	0	0	0
14086276|F|0--8:A>G	14086276	TGCAGAGCACATATTGCTACCACTCATGGCTGCATTGATCACCATGTCATTGGAGAGTAAATGCTTACA	TGCAGAGCACATATTGCTACCACTCATGGCTGCATTGATCACCATGTCATTGGAGAGTAAATGCTTACA	NC_040288.1_chromosome_10	34747370	4	5.97e-28		8	0.351064	0.818182	0.181818	0.5	0.818182	0.181818	0	0.297521	0.297521	0.297521	37.2105	59.6667	1	-	1	1	1	1	-	1	1	1	-	1	1	1	-	1	1	-	1	-	-	-	1	-	1	1	-	-
14086276|F|0-8:A>G-8:A>G	14086276	TGCAGAGCGCATATTGCTACCACTCATGGCTGCATTGATCACCATGTCATTGGAGAGTAAATGCTTACA	TGCAGAGCGCATATTGCTACCACTCATGGCTGCATTGATCACCATGTCATTGGAGAGTAAATGCTTACA	NC_040288.1_chromosome_10	34747370	4	5.97e-28	8:A>G	8	0.351064	0.818182	0.181818	0.5	0.818182	0.181818	0	0.297521	0.297521	0.297521	37.2105	59.6667	1	-	0	0	0	0	-	0	0	0	-	0	0	0	-	0	0	-	0	-	-	-	0	-	0	0	-	-
14063181|F|0--25:T>C	14063181	TGCAGCTCCATGAAAACTTTCAGTGTATTCAACAAAATAGATAATCCATGGTATTATTCAGAATATGCG	TGCAGCTCCATGAAAACTTTCAGTGTATTCAACAAAATAGATAATCCATGGTATTATTCAGAATATGCG	NC_040288.1_chromosome_10	34889074	1	4.62e-29		25	0.351064	0.818182	0.181818	0.5	0.818182	0.181818	0	0.297521	0.297521	0.297521	14.8974	27.6667	1	-	1	1	1	1	-	1	1	1	1	1	1	1	-	1	-	-	1	-	-	-	1	-	1	1	-	-
14063181|F|0-25:T>C-25:T>C	14063181	TGCAGCTCCATGAAAACTTTCAGTGCATTCAACAAAATAGATAATCCGTGGTATTATTCAGAATATGCG	TGCAGCTCCATGAAAACTTTCAGTGCATTCAACAAAATAGATAATCCGTGGTATTATTCAGAATATGCG	NC_040288.1_chromosome_10	34889074	1	4.62e-29	25:T>C	25	0.351064	0.818182	0.181818	0.5	0.818182	0.181818	0	0.297521	0.297521	0.297521	14.8974	27.6667	1	-	0	0	0	0	-	0	0	0	0	0	0	0	-	0	-	-	0	-	-	-	0	-	0	0	-	-
14062334|F|0--47:C>T	14062334	TGCAGTGCCAGACACCATATCTCTTGTAGGTCTGCCCTATCTCTGAACTCAAGACTTTTTTGCGATCTC	TGCAGTGCCAGACACCATATCTCTTGTAGGTCTGCCCTATCTCTGAACTCAAGACTTTTTTGCGATCTC	NC_040288.1_chromosome_10	34891733	7	3.62e-20		47	0.351064	0.818182	0.181818	0.5	0.818182	0.181818	0	0.297521	0.297521	0.297521	17	28.1667	1	-	1	-	1	1	1	-	1	1	-	1	-	-	-	1	1	1	1	1	-	1	1	-	-	-	1	1
14062334|F|0-47:C>T-47:C>T	14062334	TGCAGTGCCAGACACCATATCTCTTGTAGGTCTGCCCTATCTCTGAATTCAAGACTCTTTTGCGATCTC	TGCAGTGCCAGACACCATATCTCTTGTAGGTCTGCCCTATCTCTGAATTCAAGACTCTTTTGCGATCTC	NC_040288.1_chromosome_10	34891733	7	3.62e-20	47:C>T	47	0.351064	0.818182	0.181818	0.5	0.818182	0.181818	0	0.297521	0.297521	0.297521	17	28.1667	1	-	0	-	0	0	0	-	0	0	-	0	-	-	-	0	0	0	0	0	-	0	0	-	-	-	0	0
14086296|F|0--50:C>G	14086296	TGCAGAGAACCATCCATTACTTACTTCCAATCCTCATACACTTGTGTCTTCCCTTGAGTTTACAGATCG	TGCAGAGAACCATCCATTACTTACTTCCAATCCTCATACACTTGTGTCTTCCCTTGAGTTTAC	NC_040289.1_chromosome_11	2148588	2	3.19e-25		50	0.351064	0.181818	0.818182	0.5	0.181818	0.818182	0	0.297521	0.297521	0.297521	30.5	28.3929	1	0	-	-	-	-	-	-	-	-	-	-	-	-	-	-	-	-	-	-	-	-	-	-	-	1	-	-
14086296|F|0-50:C>G-50:C>G	14086296	TGCAGAGAACCATCCATTACTTACTTCCAATCCTCATACACTTGTGTCTTGTCTTGAGTTTACAGATCG	TGCAGAGAACCATCCATTACTTACTTCCAATCCTCATACACTTGTGTCTTGTCTTGAGTTTAC	NC_040289.1_chromosome_11	2148588	2	3.19e-25	50:C>G	50	0.351064	0.181818	0.818182	0.5	0.181818	0.818182	0	0.297521	0.297521	0.297521	30.5	28.3929	1	1	-	-	-	-	-	-	-	-	-	-	-	-	-	-	-	-	-	-	-	-	-	-	-	0	-	-
65543577|F|0--36:C>G	65543577	TGCAGTTATTCAAGGTTAAGGACTCCACATTTGATACAGAATTATCAGATAACCAATGTGGAAAATGTG	TGCAGTTATTCAAGGTTAAGGACTCCACATTTGATACAGAATTATCAGATAACCAATGTGGAAAATGTG	NC_040289.1_chromosome_11	2500070	1	1e-25		36	0.351064	0.757576	0.242424	0.5	0.757576	0.242424	0	0.367309	0.367309	0.367309	5.56	6.75	1	1	0	-	-	-	-	-	-	-	-	-	-	-	-	-	-	-	0	-	-	-	-	0	0	0	-	-
65543577|F|0-36:C>G-36:C>G	65543577	TGCAGTTATTCAAGGTTAAGGACTCCACATTTGATAGAGAATTATCAGATAACCAACGTGGAAAGTGTG	TGCAGTTATTCAAGGTTAAGGACTCCACATTTGATAGAGAATTATCAGATAACCAACGTGGAAAGTGTG	NC_040289.1_chromosome_11	2500070	1	1e-25	36:C>G	36	0.351064	0.757576	0.242424	0.5	0.757576	0.242424	0	0.367309	0.367309	0.367309	5.56	6.75	1	0	1	-	-	-	-	-	-	-	-	-	-	-	-	-	-	-	1	-	-	-	-	1	1	1	-	-
35154545|F|0--68:G>A	35154545	TGCAGATGACATAAATACCAAGTAAAAGCATCCCTGAAGCCACAGGGATGCTGGTTACAAGTTTTATTG	TGCAGATGACATAAATACCAAGTAAAAGCATCCCTGAAGCCACAGGGATGCTGGTTACAAGTTTTATTG	NC_040289.1_chromosome_11	20169115	1	2.15e-27		68	0.351064	0.939394	0.060606	0.5	0.939394	0.060606	0	0.113866	0.113866	0.113866	4.11364	3.5	1	-	1	1	-	-	1	1	1	1	-	1	1	1	1	-	1	1	-	1	1	-	-	-	-	1	1	1
35154545|F|0-68:G>A-68:G>A	35154545	TGCAGATGAAATAAATACCAAGTAAAAGCATCCCTGAAGCCACAGGGATGCTGGTTACAAGTTTTATTA	TGCAGATGAAATAAATACCAAGTAAAAGCATCCCTGAAGCCACAGGGATGCTGGTTACAAGTTTTATTA	NC_040289.1_chromosome_11	20169115	1	2.15e-27	68:G>A	68	0.351064	0.939394	0.060606	0.5	0.939394	0.060606	0	0.113866	0.113866	0.113866	4.11364	3.5	1	-	0	0	-	-	0	0	0	0	-	0	0	0	0	-	0	0	-	0	0	-	-	-	-	0	0	0
100089477|F|0--18:T>C	100089477	TGCAGCAGTTGGTATGGTTTGAGTTGAGAGTTTACAGATCGGAAGAGCGGTTCAGCAGGAATGCCGAGA	TGCAGCAGTTGGTATGGTTTGAGTTGAGAGTTTAC	NW_021011041.1_contig_333	20936	5	6.03e-08		18	0.351064	0.060606	0.939394	0.5	0.060606	0.939394	0	0.113866	0.113866	0.113866	16.6667	8.775	1	-	1	0	-	0	0	0	0	0	-	-	0	1	-	0	0	0	0	-	-	0	0	-	-	0	-	0
100089477|F|0-18:T>C-18:T>C	100089477	TGCAGCAGTTGGTATGGTCTGAGTTGAGAATTTACAGATCGGAAGAGCGGTTCAGCAGGAATGCCGAGA	TGCAGCAGTTGGTATGGTCTGAGTTGAGAATTTAC	NW_021011041.1_contig_333	20936	5	6.03e-08	18:T>C	18	0.351064	0.060606	0.939394	0.5	0.060606	0.939394	0	0.113866	0.113866	0.113866	16.6667	8.775	1	-	0	1	-	1	1	1	1	1	-	-	1	0	-	1	1	1	1	-	-	1	1	-	-	1	-	1
100078408|F|0--13:C>T	100078408	TGCAGTATCATCGCTGTTTCGAGAGGATGGATTACAGATCGGAAGAGCGGTTCAGCAGGAATGCCGAGA	TGCAGTATCATCGCTGTTTCGAGAGGATGGATTAC		0	0	999		13	0.351064	0.363636	0.636364	0.5	0.363636	0.636364	0	0.46281	0.46281	0.46281	11.0667	4.04	1	0	0	-	1	1	1	0	1	-	0	-	0	0	-	-	1	-	0	-	-	1	0	-	1	-	1	-
100078408|F|0-13:C>T-13:C>T	100078408	TGCAGTATCATCGTTGTTTTGAAGGGATGAATTACAGATCGGAAGAGCGGTTCAGCAGGAATGCCGAGA	TGCAGTATCATCGTTGTTTTGAAGGGATGAATTAC		0	0	999	13:C>T	13	0.351064	0.363636	0.636364	0.5	0.363636	0.636364	0	0.46281	0.46281	0.46281	11.0667	4.04	1	1	1	-	0	0	0	1	0	-	1	-	1	1	-	-	0	-	1	-	-	0	1	-	0	-	0	-
14084831|F|0--28:C>T	14084831	TGCAGATTATTTTTTTCATACAAAAGAGCTTTTTTTTGTATAATTTTATTTTCATGATAAATTTACAGA	TGCAGATTATTTTTTTCATACAAAAGAGCTTTTTTTTGTATAATTTTATTTTCATGATAAATTTACAGA		0	0	999		28	0.351064	0.333333	0.666667	0.5	0.333333	0.666667	0	0.444444	0.444444	0.444444	12.6667	5.66667	1	0	-	-	-	-	-	-	-	-	0	-	-	-	0	-	-	-	1	-	-	-	-	-	1	-	-	-
14084831|F|0-28:C>T-28:C>T	14084831	TGCAGATTATTTTTTTCATACAAAAGAGTTTTTTTTTTTATAATTTTATTTTCATGATAAATTTACAGA	TGCAGATTATTTTTTTCATACAAAAGAGTTTTTTTTTTTATAATTTTATTTTCATGATAAATTTACAGA		0	0	999	28:C>T	28	0.351064	0.333333	0.666667	0.5	0.333333	0.666667	0	0.444444	0.444444	0.444444	12.6667	5.66667	1	1	-	-	-	-	-	-	-	-	1	-	-	-	1	-	-	-	0	-	-	-	-	-	0	-	-	-
35155002|F|0--25:A>G	35155002	TGCAGCATTAGAAATTAGCTTCAAAAATTTCTTTATATGCTTGTTTTCGAGTACTATTTACTGCATTTT	TGCAGCATTAGAAATTAGCTTCAAAAATTTCTTTATATGCTTGTTTTCGAGTACTATTTACTGCATTTT		0	0	999		25	0.351064	0.242424	0.757576	0.5	0.242424	0.757576	0	0.367309	0.367309	0.367309	5.15385	3.87879	1	-	-	0	0	0	-	1	1	0	-	-	0	-	0	-	-	0	0	1	1	0	0	1	-	-	-	0
35155002|F|0-25:A>G-25:A>G	35155002	TGCAGCATTAGAAATTAGCTTCAAAGATTTCTTTATATGCTTGTTTTCTAGTACTATTTACTGAATTTT	TGCAGCATTAGAAATTAGCTTCAAAGATTTCTTTATATGCTTGTTTTCTAGTACTATTTACTGAATTTT		0	0	999	25:A>G	25	0.351064	0.242424	0.757576	0.5	0.242424	0.757576	0	0.367309	0.367309	0.367309	5.15385	3.87879	1	-	-	1	1	1	-	0	0	1	-	-	1	-	1	-	-	1	1	0	0	1	1	0	-	-	-	1
14078744|F|0--8:G>A	14078744	TGCAGAACGGAAGAAGAAGAAGAAGAAATAGAAAGTTACAGATCGGAAGAGCGGTTCAGCAGGAATGCC	TGCAGAACGGAAGAAGAAGAAGAAGAAATAGAAAGTTAC		0	0	999		8	0.351064	0.939394	0.060606	0.5	0.939394	0.060606	0	0.113866	0.113866	0.113866	36.6512	19.75	1	-	-	1	1	1	1	1	-	1	1	-	1	-	-	-	1	1	1	-	1	-	1	1	-	1	1	-
14078744|F|0-8:G>A-8:G>A	14078744	TGCAGAACAGAAGAAGAAGAAGAAGAAGTAGAAATTTACAGATCGGAAGAGCGGTTCAGCAGGAATGCC	TGCAGAACAGAAGAAGAAGAAGAAGAAGTAGAAATTTAC		0	0	999	8:G>A	8	0.351064	0.939394	0.060606	0.5	0.939394	0.060606	0	0.113866	0.113866	0.113866	36.6512	19.75	1	-	-	0	0	0	0	0	-	0	0	-	0	-	-	-	0	0	0	-	0	-	0	0	-	0	0	-
25364032|F|0--32:G>C	25364032	TGCAGTCTCCTCGTGAAGGATAGTGGTGAGCCGAGCAGAAGATAGGGCAGAATCGAGATAAGAAACAAA	TGCAGTCTCCTCGTGAAGGATAGTGGTGAGCCGAGCAGAAGATAGGGCAGAATCGAGATAAGAAACAAA		0	0	999		32	0.351064	0.939394	0.060606	0.5	0.939394	0.060606	0	0.113866	0.113866	0.113866	6.58824	4.66667	1	1	-	-	-	-	-	-	-	-	0	-	-	-	1	-	-	-	-	-	-	-	-	-	-	-	-	-
25364032|F|0-32:G>C-32:G>C	25364032	TGCAGTCTCCTCGTGAAGGATAGTGGTGAGCCCAGCAGAAGATAGGGCAGAATCGAGATGAGAAACAAA	TGCAGTCTCCTCGTGAAGGATAGTGGTGAGCCCAGCAGAAGATAGGGCAGAATCGAGATGAGAAACAAA		0	0	999	32:G>C	32	0.351064	0.939394	0.060606	0.5	0.939394	0.060606	0	0.113866	0.113866	0.113866	6.58824	4.66667	1	0	-	-	-	-	-	-	-	-	1	-	-	-	0	-	-	-	-	-	-	-	-	-	-	-	-	-
62459612|F|0--17:T>C	62459612	TGCAGCTATTTTTGTCATCTCACTTGGATCTGGCTGAAATGATTACAGATCGGAAGAGCGGTTCAGCAG	TGCAGCTATTTTTGTCATCTCACTTGGATCTGGCTGAAATGATTAC		0	0	999		17	0.351064	0.060606	0.939394	0.5	0.060606	0.939394	0	0.113866	0.113866	0.113866	61.5	40.6765	1	-	-	-	0	-	-	-	-	0	0	-	-	-	-	0	-	-	-	-	-	0	0	0	-	0	-	-
62459612|F|0-17:T>C-17:T>C	62459612	TGCAGCTATTTTTGTCACCTCACTTGGATCTGGCTGAAATGATTACAGATCGGAAGAGCGGTTCAGCAG	TGCAGCTATTTTTGTCACCTCACTTGGATCTGGCTGAAATGATTAC		0	0	999	17:T>C	17	0.351064	0.060606	0.939394	0.5	0.060606	0.939394	0	0.113866	0.113866	0.113866	61.5	40.6765	1	-	-	-	1	-	-	-	-	1	1	-	-	-	-	1	-	-	-	-	-	1	1	1	-	1	-	-
14080079|F|0--6:A>C	14080079	TGCAGTATCGGTACAAACTGCACAAATGAACATAGATTACAGATCGGAAGAGCGGTTCAGCAGGAATGC	TGCAGTATCGGTACAAACTGCACAAATGAACATAGATTAC		0	0	999		6	0.351064	0.969697	0.030303	0.5	0.969697	0.030303	0	0.05877	0.05877	0.05877	46.6098	64	1	-	-	-	1	1	-	-	-	1	0	-	1	1	1	-	-	-	-	1	1	1	1	1	1	-	1	1
14080079|F|0-6:A>C-6:A>C	14080079	TGCAGTCTCGGTACAAACTGCACAAATGAACATAGATTACAGATCGGAAGAGCGGTTCAGCAGGAATGC	TGCAGTCTCGGTACAAACTGCACAAATGAACATAGATTAC		0	0	999	6:A>C	6	0.351064	0.969697	0.030303	0.5	0.969697	0.030303	0	0.05877	0.05877	0.05877	46.6098	64	1	-	-	-	0	0	-	-	-	0	1	-	0	0	0	-	-	-	-	0	0	0	0	0	0	-	0	0
25366715|F|0--18:T>C	25366715	TGCAGATCAAGAGGTCACTGGTTCGAGCTCGGTTGGGCCCTTTTTACAGATCGGAAGAGCGGTTCAGCA	TGCAGATCAAGAGGTCACTGGTTCGAGCTCGGTTGGGCCCTTTTTAC		0	0	999		18	0.351064	0.030303	0.969697	0.5	0.030303	0.969697	0	0.05877	0.05877	0.05877	6	5.82353	1	0	-	-	-	-	-	-	-	-	-	-	-	-	-	-	-	-	-	-	-	-	-	-	-	-	-	-
25366715|F|0-18:T>C-18:T>C	25366715	TGCAGATCAAGAGGTCACCGGTTCGGACTCGGTTGGGCCCTTTTTACAGATCGGAAGAGCGGTTCAGCA	TGCAGATCAAGAGGTCACCGGTTCGGACTCGGTTGGGCCCTTTTTAC		0	0	999	18:T>C	18	0.351064	0.030303	0.969697	0.5	0.030303	0.969697	0	0.05877	0.05877	0.05877	6	5.82353	1	1	-	-	-	-	-	-	-	-	-	-	-	-	-	-	-	-	-	-	-	-	-	-	-	-	-	-
42215703|F|0--52:C>G	42215703	TGCAGATCTTGTTTCTCGTTCAAAGTTAGTCCATACCTAACCGCCAAACCAGCAAGGCCTTCAAAATCG	TGCAGATCTTGTTTCTCGTTCAAAGTTAGTCCATACCTAACCGCCAAACCAGCAAGGCCTTCAAAATCG		0	0	999		52	0.351064	0.969697	0.030303	0.5	0.969697	0.030303	0	0.05877	0.05877	0.05877	13.1765	8	1	1	-	-	-	-	-	1	-	-	-	-	-	-	-	-	-	-	-	-	-	-	-	-	-	-	0	-
42215703|F|0-52:C>G-52:C>G	42215703	TGCAGATCTTGTTTCTCGTTCAAAGTTAGTCCATACCTAACCGCTAAACCAGGAAGGCCTTCAAAATCG	TGCAGATCTTGTTTCTCGTTCAAAGTTAGTCCATACCTAACCGCTAAACCAGGAAGGCCTTCAAAATCG		0	0	999	52:C>G	52	0.351064	0.969697	0.030303	0.5	0.969697	0.030303	0	0.05877	0.05877	0.05877	13.1765	8	1	0	-	-	-	-	-	0	-	-	-	-	-	-	-	-	-	-	-	-	-	-	-	-	-	-	1	-
62047185|F|0--41:T>C	62047185	TGCAGTTTCTGCCATTTTAGTCAACTCTCTCTCTCGAGCTTTGTGGTAAACGTAAAACTTTATGTTCTT	TGCAGTTTCTGCCATTTTAGTCAACTCTCTCTCTCGAGCTTTGTGGTAAACGTAAAACTTTATGTTCTT		0	0	999		41	0.351064	0.030303	0.969697	0.5	0.030303	0.969697	0	0.05877	0.05877	0.05877	4	3.75	1	-	-	0	0	0	0	0	-	0	-	-	0	0	-	0	0	0	0	-	-	0	0	-	0	0	0	0
62047185|F|0-41:T>C-41:T>C	62047185	TGCAGTTTCTGCCATTTTAGTCAACTCTCTCTCTCGAGCTTCGTGGTAAACGTAAAACTTTATGTTCTT	TGCAGTTTCTGCCATTTTAGTCAACTCTCTCTCTCGAGCTTCGTGGTAAACGTAAAACTTTATGTTCTT		0	0	999	41:T>C	41	0.351064	0.030303	0.969697	0.5	0.030303	0.969697	0	0.05877	0.05877	0.05877	4	3.75	1	-	-	1	1	1	1	1	-	1	-	-	1	1	-	1	1	1	1	-	-	1	1	-	1	1	1	1
100050810|F|0--38:G>C	100050810	TGCAGCAATATCTGCCATAAAAGGTCCTAGCCATAGTAGGTGAGAAGCTATACGGCTTACAGATCGGAA	TGCAGCAATATCTGCCATAAAAGGTCCTAGCCATAGTAGGTGAGAAGCTATACGGCTTAC	NC_018051.1_chloroplast	118988	17	6.37e-22		38	0.361702	0.970588	0.029412	0.5	0.970588	0.029412	0	0.057093	0.057093	0.057093	6.27778	5	1	-	-	1	-	-	-	1	-	1	1	-	-	1	-	-	1	-	-	-	1	-	1	-	-	-	1	1
100050810|F|0-38:G>C-38:G>C	100050810	TGCAGCAATATCTGCCATAAAAGGTCCTAGCCATAGTACGTGAGAAGTTATACGGCTTACAGATCGGAA	TGCAGCAATATCTGCCATAAAAGGTCCTAGCCATAGTACGTGAGAAGTTATACGGCTTAC	NC_018051.1_chloroplast	118988	17	6.37e-22	38:G>C	38	0.361702	0.970588	0.029412	0.5	0.970588	0.029412	0	0.057093	0.057093	0.057093	6.27778	5	1	-	-	0	-	-	-	0	-	0	0	-	-	0	-	-	0	-	-	-	0	-	0	-	-	-	0	0
65543624|F|0--21:T>C	65543624	TGCAGAGTCCGCGCGCACCTTTCTCTCGTGCGGAAGAGGATGGGTGGCGAGTGGTCGGTAGCGTGGACG	TGCAGAGTCCGCGCGCACCTTTCTCTCGTGCGGAAGAGGATGGGTGGCGAGTGGTCGGTAGCGTGGACG	NC_040279.1_chromosome_1	8348367	4	2.78e-26		21	0.361702	0.088235	0.911765	0.5	0.088235	0.911765	0	0.1609	0.1609	0.1609	5.66667	6.45455	1	0	-	-	-	-	-	-	-	-	-	-	-	-	-	-	-	-	-	-	-	-	1	-	-	-	-	-
65543624|F|0-21:T>C-21:T>C	65543624	TGCAGAGTCCGCGCGCACCTTCCTCTCGTGCGGAAGAGGATGGGTGGCGAGTGGTCGGTAGCGTGGACG	TGCAGAGTCCGCGCGCACCTTCCTCTCGTGCGGAAGAGGATGGGTGGCGAGTGGTCGGTAGCGTGGACG	NC_040279.1_chromosome_1	8348367	4	2.78e-26	21:T>C	21	0.361702	0.088235	0.911765	0.5	0.088235	0.911765	0	0.1609	0.1609	0.1609	5.66667	6.45455	1	1	-	-	-	-	-	-	-	-	-	-	-	-	-	-	-	-	-	-	-	-	0	-	-	-	-	-
14077468|F|0--18:T>A	14077468	TGCAGTTGGTGAAATTGGTGGGGCACTGTTTGATAAGTTTCTGTAGTGGCACAGAGTTTATATTTTTCA	TGCAGTTGGTGAAATTGGTGGGGCACTGTTTGATAAGTTTCTGTAGTGGCACAGAGTTTATATTTTTCA	NC_040279.1_chromosome_1	22554240	2	2.15e-27		18	0.361702	0.911765	0.088235	0.5	0.911765	0.088235	0	0.1609	0.1609	0.1609	25.4286	16.8	1	-	1	1	-	-	-	1	1	-	-	1	1	1	-	1	1	-	0	1	0	1	0	-	-	1	1	-
14077468|F|0-18:T>A-18:T>A	14077468	TGCAGTTGGTGAAATTGGAGGGGCACTGTTTGATAAGTTTCTGTAGTGGCACAGAGTTTATATTTTTCA	TGCAGTTGGTGAAATTGGAGGGGCACTGTTTGATAAGTTTCTGTAGTGGCACAGAGTTTATATTTTTCA	NC_040279.1_chromosome_1	22554240	2	2.15e-27	18:T>A	18	0.361702	0.911765	0.088235	0.5	0.911765	0.088235	0	0.1609	0.1609	0.1609	25.4286	16.8	1	-	0	0	-	-	-	0	0	-	-	0	0	0	-	0	0	-	1	0	1	0	1	-	-	0	0	-
28497645|F|0--25:C>T	28497645	TGCAGCAAAAGTTCAAAAAAGCAAGCTAGTGGTAGTGGTCATAAACAAATGATTTCAACATTTTTCTTG	TGCAGCAAAAGTTCAAAAAAGCAAGCTAGTGGTAGTGGTCATAAACAAATGATTTCAACATTTTTCTTG	NC_040280.1_chromosome_2	16848079	1	4.62e-29		25	0.361702	0.882353	0.117647	0.5	0.882353	0.117647	0	0.207612	0.207612	0.207612	6.21212	5.66667	1	1	-	-	-	-	-	-	-	-	1	0	-	-	-	-	-	-	-	-	-	-	-	-	-	-	-	-
28497645|F|0-25:C>T-25:C>T	28497645	TGCAGCAAAAGTTCAAAAAAGCAAGTTAGTGGTAGTGGTCATAAACAAATGATTTCAACATTTTTCTTG	TGCAGCAAAAGTTCAAAAAAGCAAGTTAGTGGTAGTGGTCATAAACAAATGATTTCAACATTTTTCTTG	NC_040280.1_chromosome_2	16848079	1	4.62e-29	25:C>T	25	0.361702	0.882353	0.117647	0.5	0.882353	0.117647	0	0.207612	0.207612	0.207612	6.21212	5.66667	1	0	-	-	-	-	-	-	-	-	0	1	-	-	-	-	-	-	-	-	-	-	-	-	-	-	-	-
14086157|F|0--47:C>G	14086157	TGCAGGGTGTGCAAATGGTGAGTGGTGAGGAGGTTTTGGAAACAGTGCATGCGGTAGTGAAACCTTAGG	TGCAGGGTGTGCAAATGGTGAGTGGTGAGGAGGTTTTGGAAACAGTGCATGCGGTAGTGAAACCTTAGG	NC_040280.1_chromosome_2	24057457	1	4.62e-29		47	0.361702	0.029412	0.970588	0.5	0.029412	0.970588	0	0.057093	0.057093	0.057093	18	15.8947	1	-	-	0	-	-	0	-	-	0	-	-	-	0	-	-	0	0	0	-	-	0	0	-	-	0	-	0
14086157|F|0-47:C>G-47:C>G	14086157	TGCAGGGTGTGCAAATGGTGAGTGGTGAGCAGGTTTTGGAAACAGTGGATGCGGTAGTGAAACCTTAGG	TGCAGGGTGTGCAAATGGTGAGTGGTGAGCAGGTTTTGGAAACAGTGGATGCGGTAGTGAAACCTTAGG	NC_040280.1_chromosome_2	24057457	1	4.62e-29	47:C>G	47	0.361702	0.029412	0.970588	0.5	0.029412	0.970588	0	0.057093	0.057093	0.057093	18	15.8947	1	-	-	1	-	-	1	-	-	1	-	-	-	1	-	-	1	1	1	-	-	1	1	-	-	1	-	1
25360571|F|0--21:A>C	25360571	TGCAGGGACGGGATGATCCAGAGATTGAAGACCTTACAGATCGGAAGAGCGGTTCAGCAGGAATGCCGA	TGCAGGGACGGGATGATCCAGAGATTGAAGACCTTAC	NC_040280.1_chromosome_2	27538944	1	4.2e-10		21	0.361702	0.970588	0.029412	0.5	0.970588	0.029412	0	0.057093	0.057093	0.057093	38.7317	100	1	1	-	1	-	-	-	1	1	-	1	-	-	-	1	-	-	-	-	1	-	-	-	1	1	1	1	-
25360571|F|0-21:A>C-21:A>C	25360571	TGCAGGGACGGGATGATCCAGCGATTGAAGACCTTACAGATCGGAAGAGCGGTTCAGCAGGAATGCCGA	TGCAGGGACGGGATGATCCAGCGATTGAAGACCTTAC	NC_040280.1_chromosome_2	27538944	1	4.2e-10	21:A>C	21	0.361702	0.970588	0.029412	0.5	0.970588	0.029412	0	0.057093	0.057093	0.057093	38.7317	100	1	0	-	0	-	-	-	0	0	-	0	-	-	-	0	-	-	-	-	0	-	-	-	0	0	0	0	-
35150970|F|0--52:A>C	35150970	TGCAGAGAATTGGCAGTGCCTCTTTCTGCACATGGTAACTGATTACAGACTAAAAAAAACGTAAATTCC	TGCAGAGAATTGGCAGTGCCTCTTTCTGCACATGGTAACTGATTACAGACTAAAAAAAACGTAAATTCC	NC_040281.1_chromosome_3	20300598	1	6.02e-23		52	0.361702	0.558824	0.441176	0.5	0.558824	0.441176	0	0.49308	0.49308	0.49308	5.26316	4.05882	1	0	-	-	-	-	-	-	-	-	-	-	-	-	-	-	-	-	-	-	-	1	-	-	-	-	-	-
35150970|F|0-52:A>C-52:A>C	35150970	TGCAGAGAATTGGCAGTGCCTCTTTCTGCACATGGTAACTGATTACAGACTACAAAAAACGTAAATTCC	TGCAGAGAATTGGCAGTGCCTCTTTCTGCACATGGTAACTGATTACAGACTACAAAAAACGTAAATTCC	NC_040281.1_chromosome_3	20300598	1	6.02e-23	52:A>C	52	0.361702	0.558824	0.441176	0.5	0.558824	0.441176	0	0.49308	0.49308	0.49308	5.26316	4.05882	1	1	-	-	-	-	-	-	-	-	-	-	-	-	-	-	-	-	-	-	-	0	-	-	-	-	-	-
14084492|F|0--13:G>A	14084492	TGCAGTATCGCCCGACGGTATTTATTGTCGCCCGGCGCGTCTTACAGATCGGAAGAGCGGTTCAGCAGG	TGCAGTATCGCCCGACGGTATTTATTGTCGCCCGGCGCGTCTTAC	NC_040282.1_chromosome_4	6626303	1	1.74e-15		13	0.361702	0.852941	0.147059	0.5	0.852941	0.147059	0	0.250865	0.250865	0.250865	4.94286	4.33333	1	-	-	0	1	-	1	-	1	1	-	-	1	-	1	1	-	1	-	-	1	1	-	-	-	0	1	1
14084492|F|0-13:G>A-13:G>A	14084492	TGCAGTATCGCCCAACGGTATTTATTGTCGCCCGGCGCGTCTTACAGATCGGAAGAGCGGTTCAGCAGG	TGCAGTATCGCCCAACGGTATTTATTGTCGCCCGGCGCGTCTTAC	NC_040282.1_chromosome_4	6626303	1	1.74e-15	13:G>A	13	0.361702	0.852941	0.147059	0.5	0.852941	0.147059	0	0.250865	0.250865	0.250865	4.94286	4.33333	1	-	-	1	0	-	0	-	0	0	-	-	0	-	0	0	-	0	-	-	0	0	-	-	-	1	0	0
35154698|F|0--14:C>A	35154698	TGCAGGAGAAAAAACCCGAAATGAATCACATGCACTGACCAAAACTAACTGAAAAAAGGAATTTGGAAT	TGCAGGAGAAAAAACCCGAAATGAATCACATGCACTGACCAAAACTAACTGAAAAAAGGAATTTGGAAT	NC_040282.1_chromosome_4	12361753	1	1e-25		14	0.361702	0.029412	0.970588	0.5	0.029412	0.970588	0	0.057093	0.057093	0.057093	15	13.8372	1	-	-	0	-	-	0	0	0	0	-	0	0	-	0	0	0	0	0	-	-	0	0	-	-	0	0	0
35154698|F|0-14:C>A-14:C>A	35154698	TGCAGGAGAAAAAAACCGAAATGAATCACATGCACTGACCAAAACTAACTGAAAAAAGGAATTTGGAAT	TGCAGGAGAAAAAAACCGAAATGAATCACATGCACTGACCAAAACTAACTGAAAAAAGGAATTTGGAAT	NC_040282.1_chromosome_4	12361753	1	1e-25	14:C>A	14	0.361702	0.029412	0.970588	0.5	0.029412	0.970588	0	0.057093	0.057093	0.057093	15	13.8372	1	-	-	1	-	-	1	1	1	1	-	1	1	-	1	1	1	1	1	-	-	1	1	-	-	1	1	1
100071208|F|0--11:C>T	100071208	TGCAGTCAAAGCTATCTCTCTACTTCTAAAGAAAGGTGTACCAGAATCTAATATCATATTTCTAAACTT	TGCAGTCAAAGCTATCTCTCTACTTCTAAAGAAAGGTGTACCAGAATCTAATATCATATTTCTAAACTT	NC_040282.1_chromosome_4	16370178	2	4.65e-24		11	0.361702	0.029412	0.970588	0.5	0.029412	0.970588	0	0.057093	0.057093	0.057093	14.5	10.4222	1	-	0	-	-	-	-	0	-	0	0	0	-	0	0	0	0	-	0	0	0	0	-	-	-	-	0	0
100071208|F|0-11:C>T-11:C>T	100071208	TGCAGTGAAAGTTATCTCTCTACTTCTGAAGAAAGGTGTTGCAGAATCTAATATCATATTTCTAAACTT	TGCAGTGAAAGTTATCTCTCTACTTCTGAAGAAAGGTGTTGCAGAATCTAATATCATATTTCTAAACTT	NC_040282.1_chromosome_4	16370178	2	4.65e-24	11:C>T	11	0.361702	0.029412	0.970588	0.5	0.029412	0.970588	0	0.057093	0.057093	0.057093	14.5	10.4222	1	-	1	-	-	-	-	1	-	1	1	1	-	1	1	1	1	-	1	1	1	1	-	-	-	-	1	1
35154296|F|0--48:C>T	35154296	TGCAGTATCCGATGGAGCCACTGTCTTCTTCGGTCACCGGTTTTTTTTCTTTTTTTTCACCATTCAACT	TGCAGTATCCGATGGAGCCACTGTCTTCTTCGGTCACCGGTTTTTTTTCTTTTTTTTCACCATTCAACT	NC_040282.1_chromosome_4	22228818	2	7.73e-27		48	0.361702	0.764706	0.235294	0.5	0.764706	0.235294	0	0.359862	0.359862	0.359862	8.46875	4.55556	1	-	-	1	1	1	1	-	-	1	-	-	0	-	0	0	1	1	1	-	-	1	-	-	0	1	-	1
35154296|F|0-48:C>T-48:C>T	35154296	TGCAGTATCCGATGGAGCCACTGTCTTCTTCGGTCACCGGTTTTTTTTTCTTTTTTTCACCATTCAACT	TGCAGTATCCGATGGAGCCACTGTCTTCTTCGGTCACCGGTTTTTTTTTCTTTTTTTCACCATTCAACT	NC_040282.1_chromosome_4	22228818	2	7.73e-27	48:C>T	48	0.361702	0.764706	0.235294	0.5	0.764706	0.235294	0	0.359862	0.359862	0.359862	8.46875	4.55556	1	-	-	0	0	0	0	-	-	0	-	-	1	-	1	1	0	0	0	-	-	0	-	-	1	0	-	0
62467257|F|0--17:T>A	62467257	TGCAGAATGCAAAACCCTAAAATTATGCTTGTTTGATGTGTTTCAACTCAACACCTATTTTCCATTGAT	TGCAGAATGCAAAACCCTAAAATTATGCTTGTTTGATGTGTTTCAACTCAACACCTATTTTCCATTGAT	NC_040282.1_chromosome_4	28723967	3	4.62e-29		17	0.361702	0.941176	0.058824	0.5	0.941176	0.058824	0	0.110727	0.110727	0.110727	6.93182	3.5	1	-	1	1	1	1	1	-	-	-	1	1	1	1	1	-	1	1	-	1	-	-	-	-	-	1	-	1
62467257|F|0-17:T>A-17:T>A	62467257	TGCAGAATGCAAAACCCAAAAATTATGCTTGTTTGATGTGTTTCAACTCAACACCTATTTTCCATTAAG	TGCAGAATGCAAAACCCAAAAATTATGCTTGTTTGATGTGTTTCAACTCAACACCTATTTTCCATTAAG	NC_040282.1_chromosome_4	28723967	3	4.62e-29	17:T>A	17	0.361702	0.941176	0.058824	0.5	0.941176	0.058824	0	0.110727	0.110727	0.110727	6.93182	3.5	1	-	0	0	0	0	0	-	-	-	0	0	0	0	0	-	0	0	-	0	-	-	-	-	-	0	-	0
14078218|F|0--58:T>C	14078218	TGCAGAACCTTATTGAGACTCGCAGAACCTTATTGGGATTTGCAGAAGTTGTCTTGTCTTAGGACGATT	TGCAGAACCTTATTGAGACTCGCAGAACCTTATTGGGATTTGCAGAAGTTGTCTTGTCTTAGGACGATT	NC_040282.1_chromosome_4	31177541	1	4.62e-29		58	0.361702	0.764706	0.235294	0.5	0.764706	0.235294	0	0.359862	0.359862	0.359862	11.7333	16.8462	1	-	1	-	-	-	-	0	-	-	-	1	1	0	-	0	1	-	-	0	0	1	1	1	1	-	0	1
14078218|F|0-58:T>C-58:T>C	14078218	TGCAGAACCTTATTGAGACTCGCAGAACCTTATTGGGATTTGCAGAAGTTGTCTTGTCCTAGAACGATT	TGCAGAACCTTATTGAGACTCGCAGAACCTTATTGGGATTTGCAGAAGTTGTCTTGTCCTAGAACGATT	NC_040282.1_chromosome_4	31177541	1	4.62e-29	58:T>C	58	0.361702	0.764706	0.235294	0.5	0.764706	0.235294	0	0.359862	0.359862	0.359862	11.7333	16.8462	1	-	0	-	-	-	-	1	-	-	-	0	0	1	-	1	0	-	-	1	1	0	0	0	0	-	1	0
14077934|F|0--42:C>T	14077934	TGCAGCTACATTTCGTCGTTATTGCCATTGCACCTTCGTTCTCCATTGTTGTTGCAGTCCTTTTGAGAG	TGCAGCTACATTTCGTCGTTATTGCCATTGCACCTTCGTTCTCCATTGTTGTTGCAGTCCTTTTGAGAG	NC_040283.1_chromosome_5	46908902	1	1.66e-28		42	0.361702	0.970588	0.029412	0.5	0.970588	0.029412	0	0.057093	0.057093	0.057093	8.02941	7	1	1	-	-	-	-	-	-	-	-	-	-	-	-	-	-	-	-	-	-	-	-	-	1	-	-	-	-
14077934|F|0-42:C>T-42:C>T	14077934	TGCAGCTACATTTCGTCGTTATTGCCATTGCACCTTCGTTCTTCATTGTTGTTGCAGTCCTTTTGAGAA	TGCAGCTACATTTCGTCGTTATTGCCATTGCACCTTCGTTCTTCATTGTTGTTGCAGTCCTTTTGAGAA	NC_040283.1_chromosome_5	46908902	1	1.66e-28	42:C>T	42	0.361702	0.970588	0.029412	0.5	0.970588	0.029412	0	0.057093	0.057093	0.057093	8.02941	7	1	0	-	-	-	-	-	-	-	-	-	-	-	-	-	-	-	-	-	-	-	-	-	0	-	-	-	-
100059513|F|0--20:G>C	100059513	TGCAGATTTAGTCACTCGCCGAGCGAGCTCACTCGTCTAACGAGACTGCTACTGCAACCTCTGTCGTCG	TGCAGATTTAGTCACTCGCCGAGCGAGCTCACTCGTCTAACGAGACTGCTACTGCAACCTCTGTCGTCG	NC_040284.1_chromosome_6	9967554	1	4.65e-24		20	0.361702	0.970588	0.029412	0.5	0.970588	0.029412	0	0.057093	0.057093	0.057093	4.47222	4	1	-	1	-	1	1	-	1	-	-	-	1	1	1	0	1	-	-	-	1	1	-	-	-	1	1	-	-
100059513|F|0-20:G>C-20:G>C	100059513	TGCAGATTTAGTCACTCGCCCAGCGAGCTCACTCGTCTAACGAGACTGCTACTGCAGCCTCTGTCGTCG	TGCAGATTTAGTCACTCGCCCAGCGAGCTCACTCGTCTAACGAGACTGCTACTGCAGCCTCTGTCGTCG	NC_040284.1_chromosome_6	9967554	1	4.65e-24	20:G>C	20	0.361702	0.970588	0.029412	0.5	0.970588	0.029412	0	0.057093	0.057093	0.057093	4.47222	4	1	-	0	-	0	0	-	0	-	-	-	0	0	0	1	0	-	-	-	0	0	-	-	-	0	0	-	-
14081970|F|0--9:C>G	14081970	TGCAGATAGCGATTCAAATAAGCAAGCTCAGTTTAGAAACTATATCTAGAGTGATTTGTATTTTTAGCC	TGCAGATAGCGATTCAAATAAGCAAGCTCAGTTTAGAAACTATATCTAGAGTGATTTGTATTTTTAGCC	NC_040284.1_chromosome_6	24737080	1	2.15e-27		9	0.361702	0.970588	0.029412	0.5	0.970588	0.029412	0	0.057093	0.057093	0.057093	37.2	30.5	1	-	1	1	-	-	-	1	1	-	0	-	1	1	1	1	-	1	1	1	1	-	1	-	1	1	1	-
14081970|F|0-9:C>G-9:C>G	14081970	TGCAGATAAGGATTCAAATAAGCAAGCTCAGTTTAGAAACTATAACTAGAGTGATTTGTATTTTTAGCC	TGCAGATAAGGATTCAAATAAGCAAGCTCAGTTTAGAAACTATAACTAGAGTGATTTGTATTTTTAGCC	NC_040284.1_chromosome_6	24737080	1	2.15e-27	9:C>G	9	0.361702	0.970588	0.029412	0.5	0.970588	0.029412	0	0.057093	0.057093	0.057093	37.2	30.5	1	-	0	0	-	-	-	0	0	-	1	-	0	0	0	0	-	0	0	0	0	-	0	-	0	0	0	-
100052824|F|0--17:G>A	100052824	TGCAGCATGTGATATATGATACTAAGGAGTATTTACAGATCGGAAGAGCGGTTCAGCAGGAATGCCGAG	TGCAGCATGTGATATATGATACTAAGGAGTATTTAC	NC_040284.1_chromosome_6	28620768	1	1.09e-10		17	0.361702	0.941176	0.058824	0.5	0.941176	0.058824	0	0.110727	0.110727	0.110727	3.84211	3.5	1	1	1	-	0	-	1	-	1	1	1	-	-	1	-	1	-	1	1	1	-	-	-	-	1	-	-	1
100052824|F|0-17:G>A-17:G>A	100052824	TGCAGCATGTGATATATAATACTAAGGAGTATTTACAGATCGGAAGAGCGGTTCAGCAGGAATGCCGAG	TGCAGCATGTGATATATAATACTAAGGAGTATTTAC	NC_040284.1_chromosome_6	28620768	1	1.09e-10	17:G>A	17	0.361702	0.941176	0.058824	0.5	0.941176	0.058824	0	0.110727	0.110727	0.110727	3.84211	3.5	1	0	0	-	1	-	0	-	0	0	0	-	-	0	-	0	-	0	0	0	-	-	-	-	0	-	-	0
14074192|F|0--18:A>G	14074192	TGCAGACTTCAAAGTCCTATCAATGTTCTCGTGAGCTTTCCTAATAGAATGTGTTCTGATCTGCAAAAC	TGCAGACTTCAAAGTCCTATCAATGTTCTCGTGAGCTTTCCTAATAGAATGTGTTCTGATCTGCAAAAC	NC_040285.1_chromosome_7	5766128	1	2.15e-27		18	0.361702	0.970588	0.029412	0.5	0.970588	0.029412	0	0.057093	0.057093	0.057093	8.14634	33.5	1	-	1	-	-	-	1	-	1	-	-	-	1	-	1	1	-	1	1	-	-	1	1	1	1	-	1	-
14074192|F|0-18:A>G-18:A>G	14074192	TGCAGTCTTCAAAGTCCTGTCAATGTTCTCGTGAGCTTTTCGAATAGAATGTGTTCTGATCTGCAAAAC	TGCAGTCTTCAAAGTCCTGTCAATGTTCTCGTGAGCTTTTCGAATAGAATGTGTTCTGATCTGCAAAAC	NC_040285.1_chromosome_7	5766128	1	2.15e-27	18:A>G	18	0.361702	0.970588	0.029412	0.5	0.970588	0.029412	0	0.057093	0.057093	0.057093	8.14634	33.5	1	-	0	-	-	-	0	-	0	-	-	-	0	-	0	0	-	0	0	-	-	0	0	0	0	-	0	-
14074192|F|0--5:A>T	14074192	TGCAGACTTCAAAGTCCTATCAATGTTCTCGTGAGCTTTCCTAATAGAATGTGTTCTGATCTGCAAAAC	TGCAGACTTCAAAGTCCTATCAATGTTCTCGTGAGCTTTCCTAATAGAATGTGTTCTGATCTGCAAAAC	NC_040285.1_chromosome_7	5766128	1	2.15e-27		5	0.361702	0.970588	0.029412	0.5	0.970588	0.029412	0	0.057093	0.057093	0.057093	8.14634	14	1	-	1	-	-	-	1	-	1	-	-	-	1	-	1	1	-	1	1	-	-	1	1	1	1	-	1	-
14074192|F|0-5:A>T-5:A>T	14074192	TGCAGTCTTCAAAGTCCTATCAATGTTCTCGTGAGCTTTTCGAATAGAATGTGTTCTGATCTGCAAAAC	TGCAGTCTTCAAAGTCCTATCAATGTTCTCGTGAGCTTTTCGAATAGAATGTGTTCTGATCTGCAAAAC	NC_040285.1_chromosome_7	5766128	1	2.15e-27	5:A>T	5	0.361702	0.970588	0.029412	0.5	0.970588	0.029412	0	0.057093	0.057093	0.057093	8.14634	14	1	-	0	-	-	-	0	-	0	-	-	-	0	-	0	0	-	0	0	-	-	0	0	0	0	-	0	-
14075981|F|0--32:C>A	14075981	TGCAGGAATATGCTCTCTCAGATTGTATTTTGCATTTGCATGAGTAGAATCCAAATGGAGTGTAGGTTT	TGCAGGAATATGCTCTCTCAGATTGTATTTTGCATTTGCATGAGTAGAATCCAAATGGAGTGTAGGTTT	NC_040286.1_chromosome_8	1799870	1	2.15e-27		32	0.361702	0.970588	0.029412	0.5	0.970588	0.029412	0	0.057093	0.057093	0.057093	13.1351	13	1	1	-	-	-	-	-	-	-	-	1	-	-	-	-	-	-	-	-	-	-	-	-	-	-	-	-	-
14075981|F|0-32:C>A-32:C>A	14075981	TGCAGGAATATGCTCTCTCAGATTGCATTTTGAATTTGCAAGAGTAGAATCCAAATGGAGTGTAGGTTT	TGCAGGAATATGCTCTCTCAGATTGCATTTTGAATTTGCAAGAGTAGAATCCAAATGGAGTGTAGGTTT	NC_040286.1_chromosome_8	1799870	1	2.15e-27	32:C>A	32	0.361702	0.970588	0.029412	0.5	0.970588	0.029412	0	0.057093	0.057093	0.057093	13.1351	13	1	0	-	-	-	-	-	-	-	-	0	-	-	-	-	-	-	-	-	-	-	-	-	-	-	-	-	-
25366176|F|0--34:C>T	25366176	TGCAGCTTACATTGAGTGTAGTTCAAAGACTCAACAGGTAGTGGCTTTACAGATCGGAAGAGCGGTTCA	TGCAGCTTACATTGAGTGTAGTTCAAAGACTCAACAGGTAGTGGCTTTAC	NC_040286.1_chromosome_8	2667999	6	3.58e-18		34	0.361702	0.970588	0.029412	0.5	0.970588	0.029412	0	0.057093	0.057093	0.057093	10.4054	8	1	-	-	-	1	-	-	-	-	1	1	1	-	-	-	1	-	0	-	1	1	1	-	-	1	-	-	1
25366176|F|0-34:C>T-34:C>T	25366176	TGCAGCTTACATTGAGTGTAGTTCAAAGACTCAATAGGTAGTGGCTTTACAGATCGGAAGAGCGGTTCA	TGCAGCTTACATTGAGTGTAGTTCAAAGACTCAATAGGTAGTGGCTTTAC	NC_040286.1_chromosome_8	2667999	6	3.58e-18	34:C>T	34	0.361702	0.970588	0.029412	0.5	0.970588	0.029412	0	0.057093	0.057093	0.057093	10.4054	8	1	-	-	-	0	-	-	-	-	0	0	0	-	-	-	0	-	1	-	0	0	0	-	-	0	-	-	0
14087671|F|0--54:A>C	14087671	TGCAGGGCAATATTTCAGAATCAATTTTCAACCTTGTCAACCTTACTGTCTTATATCTGTCATCAAACA	TGCAGGGCAATATTTCAGAATCAATTTTCAACCTTGTCAACCTTACTGTCTTATATCTGTCATCAAACA	NC_040286.1_chromosome_8	37066326	7	4.62e-29		54	0.361702	0.588235	0.411765	0.5	0.588235	0.411765	0	0.484429	0.484429	0.484429	8	7.05263	1	-	-	1	1	1	0	-	-	0	1	-	-	-	-	-	0	0	0	-	0	1	-	1	1	1	0	0
14087671|F|0-54:A>C-54:A>C	14087671	TGCAGGGCAATATTTCAGAATCAATTTTCAACCTTGTCAACCTTACTCACTTATCTCTGTCATGGAACA	TGCAGGGCAATATTTCAGAATCAATTTTCAACCTTGTCAACCTTACTCACTTATCTCTGTCATGGAACA	NC_040286.1_chromosome_8	37066326	7	4.62e-29	54:A>C	54	0.361702	0.588235	0.411765	0.5	0.588235	0.411765	0	0.484429	0.484429	0.484429	8	7.05263	1	-	-	0	0	0	1	-	-	1	0	-	-	-	-	-	1	1	1	-	1	0	-	0	0	0	1	1
62047153|F|0--41:G>T	62047153	TGCAGCGGTGATTGTAAGTTTTTTTCTTTATGAGTGGAAGGGATACCAACATACCAAAGAATTGTGCCC	TGCAGCGGTGATTGTAAGTTTTTTTCTTTATGAGTGGAAGGGATACCAACATACCAAAGAATTGTGCCC	NC_040288.1_chromosome_10	23210026	1	2.82e-16		41	0.361702	0.970588	0.029412	0.5	0.970588	0.029412	0	0.057093	0.057093	0.057093	4.5	4	1	-	-	1	1	1	1	-	1	1	-	0	1	1	-	1	1	1	1	-	-	1	1	-	-	1	-	1
62047153|F|0-41:G>T-41:G>T	62047153	TGCAGCGGTGATTGTAAGTTTTTTTCTTTATGAGTGGAAGGTATACCAACATACCAAAGAATCGTGCCC	TGCAGCGGTGATTGTAAGTTTTTTTCTTTATGAGTGGAAGGTATACCAACATACCAAAGAATCGTGCCC	NC_040288.1_chromosome_10	23210026	1	2.82e-16	41:G>T	41	0.361702	0.970588	0.029412	0.5	0.970588	0.029412	0	0.057093	0.057093	0.057093	4.5	4	1	-	-	0	0	0	0	-	0	0	-	1	0	0	-	0	0	0	0	-	-	0	0	-	-	0	-	0
14083196|F|0--14:T>G	14083196	TGCAGATTCTCCTCTTCAACCAAAGTTTTGACTTGAGCTTGTAAAAGAACATTTTTTAGATGCCAAACA	TGCAGATTCTCCTCTTCAACCAAAGTTTTGACTTGAGCTTGTAAAAGAACATTTTTTAGATGCCAAACA	NC_040288.1_chromosome_10	25874376	1	4.62e-29		14	0.361702	0.029412	0.970588	0.5	0.029412	0.970588	0	0.057093	0.057093	0.057093	21	19.8667	1	-	-	0	-	-	0	0	0	-	-	0	0	0	0	0	-	-	-	0	0	0	-	-	-	0	0	-
14083196|F|0-14:T>G-14:T>G	14083196	TGCAGATTCTCCTCGTCAACCAAAGTTTTGACTTGAGCTTGTAAAAGAATATTTTTTAGATGCCAAACA	TGCAGATTCTCCTCGTCAACCAAAGTTTTGACTTGAGCTTGTAAAAGAATATTTTTTAGATGCCAAACA	NC_040288.1_chromosome_10	25874376	1	4.62e-29	14:T>G	14	0.361702	0.029412	0.970588	0.5	0.029412	0.970588	0	0.057093	0.057093	0.057093	21	19.8667	1	-	-	1	-	-	1	1	1	-	-	1	1	1	1	1	-	-	-	1	1	1	-	-	-	1	1	-
14078374|F|0--33:G>A	14078374	TGCAGTCACCACAATATATGGAGACAAGCTGAAGTTCCTGTCGAAACTTTTCACTACTACCATCCAGAT	TGCAGTCACCACAATATATGGAGACAAGCTGAAGTTCCTGTCGAAACTTTTCACTACTACCATCCAGAT	NC_040288.1_chromosome_10	28427712	1	1.29e-24		33	0.361702	0.941176	0.058824	0.5	0.941176	0.058824	0	0.110727	0.110727	0.110727	9.27907	7.75	1	-	-	1	1	1	1	1	1	1	-	-	-	-	-	1	1	1	-	1	-	1	-	1	-	1	1	1
14078374|F|0-33:G>A-33:G>A	14078374	TGCAGTCACCACAATATATGGAGACAAGCTGAAATTCCTGTCAAAACCTTTCACTACTACCATCCAGAT	TGCAGTCACCACAATATATGGAGACAAGCTGAAATTCCTGTCAAAACCTTTCACTACTACCATCCAGAT	NC_040288.1_chromosome_10	28427712	1	1.29e-24	33:G>A	33	0.361702	0.941176	0.058824	0.5	0.941176	0.058824	0	0.110727	0.110727	0.110727	9.27907	7.75	1	-	-	0	0	0	0	0	0	0	-	-	-	-	-	0	0	0	-	0	-	0	-	0	-	0	0	0
14062478|F|0--27:G>A	14062478	TGCAGCAGCTCCGAACAAGTAAAAAATGGAGTACTTGCTATGGTGAAGATTACAGATCGGAAGAGCGGT	TGCAGCAGCTCCGAACAAGTAAAAAATGGAGTACTTGCTATGGTGAAGATTAC	NC_040288.1_chromosome_10	34816235	1	3.99e-18		27	0.361702	0.970588	0.029412	0.5	0.970588	0.029412	0	0.057093	0.057093	0.057093	30.9318	43.5	1	-	1	-	1	1	1	1	1	1	0	1	-	-	-	1	1	1	1	1	-	1	1	-	-	-	1	1
14062478|F|0-27:G>A-27:G>A	14062478	TGCAGCAGCTCCGAACAAGTAAAAAATAGAGTACTTGCTATGGTGAAGATTACAGATCGGAAGAGCGGT	TGCAGCAGCTCCGAACAAGTAAAAAATAGAGTACTTGCTATGGTGAAGATTAC	NC_040288.1_chromosome_10	34816235	1	3.99e-18	27:G>A	27	0.361702	0.970588	0.029412	0.5	0.970588	0.029412	0	0.057093	0.057093	0.057093	30.9318	43.5	1	-	0	-	0	0	0	0	0	0	1	0	-	-	-	0	0	0	0	0	-	0	0	-	-	-	0	0
42215978|F|0--56:G>C	42215978	TGCAGTGAGATACGCCATATGTCTTGTAGGTCTGCCCTGTCTCTGAACTCAAGACTGTTTTCCCAACAC	TGCAGTGAGATACGCCATATGTCTTGTAGGTCTGCCCTGTCTCTGAACTCAAGACTGTTTTCCCAACAC	NC_040288.1_chromosome_10	35452802	1	3.62e-20		56	0.361702	0.088235	0.911765	0.5	0.088235	0.911765	0	0.1609	0.1609	0.1609	5.2	5.27907	1	-	-	-	0	0	-	-	0	0	-	0	0	0	1	0	0	-	0	0	1	1	0	-	0	-	-	-
42215978|F|0-56:G>C-56:G>C	42215978	TGCAGTGAGATACGCCATATGTCTTGTAGGTCTGCCCTGTCTCTGAACTCAAGACTCTTTTCCCAACGC	TGCAGTGAGATACGCCATATGTCTTGTAGGTCTGCCCTGTCTCTGAACTCAAGACTCTTTTCCCAACGC	NC_040288.1_chromosome_10	35452802	1	3.62e-20	56:G>C	56	0.361702	0.088235	0.911765	0.5	0.088235	0.911765	0	0.1609	0.1609	0.1609	5.2	5.27907	1	-	-	-	1	1	-	-	1	1	-	1	1	1	0	1	1	-	1	1	0	0	1	-	1	-	-	-
14074500|F|0--35:T>G	14074500	TGCAGATAACTCATGAGTGACAGTTTTATAGAAAATTCACAAACCCGTCAAGAGTGAATATTAGTATAT	TGCAGATAACTCATGAGTGACAGTTTTATAGAAAATTCACAAACCCGTCAAGAGTGAATATTAGTATAT	NC_040288.1_chromosome_10	35561703	1	2.15e-27		35	0.361702	0.970588	0.029412	0.5	0.970588	0.029412	0	0.057093	0.057093	0.057093	11.561	4	1	1	1	-	-	-	0	-	-	-	1	-	1	1	1	1	-	-	-	-	1	1	-	1	1	-	-	-
14074500|F|0-35:T>G-35:T>G	14074500	TGCAGATAACTCATGAGTGACAATTTTATAGAAAAGTCACAAACCCGTCAAGAGTGAATATTAGTATAT	TGCAGATAACTCATGAGTGACAATTTTATAGAAAAGTCACAAACCCGTCAAGAGTGAATATTAGTATAT	NC_040288.1_chromosome_10	35561703	1	2.15e-27	35:T>G	35	0.361702	0.970588	0.029412	0.5	0.970588	0.029412	0	0.057093	0.057093	0.057093	11.561	4	1	0	0	-	-	-	1	-	-	-	0	-	0	0	0	0	-	-	-	-	0	0	-	0	0	-	-	-
14086842|F|0--19:A>G	14086842	TGCAGCAGCTTGTTCCCCAACAACACAACAATAGCTTGTGATCTTCATTATTTCTCATTTACCCCACCA	TGCAGCAGCTTGTTCCCCAACAACACAACAATAGCTTGTGATCTTCATTATTTCTCATTTACCCCACCA	NC_040289.1_chromosome_11	1999961	1	7.73e-27		19	0.361702	0.852941	0.147059	0.5	0.852941	0.147059	0	0.250865	0.250865	0.250865	24.7561	28.6	1	-	-	1	1	1	1	-	-	1	1	-	1	-	1	-	-	1	1	-	-	-	1	-	-	-	1	0
14086842|F|0-19:A>G-19:A>G	14086842	TGCAGCAGCTTGTTCCCCAGCAACACAACAATAGCTTGTGATCTTCATTATTTCTCATTTACCCCACCA	TGCAGCAGCTTGTTCCCCAGCAACACAACAATAGCTTGTGATCTTCATTATTTCTCATTTACCCCACCA	NC_040289.1_chromosome_11	1999961	1	7.73e-27	19:A>G	19	0.361702	0.852941	0.147059	0.5	0.852941	0.147059	0	0.250865	0.250865	0.250865	24.7561	28.6	1	-	-	0	0	0	0	-	-	0	0	-	0	-	0	-	-	0	0	-	-	-	0	-	-	-	0	1
100080467|F|0--24:C>T	100080467	TGCAGGCTCCTCTTCACCTGAATCCGATATCACTTTCTTGGATTTCTTGGATTCTTATGAAGCAATGGA	TGCAGGCTCCTCTTCACCTGAATCCGATATCACTTTCTTGGATTTCTTGGATTCTTATGAAGCAATGGA	NC_040289.1_chromosome_11	2269127	2	4.62e-29		24	0.361702	0.117647	0.882353	0.5	0.117647	0.882353	0	0.207612	0.207612	0.207612	23	21.8235	1	0	-	-	0	0	1	-	-	-	-	-	-	-	-	-	-	-	-	-	-	-	-	-	-	-	-	-
100080467|F|0-24:C>T-24:C>T	100080467	TGCAGGCTCCTCTTCACCTGAATCTTATATCACTTTCTTGGATTTCTCGGATTCTTATGAAGCAATGGA	TGCAGGCTCCTCTTCACCTGAATCTTATATCACTTTCTTGGATTTCTCGGATTCTTATGAAGCAATGGA	NC_040289.1_chromosome_11	2269127	2	4.62e-29	24:C>T	24	0.361702	0.117647	0.882353	0.5	0.117647	0.882353	0	0.207612	0.207612	0.207612	23	21.8235	1	1	-	-	1	1	0	-	-	-	-	-	-	-	-	-	-	-	-	-	-	-	-	-	-	-	-	-
25356830|F|0--54:T>G	25356830	TGCAGTGGGGCATATGAAGTGTGGCTCTTTCTCCTACTAGTAATTGATCTTATTTATAGCTATGATCCC	TGCAGTGGGGCATATGAAGTGTGGCTCTTTCTCCTACTAGTAATTGATCTTATTTATAGCTATGATCCC	NC_040289.1_chromosome_11	2585887	1	2.15e-27		54	0.361702	0.970588	0.029412	0.5	0.970588	0.029412	0	0.057093	0.057093	0.057093	20.2954	31	1	-	1	-	1	1	1	1	-	1	-	-	1	1	1	-	1	-	1	-	-	1	-	-	1	1	-	1
25356830|F|0-54:T>G-54:T>G	25356830	TGCAGTGGGGCATATGAAGTGTGGCTCTTTCTCCTACTAGTAATTGATCTTATTGATAGCTATGATCCC	TGCAGTGGGGCATATGAAGTGTGGCTCTTTCTCCTACTAGTAATTGATCTTATTGATAGCTATGATCCC	NC_040289.1_chromosome_11	2585887	1	2.15e-27	54:T>G	54	0.361702	0.970588	0.029412	0.5	0.970588	0.029412	0	0.057093	0.057093	0.057093	20.2954	31	1	-	0	-	0	0	0	0	-	0	-	-	0	0	0	-	0	-	0	-	-	0	-	-	0	0	-	0
14084312|F|0--43:T>A	14084312	TGCAGAAATCATCACATTGGTTAACAATGTTCATAACTTTTTCTAGGATAGTGTTTTTTACAGATCGGA	TGCAGAAATCATCACATTGGTTAACAATGTTCATAACTTTTTCTAGGATAGTGTTTTTTAC	NC_040289.1_chromosome_11	39548493	1	8.47e-21		43	0.361702	0.617647	0.382353	0.5	0.617647	0.382353	0	0.472318	0.472318	0.472318	4.85714	4.23077	1	-	-	-	-	-	-	0	0	-	-	1	-	-	-	-	-	-	0	-	-	0	0	-	0	0	0	-
14084312|F|0-43:T>A-43:T>A	14084312	TGCAGAAATCATCATATTGGTTAACAATGTTCATAACTTTTTCAAGGATAGTGTTTTTTACAGATCGGA	TGCAGAAATCATCATATTGGTTAACAATGTTCATAACTTTTTCAAGGATAGTGTTTTTTAC	NC_040289.1_chromosome_11	39548493	1	8.47e-21	43:T>A	43	0.361702	0.617647	0.382353	0.5	0.617647	0.382353	0	0.472318	0.472318	0.472318	4.85714	4.23077	1	-	-	-	-	-	-	1	1	-	-	0	-	-	-	-	-	-	1	-	-	1	1	-	1	1	1	-
14078780|F|0--13:A>G	14078780	TGCAGAAGGCCAGAGACTTGAAGCAATTTTGAATTTATTTTCTTCTTCTATTACAGATCGGAAGAGCGG	TGCAGAAGGCCAGAGACTTGAAGCAATTTTGAATTTATTTTCTTCTTCTATTAC		0	0	999		13	0.361702	0.294118	0.705882	0.5	0.294118	0.705882	0	0.415225	0.415225	0.415225	17.8333	27.3333	1	0	-	0	0	-	1	-	-	-	-	-	-	-	-	-	1	-	-	-	-	1	-	-	0	0	-	-
14078780|F|0-13:A>G-13:A>G	14078780	TGCAGAAGGCCAGGGACTTGAAGCAATTTTGAATTTATTTTCTTCTTCTATTACAGATCGGAAGAGCGG	TGCAGAAGGCCAGGGACTTGAAGCAATTTTGAATTTATTTTCTTCTTCTATTAC		0	0	999	13:A>G	13	0.361702	0.294118	0.705882	0.5	0.294118	0.705882	0	0.415225	0.415225	0.415225	17.8333	27.3333	1	1	-	1	1	-	0	-	-	-	-	-	-	-	-	-	0	-	-	-	-	0	-	-	1	1	-	-
35154126|F|0--10:T>C	35154126	TGCAGATACATACCACGGTCGAATCGCGAATTAGAAAAGATAAATATAAATATTTGTTTGTATATAAGT	TGCAGATACATACCACGGTCGAATCGCGAATTAGAAAAGATAAATATAAATATTTGTTTGTATATAAGT		0	0	999		10	0.361702	0.264706	0.735294	0.5	0.264706	0.735294	0	0.389273	0.389273	0.389273	6.41667	6	1	0	1	-	-	-	-	-	1	-	1	-	-	-	-	-	-	-	-	-	-	-	-	-	-	1	-	-
35154126|F|0-10:T>C-10:T>C	35154126	TGCAGATACACACCACGGTCGAATCGCGAATTAGAAAAGATAAATATAAATATTTGTTTGTATATAATT	TGCAGATACACACCACGGTCGAATCGCGAATTAGAAAAGATAAATATAAATATTTGTTTGTATATAATT		0	0	999	10:T>C	10	0.361702	0.264706	0.735294	0.5	0.264706	0.735294	0	0.389273	0.389273	0.389273	6.41667	6	1	1	0	-	-	-	-	-	0	-	0	-	-	-	-	-	-	-	-	-	-	-	-	-	-	0	-	-
14085072|F|0--48:G>A	14085072	TGCAGGTATTTCAACAACTACATTAGCTAAGCTGAGAAAAACATAGAAGAAGGATTTTTCATGATATAC	TGCAGGTATTTCAACAACTACATTAGCTAAGCTGAGAAAAACATAGAAGAAGGATTTTTCATGATATAC		0	0	999		48	0.361702	0.911765	0.088235	0.5	0.911765	0.088235	0	0.1609	0.1609	0.1609	14.5714	13.25	1	-	-	1	1	1	1	1	1	1	-	-	1	-	-	-	1	1	-	-	0	-	-	-	-	-	1	-
14085072|F|0-48:G>A-48:G>A	14085072	TGCAGGTATTTCAACAACTGCATTAGCTAAGCTGAGAAAAACACACAAAAAGGATTTTTCATGATATAC	TGCAGGTATTTCAACAACTGCATTAGCTAAGCTGAGAAAAACACACAAAAAGGATTTTTCATGATATAC		0	0	999	48:G>A	48	0.361702	0.911765	0.088235	0.5	0.911765	0.088235	0	0.1609	0.1609	0.1609	14.5714	13.25	1	-	-	0	0	0	0	0	0	0	-	-	0	-	-	-	0	0	-	-	1	-	-	-	-	-	0	-
25364032|F|0--59:G>A	25364032	TGCAGTCTCCTCGTGAAGGATAGTGGTGAGCCGAGCAGAAGATAGGGCAGAATCGAGATGAGAAACAAA	TGCAGTCTCCTCGTGAAGGATAGTGGTGAGCCGAGCAGAAGATAGGGCAGAATCGAGATGAGAAACAAA		0	0	999		59	0.361702	0.088235	0.911765	0.5	0.088235	0.911765	0	0.1609	0.1609	0.1609	6.4	6.58824	1	0	-	-	-	-	-	-	1	-	-	-	-	-	0	-	-	-	-	-	-	-	-	-	-	-	-	-
25364032|F|0-59:G>A-59:G>A	25364032	TGCAGTCTCCTCGTGAAGGATAGTGGTGAGCCGAGCAGAAGATAGGGCAGAATCGAGATAAGAAACAAA	TGCAGTCTCCTCGTGAAGGATAGTGGTGAGCCGAGCAGAAGATAGGGCAGAATCGAGATAAGAAACAAA		0	0	999	59:G>A	59	0.361702	0.088235	0.911765	0.5	0.088235	0.911765	0	0.1609	0.1609	0.1609	6.4	6.58824	1	1	-	-	-	-	-	-	0	-	-	-	-	-	1	-	-	-	-	-	-	-	-	-	-	-	-	-
14080929|F|0--23:A>G	14080929	TGCAGGTGTTATATAGAGATGAAATTACAGATCGGAAGAGCGGTTCAGCAGGAATGCCGAGACCGATCT	TGCAGGTGTTATATAGAGATGAAATTAC		0	0	999		23	0.361702	0.058824	0.941176	0.5	0.058824	0.941176	0	0.110727	0.110727	0.110727	4.5	5.13889	1	-	0	-	-	1	-	-	-	-	0	-	-	0	-	0	-	-	-	0	0	-	-	0	-	-	-	-
14080929|F|0-23:A>G-23:A>G	14080929	TGCAGGTGTTATATAGAGATGAAGTTACAGATCGGAAGAGCGGTTCAGCAGGAATGCCGAGACCGATCT	TGCAGGTGTTATATAGAGATGAAGTTAC		0	0	999	23:A>G	23	0.361702	0.058824	0.941176	0.5	0.058824	0.941176	0	0.110727	0.110727	0.110727	4.5	5.13889	1	-	1	-	-	0	-	-	-	-	1	-	-	1	-	1	-	-	-	1	1	-	-	1	-	-	-	-
14086321|F|0--9:T>G	14086321	TGCAGAAGTTGGCTGTGATGGTTTACAGATCGGAAGAGCGGTTCAGCAGGAATGCCGAGACCGATCTCG	TGCAGAAGTTGGCTGTGATGGTTTAC		0	0	999		9	0.361702	0.941176	0.058824	0.5	0.941176	0.058824	0	0.110727	0.110727	0.110727	12.641	13.25	1	1	1	1	-	-	-	1	-	-	1	-	1	1	-	-	-	1	1	1	1	-	1	-	1	1	1	-
14086321|F|0-9:T>G-9:T>G	14086321	TGCAGAAGTGGGCAGTGATGGTTTACAGATCGGAAGAGCGGTTCAGCAGGAATGCCGAGACCGATCTCG	TGCAGAAGTGGGCAGTGATGGTTTAC		0	0	999	9:T>G	9	0.361702	0.941176	0.058824	0.5	0.941176	0.058824	0	0.110727	0.110727	0.110727	12.641	13.25	1	0	0	0	-	-	-	0	-	-	0	-	0	0	-	-	-	0	0	0	0	-	0	-	0	0	0	-
14087558|F|0--6:G>A	14087558	TGCAGCGCAACTAGTAACATCTTCTGGTTCGCCAGGGAGTTACAGATCGGAAGAGCGGTTCAGCAGGAA	TGCAGCGCAACTAGTAACATCTTCTGGTTCGCCAGGGAGTTAC		0	0	999		6	0.361702	0.941176	0.058824	0.5	0.941176	0.058824	0	0.110727	0.110727	0.110727	4.68293	5	1	-	1	1	1	1	1	-	1	-	-	-	-	1	1	-	1	1	1	-	-	-	-	-	1	1	1	1
14087558|F|0-6:G>A-6:G>A	14087558	TGCAGCACAACTGGTAGCATCTTTTGGTTCGCCAGGGTGTTACAGATCGGAAGAGCGGTTCAGCAGGAA	TGCAGCACAACTGGTAGCATCTTTTGGTTCGCCAGGGTGTTAC		0	0	999	6:G>A	6	0.361702	0.941176	0.058824	0.5	0.941176	0.058824	0	0.110727	0.110727	0.110727	4.68293	5	1	-	0	0	0	0	0	-	0	-	-	-	-	0	0	-	0	0	0	-	-	-	-	-	0	0	0	0
25363338|F|0--31:A>G	25363338	TGCAGCAAAGACAACATCTCAAACCACCGCCAAACAAGGGTGGATCTTTCATGGTCCGACAGAGAAAAC	TGCAGCAAAGACAACATCTCAAACCACCGCCAAACAAGGGTGGATCTTTCATGGTCCGACAGAGAAAAC		0	0	999		31	0.361702	0.941176	0.058824	0.5	0.941176	0.058824	0	0.110727	0.110727	0.110727	23.8333	21.5	1	-	-	-	1	1	1	1	-	1	-	1	1	1	1	1	1	1	1	1	1	1	1	-	-	0	1	-
25363338|F|0-31:A>G-31:A>G	25363338	TGCAGCAAAGACAACATCTCAAACCACCGCCGACCAAGGGTGGATCTTTCATGGTCCGACAAAGAAAAC	TGCAGCAAAGACAACATCTCAAACCACCGCCGACCAAGGGTGGATCTTTCATGGTCCGACAAAGAAAAC		0	0	999	31:A>G	31	0.361702	0.941176	0.058824	0.5	0.941176	0.058824	0	0.110727	0.110727	0.110727	23.8333	21.5	1	-	-	-	0	0	0	0	-	0	-	0	0	0	0	0	0	0	0	0	0	0	0	-	-	1	0	-
100074468|F|0--5:G>T	100074468	TGCAGGTTTGGCAACCCTTACAGATCGGAAGAGCGGTTCAGCAGGAATGCCGAGACCGATCTCGTATGC	TGCAGGTTTGGCAACCCTTAC		0	0	999		5	0.361702	0.029412	0.970588	0.5	0.029412	0.970588	0	0.057093	0.057093	0.057093	5	4.34211	1	-	-	0	0	0	-	0	-	0	0	0	-	0	0	-	-	-	0	0	0	-	-	-	-	-	-	-
100074468|F|0-5:G>T-5:G>T	100074468	TGCAGTTTTGGCACCACTTACAGATCGGAAGAGCGGTTCAGCAGGAATGCCGAGACCGATCTCGTATGC	TGCAGTTTTGGCACCACTTAC		0	0	999	5:G>T	5	0.361702	0.029412	0.970588	0.5	0.029412	0.970588	0	0.057093	0.057093	0.057093	5	4.34211	1	-	-	1	1	1	-	1	-	1	1	1	-	1	1	-	-	-	1	1	1	-	-	-	-	-	-	-
100074469|F|0--6:A>T	100074469	TGCAGGATTGTCACCACTTACAGATCGGAAGAGCGGTTCAGCAGGAATGCCGAGACCGATCTCGTATGC	TGCAGGATTGTCACCACTTAC		0	0	999		6	0.361702	0.029412	0.970588	0.5	0.029412	0.970588	0	0.057093	0.057093	0.057093	5	4.34211	1	-	-	0	0	0	-	0	-	0	0	0	-	0	0	-	-	-	0	0	0	-	-	-	-	-	-	-
100074469|F|0-6:A>T-6:A>T	100074469	TGCAGTTTTGGCACCACTTACAGATCGGAAGAGCGGTTCAGCAGGAATGCCGAGACCGATCTCGTATGC	TGCAGTTTTGGCACCACTTAC		0	0	999	6:A>T	6	0.361702	0.029412	0.970588	0.5	0.029412	0.970588	0	0.057093	0.057093	0.057093	5	4.34211	1	-	-	1	1	1	-	1	-	1	1	1	-	1	1	-	-	-	1	1	1	-	-	-	-	-	-	-
14068556|F|0--15:G>A	14068556	TGCAGGAAATAAAAGGAGCAAATTGCCGTTTACAGATCGGAAGAGCGGTTCAGCAGGAATGCCGAGACC	TGCAGGAAATAAAAGGAGCAAATTGCCGTTTAC		0	0	999		15	0.361702	0.970588	0.029412	0.5	0.970588	0.029412	0	0.057093	0.057093	0.057093	23.0833	13	1	1	-	-	-	-	-	-	-	-	1	-	-	-	-	-	-	-	-	-	-	-	-	-	-	-	-	-
14068556|F|0-15:G>A-15:G>A	14068556	TGCAGGAAATAAAAGATTCAAATTGCCGTTTACAGATCGGAAGAGCGGTTCAGCAGGAATGCCGAGACC	TGCAGGAAATAAAAGATTCAAATTGCCGTTTAC		0	0	999	15:G>A	15	0.361702	0.970588	0.029412	0.5	0.970588	0.029412	0	0.057093	0.057093	0.057093	23.0833	13	1	0	-	-	-	-	-	-	-	-	0	-	-	-	-	-	-	-	-	-	-	-	-	-	-	-	-	-
28201698|F|0--59:T>C	28201698	TGCAGAATAATCTCTAACTGCTCGTTTCAGCTATGATACATGAAATATCGAATGCACTCTAGTTGTCTT	TGCAGAATAATCTCTAACTGCTCGTTTCAGCTATGATACATGAAATATCGAATGCACTCTAGTTGTCTT	NC_040280.1_chromosome_2	3517969	1	2.15e-27		59	0.37234	0.028571	0.971429	0.5	0.028571	0.971429	0	0.05551	0.05551	0.05551	7	6.08333	1	0	-	-	-	-	-	-	-	-	-	-	-	-	-	-	-	-	-	-	-	-	-	-	-	-	-	-
28201698|F|0-59:T>C-59:T>C	28201698	TGCAGAATAATCTCTAACTGCTCGTTTCAGCTATGATACATGAAATATCGAATGCACTCCAGTTGTCTT	TGCAGAATAATCTCTAACTGCTCGTTTCAGCTATGATACATGAAATATCGAATGCACTCCAGTTGTCTT	NC_040280.1_chromosome_2	3517969	1	2.15e-27	59:T>C	59	0.37234	0.028571	0.971429	0.5	0.028571	0.971429	0	0.05551	0.05551	0.05551	7	6.08333	1	1	-	-	-	-	-	-	-	-	-	-	-	-	-	-	-	-	-	-	-	-	-	-	-	-	-	-
14078273|F|0--29:G>T	14078273	TGCAGCTAGCTCAGTGGTCCAAAAGTAACGTTCTTTATATCAAAAGAAAGCTGTGAGTCTAGTTTCCAA	TGCAGCTAGCTCAGTGGTCCAAAAGTAACGTTCTTTATATCAAAAGAAAGCTGTGAGTCTAGTTTCCAA	NC_040280.1_chromosome_2	8551654	43	2.15e-27		29	0.37234	0.971429	0.028571	0.5	0.971429	0.028571	0	0.05551	0.05551	0.05551	24.6735	36	1	-	1	1	1	1	1	-	-	1	-	1	1	1	1	-	1	1	1	-	1	1	1	-	-	1	1	1
14078273|F|0-29:G>T-29:G>T	14078273	TGCAGCTAGCTTAGTGGTCCAAAAGTAACTTTCTTTATATCAAACGAAAGCTCTGAGTCTAGTTTCCAA	TGCAGCTAGCTTAGTGGTCCAAAAGTAACTTTCTTTATATCAAACGAAAGCTCTGAGTCTAGTTTCCAA	NC_040280.1_chromosome_2	8551654	43	2.15e-27	29:G>T	29	0.37234	0.971429	0.028571	0.5	0.971429	0.028571	0	0.05551	0.05551	0.05551	24.6735	36	1	-	0	0	0	0	0	-	-	0	-	0	0	0	0	-	0	0	0	-	0	0	0	-	-	0	0	0
14087732|F|0--15:A>T	14087732	TGCAGATTCAGTGGGACAAAGTTCTCAGTCATTGAAGCAAGTGATACTGTGGTGGAGGTTTCCTTTCTA	TGCAGATTCAGTGGGACAAAGTTCTCAGTCATTGAAGCAAGTGATACTGTGGTGGAGGTTTCCTTTCTA	NC_040280.1_chromosome_2	24231218	2	4.62e-29		15	0.37234	0.971429	0.028571	0.5	0.971429	0.028571	0	0.05551	0.05551	0.05551	12	4	1	-	-	-	-	1	-	-	-	-	1	-	-	-	1	-	-	-	-	-	-	1	0	-	-	-	1	-
14087732|F|0-15:A>T-15:A>T	14087732	TGCAGAATCCATGGGTCAAAGTTCTCAGTTATTGAAGCAAGTGATACTGTGGTGGAGATTTCCTTTTTA	TGCAGAATCCATGGGTCAAAGTTCTCAGTTATTGAAGCAAGTGATACTGTGGTGGAGATTTCCTTTTTA	NC_040280.1_chromosome_2	24231218	2	4.62e-29	15:A>T	15	0.37234	0.971429	0.028571	0.5	0.971429	0.028571	0	0.05551	0.05551	0.05551	12	4	1	-	-	-	-	0	-	-	-	-	0	-	-	-	0	-	-	-	-	-	-	0	1	-	-	-	0	-
25360544|F|0--12:T>C	25360544	TGCAGATCTTGTTCAAATGAGTGAAAGGGTTACAGATCGGAAGAGCGGTTCAGCAGGAATGCCGAGACC	TGCAGATCTTGTTCAAATGAGTGAAAGGGTTAC	NC_040280.1_chromosome_2	26750285	1	5.02e-08		12	0.37234	0.971429	0.028571	0.5	0.971429	0.028571	0	0.05551	0.05551	0.05551	42.5135	35.5	1	1	-	-	-	-	-	1	-	-	-	-	-	-	-	-	-	-	-	-	-	-	-	-	-	-	-	-
25360544|F|0-12:T>C-12:T>C	25360544	TGCAGATCTTGTCCAGATGAGTGAAAGGGTTACAGATCGGAAGAGCGGTTCAGCAGGAATGCCGAGACC	TGCAGATCTTGTCCAGATGAGTGAAAGGGTTAC	NC_040280.1_chromosome_2	26750285	1	5.02e-08	12:T>C	12	0.37234	0.971429	0.028571	0.5	0.971429	0.028571	0	0.05551	0.05551	0.05551	42.5135	35.5	1	0	-	-	-	-	-	0	-	-	-	-	-	-	-	-	-	-	-	-	-	-	-	-	-	-	-	-
42215041|F|0--40:C>T	42215041	TGCAGGTAAAATTTCTGATCTGGAGAAAAAGCATAACTGTCGCTTCAAATAAAGGTTTCTTTGTGTTTT	TGCAGGTAAAATTTCTGATCTGGAGAAAAAGCATAACTGTCGCTTCAAATAAAGGTTTCTTTGTGTTTT	NC_040280.1_chromosome_2	27126018	1	3.6e-25		40	0.37234	0.942857	0.057143	0.5	0.942857	0.057143	0	0.107755	0.107755	0.107755	6.86486	8	1	1	-	-	-	-	-	1	-	1	-	-	-	-	-	0	-	-	-	-	-	-	-	-	-	-	-	-
42215041|F|0-40:C>T-40:C>T	42215041	TGCAGGTAAAATTTCTGATCTGGAGAAAAAGCATAACTGTTCCTTCAAATAAAGATTTCTCTGTGTTTT	TGCAGGTAAAATTTCTGATCTGGAGAAAAAGCATAACTGTTCCTTCAAATAAAGATTTCTCTGTGTTTT	NC_040280.1_chromosome_2	27126018	1	3.6e-25	40:C>T	40	0.37234	0.942857	0.057143	0.5	0.942857	0.057143	0	0.107755	0.107755	0.107755	6.86486	8	1	0	-	-	-	-	-	0	-	0	-	-	-	-	-	1	-	-	-	-	-	-	-	-	-	-	-	-
25360571|F|0--5:G>C	25360571	TGCAGGGACGGGATGATCCAGAGATTGAAGACCTTACAGATCGGAAGAGCGGTTCAGCAGGAATGCCGA	TGCAGGGACGGGATGATCCAGAGATTGAAGACCTTAC	NC_040280.1_chromosome_2	27538944	1	4.2e-10		5	0.37234	0.942857	0.057143	0.5	0.942857	0.057143	0	0.107755	0.107755	0.107755	38.7317	23.75	1	1	-	1	-	-	-	1	1	-	1	-	-	-	1	-	-	-	-	1	-	-	-	1	1	1	1	-
25360571|F|0-5:G>C-5:G>C	25360571	TGCAGCGACGGGTTGATCCAGAGATTGAAGACCTTACAGATCGGAAGAGCGGTTCAGCAGGAATGCCGA	TGCAGCGACGGGTTGATCCAGAGATTGAAGACCTTAC	NC_040280.1_chromosome_2	27538944	1	4.2e-10	5:G>C	5	0.37234	0.942857	0.057143	0.5	0.942857	0.057143	0	0.107755	0.107755	0.107755	38.7317	23.75	1	0	-	0	-	-	-	0	0	-	0	-	-	-	0	-	-	-	-	0	-	-	-	0	0	0	0	-
14084681|F|0--29:T>C	14084681	TGCAGAAGTTGCATTGATTGACATGTAGTTGGCCCTTCGTTTTGGTCCTAACTCATCTTATTAGGGTGA	TGCAGAAGTTGCATTGATTGACATGTAGTTGGCCCTTCGTTTTGGTCCTAACTCATCTTATTAGGGTGA	NC_040281.1_chromosome_3	15299508	1	4.62e-29		29	0.37234	0.171429	0.828571	0.5	0.171429	0.828571	0	0.284082	0.284082	0.284082	12.2857	6.05882	1	0	0	-	-	-	-	-	-	0	1	-	-	0	0	-	0	-	0	-	0	0	0	-	0	-	0	-
14084681|F|0-29:T>C-29:T>C	14084681	TGCAGAAGTTGCATTGATCGACATGTAGTCGGCCCTTCGTTTTGGTCCTAACTCATCTTATTAGGGTAA	TGCAGAAGTTGCATTGATCGACATGTAGTCGGCCCTTCGTTTTGGTCCTAACTCATCTTATTAGGGTAA	NC_040281.1_chromosome_3	15299508	1	4.62e-29	29:T>C	29	0.37234	0.171429	0.828571	0.5	0.171429	0.828571	0	0.284082	0.284082	0.284082	12.2857	6.05882	1	1	1	-	-	-	-	-	-	1	0	-	-	1	1	-	1	-	1	-	1	1	1	-	1	-	1	-
14083110|F|0--22:C>T	14083110	TGCAGTTTCATTTCTTTGGTGCCTGTGTTGCATTAGCATGGATTGTACCTAGTGCTATAAACAAAATCC	TGCAGTTTCATTTCTTTGGTGCCTGTGTTGCATTAGCATGGATTGTACCTAGTGCTATAAACAAAATCC	NC_040281.1_chromosome_3	59586069	3	4.62e-29		22	0.37234	0.885714	0.114286	0.5	0.885714	0.114286	0	0.202449	0.202449	0.202449	11.7174	11.6	1	-	1	1	1	1	1	1	-	1	0	1	-	1	1	1	1	1	-	1	1	-	1	0	-	1	1	1
14083110|F|0-22:C>T-22:C>T	14083110	TGCAGTTTCATTTCTTTGGTGCTTGTGTTGCATTAGCGTGGATTGTACCTAGTGCTATAAACAAAATCC	TGCAGTTTCATTTCTTTGGTGCTTGTGTTGCATTAGCGTGGATTGTACCTAGTGCTATAAACAAAATCC	NC_040281.1_chromosome_3	59586069	3	4.62e-29	22:C>T	22	0.37234	0.885714	0.114286	0.5	0.885714	0.114286	0	0.202449	0.202449	0.202449	11.7174	11.6	1	-	0	0	0	0	0	0	-	0	1	0	-	0	0	0	0	0	-	0	0	-	0	1	-	0	0	0
25362997|F|0--7:G>A	25362997	TGCAGAAGTGGTGGCCGAAAAGCTGACAGAATTGGGGTCGAAGATCACCGATGAAGAAAAGAAAAATTA	TGCAGAAGTGGTGGCCGAAAAGCTGACAGAATTGGGGTCGAAGATCACCGATGAAGAAAAGAAAAATTA	NC_040282.1_chromosome_4	3815783	3	2.16e-22		7	0.37234	0.828571	0.171429	0.5	0.828571	0.171429	0	0.284082	0.284082	0.284082	25.3226	22.875	1	1	-	0	-	-	0	-	-	-	-	-	-	-	-	-	-	-	-	-	-	-	-	-	-	0	-	-
25362997|F|0-7:G>A-7:G>A	25362997	TGCAGAAATGGTGGCCGAAAAGCTGTCAGAATTGGGGTCGAAGATCACCGATGAAGAAAAGAAAAATTA	TGCAGAAATGGTGGCCGAAAAGCTGTCAGAATTGGGGTCGAAGATCACCGATGAAGAAAAGAAAAATTA	NC_040282.1_chromosome_4	3815783	3	2.16e-22	7:G>A	7	0.37234	0.828571	0.171429	0.5	0.828571	0.171429	0	0.284082	0.284082	0.284082	25.3226	22.875	1	0	-	1	-	-	1	-	-	-	-	-	-	-	-	-	-	-	-	-	-	-	-	-	-	1	-	-
35153735|F|0--11:A>T	35153735	TGCAGTAAGAAATTCTAGAGATAAGAAAAAAGAATTACATGATTATTTCTGAGATGCAGAAACTGCTTC	TGCAGTAAGAAATTCTAGAGATAAGAAAAAAGAATTACATGATTATTTCTGAGATGCAGAAACTGCTTC	NC_040282.1_chromosome_4	8529219	1	4.65e-24		11	0.37234	0.285714	0.714286	0.5	0.285714	0.714286	0	0.408163	0.408163	0.408163	5.78571	6	1	-	-	0	0	0	0	-	1	0	-	1	1	-	-	1	0	0	0	-	-	0	-	-	-	0	1	0
35153735|F|0-11:A>T-11:A>T	35153735	TGCAGTAAGAATTTCTAGAGATAAGAAAAAAGAATTACATGATTATTTCTGAGATGCAGAAACTGCTTC	TGCAGTAAGAATTTCTAGAGATAAGAAAAAAGAATTACATGATTATTTCTGAGATGCAGAAACTGCTTC	NC_040282.1_chromosome_4	8529219	1	4.65e-24	11:A>T	11	0.37234	0.285714	0.714286	0.5	0.285714	0.714286	0	0.408163	0.408163	0.408163	5.78571	6	1	-	-	1	1	1	1	-	0	1	-	0	0	-	-	0	1	1	1	-	-	1	-	-	-	1	0	1
35155175|F|0--15:G>A	35155175	TGCAGTGGTAACAATGTCGAAATTGATGGGCTACTTGCTGGCTTGTCCATTGGTGGATATTTATAATGC	TGCAGTGGTAACAATGTCGAAATTGATGGGCTACTTGCTGGCTTGTCCATTGGTGGATATTTATAATGC	NC_040282.1_chromosome_4	13577912	1	1.29e-24		15	0.37234	0.028571	0.971429	0.5	0.028571	0.971429	0	0.05551	0.05551	0.05551	12	10.2391	1	-	-	0	0	0	0	-	0	0	-	-	0	0	-	0	0	0	0	-	-	0	0	-	-	0	-	0
35155175|F|0-15:G>A-15:G>A	35155175	TGCAGTGGTAACAATATCGAAATTGATGGGCTACTTGCTGGCTTGTCCATTGGTGGATATTTATAATGA	TGCAGTGGTAACAATATCGAAATTGATGGGCTACTTGCTGGCTTGTCCATTGGTGGATATTTATAATGA	NC_040282.1_chromosome_4	13577912	1	1.29e-24	15:G>A	15	0.37234	0.028571	0.971429	0.5	0.028571	0.971429	0	0.05551	0.05551	0.05551	12	10.2391	1	-	-	1	1	1	1	-	1	1	-	-	1	1	-	1	1	1	1	-	-	1	1	-	-	1	-	1
35155177|F|0--54:C>G	35155177	TGCAGTGGTAACAATATCGAAATTGATGGGCTACTTGCTGGCTTGTCCATTGGTCGATATTTATAATGC	TGCAGTGGTAACAATATCGAAATTGATGGGCTACTTGCTGGCTTGTCCATTGGTCGATATTTATAATGC	NC_040282.1_chromosome_4	13577912	1	1.29e-24		54	0.37234	0.028571	0.971429	0.5	0.028571	0.971429	0	0.05551	0.05551	0.05551	11	10.2391	1	-	-	0	0	0	0	-	0	0	-	-	0	0	-	0	0	0	0	-	-	0	0	-	-	0	-	0
35155177|F|0-54:C>G-54:C>G	35155177	TGCAGTGGTAACAATATCGAAATTGATGGGCTACTTGCTGGCTTGTCCATTGGTGGATATTTATAATGA	TGCAGTGGTAACAATATCGAAATTGATGGGCTACTTGCTGGCTTGTCCATTGGTGGATATTTATAATGA	NC_040282.1_chromosome_4	13577912	1	1.29e-24	54:C>G	54	0.37234	0.028571	0.971429	0.5	0.028571	0.971429	0	0.05551	0.05551	0.05551	11	10.2391	1	-	-	1	1	1	1	-	1	1	-	-	1	1	-	1	1	1	1	-	-	1	1	-	-	1	-	1
14087295|F|0--23:G>T	14087295	TGCAGCCTGAATGTGAGGGTGCGGTTGTGATGTGTGTAAGAAAAAGTGGCATTGGGAAAGAGACTGAAG	TGCAGCCTGAATGTGAGGGTGCGGTTGTGATGTGTGTAAGAAAAAGTGGCATTGGGAAAGAGACTGAAG	NC_040282.1_chromosome_4	21515389	13	2.15e-27		23	0.37234	0.771429	0.228571	0.5	0.771429	0.228571	0	0.352653	0.352653	0.352653	22.9722	22.3846	1	-	0	1	1	1	1	-	-	1	0	-	-	0	-	0	1	1	1	0	-	1	-	-	-	1	-	1
14087295|F|0-23:G>T-23:G>T	14087295	TGCAGCCTGAATGTGAGGGTGCGTTTGTGATGTGTGTAAGAAAAAGTGGCATTGGGAAAGAGAGTGAAG	TGCAGCCTGAATGTGAGGGTGCGTTTGTGATGTGTGTAAGAAAAAGTGGCATTGGGAAAGAGAGTGAAG	NC_040282.1_chromosome_4	21515389	13	2.15e-27	23:G>T	23	0.37234	0.771429	0.228571	0.5	0.771429	0.228571	0	0.352653	0.352653	0.352653	22.9722	22.3846	1	-	1	0	0	0	0	-	-	0	1	-	-	1	-	1	0	0	0	1	-	0	-	-	-	0	-	0
14085060|F|0--35:A>C	14085060	TGCAGGGGATTTTTTATTTCAAATCCCCTCTCTGGAAATCTTTTATATTCAAACAGACACCTCTTTTAC	TGCAGGGGATTTTTTATTTCAAATCCCCTCTCTGGAAATCTTTTATATTCAAACAGACACCTCTTTTAC	NC_040282.1_chromosome_4	41502399	2	4.62e-29		35	0.37234	0.085714	0.914286	0.5	0.085714	0.914286	0	0.156735	0.156735	0.156735	14.3333	7.52632	1	-	-	0	0	-	0	-	-	-	0	-	-	-	-	-	0	-	0	-	-	0	0	-	-	0	0	0
14085060|F|0-35:A>C-35:A>C	14085060	TGCAGGGGATTTTTTATTTCAAATCCCCTCTCTGGCAATCTTTTATATTCAAACAGTCACCTCTTTTAC	TGCAGGGGATTTTTTATTTCAAATCCCCTCTCTGGCAATCTTTTATATTCAAACAGTCACCTCTTTTAC	NC_040282.1_chromosome_4	41502399	2	4.62e-29	35:A>C	35	0.37234	0.085714	0.914286	0.5	0.085714	0.914286	0	0.156735	0.156735	0.156735	14.3333	7.52632	1	-	-	1	1	-	1	-	-	-	1	-	-	-	-	-	1	-	1	-	-	1	1	-	-	1	1	1
25365791|F|0--49:A>T	25365791	TGCAGCAGAAGTTGGAGGTGCTGAAAGAAAACAATGTGGTGCAGGAAAAAACCTCCATTTCAAGATAGA	TGCAGCAGAAGTTGGAGGTGCTGAAAGAAAACAATGTGGTGCAGGAAAAAACCTCCATTTCAAGATAGA	NC_040283.1_chromosome_5	8824554	1	2.15e-27		49	0.37234	0.971429	0.028571	0.5	0.971429	0.028571	0	0.05551	0.05551	0.05551	4.94595	5	1	1	-	-	-	-	-	-	-	-	1	-	-	-	-	-	-	-	-	-	-	-	-	-	-	-	-	-
25365791|F|0-49:A>T-49:A>T	25365791	TGCAGCAGAAGTTGGAGGTGCTGAAAGAAAACAATGTGGTGCAGGAAAATACCTCCATTTCAAGATAGA	TGCAGCAGAAGTTGGAGGTGCTGAAAGAAAACAATGTGGTGCAGGAAAATACCTCCATTTCAAGATAGA	NC_040283.1_chromosome_5	8824554	1	2.15e-27	49:A>T	49	0.37234	0.971429	0.028571	0.5	0.971429	0.028571	0	0.05551	0.05551	0.05551	4.94595	5	1	0	-	-	-	-	-	-	-	-	0	-	-	-	-	-	-	-	-	-	-	-	-	-	-	-	-	-
25352795|F|0--36:T>C	25352795	TGCAGGAAGAAAAAAGGAGTGCCAAAAGAAATGCTCTAACATGTCACCTAGATAACGGGTTACAGATCG	TGCAGGAAGAAAAAAGGAGTGCCAAAAGAAATGCTCTAACATGTCACCTAGATAACGGGTTAC	NC_040283.1_chromosome_5	11108745	1	3.19e-25		36	0.37234	0.971429	0.028571	0.5	0.971429	0.028571	0	0.05551	0.05551	0.05551	28.8889	22	1	1	-	-	-	-	-	-	-	-	-	-	-	-	-	-	-	-	-	-	-	-	-	-	-	-	-	-
25352795|F|0-36:T>C-36:T>C	25352795	TGCAGGAAGAAAAAAGGAGTGCCAAAAGAAATGCTCCAACATGTCACCGAGATAACGGGTTACAGATCG	TGCAGGAAGAAAAAAGGAGTGCCAAAAGAAATGCTCCAACATGTCACCGAGATAACGGGTTAC	NC_040283.1_chromosome_5	11108745	1	3.19e-25	36:T>C	36	0.37234	0.971429	0.028571	0.5	0.971429	0.028571	0	0.05551	0.05551	0.05551	28.8889	22	1	0	-	-	-	-	-	-	-	-	-	-	-	-	-	-	-	-	-	-	-	-	-	-	-	-	-	-
14076889|F|0--27:T>C	14076889	TGCAGTCAGATAAAATCATCATGGAAATCCCATCATCTTCGAGAGACGTGTCTGTGTTGCCATTCTTAG	TGCAGTCAGATAAAATCATCATGGAAATCCCATCATCTTCGAGAGACGTGTCTGTGTTGCCATTCTTAG	NC_040283.1_chromosome_5	46734660	1	2.15e-27		27	0.37234	0.971429	0.028571	0.5	0.971429	0.028571	0	0.05551	0.05551	0.05551	5.93617	5.5	1	-	-	-	1	1	1	1	1	1	-	-	0	1	1	1	1	1	1	-	1	1	1	-	-	-	1	1
14076889|F|0-27:T>C-27:T>C	14076889	TGCAGTCAGATAAAATCATCATGGAAACCCCATCATCTTCGAGAGACGTGTCTGTGTTGCCATTCTTAG	TGCAGTCAGATAAAATCATCATGGAAACCCCATCATCTTCGAGAGACGTGTCTGTGTTGCCATTCTTAG	NC_040283.1_chromosome_5	46734660	1	2.15e-27	27:T>C	27	0.37234	0.971429	0.028571	0.5	0.971429	0.028571	0	0.05551	0.05551	0.05551	5.93617	5.5	1	-	-	-	0	0	0	0	0	0	-	-	1	0	0	0	0	0	0	-	0	0	0	-	-	-	0	0
25366683|F|0--49:G>A	25366683	TGCAGGGGCGCATGGATCACCTTCCCAATCTCTTTTCACTCCATAAACTGACTTGATGCTTGTAATCGC	TGCAGGGGCGCATGGATCACCTTCCCAATCTCTTTTCACTCCATAAACTGACTTGATGCTTGTAATCGC	NC_040283.1_chromosome_5	46779719	6	1.29e-24		49	0.37234	0.971429	0.028571	0.5	0.971429	0.028571	0	0.05551	0.05551	0.05551	28.7083	27.5	1	-	-	-	1	1	1	1	1	1	-	-	1	1	1	1	1	1	1	-	1	1	1	-	-	-	1	-
25366683|F|0-49:G>A-49:G>A	25366683	TGCAGGGGCGCATGGATCACCTTGCCAATCTCTTTTCACTCCATAAACTAACTTGATGCTTGTAATGGC	TGCAGGGGCGCATGGATCACCTTGCCAATCTCTTTTCACTCCATAAACTAACTTGATGCTTGTAATGGC	NC_040283.1_chromosome_5	46779719	6	1.29e-24	49:G>A	49	0.37234	0.971429	0.028571	0.5	0.971429	0.028571	0	0.05551	0.05551	0.05551	28.7083	27.5	1	-	-	-	0	0	0	0	0	0	-	-	0	0	0	0	0	0	0	-	0	0	0	-	-	-	0	-
35155387|F|0--47:G>A	35155387	TGCAGAGGATGGTTCCTCCATCCACCAATATTCCATGTTTTGAGGTTGGAGAGAGCTCCAAAGTTGAAT	TGCAGAGGATGGTTCCTCCATCCACCAATATTCCATGTTTTGAGGTTGGAGAGAGCTCCAAAGTTGAAT	NC_040284.1_chromosome_6	2011369	18	4.62e-29		47	0.37234	0.885714	0.114286	0.5	0.885714	0.114286	0	0.202449	0.202449	0.202449	3.70588	3.5	1	1	-	-	-	-	-	0	-	-	1	-	-	-	1	0	-	-	1	0	0	-	1	1	-	-	-	-
35155387|F|0-47:G>A-47:G>A	35155387	TGCAGATGATGGTTCCTCCATCCACAAATATTCCATGTGTTGAGGTTAGGGAGAGTTCCAAAGTTCAAT	TGCAGATGATGGTTCCTCCATCCACAAATATTCCATGTGTTGAGGTTAGGGAGAGTTCCAAAGTTCAAT	NC_040284.1_chromosome_6	2011369	18	4.62e-29	47:G>A	47	0.37234	0.885714	0.114286	0.5	0.885714	0.114286	0	0.202449	0.202449	0.202449	3.70588	3.5	1	0	-	-	-	-	-	1	-	-	0	-	-	-	0	1	-	-	0	1	1	-	0	0	-	-	-	-
14081076|F|0--29:G>A	14081076	TGCAGAGATCAGAGATCATTTTCATCCACGAAAAAAAAATTACAGATCGGAAGAGCGGTTCAGCAGGAA	TGCAGAGATCAGAGATCATTTTCATCCACGAAAAAAAAATTAC	NC_040284.1_chromosome_6	19081191	1	9.48e-13		29	0.37234	0.457143	0.542857	0.5	0.457143	0.542857	0	0.496327	0.496327	0.496327	57.125	46.6957	1	1	-	-	-	-	-	0	-	-	0	-	-	-	0	-	-	-	-	-	-	-	-	-	-	-	-	-
14081076|F|0-29:G>A-29:G>A	14081076	TGCAGAGATCAGAGATCATTTTCATCCACAAAAAAAAAATTACAGATCGGAAGAGCGGTTCAGCAGGAA	TGCAGAGATCAGAGATCATTTTCATCCACAAAAAAAAAATTAC	NC_040284.1_chromosome_6	19081191	1	9.48e-13	29:G>A	29	0.37234	0.457143	0.542857	0.5	0.457143	0.542857	0	0.496327	0.496327	0.496327	57.125	46.6957	1	0	-	-	-	-	-	1	-	-	1	-	-	-	1	-	-	-	-	-	-	-	-	-	-	-	-	-
35153295|F|0--17:G>A	35153295	TGCAGCCCAAAAGGATGGAACCATAGGAGAAATTATCTTCAAGTATCGTCTACTTGTGAATGGAACACA	TGCAGCCCAAAAGGATGGAACCATAGGAGAAATTATCTTCAAGTATCGTCTACTTGTGAATGGAACACA	NC_040284.1_chromosome_6	19461763	1	4.62e-29		17	0.37234	0.942857	0.057143	0.5	0.942857	0.057143	0	0.107755	0.107755	0.107755	3.94872	18.75	1	-	1	-	-	-	-	-	-	-	1	1	-	-	-	1	-	-	-	-	-	-	-	-	-	-	-	-
35153295|F|0-17:G>A-17:G>A	35153295	TGCAGCCCAAAAGGATGAAACCATGGGAGAAATTATCTTCAAGTATCGTCTACTTGTGAATGGAATACA	TGCAGCCCAAAAGGATGAAACCATGGGAGAAATTATCTTCAAGTATCGTCTACTTGTGAATGGAATACA	NC_040284.1_chromosome_6	19461763	1	4.62e-29	17:G>A	17	0.37234	0.942857	0.057143	0.5	0.942857	0.057143	0	0.107755	0.107755	0.107755	3.94872	18.75	1	-	0	-	-	-	-	-	-	-	0	0	-	-	-	0	-	-	-	-	-	-	-	-	-	-	-	-
100071015|F|0--28:T>A	100071015	TGCAGTAATGAGTCCACTGAAAAATCCATTTTTTTTCAGATTTTCCCATACCCTTTTTTCTGCTGTTGC	TGCAGTAATGAGTCCACTGAAAAATCCATTTTTTTTCAGATTTTCCCATACCCTTTTTTCTGCTGTTGC	NC_040284.1_chromosome_6	19565090	1	1e-25		28	0.37234	0.028571	0.971429	0.5	0.028571	0.971429	0	0.05551	0.05551	0.05551	7	5	1	0	-	-	0	0	-	-	-	0	-	-	-	-	-	0	-	0	-	-	-	-	-	-	-	0	-	0
100071015|F|0-28:T>A-28:T>A	100071015	TGCAGTAATGAGTCCACGGAAAAATCCAATTTTTTTCAGATTTTCCCATACCCTTTTTTCTGTTGTTGC	TGCAGTAATGAGTCCACGGAAAAATCCAATTTTTTTCAGATTTTCCCATACCCTTTTTTCTGTTGTTGC	NC_040284.1_chromosome_6	19565090	1	1e-25	28:T>A	28	0.37234	0.028571	0.971429	0.5	0.028571	0.971429	0	0.05551	0.05551	0.05551	7	5	1	1	-	-	1	1	-	-	-	1	-	-	-	-	-	1	-	1	-	-	-	-	-	-	-	1	-	1
62466459|F|0--29:A>T	62466459	TGCAGTAATGAGTCCACGGAAAAATCCAAATTTTTTCAGATTTTCCCATACCCTTTTTTCTGTTGTTGC	TGCAGTAATGAGTCCACGGAAAAATCCAAATTTTTTCAGATTTTCCCATACCCTTTTTTCTGTTGTTGC	NC_040284.1_chromosome_6	19565090	1	1e-25		29	0.37234	0.028571	0.971429	0.5	0.028571	0.971429	0	0.05551	0.05551	0.05551	13	5	1	0	-	-	0	0	-	-	-	0	-	-	-	-	-	0	-	0	-	-	-	-	-	-	-	0	-	0
62466459|F|0-29:A>T-29:A>T	62466459	TGCAGTAATGAGTCCACGGAAAAATCCAATTTTTTTCAGATTTTCCCATACCCTTTTTTCTGTTGTTGC	TGCAGTAATGAGTCCACGGAAAAATCCAATTTTTTTCAGATTTTCCCATACCCTTTTTTCTGTTGTTGC	NC_040284.1_chromosome_6	19565090	1	1e-25	29:A>T	29	0.37234	0.028571	0.971429	0.5	0.028571	0.971429	0	0.05551	0.05551	0.05551	13	5	1	1	-	-	1	1	-	-	-	1	-	-	-	-	-	1	-	1	-	-	-	-	-	-	-	1	-	1
14075080|F|0--35:G>A	14075080	TGCAGCAGAGGTATTGGTGACCCTGCACAGCTGTTGCACACTGAGTGGAAGTTGATTGCTGATCAATTC	TGCAGCAGAGGTATTGGTGACCCTGCACAGCTGTTGCACACTGAGTGGAAGTTGATTGCTGATCAATTC	NC_040284.1_chromosome_6	32752779	1	1.67e-23		35	0.37234	0.828571	0.171429	0.5	0.828571	0.171429	0	0.284082	0.284082	0.284082	12.5625	11	1	1	0	-	-	-	-	-	0	-	1	-	-	-	-	-	-	-	-	-	-	-	-	-	-	0	-	-
14075080|F|0-35:G>A-35:G>A	14075080	TGCAGCAGAGGTATTGGTGACCCTGCACAGCTGTTACACACCGAGTGGAAGTTGATTGCTGATCAATTC	TGCAGCAGAGGTATTGGTGACCCTGCACAGCTGTTACACACCGAGTGGAAGTTGATTGCTGATCAATTC	NC_040284.1_chromosome_6	32752779	1	1.67e-23	35:G>A	35	0.37234	0.828571	0.171429	0.5	0.828571	0.171429	0	0.284082	0.284082	0.284082	12.5625	11	1	0	1	-	-	-	-	-	1	-	0	-	-	-	-	-	-	-	-	-	-	-	-	-	-	1	-	-
100077077|F|0--13:G>A	100077077	TGCAGCCATATTGGTCTTGTGAAGAAGGTCCCGAATGTATTTGCTTTGAGTGAGGAGAAGGGACTTGTC	TGCAGCCATATTGGTCTTGTGAAGAAGGTCCCGAATGTATTTGCTTTGAGTGAGGAGAAGGGACTTGTC	NC_040285.1_chromosome_7	22387999	3	4.62e-29		13	0.37234	0.657143	0.342857	0.5	0.657143	0.342857	0	0.450612	0.450612	0.450612	13.6786	3.58333	1	-	-	-	-	-	1	-	-	1	0	1	1	1	-	1	-	1	-	1	-	1	0	-	1	-	1	1
100077077|F|0-13:G>A-13:G>A	100077077	TGCAGCCATATTGATCTTGTGAAGAAGGTCCCGAATGTATTTGCTTTGAGTGAGGAGAAGGGACTTGTC	TGCAGCCATATTGATCTTGTGAAGAAGGTCCCGAATGTATTTGCTTTGAGTGAGGAGAAGGGACTTGTC	NC_040285.1_chromosome_7	22387999	3	4.62e-29	13:G>A	13	0.37234	0.657143	0.342857	0.5	0.657143	0.342857	0	0.450612	0.450612	0.450612	13.6786	3.58333	1	-	-	-	-	-	0	-	-	0	1	0	0	0	-	0	-	0	-	0	-	0	1	-	0	-	0	0
28203039|F|0--67:T>A	28203039	TGCAGCCTTGTGAAGCAACTGTGCTCTTTTCCACAATGGAGTTTTGGCCCATGATTTTTGAGCTGTTTT	TGCAGCCTTGTGAAGCAACTGTGCTCTTTTCCACAATGGAGTTTTGGCCCATGATTTTTGAGCTGTTTT	NC_040286.1_chromosome_8	5523958	1	4.62e-29		67	0.37234	0.942857	0.057143	0.5	0.942857	0.057143	0	0.107755	0.107755	0.107755	5.72222	3.5	1	1	0	-	-	-	-	0	-	-	1	-	-	-	-	-	-	-	-	-	-	-	-	-	-	-	-	-
28203039|F|0-67:T>A-67:T>A	28203039	TGCAGCCTTGTGAAGCAACTGTGCTCTTTTCCACAGTGGAGTTTTGGCCCATGATTTTTGAGCTGTTAC	TGCAGCCTTGTGAAGCAACTGTGCTCTTTTCCACAGTGGAGTTTTGGCCCATGATTTTTGAGCTGTTAC	NC_040286.1_chromosome_8	5523958	1	4.62e-29	67:T>A	67	0.37234	0.942857	0.057143	0.5	0.942857	0.057143	0	0.107755	0.107755	0.107755	5.72222	3.5	1	0	1	-	-	-	-	1	-	-	0	-	-	-	-	-	-	-	-	-	-	-	-	-	-	-	-	-
14085121|F|0--66:G>A	14085121	TGCAGTAGTACCCATCCACACTTGAACCCAAAGTACAGACGCGACCCAAATCAATGAGATTTTTTTGAT	TGCAGTAGTACCCATCCACACTTGAACCCAAAGTACAGACGCGACCCAAATCAATGAGATTTTTTTGAT	NC_040287.1_chromosome_9	5624014	1	2.15e-27		66	0.37234	0.971429	0.028571	0.5	0.971429	0.028571	0	0.05551	0.05551	0.05551	11.1905	4	1	-	-	1	1	1	1	-	-	1	-	-	-	1	-	-	1	1	-	-	-	1	-	1	-	1	1	-
14085121|F|0-66:G>A-66:G>A	14085121	TGCAGTAGTACCCATCCACACTTGAACCCAAAGTACACACGCGACCCAAATCAATGAGATTTTTTTACA	TGCAGTAGTACCCATCCACACTTGAACCCAAAGTACACACGCGACCCAAATCAATGAGATTTTTTTACA	NC_040287.1_chromosome_9	5624014	1	2.15e-27	66:G>A	66	0.37234	0.971429	0.028571	0.5	0.971429	0.028571	0	0.05551	0.05551	0.05551	11.1905	4	1	-	-	0	0	0	0	-	-	0	-	-	-	0	-	-	0	0	-	-	-	0	-	0	-	0	0	-
[truncated: 37,750 more rows]
[truncated: 67 more columns]
