# Supplementary material for: Genetic Diversity and Population Structure of Cowpea (Vigna unguiculata (L.) Walp.) Landraces from Portugal and Mozambique
Source: Plants (Basel). 2023 Feb 13;12(4):846. doi: 10.3390/plants12040846 (PMC9963184; doi:10.3390/plants12040846)
Supplement: Supplementary file 1 [file plants-12-00846-s001.zip › Table S6 - Genetic dissimilarity estimated throught SSR markers.xlsx]

## Sheet: Sheet1
Table S6. Genetic dissimilarity estimated throught SSR markers
Authors:
Joana B Guimarães et al
Correspondence:
catia.soares@iniav.pt
	BIE	LUANDA	MALAGEESCURO	MALANGECLARO	MALANGEPINTAS	CABOVERDECHICOTE	CVPRETO	CVVERMELHO	BGE040000	AUA2	A10	A100	A101	A102	A106	A108	A113	A14	A16	A17	A1	A24	A30	A33	A35	A36	A37	A39	A40	A44	A46	A49	A52	A56	A57	A5	A62	A70	A71	A72	A74	A75	A76	A77	A78	A79	A80	A84	A86
BIE
LUANDA	0.75
MALAGEESCURO	0.708333	0.541667
MALANGECLARO	0.458333	0.75	0.666667
MALANGEPINTAS	0.666667	0.875	0.625	0.708333
CABOVERDECHICOTE	0.625	0.791667	0.75	0.708333	0.75
CVPRETO	0.916667	1	0.958333	1	1	0.916667
CVVERMELHO	0.916667	0.916667	0.958333	1	1	1	0.625
BGE040000	0.833333	0.75	0.833333	0.75	0.791667	0.75	0.916667	0.916667
AUA2	0.791667	0.625	0.833333	0.875	0.791667	0.875	0.916667	0.916667	0.75
A10	0.791667	0.75	0.666667	0.791667	0.791667	0.625	1	1	0.791667	0.833333
A100	0.75	0.666667	0.666667	0.791667	0.833333	0.666667	1	0.916667	0.833333	0.708333	0.75
A101	0.666667	0.583333	0.541667	0.666667	0.833333	0.625	1	0.916667	0.875	0.708333	0.75	0.375
A102	0.833333	0.666667	0.583333	0.791667	0.75	0.583333	1	0.958333	0.791667	0.833333	0.625	0.541667	0.458333
A106	0.666667	0.916667	0.75	0.416667	0.708333	0.625	1	1	0.791667	0.916667	0.833333	0.833333	0.708333	0.708333
A108	0.791667	0.833333	0.75	0.708333	0.75	0.541667	1	1	0.708333	0.875	0.458333	0.75	0.791667	0.625	0.666667
A113	0.708333	0.583333	0.625	0.791667	0.708333	0.5	0.958333	0.958333	0.708333	0.791667	0.583333	0.625	0.666667	0.375	0.833333	0.625
A14	0.541667	0.791667	0.791667	0.75	0.75	0.875	0.958333	0.916667	0.75	0.625	0.875	0.625	0.625	0.833333	0.791667	0.75	0.833333
A16	0.833333	0.791667	0.708333	0.75	0.708333	0.5	1	1	0.791667	0.833333	0.625	0.708333	0.541667	0.5	0.458333	0.708333	0.583333	0.875
A17	0.791667	0.833333	0.708333	0.708333	0.791667	0.708333	0.958333	0.916667	0.916667	0.833333	0.583333	0.833333	0.791667	0.708333	0.458333	0.708333	0.75	0.875	0.541667
A1	0.458333	0.666667	0.708333	0.583333	0.833333	0.583333	0.916667	0.916667	0.833333	0.708333	0.75	0.666667	0.458333	0.541667	0.666667	0.708333	0.708333	0.708333	0.625	0.666667
A24	0.666667	0.708333	0.666667	0.541667	0.791667	0.583333	1	1	0.666667	0.875	0.708333	0.791667	0.666667	0.666667	0.666667	0.375	0.625	0.791667	0.75	0.791667	0.541667
A30	0.541667	0.666667	0.75	0.625	0.791667	0.625	0.916667	0.916667	0.916667	0.666667	0.666667	0.666667	0.5	0.5	0.666667	0.875	0.625	0.791667	0.541667	0.666667	0.416667	0.791667
A33	0.791667	0.708333	0.625	0.625	0.916667	0.666667	1	1	0.791667	0.791667	0.666667	0.708333	0.583333	0.5	0.583333	0.791667	0.666667	0.75	0.541667	0.5	0.625	0.708333	0.541667
A35	0.625	0.75	0.666667	0.708333	0.708333	0.541667	1	1	0.666667	0.833333	0.5	0.75	0.666667	0.583333	0.625	0.625	0.458333	0.75	0.541667	0.708333	0.666667	0.666667	0.583333	0.75
A36	0.833333	0.666667	0.583333	0.75	0.875	0.666667	0.958333	1	0.833333	0.875	0.708333	0.625	0.5	0.291667	0.791667	0.666667	0.458333	0.791667	0.583333	0.791667	0.583333	0.625	0.583333	0.416667	0.541667
A37	0.625	0.666667	0.75	0.875	0.791667	0.458333	0.916667	0.916667	0.833333	0.625	0.791667	0.375	0.5	0.583333	0.833333	0.791667	0.541667	0.625	0.666667	0.791667	0.541667	0.833333	0.541667	0.75	0.708333	0.666667
A39	0.5	0.875	0.75	0.416667	0.625	0.541667	0.875	0.958333	0.708333	0.833333	0.666667	0.875	0.708333	0.708333	0.5	0.625	0.708333	0.75	0.625	0.625	0.5	0.541667	0.5	0.75	0.583333	0.708333	0.791667
A40	0.75	0.833333	0.708333	0.583333	0.791667	0.708333	1	1	0.791667	0.833333	0.75	0.833333	0.625	0.625	0.333333	0.791667	0.791667	0.791667	0.375	0.416667	0.458333	0.75	0.583333	0.458333	0.583333	0.708333	0.791667	0.625
A44	0.416667	0.666667	0.708333	0.666667	0.708333	0.625	0.916667	0.916667	0.875	0.625	0.666667	0.75	0.666667	0.666667	0.75	0.833333	0.583333	0.75	0.708333	0.666667	0.375	0.791667	0.333333	0.75	0.416667	0.708333	0.541667	0.5	0.666667
A46	0.541667	0.666667	0.583333	0.666667	0.708333	0.541667	0.958333	0.958333	0.833333	0.875	0.708333	0.625	0.583333	0.666667	0.791667	0.791667	0.541667	0.791667	0.583333	0.666667	0.625	0.666667	0.625	0.625	0.541667	0.541667	0.583333	0.583333	0.75	0.625
A49	0.458333	0.75	0.625	0.583333	0.583333	0.625	1	1	0.75	0.875	0.625	0.791667	0.75	0.708333	0.75	0.708333	0.583333	0.833333	0.666667	0.708333	0.541667	0.583333	0.625	0.708333	0.458333	0.708333	0.666667	0.541667	0.666667	0.5	0.416667
A52	0.5	0.75	0.666667	0.541667	0.708333	0.75	0.958333	0.958333	0.875	0.875	0.625	0.833333	0.75	0.708333	0.625	0.791667	0.583333	0.875	0.75	0.5	0.625	0.75	0.625	0.666667	0.583333	0.666667	0.708333	0.541667	0.625	0.5	0.5	0.458333
A56	0.708333	0.666667	0.541667	0.583333	0.875	0.708333	1	1	0.875	0.875	0.625	0.666667	0.458333	0.5	0.666667	0.708333	0.666667	0.791667	0.666667	0.666667	0.458333	0.583333	0.625	0.5	0.625	0.416667	0.75	0.666667	0.583333	0.708333	0.541667	0.666667	0.583333
A57	0.625	0.666667	0.708333	0.708333	0.791667	0.875	1	0.916667	0.833333	0.75	0.666667	0.708333	0.666667	0.666667	0.833333	0.791667	0.666667	0.708333	0.791667	0.75	0.625	0.75	0.583333	0.666667	0.583333	0.625	0.75	0.666667	0.75	0.458333	0.75	0.625	0.583333	0.708333
A5	0.75	0.666667	0.708333	0.833333	0.75	0.583333	1	0.916667	0.791667	0.708333	0.791667	0.416667	0.458333	0.5	0.791667	0.791667	0.625	0.708333	0.625	0.791667	0.583333	0.791667	0.583333	0.666667	0.75	0.583333	0.333333	0.833333	0.75	0.666667	0.666667	0.666667	0.75	0.708333	0.708333
A62	0.791667	0.791667	0.666667	0.583333	0.916667	0.625	1	1	0.875	0.958333	0.75	0.791667	0.625	0.666667	0.625	0.625	0.791667	0.875	0.791667	0.666667	0.625	0.5	0.75	0.541667	0.833333	0.625	0.833333	0.666667	0.708333	0.833333	0.791667	0.791667	0.708333	0.416667	0.791667	0.791667
A70	0.666667	0.791667	0.708333	0.625	0.708333	0.541667	0.958333	1	0.708333	0.875	0.583333	0.791667	0.875	0.708333	0.75	0.583333	0.5	0.791667	0.75	0.875	0.833333	0.625	0.75	0.791667	0.541667	0.75	0.75	0.583333	0.875	0.666667	0.708333	0.583333	0.708333	0.833333	0.708333	0.75	0.75
A71	0.541667	0.666667	0.708333	0.791667	0.791667	0.416667	0.916667	0.916667	0.833333	0.708333	0.708333	0.583333	0.625	0.583333	0.708333	0.833333	0.541667	0.791667	0.5	0.625	0.5	0.833333	0.458333	0.666667	0.625	0.708333	0.375	0.708333	0.666667	0.458333	0.541667	0.625	0.666667	0.708333	0.708333	0.416667	0.875	0.708333
A72	0.375	0.708333	0.708333	0.583333	0.666667	0.625	0.916667	0.916667	0.708333	0.583333	0.708333	0.5	0.583333	0.75	0.708333	0.791667	0.625	0.5	0.75	0.75	0.541667	0.833333	0.541667	0.791667	0.541667	0.791667	0.375	0.583333	0.708333	0.416667	0.625	0.541667	0.583333	0.791667	0.583333	0.458333	0.916667	0.625	0.458333
A74	0.458333	0.708333	0.75	0.666667	0.708333	0.75	1	0.916667	0.833333	0.666667	0.708333	0.666667	0.541667	0.75	0.75	0.833333	0.708333	0.666667	0.75	0.708333	0.416667	0.75	0.458333	0.791667	0.458333	0.791667	0.541667	0.625	0.666667	0.25	0.625	0.458333	0.5	0.708333	0.583333	0.5	0.833333	0.75	0.583333	0.375
A75	0.75	0.916667	0.958333	0.583333	0.791667	0.833333	0.916667	1	0.791667	0.833333	0.875	0.791667	0.791667	0.833333	0.625	0.791667	0.916667	0.708333	0.833333	0.833333	0.75	0.75	0.708333	0.791667	0.708333	0.708333	0.75	0.583333	0.666667	0.791667	0.833333	0.75	0.791667	0.791667	0.791667	0.75	0.791667	0.75	0.916667	0.625	0.666667
A76	0.416667	0.666667	0.75	0.666667	0.75	0.5	0.916667	0.916667	0.791667	0.666667	0.666667	0.625	0.708333	0.666667	0.708333	0.791667	0.541667	0.708333	0.666667	0.708333	0.416667	0.791667	0.375	0.666667	0.458333	0.708333	0.416667	0.625	0.708333	0.208333	0.583333	0.5	0.541667	0.75	0.541667	0.5	0.875	0.583333	0.333333	0.291667	0.333333	0.75
A77	0.375	0.666667	0.75	0.666667	0.708333	0.666667	0.916667	0.916667	0.833333	0.583333	0.708333	0.666667	0.541667	0.75	0.791667	0.833333	0.666667	0.625	0.75	0.708333	0.333333	0.75	0.458333	0.791667	0.541667	0.791667	0.458333	0.541667	0.666667	0.25	0.625	0.458333	0.5	0.708333	0.583333	0.583333	0.833333	0.708333	0.5	0.291667	0.166667	0.666667	0.333333
A78	0.541667	0.75	0.75	0.708333	0.708333	0.708333	1	0.916667	0.75	0.666667	0.708333	0.583333	0.666667	0.75	0.708333	0.791667	0.666667	0.666667	0.75	0.75	0.541667	0.791667	0.541667	0.833333	0.458333	0.833333	0.458333	0.708333	0.708333	0.333333	0.708333	0.541667	0.583333	0.833333	0.625	0.416667	0.875	0.708333	0.541667	0.291667	0.125	0.666667	0.25	0.291667
A79	0.666667	0.833333	0.708333	0.583333	0.666667	0.583333	1	1	0.666667	0.833333	0.666667	0.541667	0.708333	0.791667	0.75	0.666667	0.541667	0.666667	0.791667	0.916667	0.916667	0.625	0.833333	0.833333	0.583333	0.791667	0.666667	0.625	0.916667	0.75	0.666667	0.666667	0.75	0.833333	0.75	0.666667	0.791667	0.291667	0.75	0.458333	0.666667	0.666667	0.625	0.666667	0.583333
A80	0.416667	0.625	0.666667	0.708333	0.75	0.625	0.916667	0.916667	0.916667	0.625	0.666667	0.75	0.625	0.708333	0.833333	0.875	0.625	0.791667	0.708333	0.708333	0.375	0.708333	0.416667	0.75	0.583333	0.75	0.541667	0.583333	0.708333	0.25	0.583333	0.5	0.5	0.666667	0.583333	0.666667	0.791667	0.666667	0.458333	0.458333	0.333333	0.833333	0.333333	0.25	0.458333	0.75
A84	0.666667	0.666667	0.583333	0.541667	0.833333	0.833333	1	1	0.791667	0.833333	0.708333	0.583333	0.666667	0.708333	0.708333	0.708333	0.583333	0.791667	0.791667	0.666667	0.5	0.5	0.666667	0.625	0.625	0.666667	0.791667	0.708333	0.541667	0.666667	0.708333	0.583333	0.541667	0.541667	0.625	0.791667	0.583333	0.708333	0.791667	0.708333	0.625	0.833333	0.708333	0.625	0.666667	0.666667	0.666667
A86	0.458333	0.625	0.666667	0.541667	0.791667	0.666667	1	0.916667	0.916667	0.75	0.666667	0.583333	0.458333	0.625	0.791667	0.875	0.666667	0.75	0.625	0.708333	0.5	0.75	0.416667	0.625	0.666667	0.666667	0.625	0.625	0.708333	0.5	0.458333	0.458333	0.583333	0.583333	0.583333	0.625	0.791667	0.791667	0.5	0.458333	0.5	0.833333	0.5	0.5	0.625	0.75	0.458333	0.666667
A89	0.75	0.583333	0.541667	0.75	0.791667	0.375	1	1	0.666667	0.833333	0.583333	0.541667	0.5	0.458333	0.833333	0.625	0.416667	0.875	0.541667	0.75	0.625	0.625	0.666667	0.625	0.5	0.541667	0.5	0.75	0.75	0.666667	0.5	0.583333	0.708333	0.583333	0.75	0.541667	0.75	0.625	0.458333	0.583333	0.708333	0.958333	0.541667	0.708333	0.666667	0.625	0.666667	0.708333	0.541667
A91	0.666667	0.583333	0.666667	0.75	0.916667	0.666667	1	0.916667	0.916667	0.75	0.75	0.416667	0.458333	0.541667	0.833333	0.75	0.625	0.791667	0.708333	0.791667	0.5	0.625	0.5	0.583333	0.666667	0.541667	0.541667	0.833333	0.791667	0.583333	0.541667	0.625	0.708333	0.541667	0.541667	0.583333	0.666667	0.791667	0.583333	0.75	0.583333	0.958333	0.541667	0.666667	0.666667	0.791667	0.625	0.541667	0.416667
A92	0.708333	0.708333	0.625	0.583333	0.791667	0.708333	0.958333	0.958333	0.833333	0.875	0.708333	0.708333	0.5	0.375	0.666667	0.666667	0.583333	0.833333	0.666667	0.541667	0.416667	0.541667	0.625	0.5	0.666667	0.458333	0.75	0.583333	0.541667	0.666667	0.583333	0.625	0.416667	0.291667	0.666667	0.708333	0.5	0.833333	0.708333	0.791667	0.666667	0.833333	0.708333	0.666667	0.791667	0.875	0.666667	0.5	0.625
A93	0.75	0.541667	0.708333	0.833333	0.833333	0.75	0.958333	0.875	0.916667	0.791667	0.708333	0.625	0.541667	0.416667	0.875	0.791667	0.541667	0.791667	0.625	0.666667	0.625	0.791667	0.541667	0.625	0.708333	0.541667	0.666667	0.708333	0.708333	0.625	0.5	0.75	0.583333	0.625	0.625	0.666667	0.791667	0.833333	0.583333	0.75	0.666667	0.958333	0.666667	0.666667	0.75	0.875	0.625	0.708333	0.458333
A95	0.625	0.5	0.625	0.75	0.833333	0.666667	0.958333	0.875	0.833333	0.75	0.583333	0.583333	0.541667	0.541667	0.833333	0.791667	0.416667	0.791667	0.666667	0.708333	0.708333	0.833333	0.541667	0.666667	0.5	0.625	0.541667	0.708333	0.791667	0.5	0.541667	0.625	0.541667	0.75	0.541667	0.583333	0.833333	0.625	0.5	0.541667	0.583333	0.875	0.458333	0.5	0.541667	0.666667	0.541667	0.708333	0.541667
A97	0.833333	0.666667	0.666667	0.75	0.833333	0.5	1	1	0.708333	0.833333	0.625	0.416667	0.625	0.5	0.833333	0.625	0.5	0.875	0.583333	0.791667	0.666667	0.625	0.708333	0.625	0.625	0.541667	0.541667	0.791667	0.791667	0.791667	0.541667	0.625	0.791667	0.625	0.75	0.583333	0.75	0.666667	0.583333	0.666667	0.833333	0.958333	0.625	0.833333	0.75	0.625	0.791667	0.625	0.5
A99	0.833333	0.625	0.666667	0.791667	0.791667	0.625	1	1	0.75	0.75	0.458333	0.625	0.666667	0.5	0.833333	0.541667	0.375	0.833333	0.583333	0.708333	0.75	0.625	0.666667	0.666667	0.458333	0.458333	0.666667	0.75	0.791667	0.708333	0.541667	0.666667	0.75	0.625	0.666667	0.666667	0.791667	0.583333	0.666667	0.75	0.791667	0.833333	0.666667	0.708333	0.75	0.666667	0.75	0.625	0.666667
AC1300	0.666667	0.833333	0.625	0.541667	0.791667	0.625	1	1	0.75	0.875	0.666667	0.666667	0.666667	0.75	0.333333	0.583333	0.75	0.708333	0.541667	0.458333	0.708333	0.625	0.833333	0.583333	0.583333	0.791667	0.791667	0.708333	0.458333	0.791667	0.708333	0.708333	0.708333	0.625	0.75	0.791667	0.708333	0.75	0.625	0.625	0.791667	0.833333	0.666667	0.791667	0.708333	0.666667	0.833333	0.625	0.708333
AC2436	0.708333	0.708333	0.625	0.791667	0.75	0.583333	1	1	0.666667	0.875	0.458333	0.666667	0.708333	0.458333	0.75	0.416667	0.375	0.75	0.666667	0.75	0.625	0.583333	0.791667	0.708333	0.375	0.416667	0.625	0.708333	0.708333	0.625	0.625	0.541667	0.5	0.625	0.625	0.625	0.75	0.583333	0.666667	0.583333	0.666667	0.833333	0.583333	0.666667	0.625	0.625	0.708333	0.625	0.791667
AC2616	0.5	0.666667	0.625	0.583333	0.666667	0.625	1	1	0.708333	0.833333	0.5	0.791667	0.75	0.666667	0.708333	0.541667	0.541667	0.791667	0.666667	0.666667	0.583333	0.541667	0.583333	0.625	0.416667	0.666667	0.708333	0.541667	0.625	0.5	0.5	0.333333	0.5	0.666667	0.583333	0.75	0.791667	0.583333	0.625	0.541667	0.5	0.708333	0.5	0.416667	0.541667	0.625	0.541667	0.583333	0.583333
ACESSO2262	0.708333	0.875	0.833333	0.791667	0.791667	0.666667	0.958333	0.958333	0.833333	0.875	0.583333	0.791667	0.833333	0.583333	0.791667	0.625	0.541667	0.791667	0.666667	0.666667	0.875	0.75	0.666667	0.708333	0.666667	0.625	0.791667	0.625	0.833333	0.791667	0.625	0.708333	0.625	0.833333	0.75	0.75	0.875	0.625	0.75	0.75	0.833333	0.791667	0.666667	0.833333	0.791667	0.666667	0.791667	0.833333	0.708333
IT1069	0.708333	0.791667	0.708333	0.583333	0.708333	0.833333	0.958333	1	0.875	0.75	0.75	0.833333	0.75	0.666667	0.625	0.916667	0.708333	0.833333	0.708333	0.666667	0.666667	0.875	0.583333	0.625	0.708333	0.666667	0.791667	0.541667	0.625	0.625	0.75	0.625	0.583333	0.625	0.666667	0.666667	0.75	0.708333	0.75	0.625	0.75	0.666667	0.625	0.708333	0.75	0.791667	0.666667	0.708333	0.666667
IT1263	0.708333	0.708333	0.75	0.75	0.75	0.5	1	1	0.75	0.833333	0.583333	0.666667	0.708333	0.541667	0.75	0.75	0.375	0.916667	0.5	0.791667	0.791667	0.833333	0.625	0.708333	0.416667	0.541667	0.625	0.708333	0.708333	0.583333	0.541667	0.541667	0.541667	0.791667	0.666667	0.625	0.916667	0.541667	0.583333	0.583333	0.666667	0.75	0.5	0.666667	0.625	0.541667	0.625	0.708333	0.625
IT_97K_499_35	0.791667	0.791667	0.791667	0.916667	0.75	0.708333	0.916667	1	0.708333	0.708333	0.833333	0.75	0.708333	0.708333	0.916667	0.708333	0.708333	0.625	0.791667	0.958333	0.75	0.708333	0.833333	0.875	0.833333	0.75	0.708333	0.75	0.916667	0.875	0.875	0.833333	0.958333	0.791667	0.916667	0.708333	0.791667	0.75	0.875	0.791667	0.875	0.791667	0.875	0.791667	0.875	0.75	0.875	0.875	0.958333
5V	0.625	0.666667	0.833333	0.791667	0.791667	0.833333	0.958333	0.916667	0.833333	0.583333	0.75	0.791667	0.791667	0.75	0.833333	0.75	0.75	0.75	0.833333	0.708333	0.583333	0.75	0.666667	0.791667	0.75	0.833333	0.75	0.75	0.75	0.625	0.708333	0.708333	0.791667	0.791667	0.666667	0.791667	0.916667	0.875	0.666667	0.666667	0.708333	0.833333	0.625	0.666667	0.708333	0.958333	0.708333	0.75	0.708333
BPGV12721	0.791667	0.708333	0.875	0.875	0.791667	0.958333	1	0.916667	0.75	0.458333	0.791667	0.708333	0.708333	0.833333	0.875	0.791667	0.875	0.583333	0.875	0.75	0.708333	0.75	0.708333	0.791667	0.708333	0.791667	0.708333	0.833333	0.75	0.708333	0.791667	0.791667	0.833333	0.791667	0.708333	0.708333	0.958333	0.958333	0.791667	0.625	0.625	0.666667	0.75	0.625	0.625	0.875	0.708333	0.791667	0.791667
BPGV13022	0.666667	0.708333	0.791667	0.791667	0.791667	0.833333	0.958333	0.916667	0.833333	0.583333	0.708333	0.75	0.708333	0.75	0.791667	0.75	0.791667	0.708333	0.791667	0.666667	0.541667	0.791667	0.583333	0.833333	0.708333	0.833333	0.75	0.666667	0.666667	0.583333	0.791667	0.75	0.791667	0.75	0.666667	0.791667	0.916667	0.875	0.666667	0.625	0.666667	0.833333	0.666667	0.625	0.708333	0.916667	0.666667	0.708333	0.666667
BPGV13100_13B_1	0.625	0.666667	0.75	0.708333	0.75	0.833333	1	0.916667	0.833333	0.666667	0.708333	0.708333	0.666667	0.75	0.75	0.75	0.833333	0.666667	0.75	0.625	0.583333	0.791667	0.583333	0.833333	0.625	0.75	0.75	0.666667	0.666667	0.583333	0.541667	0.708333	0.75	0.666667	0.666667	0.75	0.916667	0.916667	0.666667	0.583333	0.625	0.708333	0.666667	0.625	0.666667	0.875	0.625	0.75	0.583333
BPGV16407	0.708333	0.708333	0.791667	0.791667	0.791667	0.875	1	0.916667	0.791667	0.625	0.75	0.791667	0.791667	0.791667	0.75	0.75	0.833333	0.75	0.75	0.625	0.625	0.75	0.666667	0.791667	0.666667	0.75	0.791667	0.791667	0.708333	0.666667	0.708333	0.708333	0.791667	0.708333	0.666667	0.791667	0.916667	0.916667	0.625	0.708333	0.708333	0.75	0.666667	0.708333	0.708333	0.958333	0.75	0.75	0.708333
BPGV16479	0.666667	0.625	0.75	0.791667	0.791667	0.833333	0.958333	0.916667	0.75	0.541667	0.666667	0.75	0.708333	0.708333	0.791667	0.708333	0.791667	0.666667	0.791667	0.666667	0.583333	0.791667	0.625	0.75	0.708333	0.791667	0.75	0.625	0.666667	0.583333	0.75	0.75	0.791667	0.75	0.666667	0.791667	0.916667	0.833333	0.666667	0.625	0.666667	0.833333	0.666667	0.625	0.708333	0.916667	0.666667	0.75	0.666667
BPGV2535	0.75	0.708333	0.791667	0.833333	0.791667	0.916667	1	0.916667	0.791667	0.625	0.708333	0.75	0.75	0.791667	0.791667	0.791667	0.833333	0.791667	0.833333	0.666667	0.708333	0.833333	0.666667	0.833333	0.791667	0.833333	0.791667	0.75	0.791667	0.625	0.791667	0.791667	0.75	0.791667	0.666667	0.791667	0.916667	0.916667	0.75	0.708333	0.75	0.875	0.708333	0.75	0.75	0.916667	0.75	0.791667	0.708333
BPGV2979	0.625	0.708333	0.75	0.708333	0.708333	0.833333	1	0.916667	0.708333	0.541667	0.708333	0.666667	0.708333	0.666667	0.75	0.708333	0.75	0.583333	0.791667	0.708333	0.625	0.75	0.666667	0.666667	0.708333	0.791667	0.75	0.75	0.708333	0.666667	0.708333	0.708333	0.791667	0.75	0.625	0.708333	0.916667	0.833333	0.666667	0.541667	0.708333	0.791667	0.583333	0.708333	0.666667	0.791667	0.75	0.75	0.625
BPGV3521	0.666667	0.708333	0.75	0.708333	0.791667	0.916667	1	0.916667	0.75	0.541667	0.75	0.625	0.708333	0.75	0.791667	0.75	0.791667	0.625	0.833333	0.708333	0.666667	0.791667	0.666667	0.75	0.708333	0.791667	0.791667	0.75	0.708333	0.625	0.75	0.75	0.791667	0.791667	0.625	0.791667	0.916667	0.875	0.75	0.625	0.708333	0.833333	0.708333	0.708333	0.708333	0.791667	0.75	0.666667	0.666667
BPGV4035	0.666667	0.666667	0.791667	0.791667	0.791667	0.875	0.958333	0.916667	0.708333	0.5	0.75	0.75	0.75	0.791667	0.791667	0.75	0.791667	0.625	0.791667	0.708333	0.625	0.791667	0.625	0.75	0.75	0.833333	0.75	0.666667	0.666667	0.625	0.791667	0.75	0.791667	0.791667	0.666667	0.791667	0.916667	0.875	0.708333	0.625	0.708333	0.833333	0.666667	0.666667	0.708333	0.916667	0.708333	0.75	0.708333
BPGV5514	0.625	0.75	0.875	0.875	0.833333	0.875	0.916667	0.916667	0.833333	0.416667	0.791667	0.708333	0.708333	0.833333	0.833333	0.791667	0.833333	0.666667	0.875	0.75	0.625	0.833333	0.625	0.875	0.708333	0.875	0.625	0.75	0.791667	0.541667	0.875	0.791667	0.833333	0.875	0.708333	0.708333	0.958333	0.916667	0.708333	0.541667	0.541667	0.75	0.583333	0.541667	0.541667	0.875	0.708333	0.791667	0.791667
BPGV6160	0.625	0.666667	0.75	0.75	0.791667	0.791667	0.958333	0.916667	0.708333	0.5	0.666667	0.666667	0.666667	0.708333	0.75	0.708333	0.75	0.583333	0.708333	0.666667	0.583333	0.791667	0.583333	0.75	0.666667	0.833333	0.708333	0.666667	0.625	0.583333	0.75	0.75	0.791667	0.75	0.666667	0.75	0.916667	0.833333	0.625	0.541667	0.666667	0.833333	0.625	0.625	0.666667	0.833333	0.666667	0.75	0.625
BPGV7496	0.666667	0.708333	0.791667	0.791667	0.791667	0.875	0.958333	0.916667	0.833333	0.583333	0.75	0.75	0.75	0.791667	0.791667	0.75	0.791667	0.708333	0.833333	0.708333	0.583333	0.791667	0.625	0.833333	0.75	0.833333	0.75	0.708333	0.708333	0.625	0.791667	0.75	0.791667	0.791667	0.666667	0.791667	0.916667	0.875	0.708333	0.625	0.708333	0.833333	0.666667	0.666667	0.708333	0.916667	0.708333	0.708333	0.708333
BPGV798	0.708333	0.75	0.875	0.875	0.791667	0.875	0.916667	0.916667	0.708333	0.375	0.791667	0.708333	0.708333	0.833333	0.875	0.791667	0.833333	0.583333	0.875	0.75	0.625	0.833333	0.625	0.791667	0.791667	0.875	0.625	0.708333	0.75	0.625	0.875	0.791667	0.833333	0.875	0.708333	0.708333	0.958333	0.916667	0.708333	0.541667	0.625	0.75	0.666667	0.541667	0.625	0.875	0.708333	0.791667	0.791667
BPGV836	0.791667	0.708333	0.875	0.833333	0.791667	0.958333	1	0.916667	0.791667	0.5	0.791667	0.708333	0.708333	0.833333	0.875	0.791667	0.875	0.666667	0.875	0.75	0.708333	0.833333	0.75	0.875	0.708333	0.791667	0.708333	0.833333	0.791667	0.708333	0.791667	0.791667	0.833333	0.791667	0.708333	0.708333	0.958333	0.958333	0.791667	0.583333	0.625	0.666667	0.75	0.625	0.625	0.875	0.791667	0.791667	0.75
BPGV852	0.708333	0.75	0.875	0.875	0.75	0.958333	1	0.916667	0.708333	0.458333	0.791667	0.708333	0.708333	0.75	0.875	0.791667	0.833333	0.625	0.875	0.75	0.708333	0.833333	0.791667	0.791667	0.791667	0.875	0.708333	0.791667	0.75	0.708333	0.875	0.791667	0.833333	0.875	0.708333	0.708333	0.958333	0.958333	0.791667	0.625	0.625	0.75	0.75	0.625	0.625	0.875	0.791667	0.791667	0.791667
BPGV914	0.791667	0.75	0.875	0.875	0.791667	0.958333	1	0.916667	0.75	0.541667	0.791667	0.708333	0.708333	0.833333	0.875	0.791667	0.875	0.708333	0.875	0.75	0.708333	0.833333	0.708333	0.875	0.791667	0.875	0.708333	0.791667	0.791667	0.708333	0.875	0.791667	0.833333	0.875	0.708333	0.708333	0.958333	0.958333	0.791667	0.625	0.625	0.75	0.75	0.625	0.625	0.875	0.791667	0.791667	0.791667
BPGV941	0.708333	0.666667	0.791667	0.791667	0.833333	0.875	1	0.916667	0.666667	0.625	0.708333	0.75	0.75	0.75	0.833333	0.708333	0.791667	0.708333	0.833333	0.708333	0.625	0.708333	0.666667	0.708333	0.708333	0.791667	0.791667	0.791667	0.708333	0.666667	0.791667	0.708333	0.791667	0.75	0.625	0.791667	0.875	0.875	0.708333	0.708333	0.708333	0.833333	0.666667	0.708333	0.708333	0.916667	0.75	0.708333	0.708333
CP4877	0.791667	0.75	0.875	0.875	0.791667	0.958333	1	0.916667	0.833333	0.541667	0.791667	0.708333	0.708333	0.833333	0.875	0.791667	0.875	0.708333	0.875	0.75	0.708333	0.833333	0.708333	0.875	0.791667	0.875	0.708333	0.833333	0.791667	0.708333	0.875	0.708333	0.833333	0.875	0.708333	0.708333	0.958333	0.958333	0.791667	0.625	0.625	0.75	0.75	0.625	0.625	0.875	0.791667	0.791667	0.708333
CP4906	0.708333	0.75	0.875	0.875	0.708333	0.875	0.916667	0.916667	0.75	0.333333	0.791667	0.708333	0.708333	0.833333	0.875	0.75	0.833333	0.541667	0.833333	0.75	0.625	0.833333	0.625	0.791667	0.791667	0.875	0.625	0.75	0.75	0.625	0.875	0.75	0.833333	0.875	0.708333	0.708333	0.958333	0.916667	0.708333	0.541667	0.625	0.75	0.666667	0.541667	0.625	0.875	0.708333	0.791667	0.791667
CP4924	0.833333	0.75	0.833333	0.916667	0.75	0.916667	1	0.916667	0.916667	0.5	0.833333	0.708333	0.708333	0.75	0.875	0.916667	0.833333	0.75	0.833333	0.75	0.708333	0.916667	0.708333	0.833333	0.833333	0.833333	0.625	0.916667	0.791667	0.708333	0.833333	0.75	0.833333	0.875	0.791667	0.666667	0.958333	0.958333	0.75	0.666667	0.625	0.75	0.708333	0.625	0.625	0.875	0.625	0.875	0.708333
CP5024	0.875	0.75	0.791667	0.958333	0.833333	0.916667	1	0.916667	0.833333	0.416667	0.833333	0.708333	0.666667	0.791667	0.916667	0.916667	0.875	0.791667	0.833333	0.833333	0.75	0.916667	0.791667	0.833333	0.833333	0.833333	0.708333	0.875	0.791667	0.75	0.875	0.833333	0.875	0.875	0.75	0.708333	0.958333	0.958333	0.791667	0.708333	0.708333	0.833333	0.791667	0.708333	0.708333	0.875	0.708333	0.833333	0.75
CP5132	0.791667	0.75	0.791667	0.958333	0.666667	0.875	0.916667	0.916667	0.875	0.291667	0.875	0.708333	0.708333	0.791667	0.958333	0.916667	0.833333	0.666667	0.833333	0.875	0.708333	0.958333	0.666667	0.791667	0.875	0.833333	0.625	0.833333	0.833333	0.666667	0.875	0.833333	0.875	0.875	0.75	0.708333	0.958333	0.916667	0.708333	0.625	0.708333	0.833333	0.708333	0.625	0.708333	0.875	0.625	0.875	0.791667
CP5554	0.791667	0.75	0.833333	0.875	0.791667	0.916667	1	0.916667	0.708333	0.416667	0.833333	0.708333	0.666667	0.791667	0.833333	0.791667	0.875	0.625	0.791667	0.791667	0.708333	0.833333	0.791667	0.833333	0.708333	0.791667	0.708333	0.791667	0.75	0.708333	0.833333	0.791667	0.833333	0.833333	0.708333	0.708333	0.958333	0.958333	0.791667	0.625	0.625	0.708333	0.75	0.625	0.625	0.875	0.791667	0.791667	0.791667
CP5650	0.708333	0.75	0.833333	0.916667	0.833333	0.791667	0.916667	0.916667	0.833333	0.5	0.916667	0.666667	0.625	0.75	0.916667	0.791667	0.833333	0.541667	0.875	0.958333	0.666667	0.791667	0.75	0.875	0.916667	0.791667	0.541667	0.833333	0.916667	0.791667	0.958333	0.958333	0.958333	0.791667	0.833333	0.666667	0.791667	0.875	0.791667	0.708333	0.791667	0.708333	0.791667	0.708333	0.791667	0.833333	0.708333	0.875	0.875
CP5814	0.5	0.75	0.791667	0.75	0.791667	0.75	0.916667	0.916667	0.791667	0.5	0.708333	0.75	0.75	0.75	0.791667	0.708333	0.75	0.625	0.791667	0.666667	0.5	0.708333	0.625	0.666667	0.708333	0.791667	0.666667	0.666667	0.666667	0.541667	0.75	0.583333	0.75	0.75	0.625	0.75	0.875	0.833333	0.583333	0.583333	0.666667	0.875	0.541667	0.583333	0.666667	0.916667	0.625	0.708333	0.666667
FBRANCO	0.625	0.708333	0.75	0.791667	0.75	0.875	0.916667	0.916667	0.708333	0.416667	0.75	0.583333	0.583333	0.791667	0.833333	0.75	0.791667	0.416667	0.875	0.75	0.625	0.791667	0.625	0.708333	0.75	0.791667	0.625	0.708333	0.75	0.625	0.791667	0.791667	0.833333	0.791667	0.625	0.666667	0.916667	0.833333	0.708333	0.416667	0.625	0.708333	0.625	0.541667	0.625	0.708333	0.708333	0.75	0.708333
FMIUDO	0.625	0.708333	0.833333	0.791667	0.833333	0.791667	0.916667	0.916667	0.791667	0.541667	0.75	0.791667	0.791667	0.791667	0.833333	0.75	0.791667	0.75	0.833333	0.708333	0.541667	0.75	0.583333	0.791667	0.75	0.833333	0.708333	0.666667	0.75	0.583333	0.791667	0.708333	0.791667	0.791667	0.666667	0.791667	0.916667	0.875	0.625	0.625	0.708333	0.833333	0.583333	0.625	0.708333	0.958333	0.666667	0.75	0.708333
FOLHOPRETO	0.625	0.708333	0.833333	0.791667	0.791667	0.791667	0.916667	0.916667	0.75	0.458333	0.75	0.791667	0.791667	0.791667	0.833333	0.75	0.791667	0.666667	0.833333	0.708333	0.541667	0.75	0.583333	0.708333	0.75	0.833333	0.708333	0.708333	0.708333	0.583333	0.791667	0.625	0.791667	0.791667	0.666667	0.791667	0.916667	0.875	0.625	0.625	0.708333	0.833333	0.583333	0.625	0.708333	0.958333	0.666667	0.75	0.708333
FVAGEM	0.791667	0.833333	0.791667	0.875	0.833333	0.791667	1	1	0.583333	0.791667	0.875	0.875	0.875	0.875	0.958333	0.875	0.791667	0.875	0.875	0.958333	0.875	0.791667	0.916667	0.75	0.791667	0.791667	0.875	0.791667	0.916667	0.833333	0.708333	0.708333	0.791667	0.875	0.916667	0.916667	0.875	0.75	0.875	0.875	0.791667	0.916667	0.875	0.791667	0.875	0.708333	0.791667	0.791667	0.875
FRADEL	0.708333	0.75	0.833333	0.791667	0.791667	0.875	1	0.916667	0.75	0.541667	0.708333	0.625	0.708333	0.75	0.791667	0.75	0.791667	0.708333	0.791667	0.75	0.708333	0.791667	0.666667	0.791667	0.666667	0.833333	0.625	0.791667	0.75	0.666667	0.875	0.708333	0.75	0.875	0.666667	0.625	0.958333	0.833333	0.708333	0.458333	0.541667	0.666667	0.583333	0.541667	0.458333	0.708333	0.708333	0.75	0.708333
LARDOSA1A	0.666667	0.708333	0.833333	0.833333	0.875	0.833333	0.916667	0.875	0.75	0.5	0.75	0.791667	0.791667	0.708333	0.791667	0.75	0.708333	0.625	0.833333	0.625	0.583333	0.791667	0.541667	0.666667	0.708333	0.75	0.708333	0.75	0.666667	0.583333	0.833333	0.75	0.791667	0.833333	0.625	0.75	0.916667	0.833333	0.666667	0.583333	0.708333	0.75	0.583333	0.625	0.708333	0.916667	0.666667	0.75	0.75
LARDOSA1	0.708333	0.666667	0.791667	0.791667	0.833333	0.833333	1	0.916667	0.625	0.583333	0.666667	0.708333	0.75	0.708333	0.791667	0.666667	0.75	0.625	0.791667	0.708333	0.625	0.708333	0.666667	0.666667	0.583333	0.708333	0.75	0.791667	0.708333	0.666667	0.708333	0.708333	0.791667	0.666667	0.625	0.75	0.875	0.833333	0.666667	0.666667	0.708333	0.75	0.625	0.708333	0.666667	0.875	0.75	0.708333	0.708333
SATAO	0.833333	0.708333	0.833333	0.916667	0.708333	0.916667	1	0.916667	0.875	0.5	0.833333	0.708333	0.708333	0.833333	0.916667	0.916667	0.875	0.791667	0.833333	0.791667	0.75	0.916667	0.666667	0.875	0.875	0.875	0.666667	0.833333	0.833333	0.708333	0.75	0.833333	0.833333	0.875	0.75	0.583333	0.958333	0.958333	0.75	0.666667	0.583333	0.791667	0.75	0.666667	0.583333	0.875	0.666667	0.875	0.75
Min	0.125
Max	1
[truncated: 48 more columns]
