# Supplementary material for: Genetic Diversity and Population Structure of Cowpea (Vigna unguiculata (L.) Walp.) Landraces from Portugal and Mozambique
Source: Plants (Basel). 2023 Feb 13;12(4):846. doi: 10.3390/plants12040846 (PMC9963184; doi:10.3390/plants12040846)
Supplement: Supplementary file 1 [file plants-12-00846-s001.zip › Table S7 - Genetic dissimilarity estimated throught SilicoDArT markers.xlsx]

## Sheet: Sheet1
Table S7. Genetic dissimilarity estimated throught SilicoDArT markers
Authors:
Joana B Guimarães et al
Correspondence:
catia.soares@iniav.pt
	BIE	LUANDA	MALANGE_CLARO	MALANGE_PINTAS	CV_CHICOTE	A1	A10	A100	A101	A102	A106	A108	A113	A14	A16	A17	A24	A30	A33	A35	A36	A37	A39	A40	A44	A46	A49	A5	A52	A56	A57	A62	A70	A71	A72	A74	A75	A76	A77	A78	A80	A84	A86	A89	A91	A92	A93	A95	A97
BIE	0
LUANDA	0.854545	0
MALANGE_CLARO	0.966667	1	0
MALANGE_PINTAS	0.71831	0.891892	0.848101	0
CV_CHICOTE	0.846154	0.925926	0.72093	0.835052	0
A1	0.836066	0.96875	0.594203	0.8	0.816092	0
A10	0.861111	0.84	0.925	0.846154	0.795918	0.851852	0
A100	0.940299	0.6	1	0.790698	0.892473	1	0.724138	0
A101	0.942029	0.361111	1	0.772727	0.873684	0.948718	0.775281	0.285714	0
A102	0.915789	0.612245	0.980583	0.842105	0.867769	0.903846	0.721739	0.490909	0.464286	0
A106	0.862069	0.967213	0.515152	0.844156	0.880952	0.850746	0.897436	1	1	0.940594	0
A108	0.879518	0.953488	0.648352	0.882353	0.688073	0.847826	0.825243	0.938776	0.94	0.904762	0.595506	0
A113	0.907692	0.617647	0.972603	0.857143	0.846154	0.945946	0.835294	0.525	0.560976	0.481481	0.943662	0.895833	0
A14	0.830508	1	0.880597	0.871795	0.929412	0.794118	0.924051	1	1	1	0.969231	0.933333	1	0
A16	0.942857	0.945205	0.717949	0.842697	0.729167	0.670886	0.888889	0.905882	0.908046	0.858407	0.815789	0.70297	0.879518	0.948052	0
A17	0.855072	0.972222	0.766234	0.909091	0.768421	0.769231	0.820225	0.97619	0.953488	0.892857	0.706667	0.54	0.95122	1	0.678161	0
A24	0.876923	0.970588	0.369863	0.857143	0.78022	0.621622	0.882353	1	0.97561	0.962963	0.492958	0.645833	0.923077	0.861111	0.710843	0.707317	0
A30	0.89011	0.93617	0.717172	0.854545	0.777778	0.78	0.945946	0.962264	0.962963	0.925373	0.85567	0.803279	0.980769	0.918367	0.688073	0.759259	0.75	0
A33	0.89011	0.893617	0.59596	0.818182	0.692308	0.7	0.72973	0.924528	0.888889	0.865672	0.628866	0.57377	0.884615	0.877551	0.724771	0.592593	0.557692	0.8	0
A35	0.891892	0.662338	1	0.913978	0.9	0.927711	0.744681	0.573034	0.604396	0.521368	0.9	0.92381	0.563218	0.975309	0.847826	0.912088	0.977011	0.929204	0.911504	0
A36	0.837838	0.77193	0.865546	0.8	0.79562	0.9	0.770992	0.698413	0.71875	0.493506	0.897436	0.788732	0.548387	0.949153	0.829457	0.8125	0.870968	0.746667	0.72	0.609023	0
A37	0.926606	0.910714	0.811966	0.71875	0.733333	0.762712	0.891473	0.887097	0.84127	0.697368	0.826087	0.885714	0.901639	0.896552	0.779528	0.777778	0.786885	0.635135	0.810811	0.740458	0.690476	0
A39	0.885714	0.945205	0.461538	0.797753	0.854167	0.64557	0.911111	0.952941	0.954023	0.946903	0.526316	0.683168	0.927711	0.818182	0.772727	0.747126	0.46988	0.889908	0.541284	0.934783	0.844961	0.84252	0
A40	0.825	0.927711	0.636364	0.818182	0.849057	0.685393	0.84	0.936842	0.979381	0.918699	0.674419	0.693694	0.956989	0.931034	0.714286	0.670103	0.634409	0.680672	0.579832	0.882353	0.769784	0.839416	0.612245	0
A44	0.777778	0.866667	0.875	0.78022	0.918367	0.82716	0.869565	0.885057	0.88764	0.773913	0.923077	0.902913	0.905882	0.848101	0.888889	0.910112	0.835294	0.585586	0.855856	0.829787	0.679389	0.689922	0.844444	0.86	0
A46	0.815789	0.924051	0.809524	0.810526	0.862745	0.741176	0.875	0.934066	0.956989	0.94958	0.829268	0.813084	0.955056	0.783133	0.702128	0.806452	0.820225	0.6	0.826087	0.877551	0.792593	0.56391	0.808511	0.730769	0.5	0
A49	0.859155	0.891892	0.848101	0.844444	0.793814	0.875	1	0.930233	0.909091	0.894737	0.844156	0.882353	0.904762	0.717949	0.842697	0.886364	0.952381	0.8	0.854545	0.784946	0.8	0.796875	0.730337	0.818182	0.758242	0.831579	0
A5	0.852941	0.887324	0.842105	0.747126	0.851064	0.818182	0.954545	0.879518	0.905882	0.81982	0.837838	0.777778	0.876543	0.84	0.883721	0.835294	0.82716	0.757009	0.757009	0.888889	0.811024	0.568	0.744186	0.895833	0.795455	0.673913	0.885057	0
A52	0.911765	0.802817	0.868421	0.724138	0.893617	0.87013	0.545455	0.710843	0.741176	0.765766	0.891892	0.717172	0.82716	1	0.906977	0.764706	0.802469	0.906542	0.738318	0.777778	0.795276	0.872	0.860465	0.8125	0.840909	0.913043	0.908046	0.904762	0
A56	0.859155	0.675676	0.772152	0.888889	0.773196	0.85	0.89011	0.767442	0.704545	0.736842	0.766234	0.745098	0.642857	0.923077	0.797753	0.863636	0.785714	0.818182	0.727273	0.741935	0.815385	0.8125	0.797753	0.777778	0.912088	0.810526	0.933333	0.770115	0.885057	0
A57	0.940299	0.628571	0.973333	1	0.849462	0.947368	0.770115	0.707317	0.642857	0.545455	0.890411	0.918367	0.625	1	0.858824	0.904762	1	0.943396	0.867925	0.483146	0.666667	0.83871	0.976471	0.852632	0.862069	0.912088	0.883721	0.975904	0.927711	0.627907	0
A62	0.92	0.948718	0.73494	0.787234	0.80198	0.904762	0.831579	0.777778	0.804348	0.898305	0.703704	0.584906	0.931818	0.97561	0.741935	0.565217	0.75	0.666667	0.614035	0.876289	0.820896	0.818182	0.72043	0.708738	0.873684	0.89899	0.829787	0.846154	0.824176	0.893617	0.911111	0
A70	0.976744	0.865169	0.808511	0.809524	0.75	0.894737	0.943396	0.881188	0.864078	0.813953	0.826087	0.760684	0.939394	0.978495	0.865385	0.825243	0.858586	0.696	0.712	0.814815	0.668966	0.58042	0.826923	0.77193	0.735849	0.8	0.733333	0.686275	0.764706	0.828571	0.920792	0.779817	0
A71	0.921569	0.962963	0.898305	0.685714	0.974026	0.833333	0.943662	0.969697	0.970588	0.87234	0.929825	0.878049	0.9375	0.965517	0.942029	0.911765	0.90625	0.8	0.911111	0.945205	0.818182	0.759259	0.913043	0.898734	0.774648	0.84	0.942857	0.671642	0.940299	0.971429	0.969697	0.918919	0.811765	0
A72	0.87013	0.85	0.811765	0.6875	0.650485	0.860465	0.835052	0.869565	0.851064	0.766667	0.879518	0.777778	0.866667	0.97619	0.831579	0.829787	0.844444	0.810345	0.706897	0.818182	0.588235	0.597015	0.831579	0.771429	0.752577	0.841584	0.791667	0.72043	0.741935	0.875	0.847826	0.78	0.405405	0.736842	0
A74	0.960784	0.962963	0.898305	0.714286	0.974026	0.866667	0.971831	0.969697	0.970588	0.87234	0.964912	0.853659	0.9375	0.965517	0.942029	0.941176	0.9375	0.8	0.911111	0.917808	0.8	0.759259	0.913043	0.873418	0.802817	0.84	0.914286	0.641791	0.970149	0.971429	0.969697	0.891892	0.811765	0.04	0.736842	0
A75	0.813953	0.932584	0.744681	0.809524	0.732143	0.705263	0.773585	0.920792	0.941748	0.79845	0.826087	0.846154	0.89899	0.827957	0.769231	0.864078	0.717172	0.776	0.632	0.87037	0.806897	0.748252	0.730769	0.789474	0.754717	0.745455	0.828571	0.588235	0.803922	0.904762	0.920792	0.853211	0.766667	0.835294	0.747748	0.858824	0
A76	0.92	0.962264	0.896552	0.710145	0.973684	0.830508	0.942857	0.969231	0.970149	0.870968	0.928571	0.876543	0.936508	0.964912	0.941176	0.910448	0.904762	0.797753	0.910112	0.944444	0.816514	0.775701	0.911765	0.897436	0.771429	0.837838	0.942029	0.666667	0.939394	0.971014	0.969231	0.917808	0.809524	0.0204082	0.76	0.0612245	0.833333	0
A77	0.925926	0.964912	0.903226	0.69863	0.95	0.809524	0.945946	0.971014	0.971831	0.876289	0.933333	0.835294	0.910448	0.934426	0.944444	0.915493	0.850746	0.806452	0.892473	0.921053	0.80531	0.747748	0.861111	0.878049	0.783784	0.794872	0.917808	0.628571	0.942857	0.945205	0.971014	0.896104	0.818182	0.0566038	0.746835	0.0566038	0.818182	0.0769231	0
A78	0.923077	0.963636	0.9	0.71831	0.948718	0.836066	0.944444	0.970149	0.971014	0.873684	0.931034	0.831325	0.907692	0.966102	0.942857	0.913043	0.876923	0.802198	0.89011	0.918919	0.801802	0.779817	0.885714	0.875	0.777778	0.789474	0.915493	0.647059	0.941176	0.971831	0.970149	0.893333	0.813953	0.0588235	0.766234	0.0588235	0.813953	0.04	0.037037	0
A80	0.921569	0.962963	0.898305	0.714286	0.974026	0.833333	0.943662	0.969697	0.970588	0.87234	0.929825	0.853659	0.9375	0.965517	0.942029	0.911765	0.90625	0.8	0.888889	0.917808	0.8	0.777778	0.884058	0.873418	0.774648	0.813333	0.914286	0.641791	0.940299	0.971429	0.969697	0.891892	0.811765	0.04	0.763158	0.04	0.835294	0.0204082	0.0566038	0.0196078	0
A84	0.929825	0.733333	1	0.921053	0.975904	0.969697	0.792208	0.888889	0.72973	0.62	0.936508	0.977273	0.771429	1	0.946667	0.945946	1	0.958333	0.958333	0.64557	0.775862	0.842105	0.973333	0.882353	0.948052	0.950617	0.921053	0.945205	0.863014	0.789474	0.555556	0.925	0.89011	0.964286	0.95122	0.964286	0.934066	0.963636	0.966102	0.964912	0.964286	0
A86	0.964912	0.733333	1	0.894737	0.879518	1	0.974026	0.527778	0.648649	0.54	0.968254	0.931818	0.514286	1	0.92	0.945946	0.971429	0.979167	0.958333	0.721519	0.689655	0.842105	1	0.882353	0.922078	0.950617	0.894737	0.945205	0.863014	0.736842	0.694444	0.95	0.868132	0.964286	0.902439	0.964286	0.956044	0.963636	0.932203	0.929825	0.964286	0.677419	0
A89	0.929412	0.5	0.913978	0.769231	0.837838	0.893617	0.790476	0.48	0.431373	0.4375	0.956044	0.87931	0.510204	0.978261	0.864078	0.941176	0.918367	0.887097	0.83871	0.495327	0.5	0.802817	0.84466	0.893805	0.828571	0.926606	0.846154	0.881188	0.742574	0.673077	0.62	0.888889	0.815126	0.928571	0.8	0.928571	0.932773	0.927711	0.931034	0.929412	0.928571	0.688889	0.577778	0
A91	0.892857	0.525424	1	0.866667	0.853659	0.938462	0.815789	0.633803	0.589041	0.636364	0.903226	0.931034	0.681159	1	0.945946	0.945205	0.913043	0.957895	0.936842	0.615385	0.808696	0.858407	0.945946	0.97619	0.842105	0.875	0.893333	0.861111	0.861111	0.84	0.661972	0.949367	0.822222	0.890909	0.876543	0.927273	0.888889	0.888889	0.862069	0.857143	0.890909	0.704918	0.672131	0.662921	0
A92	0.885714	0.671233	0.948718	0.842697	0.9375	0.924051	0.844444	0.552941	0.678161	0.628319	0.894737	0.881188	0.542169	1	0.954545	0.931034	0.927711	0.926606	0.853211	0.630435	0.751938	0.889764	0.886364	0.816327	0.866667	0.957447	0.88764	0.837209	0.744186	0.685393	0.694118	0.892473	0.788462	0.942029	0.873684	0.942029	0.961538	0.941176	0.944444	0.942857	0.942029	0.68	0.52	0.592233	0.702703	0
A93	0.907692	0.764706	0.945205	0.880952	0.934066	0.945946	0.764706	0.55	0.658537	0.574074	0.971831	0.875	0.538462	1	0.879518	0.902439	0.974359	0.846154	0.884615	0.517241	0.612903	0.885246	0.927711	0.913978	0.858824	0.932584	0.880952	0.876543	0.777778	0.809524	0.625	0.863636	0.818182	0.9375	0.844444	0.9375	0.89899	0.936508	0.940299	0.938462	0.9375	0.828571	0.714286	0.510204	0.797101	0.518072	0
A95	0.898305	0.322581	0.970149	0.923077	0.952941	0.941176	0.848101	0.702703	0.552632	0.627451	0.907692	0.955556	0.638889	1	0.948052	0.947368	0.944444	0.918367	0.918367	0.530864	0.728814	0.827586	0.948052	0.908046	0.873418	0.879518	0.846154	0.866667	0.866667	0.769231	0.594595	0.95122	0.806452	1	0.857143	1	0.935484	1	1	1	1	0.65625	0.6875	0.456522	0.492063	0.714286	0.694444	0
A97	0.932203	0.741935	1	0.871795	0.882353	0.941176	0.848101	0.648649	0.657895	0.372549	1	0.888889	0.444444	1	0.844156	0.947368	0.972222	0.959184	0.918367	0.703704	0.440678	0.844828	0.922078	0.931034	0.797468	0.975904	0.897436	0.946667	0.866667	0.820513	0.621622	0.926829	0.892473	0.862069	0.857143	0.862069	0.935484	0.859649	0.868852	0.864407	0.862069	0.71875	0.5625	0.521739	0.809524	0.74026	0.611111	0.757576	0
A99	0.932203	0.580645	0.910448	0.871795	0.858824	0.911765	0.797468	0.648649	0.552632	0.647059	0.969231	0.911111	0.666667	0.969697	0.818182	0.947368	0.916667	0.918367	0.857143	0.604938	0.79661	0.844828	0.922078	0.977011	0.873418	0.903614	0.948718	0.866667	0.76	0.74359	0.621622	0.902439	0.892473	0.965517	0.904762	0.965517	0.913978	0.964912	0.967213	0.966102	0.965517	0.46875	0.8125	0.608696	0.714286	0.766234	0.805556	0.666667	0.757576
AC1300	0.884058	0.972222	0.584416	0.818182	0.873684	0.692308	0.752809	1	1	0.910714	0.68	0.66	0.95122	0.842105	0.724138	0.72093	0.585366	0.907407	0.592593	0.89011	0.84375	0.857143	0.586207	0.608247	0.910112	0.892473	0.909091	0.858824	0.717647	0.840909	0.904762	0.826087	0.883495	1	0.787234	1	0.747573	1	1	1	1	0.891892	0.945946	0.882353	0.972603	0.83908	0.97561	0.947368	0.921053
AC2436	0.850746	0.914286	0.946667	0.651163	0.956989	0.842105	0.609195	0.756098	0.738095	0.818182	0.835616	0.755102	0.85	0.972973	0.905882	0.857143	0.85	0.886792	0.867925	0.88764	0.857143	0.887097	0.858824	0.894737	0.83908	0.868132	0.906977	0.903614	0.445783	0.883721	0.878049	0.777778	0.841584	0.939394	0.956522	0.969697	0.821782	0.938462	0.913043	0.910448	0.939394	0.833333	0.888889	0.8	0.802817	0.788235	0.8	0.891892	0.837838
AC2616	0.852941	0.859155	0.894737	0.770115	0.787234	0.87013	0.5	0.855422	0.858824	0.891892	0.837838	0.777778	0.925926	0.973333	0.883721	0.835294	0.876543	0.869159	0.794393	0.822222	0.858268	0.84	0.860465	0.854167	0.886364	0.891304	0.931034	0.833333	0.5	0.83908	0.855422	0.78022	0.843137	0.970149	0.849462	1	0.764706	0.969697	0.971429	0.970588	0.970149	0.863014	0.972603	0.881188	0.805556	0.790698	0.82716	0.92	0.893333
ACESSO2262	0.797101	0.805556	0.948052	0.772727	0.873684	0.846154	0.505618	0.690476	0.72093	0.75	0.893333	0.78	0.829268	0.973684	0.862069	0.883721	0.902439	0.907407	0.888889	0.802198	0.8125	0.904762	0.862069	0.917526	0.820225	0.892473	0.931818	0.811765	0.576471	0.863636	0.857143	0.76087	0.902913	0.882353	0.914894	0.911765	0.728155	0.880597	0.887324	0.884058	0.882353	0.864865	0.864865	0.72549	0.808219	0.747126	0.780488	0.921053	0.736842
IT1069	0.851064	0.876289	0.803922	0.80531	0.716667	0.864078	0.859649	0.87156	0.891892	0.810219	0.9	0.792	0.88785	0.663366	0.785714	0.891892	0.869159	0.789474	0.789474	0.844828	0.673203	0.695364	0.857143	0.868852	0.719298	0.711864	0.681416	0.781818	0.781818	0.876106	0.908257	0.863248	0.671875	0.913978	0.731092	0.892473	0.71875	0.913043	0.895833	0.893617	0.892473	0.959596	1	0.858268	0.918367	0.928571	0.906542	0.920792	0.881188
IT1263	0.813333	0.948718	0.831325	0.702128	0.841584	0.833333	0.957895	0.933333	0.913043	0.830508	0.925926	0.886792	0.886364	0.756098	0.913978	0.934783	0.954545	0.736842	0.877193	0.896907	0.731343	0.757576	0.806452	0.84466	0.684211	0.777778	0.617021	0.802198	0.868132	0.978723	0.955556	0.77551	0.779817	0.810811	0.8	0.783784	0.724771	0.808219	0.792208	0.786667	0.783784	0.925	0.925	0.851852	0.949367	0.913978	0.863636	0.926829	0.853659
IT_97K_499_35	0.923077	0.975309	0.930233	0.835052	0.711538	0.908046	0.897959	0.935484	0.978947	0.917355	0.952381	0.87156	0.912088	0.6	0.895833	0.957895	0.934066	0.794872	0.91453	0.86	0.824818	0.792593	0.9375	0.90566	0.714286	0.784314	0.71134	0.829787	0.808511	0.917526	0.892473	0.940594	0.75	0.948052	0.76699	0.948052	0.839286	0.947368	0.95	0.948718	0.948052	0.975904	0.975904	0.891892	0.902439	0.833333	0.868132	0.952941	0.952941
5V	0.842105	0.95122	1	0.964912	0.96875	1	0.965517	1	0.963636	0.950617	1	0.971014	0.960784	0.733333	1	1	1	1	0.974026	1	0.958763	1	1	1	0.965517	1	0.964912	1	0.962963	1	0.962264	1	1	0.945946	1	0.945946	0.972222	0.944444	0.95	0.947368	0.945946	0.953488	1	0.971831	0.952381	1	1	0.955556	0.911111
BPGV12721	0.942857	1	1	0.962963	1	1	0.927273	1	1	1	1	0.969697	1	0.761905	1	1	1	1	0.972973	1	1	1	1	1	1	1	0.962963	1	0.960784	1	1	1	1	1	1	1	1	1	1	1	1	1	1	1	1	1	1	1	1
BPGV13022	0.9375	1	1	0.960784	1	0.95122	0.923077	1	1	0.973333	0.947368	0.968254	1	0.846154	1	0.959184	0.955556	1	0.971831	1	0.978022	1	0.96	1	0.923077	0.964286	0.960784	1	0.916667	1	1	1	1	0.870968	1	0.935484	0.969697	0.866667	0.882353	0.875	0.870968	1	1	1	0.944444	1	1	1	0.948718
BPGV1310013B	0.942857	0.947368	1	1	1	1	0.963636	1	0.961538	0.948718	1	0.969697	0.958333	0.809524	1	1	1	1	1	1	0.957447	1	1	1	0.963636	1	0.962963	1	0.960784	1	0.96	1	1	0.941176	1	0.941176	1	0.939394	0.945946	0.942857	0.941176	0.95	1	0.970588	0.948718	1	1	0.952381	0.904762
BPGV16407	0.882353	1	1	0.924528	1	0.953488	0.925926	1	1	0.974026	0.95	0.969231	1	0.853659	1	0.960784	0.957447	1	0.945205	1	0.978495	1	0.961538	1	0.925926	0.965517	0.962264	1	0.92	1	1	1	1	0.878788	1	0.939394	0.970588	0.875	0.888889	0.882353	0.878788	1	1	1	0.947368	1	1	1	0.95122
BPGV16479	0.833333	0.948718	1	0.963636	0.967742	1	0.964286	1	0.962264	0.974684	1	1	0.959184	0.767442	1	1	1	1	0.973333	1	0.978947	1	0.962963	1	1	1	0.927273	0.961538	1	1	0.960784	1	1	1	1	1	0.942857	1	1	1	1	0.95122	1	0.971014	0.95	1	1	0.953488	0.953488
BPGV2535	0.9375	0.942857	1	1	1	1	0.961538	1	0.959184	0.946667	1	0.968254	0.955556	0.846154	1	1	1	1	1	1	0.956044	1	1	1	0.961538	1	0.960784	1	0.958333	1	0.957447	1	1	0.935484	1	0.935484	1	0.933333	0.941176	0.9375	0.935484	0.945946	1	0.969231	0.944444	1	1	0.948718	0.897436
BPGV2979	0.939394	0.944444	1	1	1	1	0.962264	1	0.96	0.973684	1	1	0.956522	0.8	1	1	1	1	1	1	0.978261	1	1	1	1	1	0.961538	1	1	1	0.958333	1	1	1	1	1	1	1	1	1	1	0.947368	1	0.969697	0.945946	1	1	0.95	0.95
BPGV3521	0.941176	1	1	0.962264	1	0.953488	0.925926	1	1	0.974026	0.95	0.969231	1	0.804878	1	0.960784	0.957447	1	0.972603	1	0.978495	1	0.961538	1	0.925926	0.965517	0.962264	1	0.92	1	1	1	1	0.878788	1	0.939394	0.970588	0.875	0.888889	0.882353	0.878788	1	1	1	0.947368	1	1	1	0.95122
BPGV4035	0.882353	0.945946	1	1	0.966667	1	0.962963	1	0.960784	0.948052	1	0.969231	0.957447	0.853659	1	1	1	1	1	1	0.956989	1	1	1	0.962963	1	0.962264	1	0.96	1	0.959184	1	1	0.939394	1	0.939394	0.970588	0.9375	0.944444	0.941176	0.939394	0.948718	1	0.970149	0.947368	1	1	0.95122	0.902439
BPGV5514	0.9375	0.942857	1	1	1	1	0.961538	1	0.959184	0.946667	1	0.968254	0.955556	0.846154	1	1	1	1	1	1	0.956044	1	1	1	0.961538	1	0.960784	1	0.958333	1	0.957447	1	1	0.935484	1	0.935484	1	0.933333	0.941176	0.9375	0.935484	0.945946	1	0.969231	0.944444	1	1	0.948718	0.897436
BPGV6160	0.944444	1	1	0.963636	1	0.911111	0.928571	1	0.962264	0.949367	0.904762	0.970149	1	0.813953	1	0.924528	0.959184	1	0.946667	0.965517	0.978947	0.978495	0.925926	1	0.928571	0.966667	0.890909	1	0.923077	1	0.960784	0.932203	1	0.885714	1	0.942857	0.971429	0.882353	0.894737	0.888889	0.885714	0.95122	1	1	0.95	1	1	1	0.953488
BPGV7496	0.846154	0.952381	1	0.931034	0.969231	0.958333	0.932203	1	0.964286	0.95122	0.955556	0.942857	0.923077	0.782609	1	0.964286	0.923077	1	0.948718	1	0.959184	1	0.964912	1	0.932203	0.936508	0.965517	1	0.927273	1	0.962963	1	1	0.894737	1	0.947368	0.945205	0.891892	0.853659	0.846154	0.894737	0.954545	0.954545	0.972222	0.860465	1	1	0.956522	0.913043
BPGV798	0.939394	1	1	0.961538	1	1	0.962264	1	1	1	1	1	1	0.75	1	1	1	1	0.972222	1	1	1	0.960784	1	1	1	0.923077	0.959184	1	1	1	1	1	1	1	1	0.970149	1	1	1	1	1	1	1	1	1	1	1	1
BPGV836	0.882353	0.945946	1	0.962264	1	0.953488	0.925926	1	0.960784	0.948052	0.95	0.969231	0.957447	0.804878	1	0.960784	0.957447	1	0.972603	1	0.956989	1	0.923077	1	0.925926	0.965517	0.924528	0.96	0.92	1	0.959184	1	1	0.878788	1	0.939394	0.941176	0.875	0.888889	0.882353	0.878788	0.948718	1	0.970149	0.894737	1	1	0.95122	0.902439
BPGV852	0.941176	0.945946	1	1	1	1	0.962963	1	0.960784	0.948052	1	0.969231	0.957447	0.853659	1	1	1	1	1	1	0.956989	1	1	1	0.962963	1	0.962264	1	0.96	1	0.959184	1	1	0.939394	1	0.939394	1	0.9375	0.944444	0.941176	0.939394	0.948718	1	0.970149	0.947368	1	1	0.95122	0.902439
BPGV914	0.9375	0.942857	1	1	1	1	0.961538	1	0.959184	0.946667	1	0.968254	0.955556	0.846154	1	1	1	1	1	1	0.956044	1	1	1	0.961538	1	0.960784	1	0.958333	1	0.957447	1	1	0.935484	1	0.935484	1	0.933333	0.941176	0.9375	0.935484	0.945946	1	0.969231	0.944444	1	1	0.948718	0.897436
BPGV941	0.882353	0.945946	1	0.962264	1	0.953488	0.925926	1	0.960784	0.948052	0.95	0.969231	0.957447	0.853659	1	0.960784	0.957447	1	0.972603	1	0.956989	1	0.961538	1	0.925926	0.965517	0.962264	1	0.92	1	0.959184	1	1	0.878788	1	0.939394	0.970588	0.875	0.888889	0.882353	0.878788	0.948718	1	0.970149	0.894737	1	1	0.95122	0.902439
CP4877	0.878788	0.944444	1	0.961538	1	0.952381	0.924528	1	0.96	0.947368	0.948718	0.96875	0.956522	0.85	1	0.96	0.956522	1	0.972222	1	0.956522	1	0.960784	1	0.924528	0.964912	0.961538	1	0.918367	1	0.958333	1	1	0.875	1	0.9375	0.970149	0.870968	0.885714	0.878788	0.875	0.947368	1	0.969697	0.891892	1	1	0.95	0.9
CP4906	0.944444	1	1	0.963636	1	0.911111	0.928571	1	0.962264	0.949367	0.904762	0.970149	1	0.813953	1	0.924528	0.959184	1	0.946667	0.965517	0.978947	0.978495	0.925926	1	0.928571	0.966667	0.890909	1	0.923077	1	0.960784	0.932203	1	0.885714	1	0.942857	0.971429	0.882353	0.894737	0.888889	0.885714	0.95122	1	1	0.95	1	1	1	0.953488
CP4924	0.842105	0.95122	1	0.929825	1	0.957447	0.931034	1	0.963636	0.950617	0.954545	0.971014	0.960784	0.777778	1	0.963636	0.960784	1	0.948052	1	0.958763	1	0.964286	1	0.931034	0.967742	0.964912	1	0.925926	1	0.962264	1	1	0.891892	1	0.945946	0.972222	0.888889	0.9	0.894737	0.891892	0.953488	1	0.971831	0.904762	1	1	0.955556	0.911111
CP5024	0.878788	0.944444	1	0.961538	1	0.952381	0.924528	1	0.96	0.947368	0.948718	0.96875	0.956522	0.8	1	0.96	0.956522	1	0.972222	1	0.956522	1	0.921569	1	0.924528	0.964912	0.923077	0.959184	0.918367	1	0.958333	1	1	0.875	1	0.9375	0.940299	0.870968	0.885714	0.878788	0.875	0.947368	1	0.969697	0.891892	1	1	0.95	0.9
CP5132	1	1	1	1	1	0.954545	0.963636	1	0.961538	0.948718	0.95122	0.969697	1	0.809524	1	0.961538	1	1	0.972973	0.964912	0.978723	0.978261	0.962264	1	0.963636	1	0.888889	1	0.960784	1	0.96	0.931034	1	0.941176	1	0.941176	1	0.939394	0.945946	0.942857	0.941176	0.95	1	1	1	1	1	1	0.952381
CP5554	0.833333	0.948718	1	0.927273	1	0.955556	0.928571	1	0.962264	0.949367	0.952381	0.970149	0.959184	0.813953	1	0.962264	0.959184	1	0.946667	1	0.957895	1	0.925926	1	0.928571	0.966667	0.927273	0.961538	0.923077	1	0.960784	1	1	0.885714	1	0.942857	0.942857	0.882353	0.894737	0.888889	0.885714	0.95122	1	0.971014	0.9	1	1	0.953488	0.906977
CP5650	1	0.938462	0.857143	0.876543	0.840909	0.887324	0.829268	0.818182	0.848101	0.752381	0.911765	0.913978	0.786667	0.768116	0.85	0.873418	0.866667	0.80198	0.80198	0.833333	0.735537	0.831933	0.9	0.955556	0.804878	0.883721	0.777778	0.897436	0.820513	0.925926	0.766234	0.882353	0.833333	0.934426	0.770115	0.934426	0.958333	0.933333	0.9375	0.935484	0.934426	0.940299	0.940299	0.789474	0.909091	0.85	0.76	0.942029	0.913043
CP814	0.944444	1	1	0.963636	1	0.911111	0.928571	1	0.962264	0.949367	0.904762	0.970149	1	0.813953	1	0.924528	0.959184	1	0.946667	0.965517	0.978947	0.978495	0.925926	1	0.928571	0.966667	0.890909	1	0.923077	1	0.960784	0.932203	1	0.885714	1	0.942857	0.971429	0.882353	0.894737	0.888889	0.885714	0.95122	1	1	0.95	1	1	1	0.953488
F_BRANCO	0.941176	0.945946	1	1	1	1	0.962963	1	0.960784	0.948052	1	0.969231	0.957447	0.756098	1	1	1	1	1	1	0.956989	1	1	1	0.962963	1	0.962264	1	0.96	1	0.959184	1	1	0.939394	1	0.939394	1	0.9375	0.944444	0.941176	0.939394	0.948718	1	0.970149	0.947368	1	1	0.95122	0.902439
F_MIUDO	0.828571	0.947368	1	0.925926	1	0.954545	0.927273	1	0.961538	0.974359	0.95122	1	0.958333	0.857143	1	0.923077	0.958333	1	0.945946	1	0.978723	1	0.962264	1	0.963636	0.932203	0.962963	1	0.960784	1	0.96	1	1	0.941176	1	1	0.971014	0.939394	0.945946	0.942857	0.941176	0.95	1	0.970588	0.897436	1	1	0.952381	0.952381
F_OLHO_PRETO	0.948718	1	1	0.965517	1	0.916667	0.932203	1	0.964286	0.95122	0.911111	0.971429	1	0.73913	0.964912	0.928571	0.961538	1	0.948718	0.967213	0.979592	0.979167	0.929825	1	0.932203	0.968254	0.896552	1	0.927273	1	0.962963	0.935484	1	0.894737	1	0.947368	0.972603	0.891892	0.902439	0.897436	0.894737	0.954545	1	1	0.953488	1	1	1	0.956522
F_VAGEM	0.730769	0.890909	0.9	0.830986	0.820513	0.868852	0.861111	0.940299	0.884058	0.915789	0.965517	0.903614	0.907692	0.898305	0.914286	0.884058	0.907692	0.846154	0.912088	0.972973	0.927928	0.926606	0.828571	0.975	0.805556	0.815789	0.802817	0.852941	0.823529	0.915493	0.970149	0.893333	0.930233	0.882353	0.948052	0.921569	0.790698	0.88	0.888889	0.884615	0.882353	0.964912	1	0.929412	0.892857	0.942857	0.938462	0.932203	0.864407
A79	0.836735	1	0.894737	0.882353	0.893333	0.931034	1	0.96875	0.939394	0.934783	0.781818	0.85	0.967742	0.857143	0.880597	0.939394	0.870968	0.909091	0.909091	0.943662	0.87037	0.886792	0.820896	0.922078	0.855072	0.863014	0.794118	0.907692	0.969231	0.882353	0.90625	0.861111	0.879518	0.875	0.918919	0.875	0.975904	0.87234	0.843137	0.877551	0.875	0.962963	0.962963	0.97561	0.962264	0.970149	0.967742	1	0.928571
FRADEL	0.914894	1	0.927273	0.909091	0.917808	0.964286	0.940299	0.967742	0.9375	0.933333	0.773585	0.871795	0.966667	0.851852	0.907692	0.9375	0.933333	0.953488	0.883721	0.942029	0.90566	0.923077	0.846154	0.946667	0.910448	0.859155	0.848485	0.968254	0.968254	0.909091	0.903226	0.828571	0.876543	0.913043	0.944444	0.913043	0.950617	0.911111	0.918367	0.914894	0.913043	0.961538	0.961538	0.975	0.960784	0.969231	0.966667	1	0.925926
LARDOSA1	0.941176	0.945946	1	1	1	1	0.962963	1	0.960784	0.948052	1	0.969231	0.957447	0.756098	1	1	1	1	1	1	0.956989	1	0.961538	1	0.962963	1	0.924528	0.96	0.96	1	0.959184	1	1	0.939394	1	0.939394	0.970588	0.9375	0.944444	0.941176	0.939394	0.948718	1	0.970149	0.947368	1	1	0.95122	0.902439
LARDOSA1A	1	0.942857	1	1	0.965517	0.902439	0.923077	1	0.959184	0.92	1	0.968254	1	0.897436	1	1	1	1	0.943662	1	0.912088	0.955056	1	1	0.846154	0.964286	0.960784	1	0.958333	1	0.957447	1	0.969697	0.935484	0.964912	0.935484	0.969697	0.933333	0.941176	0.9375	0.935484	1	1	0.969231	0.944444	1	1	0.948718	0.897436
SATAO	0.837838	0.95	1	0.964286	0.968254	1	0.964912	1	0.962963	0.975	1	1	0.96	0.818182	1	1	1	1	0.973684	1	0.979167	1	1	1	1	1	0.964286	1	1	1	0.961538	1	1	1	1	1	0.971831	1	1	1	1	0.952381	1	0.971429	0.95122	1	1	0.954545	0.954545
[truncated: 43 more columns]
