# Supplementary material for: Genetic Diversity and Population Structure of Cowpea (Vigna unguiculata (L.) Walp.) Landraces from Portugal and Mozambique
Source: Plants (Basel). 2023 Feb 13;12(4):846. doi: 10.3390/plants12040846 (PMC9963184; doi:10.3390/plants12040846)
Supplement: Supplementary file 1 [file plants-12-00846-s001.zip › Table S8 - Genetic dissimilarity estimated through SNP marker.xlsx]

## Sheet: Sheet1
Table S8. Genetic dissimilarity estimated throught SNP markers
Authors:
Joana B Guimarães et al
Correspondence:
catia.soares@iniav.pt
Units	BIE	LUANDA	MALANGE_CLARO	MALANGE_PINTAS	CV_CHICOTE	A1	A10	A100	A101	A102	A106	A108	A113	A14	A16	A17	A24	A30	A33	A35	A36	A37	A39	A40	A44	A46	A49	A5	A52	A56	A57	A62	A70	A71	A72	A74	A75	A76	A77	A78	A80	A84	A86	A89	A91	A92	A93	A95	A97
BIE
LUANDA	0.0951131
MALANGE_CLARO	0.0972851	0.0935747
MALANGE_PINTAS	0.115566	0.11991	0.115837
CV_CHICOTE	0.0904977	0.0779186	0.0686878	0.105068
A1	0.0856109	0.080543	0.0652489	0.10724	0.0600905
A10	0.0889593	0.0834389	0.079819	0.11095	0.0670588	0.0667873
A100	0.0867873	0.0502262	0.0819005	0.111131	0.0680543	0.0725792	0.0700452
A101	0.0865158	0.0491403	0.0833484	0.107602	0.0666063	0.0695023	0.0713122	0.0280543
A102	0.100452	0.0769231	0.0993665	0.115204	0.081267	0.081991	0.0845249	0.0657919	0.0608145
A106	0.141538	0.13638	0.124072	0.152489	0.119729	0.123077	0.12552	0.12552	0.124253	0.125882
A108	0.0962896	0.0843439	0.0644344	0.114932	0.0542081	0.059638	0.0676923	0.0757466	0.0729412	0.0908597	0.123348
A113	0.0980995	0.0658824	0.0958371	0.112036	0.0774661	0.080543	0.0846154	0.0626244	0.0588235	0.0641629	0.125158	0.0856109
A14	0.0860633	0.0941176	0.0935747	0.119819	0.0832579	0.0830769	0.0911312	0.0876018	0.0853394	0.0978281	0.13991	0.0941176	0.0966516
A16	0.0898643	0.0824434	0.0705882	0.112489	0.0570136	0.0555656	0.0724887	0.0748416	0.0714932	0.0861538	0.124434	0.0563801	0.0813575	0.0890498
A17	0.0942986	0.0850679	0.0748416	0.114842	0.06	0.0633484	0.0696833	0.0777376	0.0743891	0.0923077	0.126063	0.0479638	0.0838009	0.0943891	0.0593665
A24	0.0795475	0.0703167	0.0557466	0.0977376	0.0497738	0.0479638	0.0590045	0.0620814	0.0582805	0.0706787	0.105973	0.0483258	0.0666968	0.0751131	0.0517647	0.0540271
A30	0.0940271	0.08181	0.0870588	0.114389	0.0753846	0.0754751	0.081086	0.0751131	0.0726697	0.0857919	0.133213	0.0766516	0.0850679	0.0938462	0.0685068	0.079819	0.0673303
A33	0.117738	0.112579	0.099095	0.13267	0.0949321	0.0910407	0.103439	0.104706	0.100362	0.10724	0.135747	0.0942081	0.108326	0.116923	0.0912217	0.0974661	0.080905	0.110588
A35	0.0833484	0.058371	0.0806335	0.108416	0.0689593	0.0676923	0.0710407	0.0487783	0.0466968	0.0625339	0.122624	0.0733032	0.0578281	0.0847059	0.0684163	0.0753846	0.0561086	0.0699548	0.103077
A36	0.132398	0.119367	0.131674	0.134661	0.112217	0.115656	0.120633	0.111041	0.105792	0.0961991	0.14552	0.124977	0.098552	0.131131	0.120543	0.124072	0.105068	0.122624	0.127964	0.10362
A37	0.144434	0.134027	0.139638	0.140543	0.124434	0.12733	0.127964	0.129774	0.12362	0.117376	0.152579	0.133303	0.118643	0.140905	0.130045	0.131041	0.115837	0.133756	0.134389	0.12009	0.119005
A39	0.0923077	0.0824434	0.0584615	0.10914	0.0578281	0.0536652	0.0667873	0.0759276	0.0730317	0.0853394	0.11448	0.0552941	0.080543	0.0837104	0.0555656	0.0604525	0.0408145	0.0755656	0.0866968	0.0703167	0.117828	0.125973
A40	0.0895928	0.0880543	0.0703167	0.115113	0.0702262	0.0691403	0.0727602	0.0771041	0.0745701	0.0884163	0.120905	0.0666968	0.0852489	0.0910407	0.0620814	0.0667873	0.0526697	0.0741176	0.0951131	0.0733937	0.121538	0.129955	0.0535747
A44	0.127511	0.119186	0.124434	0.14362	0.111946	0.113756	0.118009	0.110498	0.108416	0.112308	0.151765	0.118281	0.109321	0.126697	0.115385	0.12009	0.103167	0.112941	0.131312	0.10552	0.131041	0.136561	0.113665	0.118643
A46	0.127602	0.120362	0.125339	0.140905	0.108869	0.111131	0.115837	0.112489	0.108869	0.11448	0.149321	0.118281	0.111855	0.12543	0.117466	0.118552	0.105792	0.114027	0.134661	0.107692	0.133575	0.124796	0.113937	0.115837	0.123258
A49	0.0875113	0.0827149	0.0842534	0.110679	0.0727602	0.0742081	0.0786425	0.0774661	0.0762896	0.0893213	0.130498	0.079457	0.0833484	0.0850679	0.078009	0.080905	0.0657919	0.0800905	0.107873	0.0714027	0.123891	0.130679	0.0733032	0.081086	0.114751	0.116561
A5	0.0948416	0.0843439	0.0921267	0.11457	0.0771946	0.0734842	0.0825339	0.0779186	0.0788235	0.0924887	0.13629	0.0854299	0.0890498	0.0922172	0.0823529	0.081448	0.0692308	0.0856109	0.109231	0.080181	0.1219	0.128778	0.0730317	0.0887783	0.114027	0.114842	0.0835294
A52	0.10181	0.0971041	0.098371	0.120633	0.0867873	0.0868778	0.0708597	0.0854299	0.0866063	0.0968326	0.13276	0.0859729	0.0977376	0.107873	0.0904072	0.0894118	0.0738462	0.0951131	0.111946	0.0866968	0.130498	0.138914	0.0829864	0.0891403	0.124344	0.126425	0.0928507	0.0941176
A56	0.151222	0.134299	0.137557	0.15629	0.132217	0.130317	0.135113	0.130317	0.123891	0.120905	0.150498	0.136652	0.119457	0.146697	0.135837	0.14181	0.117014	0.14	0.135656	0.124887	0.131222	0.144434	0.128416	0.131312	0.143801	0.145249	0.137919	0.135113	0.143258
A57	0.0973756	0.0683258	0.0961086	0.119186	0.0820814	0.078552	0.0845249	0.0640724	0.060362	0.0706787	0.130045	0.0913122	0.0686878	0.0972851	0.0854299	0.0877828	0.0710407	0.0838009	0.113937	0.0561086	0.112308	0.128054	0.0841629	0.0883258	0.117828	0.119729	0.0849774	0.0907692	0.099276	0.135385
A62	0.104253	0.0958371	0.0837104	0.127692	0.07819	0.0836199	0.0795475	0.0834389	0.0850679	0.104253	0.134751	0.0681448	0.0997285	0.103982	0.080181	0.0682353	0.0684163	0.0971946	0.111312	0.0880543	0.138824	0.146063	0.0737557	0.0742986	0.131222	0.131493	0.0951131	0.0965611	0.0963801	0.150769	0.101357
A70	0.126968	0.117104	0.120995	0.129955	0.104706	0.109412	0.112489	0.109502	0.105792	0.107873	0.149593	0.112398	0.110407	0.12543	0.113846	0.115023	0.0979186	0.114389	0.126154	0.105973	0.128054	0.127692	0.110317	0.112217	0.137557	0.13638	0.116652	0.113575	0.122624	0.148959	0.114118	0.129774
A71	0.0921267	0.0830769	0.0870588	0.109593	0.0710407	0.0745701	0.0786425	0.0777376	0.0777376	0.0876018	0.129955	0.080724	0.0850679	0.0872398	0.0778281	0.0821719	0.0626244	0.0802715	0.106425	0.0719457	0.11819	0.126787	0.0721267	0.078371	0.117195	0.116471	0.0813575	0.0692308	0.0933937	0.136109	0.0840724	0.0942081	0.103258
A72	0.0938462	0.0786425	0.0879638	0.111584	0.0715837	0.0757466	0.080543	0.0740271	0.0720362	0.0831674	0.130226	0.079457	0.0820814	0.0913122	0.0779186	0.080181	0.0658824	0.0760181	0.109321	0.0687783	0.117195	0.126787	0.0760181	0.081991	0.116561	0.11819	0.0773756	0.0733937	0.0921267	0.13457	0.0784615	0.0941176	0.102624	0.0653394
A74	0.102353	0.0928507	0.0938462	0.119548	0.080543	0.0845249	0.0866063	0.0866968	0.0872398	0.0973756	0.140543	0.0894118	0.0955656	0.0958371	0.0874208	0.0923982	0.0740271	0.0911312	0.116109	0.0815385	0.128054	0.13629	0.081991	0.0886878	0.125701	0.125611	0.0910407	0.081991	0.102534	0.142624	0.0959276	0.101719	0.113122	0.041629	0.0760181
A75	0.136561	0.130769	0.128326	0.149412	0.118914	0.116742	0.127421	0.126697	0.122353	0.12552	0.16	0.128145	0.125701	0.135204	0.119638	0.128869	0.110407	0.131222	0.130317	0.118733	0.14552	0.150769	0.11638	0.119819	0.152941	0.153665	0.121629	0.12552	0.136923	0.152036	0.134661	0.139186	0.14724	0.126787	0.127059	0.135475
A76	0.103167	0.0977376	0.0975566	0.121176	0.0855204	0.0870588	0.0920362	0.0909502	0.0925792	0.102896	0.142896	0.0924887	0.1	0.099638	0.0916742	0.0961086	0.0775566	0.0934842	0.118281	0.0882353	0.132127	0.14	0.0859729	0.0933032	0.128416	0.129231	0.0947511	0.079819	0.10733	0.148054	0.100905	0.107692	0.116742	0.0424434	0.0790045	0.0547511	0.134751
A77	0.0907692	0.0811765	0.081267	0.108145	0.0693213	0.0733032	0.0761991	0.0754751	0.0764706	0.0857014	0.128326	0.0767421	0.0842534	0.0848869	0.0739367	0.0793665	0.0624434	0.078733	0.104072	0.0698643	0.117285	0.125792	0.0712217	0.0779186	0.113484	0.11638	0.0776471	0.0679638	0.0895023	0.134208	0.0847964	0.0929412	0.10181	0.0304072	0.0628054	0.0413575	0.124253	0.0438009
A78	0.0841629	0.0776471	0.078371	0.102624	0.0632579	0.0669683	0.0728507	0.0711312	0.0695023	0.0797285	0.125068	0.0745701	0.0777376	0.0780995	0.0703167	0.0767421	0.0569231	0.0735747	0.099819	0.0639819	0.111493	0.120633	0.0650679	0.0716742	0.109683	0.110045	0.0735747	0.0623529	0.0866968	0.128145	0.08	0.0883258	0.0961086	0.0285068	0.058552	0.0371041	0.118643	0.04	0.0254299
A80	0.0876018	0.0800905	0.0831674	0.10724	0.0662443	0.0698643	0.0743891	0.0735747	0.0731222	0.0828054	0.126968	0.0761086	0.080724	0.0820814	0.0732127	0.0778281	0.060362	0.0767421	0.103439	0.0679638	0.114027	0.123077	0.0677828	0.0756561	0.11276	0.113665	0.0754751	0.0661538	0.0898643	0.131855	0.0821719	0.0917647	0.099095	0.0296833	0.0620814	0.0378281	0.120724	0.0449774	0.0267873	0.0232579
A84	0.0892308	0.0729412	0.0857014	0.110226	0.0724887	0.0715837	0.0753846	0.0624434	0.0609955	0.0707692	0.121629	0.081086	0.0686878	0.0870588	0.0761086	0.080362	0.0613575	0.0813575	0.104072	0.0562896	0.108507	0.127059	0.0742081	0.080543	0.111855	0.113032	0.0771946	0.0817195	0.0895928	0.125611	0.0707692	0.0910407	0.106968	0.0778281	0.07819	0.0873303	0.120633	0.0919457	0.0761991	0.0686878	0.0740271
A86	0.0974661	0.0628959	0.0921267	0.118552	0.0759276	0.0809955	0.0834389	0.0541176	0.0549321	0.0733937	0.132941	0.0824434	0.0681448	0.098009	0.0804525	0.0833484	0.0694118	0.0840724	0.108507	0.0602715	0.116561	0.13267	0.0767421	0.0852489	0.117285	0.121629	0.0837104	0.0858824	0.0967421	0.131765	0.0737557	0.0958371	0.113575	0.0830769	0.0808145	0.0913122	0.129683	0.0963801	0.081991	0.0758371	0.081267	0.0686878
A89	0.133846	0.10362	0.130498	0.150045	0.116923	0.117647	0.123891	0.1019	0.0956561	0.103891	0.157376	0.124253	0.0951131	0.133122	0.122896	0.125339	0.107692	0.125339	0.13629	0.100905	0.129412	0.151946	0.119548	0.122805	0.147602	0.143167	0.122172	0.124072	0.132941	0.146697	0.104977	0.133665	0.139095	0.120362	0.120543	0.132398	0.154389	0.135113	0.122081	0.116652	0.119819	0.106516	0.105701
A91	0.0877828	0.0595475	0.0866968	0.109864	0.0688688	0.0686878	0.0750226	0.0524887	0.0514932	0.0723982	0.12552	0.0811765	0.0615385	0.0876923	0.0733937	0.0740271	0.0635294	0.0761991	0.108054	0.0488688	0.111312	0.12552	0.0733032	0.0843439	0.109593	0.111493	0.0777376	0.079095	0.0900452	0.128869	0.0599095	0.0944796	0.105701	0.0729412	0.0707692	0.0845249	0.125882	0.0903167	0.0743891	0.0667873	0.0704072	0.0595475	0.0640724	0.102262
A92	0.102624	0.0820814	0.101267	0.121538	0.0866968	0.0841629	0.0871493	0.0726697	0.0684163	0.0802715	0.13629	0.0925792	0.0795475	0.102353	0.0882353	0.0967421	0.0755656	0.0935747	0.11638	0.0733937	0.124163	0.136652	0.0830769	0.0932127	0.121267	0.122896	0.0886878	0.0943891	0.099819	0.136471	0.0825339	0.103801	0.123439	0.0914027	0.0854299	0.099638	0.133303	0.100452	0.0888688	0.0849774	0.0845249	0.0765611	0.0804525	0.11819	0.0753846
A93	0.1019	0.0740271	0.0969231	0.120543	0.0847059	0.079819	0.0874208	0.060362	0.0582805	0.0748416	0.1381	0.0866063	0.0752941	0.100724	0.0895928	0.0894118	0.0739367	0.0875113	0.11819	0.0638914	0.120995	0.136018	0.0867873	0.0930317	0.121448	0.122805	0.0914932	0.0922172	0.0995475	0.13819	0.0742081	0.0999095	0.116561	0.0876923	0.0872398	0.0971946	0.138281	0.101176	0.0858824	0.080362	0.0840724	0.0720362	0.0704072	0.113394	0.0677828	0.07819
A95	0.0925792	0.0580995	0.0874208	0.114932	0.0740271	0.0751131	0.0806335	0.0582805	0.0580995	0.0711312	0.126878	0.0830769	0.0588235	0.0925792	0.07819	0.0836199	0.0663348	0.079276	0.105701	0.0568326	0.114932	0.126516	0.0758371	0.0827149	0.110407	0.114842	0.079819	0.0838009	0.0910407	0.128507	0.0653394	0.0909502	0.110498	0.0825339	0.0768326	0.0914027	0.125973	0.0949321	0.080181	0.0743891	0.0788235	0.060362	0.06181	0.105158	0.0545701	0.0813575	0.0723077
A97	0.116199	0.0857014	0.117014	0.134027	0.0999095	0.0990045	0.101629	0.078552	0.0770136	0.0870588	0.155023	0.108507	0.0869683	0.116833	0.0999095	0.106968	0.0898643	0.10371	0.134299	0.0838914	0.130045	0.15276	0.0979186	0.109412	0.136199	0.140905	0.107059	0.103529	0.113756	0.159367	0.0910407	0.114208	0.133846	0.102805	0.0963801	0.11095	0.152308	0.112036	0.099457	0.0971946	0.10181	0.0883258	0.079638	0.129774	0.0842534	0.0912217	0.0859729	0.0827149
A99	0.126968	0.100452	0.12543	0.145973	0.112308	0.111855	0.114661	0.0929412	0.0970136	0.108054	0.152851	0.1181	0.107602	0.128145	0.113122	0.119548	0.101629	0.120995	0.139819	0.0972851	0.141719	0.157285	0.113032	0.120633	0.144072	0.147783	0.116742	0.119548	0.124887	0.153575	0.108778	0.126516	0.137557	0.11819	0.113937	0.126154	0.154932	0.128507	0.113303	0.110679	0.114389	0.0928507	0.105249	0.14181	0.102805	0.117014	0.107692	0.100724	0.11819
AC1300	0.104434	0.0978281	0.0704072	0.123439	0.0760181	0.0691403	0.08181	0.0884163	0.0886878	0.0997285	0.126516	0.0622624	0.0986425	0.0984615	0.0741176	0.0758371	0.058733	0.0934842	0.100181	0.0849774	0.131493	0.140543	0.0622624	0.0740271	0.126063	0.127964	0.0896833	0.0952036	0.0960181	0.13638	0.100181	0.0857919	0.122805	0.0900452	0.0929412	0.098914	0.133575	0.105068	0.0891403	0.0845249	0.0867873	0.0889593	0.0961086	0.131584	0.0915837	0.104525	0.10371	0.0945701	0.120181
AC2436	0.133303	0.12362	0.124163	0.153575	0.114389	0.108959	0.100633	0.112217	0.115385	0.128688	0.169412	0.117195	0.128688	0.13276	0.119276	0.124163	0.105339	0.123529	0.148869	0.113756	0.16362	0.174751	0.110679	0.118009	0.155475	0.157466	0.123167	0.124615	0.10724	0.174842	0.12905	0.12362	0.156742	0.1219	0.12371	0.128326	0.166335	0.132941	0.123891	0.119548	0.120452	0.11638	0.124344	0.160543	0.117919	0.125701	0.126154	0.121086	0.135566
AC2616	0.122986	0.114118	0.112308	0.139005	0.1019	0.101357	0.0866968	0.108326	0.10543	0.115566	0.148326	0.103348	0.113846	0.1219	0.106425	0.106697	0.0924887	0.111493	0.129955	0.105701	0.145068	0.150136	0.098914	0.104887	0.144434	0.142715	0.110407	0.111403	0.100633	0.154751	0.11638	0.113484	0.142262	0.111131	0.11448	0.12	0.148326	0.12	0.110317	0.10552	0.110045	0.106335	0.116742	0.149593	0.107511	0.11629	0.116742	0.108869	0.13448
ACESSO2262	0.12733	0.118552	0.121357	0.142262	0.108869	0.108054	0.0945701	0.112127	0.110045	0.11629	0.149955	0.110136	0.115837	0.129412	0.112851	0.113846	0.0990045	0.120362	0.131855	0.109864	0.13819	0.152489	0.107783	0.112036	0.144796	0.145339	0.115204	0.12009	0.105158	0.150769	0.118371	0.120814	0.138462	0.115023	0.113575	0.122172	0.153032	0.128688	0.113575	0.109683	0.111312	0.110679	0.116109	0.144706	0.112127	0.122805	0.124796	0.115837	0.137376
IT1069	0.115837	0.118009	0.115113	0.131041	0.100814	0.103439	0.104887	0.110588	0.106154	0.114932	0.14724	0.107059	0.112579	0.111674	0.105701	0.115928	0.0935747	0.109593	0.13448	0.105339	0.137919	0.141176	0.104344	0.110045	0.141086	0.135837	0.103167	0.113756	0.119276	0.149955	0.119367	0.124977	0.127873	0.10914	0.107421	0.118824	0.141719	0.118824	0.107692	0.103891	0.106516	0.105068	0.116471	0.14914	0.112217	0.124072	0.119638	0.110498	0.132398
IT1263	0.114932	0.110407	0.113122	0.128416	0.0995475	0.106425	0.108416	0.102443	0.0995475	0.110317	0.146335	0.111674	0.109774	0.115023	0.10724	0.107149	0.0960181	0.110498	0.126787	0.101538	0.134027	0.142443	0.104887	0.111131	0.133303	0.140724	0.10552	0.112579	0.120724	0.14914	0.114299	0.120452	0.130136	0.104796	0.105611	0.112398	0.139729	0.117014	0.102624	0.0979186	0.098371	0.102624	0.106606	0.142986	0.103529	0.11638	0.111584	0.108326	0.131041
IT_97K_499_35	0.0974661	0.0943891	0.0935747	0.121086	0.0811765	0.0866063	0.0876018	0.0900452	0.0859729	0.0980995	0.140362	0.0883258	0.0961991	0.0828054	0.0929412	0.0932127	0.0738462	0.0909502	0.119095	0.0854299	0.131584	0.143258	0.081086	0.0914027	0.126063	0.130407	0.0895928	0.0959276	0.101629	0.145882	0.0958371	0.102896	0.122986	0.0905882	0.0876923	0.102443	0.137014	0.103167	0.0887783	0.0839819	0.0869683	0.0872398	0.0957466	0.132217	0.0892308	0.0997285	0.0993665	0.0907692	0.111403
5V	0.0912217	0.0859729	0.0920362	0.113122	0.078371	0.0774661	0.0834389	0.0804525	0.078371	0.0880543	0.126154	0.0846154	0.0847964	0.0865158	0.0838914	0.0879638	0.0670588	0.0854299	0.108235	0.0766516	0.120452	0.128959	0.08181	0.0856109	0.117285	0.11991	0.0839819	0.0875113	0.0939367	0.134932	0.0895928	0.0988235	0.11457	0.081086	0.0815385	0.0886878	0.126154	0.0937557	0.0773756	0.0730317	0.0765611	0.079276	0.0873303	0.122986	0.080543	0.0922172	0.0914027	0.0824434	0.105339
BPGV12721	0.0865158	0.0797285	0.0865158	0.109593	0.0723982	0.0722172	0.0761086	0.0742081	0.0733937	0.0829864	0.126154	0.081629	0.0821719	0.0764706	0.0780995	0.0813575	0.060905	0.0806335	0.103801	0.0711312	0.116652	0.126154	0.0743891	0.079457	0.112489	0.115294	0.0771946	0.081086	0.0890498	0.132398	0.0834389	0.0929412	0.110226	0.0701357	0.0775566	0.0815385	0.122262	0.0834389	0.0704072	0.0675113	0.0700452	0.0734842	0.081991	0.116652	0.0736652	0.0865158	0.0897738	0.0774661	0.102353
BPGV13022	0.119819	0.116561	0.121086	0.132579	0.105792	0.107059	0.112579	0.107873	0.106968	0.108778	0.138733	0.116018	0.10905	0.114842	0.113756	0.116109	0.0961086	0.113846	0.129593	0.104615	0.131946	0.140452	0.110136	0.113756	0.136018	0.141448	0.113484	0.114661	0.124253	0.14724	0.115928	0.130679	0.134751	0.10914	0.112851	0.120633	0.141267	0.120814	0.10724	0.103077	0.106335	0.105882	0.115566	0.143439	0.109412	0.122896	0.122081	0.111584	0.136652
BPGV1310013B	0.0695023	0.0675113	0.0714027	0.0941176	0.0569231	0.058009	0.0631674	0.060181	0.05819	0.0688688	0.113303	0.0667873	0.0666968	0.0617195	0.0646154	0.0666968	0.0442534	0.0656109	0.0894118	0.0559276	0.10181	0.113484	0.0600905	0.0647964	0.099457	0.104072	0.0615385	0.0680543	0.0761086	0.118643	0.0702262	0.0808145	0.0956561	0.060543	0.0626244	0.0704977	0.10724	0.0726697	0.0575566	0.0517647	0.0565611	0.0586425	0.0675113	0.104253	0.0595475	0.0748416	0.0749321	0.0633484	0.0896833
BPGV16407	0.0848869	0.0844344	0.0881448	0.107511	0.0758371	0.0744796	0.0806335	0.0765611	0.0734842	0.0846154	0.12914	0.0847059	0.0846154	0.0809955	0.0815385	0.0853394	0.0638914	0.0828959	0.108688	0.0733937	0.117738	0.129412	0.0774661	0.0819005	0.115204	0.119005	0.079457	0.0822624	0.0923077	0.133303	0.0868778	0.0957466	0.112217	0.0784615	0.0767421	0.0882353	0.123801	0.0890498	0.0753846	0.0702262	0.0736652	0.0752036	0.0831674	0.117104	0.0760181	0.0909502	0.0895023	0.0799095	0.101719
BPGV16479	0.0961991	0.0940271	0.0960181	0.119367	0.0843439	0.0836199	0.0893213	0.0873303	0.0850679	0.0964706	0.137285	0.0935747	0.0950226	0.0878733	0.0904072	0.0955656	0.0728507	0.0916742	0.116018	0.0847059	0.128416	0.139095	0.0847964	0.0914932	0.122805	0.127149	0.0867873	0.0917647	0.101176	0.144525	0.098552	0.106063	0.123077	0.0848869	0.0885068	0.0951131	0.133213	0.0934842	0.0828054	0.078552	0.0821719	0.0866063	0.0921267	0.128778	0.0866968	0.100181	0.098733	0.0892308	0.11095
BPGV2535	0.0841629	0.07819	0.0838009	0.106787	0.0709502	0.0701357	0.0756561	0.0723982	0.0710407	0.0799095	0.123348	0.0799095	0.078552	0.0763801	0.0754751	0.079457	0.0582805	0.0775566	0.101538	0.0689593	0.11276	0.123348	0.0713122	0.0782805	0.112036	0.113756	0.0755656	0.078914	0.0870588	0.128959	0.0815385	0.0927602	0.108235	0.0720362	0.0743891	0.0811765	0.122624	0.0825339	0.0690498	0.0636199	0.0676018	0.0703167	0.079457	0.116833	0.0713122	0.0828959	0.0831674	0.0751131	0.0968326
BPGV2979	0.10905	0.103077	0.110317	0.133756	0.098009	0.0984615	0.103801	0.0993665	0.098914	0.110588	0.152579	0.10552	0.107964	0.102715	0.105249	0.108869	0.0876018	0.108235	0.128416	0.0973756	0.142172	0.150588	0.100181	0.106606	0.139005	0.140905	0.102262	0.108054	0.11457	0.158462	0.10905	0.119457	0.134299	0.0979186	0.101357	0.105068	0.14724	0.104887	0.0961086	0.0912217	0.0957466	0.0970136	0.105158	0.13819	0.098009	0.112036	0.11276	0.101629	0.121629
BPGV3521	0.0793665	0.0742986	0.0804525	0.102262	0.0653394	0.0674208	0.0733937	0.0677828	0.0654299	0.0773756	0.120905	0.0752941	0.0756561	0.0722172	0.0730317	0.0757466	0.0546606	0.0744796	0.0975566	0.0645249	0.110588	0.119457	0.0700452	0.0752036	0.108235	0.110588	0.0724887	0.0753846	0.0842534	0.127149	0.079276	0.0883258	0.104706	0.0667873	0.0711312	0.0775566	0.117195	0.0813575	0.0646154	0.060362	0.0630769	0.0675113	0.0762896	0.113575	0.0663348	0.0820814	0.0827149	0.0710407	0.0966516
BPGV4035	0.0820814	0.0760181	0.0802715	0.10181	0.0663348	0.0679638	0.0728507	0.0703167	0.0671493	0.0779186	0.121357	0.0756561	0.0756561	0.0733937	0.0745701	0.0772851	0.0558371	0.0742986	0.099095	0.0655204	0.10905	0.120181	0.0701357	0.0749321	0.107692	0.111041	0.0704072	0.0782805	0.0868778	0.126787	0.0780995	0.0909502	0.105792	0.0697738	0.0710407	0.079095	0.118281	0.0823529	0.0666968	0.0624434	0.0654299	0.0675113	0.0743891	0.111584	0.0691403	0.0849774	0.0838009	0.0715837	0.0971041
BPGV5514	0.0830769	0.0762896	0.0819005	0.10552	0.0677828	0.0680543	0.0740271	0.0688688	0.0684163	0.0776471	0.122353	0.0771946	0.0761086	0.0745701	0.0751131	0.0765611	0.0557466	0.0765611	0.099457	0.0652489	0.112217	0.122081	0.0702262	0.0759276	0.109683	0.110407	0.0740271	0.0776471	0.0871493	0.124977	0.0784615	0.0920362	0.106154	0.0678733	0.0710407	0.078371	0.117919	0.081267	0.0678733	0.060724	0.0656109	0.0684163	0.0770136	0.115566	0.0676018	0.0831674	0.0831674	0.0711312	0.09819
BPGV6160	0.0833484	0.0791855	0.0839819	0.106697	0.0725792	0.0694118	0.0809955	0.0735747	0.0730317	0.0847964	0.126697	0.0821719	0.0817195	0.078371	0.0761086	0.081086	0.060905	0.0779186	0.10362	0.0683258	0.115837	0.127964	0.0752036	0.0802715	0.111131	0.115837	0.0758371	0.0832579	0.0908597	0.131041	0.0819005	0.0942986	0.109774	0.0766516	0.0757466	0.0841629	0.122624	0.0869683	0.0728507	0.0664253	0.0712217	0.0739367	0.081448	0.116923	0.0713122	0.0857014	0.0854299	0.0747511	0.100362
BPGV7496	0.0931222	0.0847964	0.0904072	0.110407	0.0763801	0.0770136	0.0820814	0.078552	0.0770136	0.0879638	0.127873	0.0865158	0.0857014	0.0848869	0.0833484	0.0872398	0.0657919	0.0838914	0.108326	0.0757466	0.118914	0.128416	0.0799095	0.0842534	0.117376	0.120633	0.0827149	0.0853394	0.0935747	0.134842	0.0885973	0.099276	0.113575	0.078371	0.0800905	0.0863348	0.122715	0.0902262	0.0741176	0.0714027	0.0744796	0.07819	0.0864253	0.120905	0.0771041	0.0916742	0.0915837	0.0817195	0.106154
BPGV798	0.078009	0.0715837	0.0774661	0.10181	0.0640724	0.0636199	0.0701357	0.0656109	0.0647964	0.0746606	0.117014	0.0732127	0.0731222	0.0709502	0.0710407	0.0748416	0.0531222	0.0725792	0.0966516	0.0624434	0.109412	0.11991	0.0658824	0.0726697	0.106425	0.108145	0.0694118	0.0738462	0.0808145	0.124615	0.0776471	0.0848869	0.103439	0.0695023	0.0685973	0.0774661	0.115294	0.0804525	0.0648869	0.059638	0.0638009	0.0648869	0.0736652	0.110045	0.0662443	0.0811765	0.079457	0.0697738	0.0951131
BPGV836	0.0770136	0.0712217	0.0769231	0.0995475	0.0638914	0.0645249	0.0708597	0.0663348	0.0638914	0.0741176	0.116652	0.0733032	0.0729412	0.0696833	0.0711312	0.0733032	0.0512217	0.0727602	0.0959276	0.0628959	0.107421	0.117919	0.0667873	0.0709502	0.105882	0.107602	0.0674208	0.0719457	0.081629	0.123439	0.0753846	0.0849774	0.103077	0.0649774	0.0669683	0.0746606	0.115113	0.0742081	0.0625339	0.0584615	0.0620814	0.0648869	0.0739367	0.109502	0.0647964	0.0800905	0.0777376	0.0685068	0.0944796
BPGV852	0.0765611	0.0723077	0.0775566	0.0979186	0.0630769	0.061991	0.0699548	0.0666063	0.0638914	0.0744796	0.117285	0.0723077	0.0717647	0.0698643	0.0677828	0.0723982	0.0501357	0.0692308	0.0943891	0.0604525	0.106878	0.118371	0.0641629	0.0699548	0.100543	0.106968	0.0673303	0.0714027	0.081267	0.123348	0.0732127	0.0851584	0.10181	0.0662443	0.0678733	0.0762896	0.113756	0.0782805	0.0631674	0.0579186	0.061448	0.0641629	0.0726697	0.110226	0.0657919	0.0778281	0.079276	0.0685068	0.0931222
BPGV914	0.0709502	0.0653394	0.0720362	0.0955656	0.0562896	0.0569231	0.0638009	0.058914	0.0566516	0.0667873	0.110317	0.0668778	0.0638914	0.0623529	0.0632579	0.0660633	0.0441629	0.0637104	0.0885973	0.0545701	0.1	0.109593	0.059095	0.0641629	0.0991855	0.1019	0.0630769	0.0661538	0.0763801	0.115475	0.0692308	0.079457	0.0959276	0.059457	0.0611765	0.0692308	0.108235	0.0720362	0.0566516	0.0510407	0.0547511	0.0572851	0.0667873	0.10362	0.0590045	0.0734842	0.0733032	0.0630769	0.0895023
BPGV941	0.0754751	0.0714932	0.0771946	0.0995475	0.061991	0.0628959	0.0686878	0.0641629	0.0629864	0.0730317	0.117557	0.0733032	0.0718552	0.0692308	0.0684163	0.0724887	0.0504977	0.0702262	0.0938462	0.0615385	0.106154	0.117557	0.0650679	0.0698643	0.104072	0.108326	0.0671493	0.0721267	0.080181	0.122443	0.0759276	0.0855204	0.102896	0.0644344	0.0657919	0.0747511	0.113665	0.0760181	0.0621719	0.0561991	0.0602715	0.0635294	0.0713122	0.110317	0.0648869	0.0780995	0.079095	0.0678733	0.0911312
CP4877	0.0842534	0.0759276	0.0859729	0.107149	0.0700452	0.0707692	0.0752941	0.0710407	0.0709502	0.080181	0.121538	0.08	0.078914	0.0765611	0.0771041	0.07819	0.05819	0.0767421	0.10181	0.0686878	0.113213	0.123439	0.0723077	0.0786425	0.110226	0.113846	0.0752941	0.0809955	0.0862443	0.128054	0.08181	0.0924887	0.107149	0.0732127	0.0747511	0.0806335	0.121991	0.0847059	0.0689593	0.0646154	0.0683258	0.0697738	0.0795475	0.117466	0.0710407	0.0871493	0.0832579	0.0727602	0.0970136
CP4906	0.099276	0.0957466	0.102986	0.123348	0.0904072	0.0875113	0.0927602	0.0930317	0.0915837	0.102715	0.142443	0.0988235	0.100362	0.0942986	0.0938462	0.0986425	0.079276	0.0942986	0.120543	0.0868778	0.132579	0.14371	0.0934842	0.0986425	0.128416	0.131584	0.0955656	0.0961991	0.107692	0.146787	0.0967421	0.109412	0.126335	0.0921267	0.0925792	0.099819	0.138733	0.099457	0.0896833	0.0842534	0.0888688	0.0902262	0.0969231	0.135113	0.0877828	0.10362	0.104525	0.0914027	0.11457
CP4924	0.0878733	0.0823529	0.0890498	0.11095	0.0762896	0.0771946	0.079819	0.0774661	0.0769231	0.0884163	0.129955	0.0847059	0.0855204	0.081267	0.0838914	0.0859729	0.0662443	0.0833484	0.109593	0.0752036	0.120271	0.129774	0.080362	0.0835294	0.118371	0.120724	0.0826244	0.0866968	0.0923077	0.136742	0.0868778	0.099276	0.112941	0.0760181	0.078371	0.0848869	0.128416	0.0893213	0.0741176	0.0708597	0.0728507	0.07819	0.0853394	0.121357	0.0767421	0.0909502	0.0910407	0.0791855	0.102534
CP5024	0.111312	0.107602	0.113484	0.137285	0.102805	0.100995	0.108778	0.104706	0.103801	0.114208	0.155294	0.11086	0.111946	0.104796	0.109593	0.112127	0.0915837	0.111403	0.133665	0.1019	0.145611	0.155023	0.102353	0.10905	0.140271	0.143077	0.103529	0.109683	0.118281	0.158824	0.11276	0.118824	0.139548	0.102353	0.102986	0.10914	0.150588	0.111041	0.0997285	0.0954751	0.101086	0.100452	0.109412	0.143077	0.103801	0.116471	0.11457	0.104615	0.121991
CP5132	0.115566	0.117738	0.122534	0.145611	0.111584	0.108416	0.117014	0.113484	0.113937	0.12552	0.162986	0.120814	0.123258	0.114751	0.115566	0.119638	0.101267	0.115928	0.141357	0.109231	0.155747	0.164796	0.113846	0.117919	0.149321	0.151131	0.117557	0.118371	0.12914	0.167692	0.118914	0.129774	0.146244	0.11095	0.116199	0.118009	0.1619	0.11991	0.110498	0.10914	0.108869	0.112941	0.12	0.152489	0.110588	0.121719	0.123439	0.11276	0.132308
CP5554	0.0913122	0.0869683	0.0912217	0.112398	0.078371	0.0790045	0.0846154	0.0815385	0.0790045	0.0893213	0.127873	0.0870588	0.0878733	0.0854299	0.0853394	0.0884163	0.0666968	0.0869683	0.109321	0.0778281	0.122443	0.13276	0.0817195	0.0855204	0.119819	0.121719	0.0842534	0.0882353	0.0957466	0.13638	0.0904072	0.1	0.115385	0.08	0.0821719	0.0898643	0.12733	0.0897738	0.0770136	0.0720362	0.0767421	0.079095	0.0885068	0.124434	0.079819	0.0926697	0.0938462	0.0828054	0.108054
CP5650	0.109683	0.109231	0.108507	0.134842	0.0965611	0.0958371	0.105792	0.0978281	0.0978281	0.115385	0.155204	0.108778	0.113665	0.10914	0.103891	0.107692	0.0884163	0.105611	0.133032	0.101719	0.144072	0.157285	0.0963801	0.105882	0.142081	0.143891	0.106878	0.104434	0.115656	0.161086	0.111674	0.115023	0.137647	0.0978281	0.101719	0.107873	0.151674	0.107783	0.0949321	0.0931222	0.1	0.102896	0.102805	0.145068	0.102624	0.112579	0.108688	0.106787	0.117466
CP814	0.0759276	0.0716742	0.0768326	0.099457	0.0624434	0.0602715	0.0690498	0.0647059	0.0634389	0.0754751	0.117738	0.0723077	0.0721267	0.0687783	0.0673303	0.0712217	0.0514932	0.0662443	0.0940271	0.0588235	0.106606	0.118371	0.0657014	0.0702262	0.103167	0.107421	0.0674208	0.0713122	0.08181	0.122715	0.0737557	0.0872398	0.102081	0.0676923	0.0672398	0.0766516	0.114751	0.0793665	0.0635294	0.0578281	0.0623529	0.0640724	0.0719457	0.109864	0.0628959	0.078733	0.07819	0.0662443	0.0951131
F_BRANCO	0.0756561	0.0695023	0.0753846	0.0979186	0.0591855	0.060724	0.0670588	0.0627149	0.06	0.0711312	0.114208	0.0695928	0.0687783	0.0654299	0.0652489	0.0694118	0.0482353	0.0675113	0.0918552	0.058914	0.103801	0.114389	0.0627149	0.0678733	0.102986	0.105611	0.0658824	0.0720362	0.079819	0.119819	0.0724887	0.0828959	0.0986425	0.0628054	0.0666063	0.0717647	0.111674	0.0759276	0.0586425	0.0541176	0.0573756	0.061629	0.0693213	0.107149	0.0627149	0.0765611	0.0762896	0.0646154	0.0925792
F_MIUDO	0.0748416	0.0724887	0.0771041	0.100724	0.0645249	0.0629864	0.0696833	0.0656109	0.0627149	0.0723077	0.116923	0.0735747	0.0715837	0.0665158	0.0703167	0.0732127	0.0514027	0.0723077	0.0952941	0.0604525	0.107059	0.117104	0.0650679	0.0688688	0.104525	0.106878	0.0684163	0.0739367	0.0813575	0.124253	0.0756561	0.0848869	0.099457	0.0662443	0.0676923	0.0761086	0.113575	0.078371	0.0633484	0.0563801	0.060905	0.0630769	0.0739367	0.109864	0.0638009	0.08	0.078371	0.0670588	0.0954751
F_OLHO_PRETO	0.080181	0.0762896	0.081629	0.102534	0.0673303	0.0654299	0.0754751	0.0726697	0.0695928	0.081267	0.121719	0.0791855	0.0786425	0.0725792	0.0713122	0.078009	0.0575566	0.0728507	0.1	0.0649774	0.111493	0.122172	0.0708597	0.0761991	0.109955	0.11267	0.0737557	0.0793665	0.0877828	0.127783	0.0788235	0.0905882	0.106516	0.0723077	0.0724887	0.0820814	0.120724	0.0846154	0.0679638	0.0624434	0.0660633	0.0716742	0.0780995	0.113756	0.0695023	0.0851584	0.0838009	0.0720362	0.099638
F_VAGEM	0.111222	0.111403	0.110045	0.135023	0.0999095	0.103439	0.110136	0.105792	0.103348	0.117647	0.156109	0.107692	0.112941	0.111855	0.104706	0.110317	0.0917647	0.108778	0.132398	0.099276	0.149955	0.159186	0.103982	0.108235	0.142172	0.146063	0.099457	0.112941	0.117014	0.162715	0.115294	0.118914	0.140724	0.107059	0.105882	0.114842	0.151584	0.116742	0.10371	0.100362	0.105611	0.105701	0.109683	0.145792	0.106244	0.116833	0.119005	0.109683	0.127511
A79	0.117647	0.112579	0.114118	0.142896	0.102081	0.104887	0.114751	0.107783	0.106606	0.119367	0.161357	0.114389	0.114932	0.11276	0.103982	0.111493	0.0971041	0.109683	0.138552	0.102715	0.150136	0.160814	0.106697	0.116199	0.145973	0.14009	0.105701	0.112851	0.12733	0.164796	0.11448	0.123529	0.14371	0.100362	0.104525	0.106697	0.153756	0.111041	0.100181	0.0937557	0.0956561	0.107692	0.117195	0.147511	0.105611	0.118824	0.116561	0.108416	0.12914
FRADEL	0.125882	0.123348	0.128416	0.142805	0.112036	0.115928	0.120814	0.118914	0.115113	0.125611	0.158371	0.124434	0.122534	0.12362	0.12	0.123529	0.104706	0.124615	0.144072	0.115113	0.149955	0.155023	0.116199	0.125158	0.151041	0.149955	0.12181	0.122624	0.132217	0.163258	0.125973	0.136471	0.145882	0.113484	0.117919	0.121267	0.15448	0.123439	0.114389	0.11086	0.11276	0.117466	0.122353	0.155204	0.116471	0.126335	0.13086	0.122081	0.141176
LARDOSA1	0.0751131	0.0700452	0.0748416	0.0995475	0.0629864	0.061448	0.0701357	0.0650679	0.0621719	0.0725792	0.117195	0.0715837	0.0715837	0.0672398	0.0675113	0.0719457	0.0498643	0.0704072	0.0955656	0.060362	0.106606	0.117557	0.0628054	0.0686878	0.103801	0.105611	0.0670588	0.0712217	0.081086	0.121267	0.0751131	0.0842534	0.101357	0.0643439	0.0647964	0.0747511	0.113575	0.0784615	0.0620814	0.0570136	0.06	0.0639819	0.0731222	0.10914	0.0646154	0.0767421	0.0791855	0.0668778	0.0930317
LARDOSA1A	0.259186	0.263258	0.266063	0.285882	0.261719	0.259367	0.263529	0.25991	0.261176	0.273213	0.306878	0.270769	0.271041	0.255656	0.266063	0.272217	0.252851	0.266697	0.293575	0.261538	0.301538	0.30914	0.262534	0.26733	0.287783	0.293937	0.258733	0.266878	0.26914	0.309412	0.267421	0.275566	0.293575	0.262353	0.261629	0.260995	0.301719	0.265701	0.26371	0.257466	0.25819	0.257647	0.264615	0.286516	0.256742	0.268869	0.267873	0.263077	0.268869
SATAO	0.0771946	0.0708597	0.0761991	0.099638	0.061086	0.060724	0.0670588	0.0647059	0.0611765	0.0728507	0.114751	0.0701357	0.0704072	0.0678733	0.0687783	0.0719457	0.0485068	0.0692308	0.0919457	0.06	0.104796	0.115294	0.0654299	0.0689593	0.104072	0.105792	0.0671493	0.0702262	0.0813575	0.121629	0.0742081	0.0858824	0.101176	0.061991	0.0678733	0.0759276	0.113213	0.0742986	0.0620814	0.0573756	0.0611765	0.0632579	0.0712217	0.110136	0.0652489	0.0784615	0.08	0.0676923	0.0917647
[truncated: 43 more columns]
