# Supplementary material for: Genetic Diversity and Population Structure of Cowpea (Vigna unguiculata (L.) Walp.) Landraces from Portugal and Mozambique
Source: Plants (Basel). 2023 Feb 13;12(4):846. doi: 10.3390/plants12040846 (PMC9963184; doi:10.3390/plants12040846)
Supplement: Supplementary file 1 [file plants-12-00846-s001.zip › Table S9 - SSR structure subpopulations and PCA axis values.xlsx]

## Sheet: Sheet1
Table S9. SSR structure subpopulations and PCA axis values
Authors:
Joana B Guimarães et al
Correspondence:
catia.soares@iniav.pt
Accession number	Country of origin	Subspecies	STRUCTURE		PCA
			Subpopulation 1	Subpopulation 2	PC1	PC2	PC3
			Red	Green
30BIE	Angola	unguiculata	0.119	0.881	0.100469	-0.388568	-0.358099
33LUANDA	Angola	unguiculata	0.045	0.955	0.176035	-0.0698727	0.236874
41MALAGEESCURO	Angola	unguiculata	0.007	0.993	0.362794	0.143952	0.0549555
41MALANGECLARO	Angola	unguiculata	0.005	0.995	0.357447	0.361512	-0.46906
41MALANGEPINTAS	Angola	unguiculata	0.295	0.705	0.320834	0.12211	-0.0767642
CABOVERDECHICOTE	Cape Verde	unguiculata	0.004	0.996	0.545633	-0.171061	-0.137552
CVPRETO	Cape Verde	unguiculata	0.056	0.944	0.0763339	0.0991244	0.161373
CVVERMELHO	Cape Verde	unguiculata	0.057	0.943	0.0804326	0.173574	0.25666
BGE040000	Spain	unguiculata	0.297	0.703	0.243104	0.0194275	0.273842
AUA2	Greece	unguiculata	0.878	0.122	-0.53836	-0.284242	0.251936
A10	Mozambique	unguiculata	0.01	0.99	0.297513	0.0901903	-0.00690354
A100	Mozambique	unguiculata	0.009	0.991	0.273547	-0.165456	0.553774
A101	Mozambique	unguiculata	0.009	0.991	0.284589	-0.11987	0.495638
A102	Mozambique	unguiculata	0.006	0.994	0.50036	0.124604	0.53507
A106	Mozambique	unguiculata	0.005	0.995	0.384048	0.777957	-0.527681
A108	Mozambique	unguiculata	0.015	0.985	0.262181	0.444901	0.193962
A113	Mozambique	unguiculata	0.005	0.995	0.664925	-0.26464	0.311522
A14	Mozambique	unguiculata	0.678	0.322	-0.135357	-0.0790019	0.0408128
A16	Mozambique	unguiculata	0.005	0.995	0.536557	0.387873	0.0463082
A17	Mozambique	unguiculata	0.013	0.987	0.114936	0.653168	-0.327081
A1	Mozambique	unguiculata	0.015	0.985	0.21584	0.268537	-0.102365
A24	Mozambique	unguiculata	0.007	0.993	0.368886	0.449359	-0.0931579
A30	Mozambique	unguiculata	0.158	0.842	0.127148	-0.293961	-0.257384
A33	Mozambique	unguiculata	0.032	0.968	0.387865	0.544053	0.0392661
A35	Mozambique	unguiculata	0.007	0.993	0.440889	-0.164707	-0.286209
A36	Mozambique	unguiculata	0.006	0.994	0.549089	0.220219	0.519045
A37	Mozambique	unguiculata	0.023	0.977	0.185156	-0.549317	-0.241233
A39	Mozambique	unguiculata	0.073	0.927	0.324806	0.215793	-0.484015
A40	Mozambique	unguiculata	0.02	0.98	0.212973	0.700273	-0.384486
A44	Mozambique	unguiculata	0.057	0.943	0.0761545	-0.610632	-0.57881
A46	Mozambique	unguiculata	0.009	0.991	0.411615	-0.22582	-0.0282812
A49	Mozambique	unguiculata	0.032	0.968	0.529851	-0.184282	-0.251651
A52	Mozambique	unguiculata	0.004	0.996	0.512137	-0.00798762	-0.507208
A56	Mozambique	unguiculata	0.005	0.995	0.388236	0.209741	0.12696
A57	Mozambique	unguiculata	0.028	0.972	0.0373662	-0.201071	-0.148518
A5	Mozambique	unguiculata	0.008	0.992	0.30412	-0.390014	0.397446
A62	Mozambique	unguiculata	0.003	0.997	0.522522	0.624051	0.084411
A70	Mozambique	unguiculata	0.004	0.996	0.573461	-0.179797	-0.0936115
A71	Mozambique	unguiculata	0.008	0.992	0.303602	-0.242412	-0.15942
A72	Mozambique	unguiculata	0.043	0.957	0.361995	-0.225947	-0.0411428
A74	Mozambique	unguiculata	0.014	0.986	0.124831	-0.479653	-0.520462
A75	Mozambique	unguiculata	0.017	0.983	0.227406	0.0768679	-0.0178185
A76	Mozambique	unguiculata	0.01	0.99	0.242523	-0.669981	-0.48541
A77	Mozambique	unguiculata	0.019	0.981	0.272628	-0.118761	-0.262023
A78	Mozambique	unguiculata	0.015	0.985	0.0790177	-0.540922	-0.404287
A79	Mozambique	unguiculata	0.005	0.995	0.60953	-0.253171	0.0456027
A80	Mozambique	unguiculata	0.038	0.962	0.148751	-0.521727	-0.473122						0.882353
A84	Mozambique	unguiculata	0.006	0.994	0.304631	0.262437	-0.166312
A86	Mozambique	unguiculata	0.011	0.989	0.359252	-0.120936	0.185614
A89	Mozambique	unguiculata	0.004	0.996	0.498308	-0.183093	0.409913
A91	Mozambique	unguiculata	0.005	0.995	0.353618	-0.213591	0.141936
A92	Mozambique	unguiculata	0.005	0.995	0.477229	0.481124	0.0639125
A93	Mozambique	unguiculata	0.012	0.988	0.259912	-0.0806441	0.309834
A95	Mozambique	unguiculata	0.005	0.995	0.423852	-0.499287	0.0482725
A97	Mozambique	unguiculata	0.004	0.996	0.48622	-0.0348904	0.4944
A99	Mozambique	unguiculata	0.014	0.986	0.361883	0.0164472	0.336101
AC1300	Mozambique	unguiculata	0.023	0.977	0.149866	0.688582	-0.354277
AC2436	Mozambique	unguiculata	0.005	0.995	0.47618	-0.00126681	0.145639
AC2616	Mozambique	unguiculata	0.005	0.995	0.450064	-0.110229	-0.405676
ACESSO2262	Mozambique	unguiculata	0.063	0.937	0.393342	0.0668497	0.187276
IT1069	Mozambique	unguiculata	0.089	0.911	0.204253	0.200627	-0.224119
IT1263	Mozambique	unguiculata	0.007	0.993	0.599587	-0.261373	0.0313273
IT_97K_499_35	Nigeria	unguiculata	0.17	0.83	0.150394	0.092213	0.529584
5V	Portugal	unguiculata	0.995	0.005	-0.722121	0.00888242	-0.139523
BPGV12721	Portugal	unguiculata	0.992	0.008	-0.723358	0.0194532	0.166357
BPGV13022	Portugal	unguiculata	0.989	0.011	-0.653364	0.0569717	-0.0496413
BPGV13100_13B_1	Portugal	unguiculata	0.969	0.031	-0.635811	0.124848	-0.229776
BPGV16407	Portugal	unguiculata	0.985	0.015	-0.625424	0.161757	-0.0402804
BPGV16479	Portugal	unguiculata	0.985	0.015	-0.600692	0.0859695	-0.0749497
BPGV2535	Portugal	unguiculata	0.934	0.066	-0.665745	0.0827398	0.0338925
BPGV2979	Portugal	unguiculata	0.988	0.012	-0.510254	0.145113	-0.0122835
BPGV3521	Portugal	unguiculata	0.959	0.041	-0.686313	0.131727	0.0498098
BPGV4035	Portugal	unguiculata	0.995	0.005	-0.659604	0.151678	-0.0756701
BPGV5514	Portugal	unguiculata	0.984	0.016	-0.749921	-0.0915348	0.0678204
BPGV6160	Portugal	unguiculata	0.988	0.012	-0.621896	0.0577477	-0.0992289
BPGV7496	Portugal	unguiculata	0.994	0.006	-0.677643	0.0753882	-0.19532
BPGV798	Portugal	unguiculata	0.996	0.004	-0.754858	-0.0411199	-0.0557913
BPGV836	Portugal	unguiculata	0.992	0.008	-0.666516	0.0274924	0.176064
BPGV852	Portugal	unguiculata	0.996	0.004	-0.600829	0.104549	0.107549
BPGV914	Portugal	unguiculata	0.996	0.004	-0.698619	0.0243027	0.113292
BPGV941	Portugal	unguiculata	0.994	0.006	-0.674838	0.122065	-0.0203263
CP4877	Portugal	unguiculata	0.996	0.004	-0.691157	0.011711	0.14972
CP4906	Portugal	unguiculata	0.996	0.004	-0.724158	-0.102878	0.0718406
CP4924	Portugal	unguiculata	0.819	0.181	-0.270983	-0.187993	0.270734
CP5024	Portugal	unguiculata	0.993	0.007	-0.473804	-0.0618541	0.302739
CP5132	Portugal	unguiculata	0.995	0.005	-0.450112	-0.274224	0.236713
CP5554	Portugal	unguiculata	0.993	0.007	-0.494671	-0.0050414	0.227552
CP5650	Portugal	unguiculata	0.262	0.738	-0.0709653	-0.177451	0.535166
CP5814	Portugal	unguiculata	0.995	0.005	-0.632393	0.00997282	-0.113801
FBRANCO	Portugal	unguiculata	0.992	0.008	-0.749555	-0.0336705	-0.0843526
FMIUDO	Portugal	unguiculata	0.995	0.005	-0.721133	-0.0423452	0.0222704
FOLHOPRETO	Portugal	unguiculata	0.995	0.005	-0.801021	0.0468402	-0.191011
FVAGEM	Portugal	unguiculata	0.361	0.639	0.293727	0.0660466	0.179787
FRADEL	Portugal	unguiculata	0.627	0.373	-0.248897	-0.23397	0.0847443
LARDOSA1A	Portugal	unguiculata	0.935	0.065	-0.396681	0.0916883	-0.167394
LARDOSA1	Portugal	unguiculata	0.989	0.011	-0.558678	0.0925252	0.046556
SATAO	Portugal	unguiculata	0.978	0.022	-0.476722	-0.0547704	0.0716154
